# Supplementary material for: Cancer Associated PRDM9: Implications for Linking Genomic Instability and Meiotic Recombination
Source: Int J Mol Sci. 2023 Nov 20;24(22):16522. doi: 10.3390/ijms242216522 (PMC10671843; doi:10.3390/ijms242216522)
Supplement: Supplementary file 1 [file ijms-24-16522-s001.zip]

Archive with 10,394 entries (9,989 files):
- Supplementary dataset 2.pdf
- Supplemntary file 1/
- Supplemntary file 1/BRC100/
- Supplemntary file 1/BRC100/CCACCATAACCAC.bed
- Supplemntary file 1/BRC100/CCACCATAACCCC.bed
- Supplemntary file 1/BRC100/CCACCATAACCGC.bed
- Supplemntary file 1/BRC100/CCACCATAACCTC.bed
- Supplemntary file 1/BRC100/CCACCATACCCAC.bed
- Supplemntary file 1/BRC100/CCACCATACCCCC.bed
- Supplemntary file 1/BRC100/CCACCATACCCGC.bed
- Supplemntary file 1/BRC100/CCACCATACCCTC.bed
- Supplemntary file 1/BRC100/CCACCATAGCCAC.bed
- Supplemntary file 1/BRC100/CCACCATAGCCCC.bed
- Supplemntary file 1/BRC100/CCACCATAGCCGC.bed
- Supplemntary file 1/BRC100/CCACCATAGCCTC.bed
- Supplemntary file 1/BRC100/CCACCATATCCAC.bed
- Supplemntary file 1/BRC100/CCACCATATCCCC.bed
- Supplemntary file 1/BRC100/CCACCATATCCGC.bed
- Supplemntary file 1/BRC100/CCACCATATCCTC.bed
- Supplemntary file 1/BRC100/CCACCATCACCAC.bed
- Supplemntary file 1/BRC100/CCACCATCACCCC.bed
- Supplemntary file 1/BRC100/CCACCATCACCGC.bed
- Supplemntary file 1/BRC100/CCACCATCACCTC.bed
- Supplemntary file 1/BRC100/CCACCATCCCCAC.bed
- Supplemntary file 1/BRC100/CCACCATCCCCCC.bed
- Supplemntary file 1/BRC100/CCACCATCCCCGC.bed
- Supplemntary file 1/BRC100/CCACCATCCCCTC.bed
- Supplemntary file 1/BRC100/CCACCATCGCCAC.bed
- Supplemntary file 1/BRC100/CCACCATCGCCCC.bed
- Supplemntary file 1/BRC100/CCACCATCGCCGC.bed
- Supplemntary file 1/BRC100/CCACCATCGCCTC.bed
- Supplemntary file 1/BRC100/CCACCATCTCCAC.bed
- Supplemntary file 1/BRC100/CCACCATCTCCCC.bed
- Supplemntary file 1/BRC100/CCACCATCTCCGC.bed
- Supplemntary file 1/BRC100/CCACCATCTCCTC.bed
- Supplemntary file 1/BRC100/CCACCATGACCAC.bed
- Supplemntary file 1/BRC100/CCACCATGACCCC.bed
- Supplemntary file 1/BRC100/CCACCATGACCGC.bed
- Supplemntary file 1/BRC100/CCACCATGACCTC.bed
- Supplemntary file 1/BRC100/CCACCATGCCCAC.bed
- Supplemntary file 1/BRC100/CCACCATGCCCCC.bed
- Supplemntary file 1/BRC100/CCACCATGCCCGC.bed
- Supplemntary file 1/BRC100/CCACCATGCCCTC.bed
- Supplemntary file 1/BRC100/CCACCATGGCCAC.bed
- Supplemntary file 1/BRC100/CCACCATGGCCCC.bed
- Supplemntary file 1/BRC100/CCACCATGGCCGC.bed
- Supplemntary file 1/BRC100/CCACCATGGCCTC.bed
- Supplemntary file 1/BRC100/CCACCATGTCCAC.bed
- Supplemntary file 1/BRC100/CCACCATGTCCCC.bed
- Supplemntary file 1/BRC100/CCACCATGTCCGC.bed
- Supplemntary file 1/BRC100/CCACCATGTCCTC.bed
- Supplemntary file 1/BRC100/CCACCATTACCAC.bed
- Supplemntary file 1/BRC100/CCACCATTACCCC.bed
- Supplemntary file 1/BRC100/CCACCATTACCGC.bed
- Supplemntary file 1/BRC100/CCACCATTACCTC.bed
- Supplemntary file 1/BRC100/CCACCATTCCCAC.bed
- Supplemntary file 1/BRC100/CCACCATTCCCCC.bed
- Supplemntary file 1/BRC100/CCACCATTCCCGC.bed
- Supplemntary file 1/BRC100/CCACCATTCCCTC.bed
- Supplemntary file 1/BRC100/CCACCATTGCCAC.bed
- Supplemntary file 1/BRC100/CCACCATTGCCCC.bed
- Supplemntary file 1/BRC100/CCACCATTGCCGC.bed
- Supplemntary file 1/BRC100/CCACCATTGCCTC.bed
- Supplemntary file 1/BRC100/CCACCATTTCCAC.bed
- Supplemntary file 1/BRC100/CCACCATTTCCCC.bed
- Supplemntary file 1/BRC100/CCACCATTTCCGC.bed
- Supplemntary file 1/BRC100/CCACCATTTCCTC.bed
- Supplemntary file 1/BRC100/CCACCCTAACCAC.bed
- Supplemntary file 1/BRC100/CCACCCTAACCCC.bed
- Supplemntary file 1/BRC100/CCACCCTAACCGC.bed
- Supplemntary file 1/BRC100/CCACCCTAACCTC.bed
- Supplemntary file 1/BRC100/CCACCCTACCCAC.bed
- Supplemntary file 1/BRC100/CCACCCTACCCCC.bed
- Supplemntary file 1/BRC100/CCACCCTACCCGC.bed
- Supplemntary file 1/BRC100/CCACCCTACCCTC.bed
- Supplemntary file 1/BRC100/CCACCCTAGCCAC.bed
- Supplemntary file 1/BRC100/CCACCCTAGCCCC.bed
- Supplemntary file 1/BRC100/CCACCCTAGCCGC.bed
- Supplemntary file 1/BRC100/CCACCCTAGCCTC.bed
- Supplemntary file 1/BRC100/CCACCCTATCCAC.bed
- Supplemntary file 1/BRC100/CCACCCTATCCCC.bed
- Supplemntary file 1/BRC100/CCACCCTATCCGC.bed
- Supplemntary file 1/BRC100/CCACCCTATCCTC.bed
- Supplemntary file 1/BRC100/CCACCCTCACCAC.bed
- Supplemntary file 1/BRC100/CCACCCTCACCCC.bed
- Supplemntary file 1/BRC100/CCACCCTCACCGC.bed
- Supplemntary file 1/BRC100/CCACCCTCACCTC.bed
- Supplemntary file 1/BRC100/CCACCCTCCCCAC.bed
- Supplemntary file 1/BRC100/CCACCCTCCCCCC.bed
- Supplemntary file 1/BRC100/CCACCCTCCCCGC.bed
- Supplemntary file 1/BRC100/CCACCCTCCCCTC.bed
- Supplemntary file 1/BRC100/CCACCCTCGCCAC.bed
- Supplemntary file 1/BRC100/CCACCCTCGCCCC.bed
- Supplemntary file 1/BRC100/CCACCCTCGCCGC.bed
- Supplemntary file 1/BRC100/CCACCCTCGCCTC.bed
- Supplemntary file 1/BRC100/CCACCCTCTCCAC.bed
- Supplemntary file 1/BRC100/CCACCCTCTCCCC.bed
- Supplemntary file 1/BRC100/CCACCCTCTCCGC.bed
- Supplemntary file 1/BRC100/CCACCCTCTCCTC.bed
- Supplemntary file 1/BRC100/CCACCCTGACCAC.bed
- Supplemntary file 1/BRC100/CCACCCTGACCCC.bed
- Supplemntary file 1/BRC100/CCACCCTGACCGC.bed
- Supplemntary file 1/BRC100/CCACCCTGACCTC.bed
- Supplemntary file 1/BRC100/CCACCCTGCCCAC.bed
- Supplemntary file 1/BRC100/CCACCCTGCCCCC.bed
- Supplemntary file 1/BRC100/CCACCCTGCCCGC.bed
- Supplemntary file 1/BRC100/CCACCCTGCCCTC.bed
- Supplemntary file 1/BRC100/CCACCCTGGCCAC.bed
- Supplemntary file 1/BRC100/CCACCCTGGCCCC.bed
- Supplemntary file 1/BRC100/CCACCCTGGCCGC.bed
- Supplemntary file 1/BRC100/CCACCCTGGCCTC.bed
- Supplemntary file 1/BRC100/CCACCCTGTCCAC.bed
- Supplemntary file 1/BRC100/CCACCCTGTCCCC.bed
- Supplemntary file 1/BRC100/CCACCCTGTCCGC.bed
- Supplemntary file 1/BRC100/CCACCCTGTCCTC.bed
- Supplemntary file 1/BRC100/CCACCCTTACCAC.bed
- Supplemntary file 1/BRC100/CCACCCTTACCCC.bed
- Supplemntary file 1/BRC100/CCACCCTTACCGC.bed
- Supplemntary file 1/BRC100/CCACCCTTACCTC.bed
- Supplemntary file 1/BRC100/CCACCCTTCCCAC.bed
- Supplemntary file 1/BRC100/CCACCCTTCCCCC.bed
- Supplemntary file 1/BRC100/CCACCCTTCCCGC.bed
- Supplemntary file 1/BRC100/CCACCCTTCCCTC.bed
- Supplemntary file 1/BRC100/CCACCCTTGCCAC.bed
- Supplemntary file 1/BRC100/CCACCCTTGCCCC.bed
- Supplemntary file 1/BRC100/CCACCCTTGCCGC.bed
- Supplemntary file 1/BRC100/CCACCCTTGCCTC.bed
- Supplemntary file 1/BRC100/CCACCCTTTCCAC.bed
- Supplemntary file 1/BRC100/CCACCCTTTCCCC.bed
- Supplemntary file 1/BRC100/CCACCCTTTCCGC.bed
- Supplemntary file 1/BRC100/CCACCCTTTCCTC.bed
- Supplemntary file 1/BRC100/CCACCGTAACCAC.bed
- Supplemntary file 1/BRC100/CCACCGTAACCCC.bed
- Supplemntary file 1/BRC100/CCACCGTAACCGC.bed
- Supplemntary file 1/BRC100/CCACCGTAACCTC.bed
- Supplemntary file 1/BRC100/CCACCGTACCCAC.bed
- Supplemntary file 1/BRC100/CCACCGTACCCCC.bed
- Supplemntary file 1/BRC100/CCACCGTACCCGC.bed
- Supplemntary file 1/BRC100/CCACCGTACCCTC.bed
- Supplemntary file 1/BRC100/CCACCGTAGCCAC.bed
- Supplemntary file 1/BRC100/CCACCGTAGCCCC.bed
- Supplemntary file 1/BRC100/CCACCGTAGCCGC.bed
- Supplemntary file 1/BRC100/CCACCGTAGCCTC.bed
- Supplemntary file 1/BRC100/CCACCGTATCCAC.bed
- Supplemntary file 1/BRC100/CCACCGTATCCCC.bed
- Supplemntary file 1/BRC100/CCACCGTATCCGC.bed
- Supplemntary file 1/BRC100/CCACCGTATCCTC.bed
- Supplemntary file 1/BRC100/CCACCGTCACCAC.bed
- Supplemntary file 1/BRC100/CCACCGTCACCCC.bed
- Supplemntary file 1/BRC100/CCACCGTCACCGC.bed
- Supplemntary file 1/BRC100/CCACCGTCACCTC.bed
- Supplemntary file 1/BRC100/CCACCGTCCCCAC.bed
- Supplemntary file 1/BRC100/CCACCGTCCCCCC.bed
- Supplemntary file 1/BRC100/CCACCGTCCCCGC.bed
- Supplemntary file 1/BRC100/CCACCGTCCCCTC.bed
- Supplemntary file 1/BRC100/CCACCGTCGCCAC.bed
- Supplemntary file 1/BRC100/CCACCGTCGCCCC.bed
- Supplemntary file 1/BRC100/CCACCGTCGCCGC.bed
- Supplemntary file 1/BRC100/CCACCGTCGCCTC.bed
- Supplemntary file 1/BRC100/CCACCGTCTCCAC.bed
- Supplemntary file 1/BRC100/CCACCGTCTCCCC.bed
- Supplemntary file 1/BRC100/CCACCGTCTCCGC.bed
- Supplemntary file 1/BRC100/CCACCGTCTCCTC.bed
- Supplemntary file 1/BRC100/CCACCGTGACCAC.bed
- Supplemntary file 1/BRC100/CCACCGTGACCCC.bed
- Supplemntary file 1/BRC100/CCACCGTGACCGC.bed
- Supplemntary file 1/BRC100/CCACCGTGACCTC.bed
- Supplemntary file 1/BRC100/CCACCGTGCCCAC.bed
- Supplemntary file 1/BRC100/CCACCGTGCCCCC.bed
- Supplemntary file 1/BRC100/CCACCGTGCCCGC.bed
- Supplemntary file 1/BRC100/CCACCGTGCCCTC.bed
- Supplemntary file 1/BRC100/CCACCGTGGCCAC.bed
- Supplemntary file 1/BRC100/CCACCGTGGCCCC.bed
- Supplemntary file 1/BRC100/CCACCGTGGCCGC.bed
- Supplemntary file 1/BRC100/CCACCGTGGCCTC.bed
- Supplemntary file 1/BRC100/CCACCGTGTCCAC.bed
- Supplemntary file 1/BRC100/CCACCGTGTCCCC.bed
- Supplemntary file 1/BRC100/CCACCGTGTCCGC.bed
- Supplemntary file 1/BRC100/CCACCGTGTCCTC.bed
- Supplemntary file 1/BRC100/CCACCGTTACCAC.bed
- Supplemntary file 1/BRC100/CCACCGTTACCCC.bed
- Supplemntary file 1/BRC100/CCACCGTTACCGC.bed
- Supplemntary file 1/BRC100/CCACCGTTACCTC.bed
- Supplemntary file 1/BRC100/CCACCGTTCCCAC.bed
- Supplemntary file 1/BRC100/CCACCGTTCCCCC.bed
- Supplemntary file 1/BRC100/CCACCGTTCCCGC.bed
- Supplemntary file 1/BRC100/CCACCGTTCCCTC.bed
- Supplemntary file 1/BRC100/CCACCGTTGCCAC.bed
- Supplemntary file 1/BRC100/CCACCGTTGCCCC.bed
- Supplemntary file 1/BRC100/CCACCGTTGCCGC.bed
- Supplemntary file 1/BRC100/CCACCGTTGCCTC.bed
- Supplemntary file 1/BRC100/CCACCGTTTCCAC.bed
- Supplemntary file 1/BRC100/CCACCGTTTCCCC.bed
- Supplemntary file 1/BRC100/CCACCGTTTCCGC.bed
- Supplemntary file 1/BRC100/CCACCGTTTCCTC.bed
- Supplemntary file 1/BRC100/CCACCTTAACCAC.bed
- Supplemntary file 1/BRC100/CCACCTTAACCCC.bed
- Supplemntary file 1/BRC100/CCACCTTAACCGC.bed
- Supplemntary file 1/BRC100/CCACCTTAACCTC.bed
- Supplemntary file 1/BRC100/CCACCTTACCCAC.bed
- Supplemntary file 1/BRC100/CCACCTTACCCCC.bed
- Supplemntary file 1/BRC100/CCACCTTACCCGC.bed
- Supplemntary file 1/BRC100/CCACCTTACCCTC.bed
- Supplemntary file 1/BRC100/CCACCTTAGCCAC.bed
- Supplemntary file 1/BRC100/CCACCTTAGCCCC.bed
- Supplemntary file 1/BRC100/CCACCTTAGCCGC.bed
- Supplemntary file 1/BRC100/CCACCTTAGCCTC.bed
- Supplemntary file 1/BRC100/CCACCTTATCCAC.bed
- Supplemntary file 1/BRC100/CCACCTTATCCCC.bed
- Supplemntary file 1/BRC100/CCACCTTATCCGC.bed
- Supplemntary file 1/BRC100/CCACCTTATCCTC.bed
- Supplemntary file 1/BRC100/CCACCTTCACCAC.bed
- Supplemntary file 1/BRC100/CCACCTTCACCCC.bed
- Supplemntary file 1/BRC100/CCACCTTCACCGC.bed
- Supplemntary file 1/BRC100/CCACCTTCACCTC.bed
- Supplemntary file 1/BRC100/CCACCTTCCCCAC.bed
- Supplemntary file 1/BRC100/CCACCTTCCCCCC.bed
- Supplemntary file 1/BRC100/CCACCTTCCCCGC.bed
- Supplemntary file 1/BRC100/CCACCTTCCCCTC.bed
- Supplemntary file 1/BRC100/CCACCTTCGCCAC.bed
- Supplemntary file 1/BRC100/CCACCTTCGCCCC.bed
- Supplemntary file 1/BRC100/CCACCTTCGCCGC.bed
- Supplemntary file 1/BRC100/CCACCTTCGCCTC.bed
- Supplemntary file 1/BRC100/CCACCTTCTCCAC.bed
- Supplemntary file 1/BRC100/CCACCTTCTCCCC.bed
- Supplemntary file 1/BRC100/CCACCTTCTCCGC.bed
- Supplemntary file 1/BRC100/CCACCTTCTCCTC.bed
- Supplemntary file 1/BRC100/CCACCTTGACCAC.bed
- Supplemntary file 1/BRC100/CCACCTTGACCCC.bed
- Supplemntary file 1/BRC100/CCACCTTGACCGC.bed
- Supplemntary file 1/BRC100/CCACCTTGACCTC.bed
- Supplemntary file 1/BRC100/CCACCTTGCCCAC.bed
- Supplemntary file 1/BRC100/CCACCTTGCCCCC.bed
- Supplemntary file 1/BRC100/CCACCTTGCCCGC.bed
- Supplemntary file 1/BRC100/CCACCTTGCCCTC.bed
- Supplemntary file 1/BRC100/CCACCTTGGCCAC.bed
- Supplemntary file 1/BRC100/CCACCTTGGCCCC.bed
- Supplemntary file 1/BRC100/CCACCTTGGCCGC.bed
- Supplemntary file 1/BRC100/CCACCTTGGCCTC.bed
- Supplemntary file 1/BRC100/CCACCTTGTCCAC.bed
- Supplemntary file 1/BRC100/CCACCTTGTCCCC.bed
- Supplemntary file 1/BRC100/CCACCTTGTCCGC.bed
- Supplemntary file 1/BRC100/CCACCTTGTCCTC.bed
- Supplemntary file 1/BRC100/CCACCTTTACCAC.bed
- Supplemntary file 1/BRC100/CCACCTTTACCCC.bed
- Supplemntary file 1/BRC100/CCACCTTTACCGC.bed
- Supplemntary file 1/BRC100/CCACCTTTACCTC.bed
- Supplemntary file 1/BRC100/CCACCTTTCCCAC.bed
- Supplemntary file 1/BRC100/CCACCTTTCCCCC.bed
- Supplemntary file 1/BRC100/CCACCTTTCCCGC.bed
- Supplemntary file 1/BRC100/CCACCTTTCCCTC.bed
- Supplemntary file 1/BRC100/CCACCTTTGCCAC.bed
- Supplemntary file 1/BRC100/CCACCTTTGCCCC.bed
- Supplemntary file 1/BRC100/CCACCTTTGCCGC.bed
- Supplemntary file 1/BRC100/CCACCTTTGCCTC.bed
- Supplemntary file 1/BRC100/CCACCTTTTCCAC.bed
- Supplemntary file 1/BRC100/CCACCTTTTCCCC.bed
- Supplemntary file 1/BRC100/CCACCTTTTCCGC.bed
- Supplemntary file 1/BRC100/CCACCTTTTCCTC.bed
- Supplemntary file 1/BRC100/CCCCCATAACCAC.bed
- Supplemntary file 1/BRC100/CCCCCATAACCCC.bed
- Supplemntary file 1/BRC100/CCCCCATAACCGC.bed
- Supplemntary file 1/BRC100/lzCCACCATAACCAC.jpg
- Supplemntary file 1/BRC100/lzCCACCATAACCCC.jpg
- Supplemntary file 1/BRC100/lzCCACCATAACCGC.jpg
- Supplemntary file 1/BRC100/lzCCACCATAACCTC.jpg
- Supplemntary file 1/BRC100/lzCCACCATACCCAC.jpg
- Supplemntary file 1/BRC100/lzCCACCATACCCCC.jpg
- Supplemntary file 1/BRC100/lzCCACCATACCCGC.jpg
- Supplemntary file 1/BRC100/lzCCACCATACCCTC.jpg
- Supplemntary file 1/BRC100/lzCCACCATAGCCAC.jpg
- Supplemntary file 1/BRC100/lzCCACCATAGCCCC.jpg
- Supplemntary file 1/BRC100/lzCCACCATAGCCGC.jpg
- Supplemntary file 1/BRC100/lzCCACCATAGCCTC.jpg
- Supplemntary file 1/BRC100/lzCCACCATATCCAC.jpg
- Supplemntary file 1/BRC100/lzCCACCATATCCCC.jpg
- Supplemntary file 1/BRC100/lzCCACCATATCCGC.jpg
- Supplemntary file 1/BRC100/lzCCACCATATCCTC.jpg
- Supplemntary file 1/BRC100/lzCCACCATCACCAC.jpg
- Supplemntary file 1/BRC100/lzCCACCATCACCCC.jpg
- Supplemntary file 1/BRC100/lzCCACCATCACCGC.jpg
- Supplemntary file 1/BRC100/lzCCACCATCACCTC.jpg
- Supplemntary file 1/BRC100/lzCCACCATCCCCAC.jpg
- Supplemntary file 1/BRC100/lzCCACCATCCCCCC.jpg
- Supplemntary file 1/BRC100/lzCCACCATCCCCGC.jpg
- Supplemntary file 1/BRC100/lzCCACCATCCCCTC.jpg
- Supplemntary file 1/BRC100/lzCCACCATCGCCAC.jpg
- Supplemntary file 1/BRC100/lzCCACCATCGCCCC.jpg
- Supplemntary file 1/BRC100/lzCCACCATCGCCGC.jpg
- Supplemntary file 1/BRC100/lzCCACCATCGCCTC.jpg
- Supplemntary file 1/BRC100/lzCCACCATCTCCAC.jpg
- Supplemntary file 1/BRC100/lzCCACCATCTCCCC.jpg
- Supplemntary file 1/BRC100/lzCCACCATCTCCGC.jpg
- Supplemntary file 1/BRC100/lzCCACCATCTCCTC.jpg
- Supplemntary file 1/BRC100/lzCCACCATGACCAC.jpg
- Supplemntary file 1/BRC100/lzCCACCATGACCCC.jpg
- Supplemntary file 1/BRC100/lzCCACCATGACCGC.jpg
- Supplemntary file 1/BRC100/lzCCACCATGACCTC.jpg
- Supplemntary file 1/BRC100/lzCCACCATGCCCAC.jpg
- Supplemntary file 1/BRC100/lzCCACCATGCCCCC.jpg
[truncated: 9,700 more entries]
