# Supplementary material for: Cancer Associated PRDM9: Implications for Linking Genomic Instability and Meiotic Recombination
Source: Int J Mol Sci. 2023 Nov 20;24(22):16522. doi: 10.3390/ijms242216522 (PMC10671843; doi:10.3390/ijms242216522)
Supplement: Supplementary file 1 [file ijms-24-16522-s001.zip › Supplemntary file 1/BRC100/CCACCATAACCAC.bed]

chr1	93656469	93656481	CCACCATAACCAC
chr1	173097586	173097598	CCACCATAACCAC
chr1	217088143	217088155	CCACCATAACCAC
chr2	36603112	36603124	CCACCATAACCAC
chr2	53586369	53586381	CCACCATAACCAC
chr2	62576087	62576099	CCACCATAACCAC
chr2	63216375	63216387	CCACCATAACCAC
chr2	65031999	65032011	CCACCATAACCAC
chr2	101016852	101016864	CCACCATAACCAC
chr2	122182831	122182843	CCACCATAACCAC
chr2	164062085	164062097	CCACCATAACCAC
chr2	240288608	240288620	CCACCATAACCAC
chr3	28882835	28882847	CCACCATAACCAC
chr3	138211010	138211022	CCACCATAACCAC
chr3	158886277	158886289	CCACCATAACCAC
chr3	184329067	184329079	CCACCATAACCAC
chr4	60549396	60549408	CCACCATAACCAC
chr4	154050544	154050556	CCACCATAACCAC
chr5	10509261	10509273	CCACCATAACCAC
chr5	148582884	148582896	CCACCATAACCAC
chr6	160131769	160131781	CCACCATAACCAC
chr6	160132622	160132634	CCACCATAACCAC
chr6	160132663	160132675	CCACCATAACCAC
chr6	160132872	160132884	CCACCATAACCAC
chr6	160133193	160133205	CCACCATAACCAC
chr6	160133777	160133789	CCACCATAACCAC
chr7	27368484	27368496	CCACCATAACCAC
chr7	120098523	120098535	CCACCATAACCAC
chr7	132497316	132497328	CCACCATAACCAC
chr8	17231526	17231538	CCACCATAACCAC
chr10	38386801	38386813	CCACCATAACCAC
chr10	69731502	69731514	CCACCATAACCAC
chr10	124063860	124063872	CCACCATAACCAC
chr11	20984817	20984829	CCACCATAACCAC
chr11	70558522	70558534	CCACCATAACCAC
chr12	53073846	53073858	CCACCATAACCAC
chr12	68372455	68372467	CCACCATAACCAC
chr12	71123406	71123418	CCACCATAACCAC
chr12	81411114	81411126	CCACCATAACCAC
chr13	48185109	48185121	CCACCATAACCAC
chr13	94304271	94304283	CCACCATAACCAC
chr15	30233107	30233119	CCACCATAACCAC
chr15	30242588	30242600	CCACCATAACCAC
chr15	30242707	30242719	CCACCATAACCAC
chr15	71373591	71373603	CCACCATAACCAC
chr16	79125059	79125071	CCACCATAACCAC
chr18	29941214	29941226	CCACCATAACCAC
chr18	57105451	57105463	CCACCATAACCAC
chr18	70432442	70432454	CCACCATAACCAC
chr19	14301451	14301463	CCACCATAACCAC
chr20	23650392	23650404	CCACCATAACCAC
chr20	23705704	23705716	CCACCATAACCAC
chr20	23781523	23781535	CCACCATAACCAC
chr20	35063809	35063821	CCACCATAACCAC
chr21	43885772	43885784	CCACCATAACCAC
chr22	45379987	45379999	CCACCATAACCAC
chrX	73693089	73693101	CCACCATAACCAC
chrX	148113307	148113319	CCACCATAACCAC
chrX	154372342	154372354	CCACCATAACCAC
chr1	93656469	93656481	CCACCATAACCAC
chr1	173097586	173097598	CCACCATAACCAC
chr1	217088143	217088155	CCACCATAACCAC
chr2	36603112	36603124	CCACCATAACCAC
chr2	53586369	53586381	CCACCATAACCAC
chr2	62576087	62576099	CCACCATAACCAC
chr2	63216375	63216387	CCACCATAACCAC
chr2	65031999	65032011	CCACCATAACCAC
chr2	101016852	101016864	CCACCATAACCAC
chr2	122182831	122182843	CCACCATAACCAC
chr2	164062085	164062097	CCACCATAACCAC
chr2	240288608	240288620	CCACCATAACCAC
chr3	28882835	28882847	CCACCATAACCAC
chr3	138211010	138211022	CCACCATAACCAC
chr3	158886277	158886289	CCACCATAACCAC
chr3	184329067	184329079	CCACCATAACCAC
chr4	60549396	60549408	CCACCATAACCAC
chr4	154050544	154050556	CCACCATAACCAC
chr5	10509261	10509273	CCACCATAACCAC
chr5	148582884	148582896	CCACCATAACCAC
chr6	160131769	160131781	CCACCATAACCAC
chr6	160132622	160132634	CCACCATAACCAC
chr6	160132663	160132675	CCACCATAACCAC
chr6	160132872	160132884	CCACCATAACCAC
chr6	160133193	160133205	CCACCATAACCAC
chr6	160133777	160133789	CCACCATAACCAC
chr7	27368484	27368496	CCACCATAACCAC
chr7	120098523	120098535	CCACCATAACCAC
chr7	132497316	132497328	CCACCATAACCAC
chr8	17231526	17231538	CCACCATAACCAC
chr10	38386801	38386813	CCACCATAACCAC
chr10	69731502	69731514	CCACCATAACCAC
chr10	124063860	124063872	CCACCATAACCAC
chr11	20984817	20984829	CCACCATAACCAC
chr11	70558522	70558534	CCACCATAACCAC
chr12	53073846	53073858	CCACCATAACCAC
chr12	68372455	68372467	CCACCATAACCAC
chr12	71123406	71123418	CCACCATAACCAC
chr12	81411114	81411126	CCACCATAACCAC
chr13	48185109	48185121	CCACCATAACCAC
chr13	94304271	94304283	CCACCATAACCAC
chr15	30233107	30233119	CCACCATAACCAC
chr15	30242588	30242600	CCACCATAACCAC
chr15	30242707	30242719	CCACCATAACCAC
chr15	71373591	71373603	CCACCATAACCAC
chr16	79125059	79125071	CCACCATAACCAC
chr18	29941214	29941226	CCACCATAACCAC
chr18	57105451	57105463	CCACCATAACCAC
chr18	70432442	70432454	CCACCATAACCAC
chr19	14301451	14301463	CCACCATAACCAC
chr20	23650392	23650404	CCACCATAACCAC
chr20	23705704	23705716	CCACCATAACCAC
chr20	23781523	23781535	CCACCATAACCAC
chr20	35063809	35063821	CCACCATAACCAC
chr21	43885772	43885784	CCACCATAACCAC
chr22	45379987	45379999	CCACCATAACCAC
chrX	73693089	73693101	CCACCATAACCAC
chrX	148113307	148113319	CCACCATAACCAC
chrX	154372342	154372354	CCACCATAACCAC
chr1	93656469	93656481	CCACCATAACCAC
chr1	173097586	173097598	CCACCATAACCAC
chr1	217088143	217088155	CCACCATAACCAC
chr2	36603112	36603124	CCACCATAACCAC
chr2	53586369	53586381	CCACCATAACCAC
chr2	62576087	62576099	CCACCATAACCAC
chr2	63216375	63216387	CCACCATAACCAC
chr2	65031999	65032011	CCACCATAACCAC
chr2	101016852	101016864	CCACCATAACCAC
chr2	122182831	122182843	CCACCATAACCAC
chr2	164062085	164062097	CCACCATAACCAC
chr2	240288608	240288620	CCACCATAACCAC
chr3	28882835	28882847	CCACCATAACCAC
chr3	138211010	138211022	CCACCATAACCAC
chr3	158886277	158886289	CCACCATAACCAC
chr3	184329067	184329079	CCACCATAACCAC
chr4	60549396	60549408	CCACCATAACCAC
chr4	154050544	154050556	CCACCATAACCAC
chr5	10509261	10509273	CCACCATAACCAC
chr5	148582884	148582896	CCACCATAACCAC
chr6	160131769	160131781	CCACCATAACCAC
chr6	160132622	160132634	CCACCATAACCAC
chr6	160132663	160132675	CCACCATAACCAC
chr6	160132872	160132884	CCACCATAACCAC
chr6	160133193	160133205	CCACCATAACCAC
chr6	160133777	160133789	CCACCATAACCAC
chr7	27368484	27368496	CCACCATAACCAC
chr7	120098523	120098535	CCACCATAACCAC
chr7	132497316	132497328	CCACCATAACCAC
chr8	17231526	17231538	CCACCATAACCAC
chr10	38386801	38386813	CCACCATAACCAC
chr10	69731502	69731514	CCACCATAACCAC
chr10	124063860	124063872	CCACCATAACCAC
chr11	20984817	20984829	CCACCATAACCAC
chr11	70558522	70558534	CCACCATAACCAC
chr12	53073846	53073858	CCACCATAACCAC
chr12	68372455	68372467	CCACCATAACCAC
chr12	71123406	71123418	CCACCATAACCAC
chr12	81411114	81411126	CCACCATAACCAC
chr13	48185109	48185121	CCACCATAACCAC
chr13	94304271	94304283	CCACCATAACCAC
chr15	30233107	30233119	CCACCATAACCAC
chr15	30242588	30242600	CCACCATAACCAC
chr15	30242707	30242719	CCACCATAACCAC
chr15	71373591	71373603	CCACCATAACCAC
chr16	79125059	79125071	CCACCATAACCAC
chr18	29941214	29941226	CCACCATAACCAC
chr18	57105451	57105463	CCACCATAACCAC
chr18	70432442	70432454	CCACCATAACCAC
chr19	14301451	14301463	CCACCATAACCAC
chr20	23650392	23650404	CCACCATAACCAC
chr20	23705704	23705716	CCACCATAACCAC
chr20	23781523	23781535	CCACCATAACCAC
chr20	35063809	35063821	CCACCATAACCAC
chr21	43885772	43885784	CCACCATAACCAC
chr22	45379987	45379999	CCACCATAACCAC
chrX	73693089	73693101	CCACCATAACCAC
chrX	148113307	148113319	CCACCATAACCAC
chrX	154372342	154372354	CCACCATAACCAC
chr1	93656469	93656481	CCACCATAACCAC
chr1	173097586	173097598	CCACCATAACCAC
chr1	217088143	217088155	CCACCATAACCAC
chr2	36603112	36603124	CCACCATAACCAC
chr2	53586369	53586381	CCACCATAACCAC
chr2	62576087	62576099	CCACCATAACCAC
chr2	63216375	63216387	CCACCATAACCAC
chr2	65031999	65032011	CCACCATAACCAC
chr2	101016852	101016864	CCACCATAACCAC
chr2	122182831	122182843	CCACCATAACCAC
chr2	164062085	164062097	CCACCATAACCAC
chr2	240288608	240288620	CCACCATAACCAC
chr3	28882835	28882847	CCACCATAACCAC
chr3	138211010	138211022	CCACCATAACCAC
chr3	158886277	158886289	CCACCATAACCAC
chr3	184329067	184329079	CCACCATAACCAC
chr4	60549396	60549408	CCACCATAACCAC
chr4	154050544	154050556	CCACCATAACCAC
chr5	10509261	10509273	CCACCATAACCAC
chr5	148582884	148582896	CCACCATAACCAC
chr6	160131769	160131781	CCACCATAACCAC
chr6	160132622	160132634	CCACCATAACCAC
chr6	160132663	160132675	CCACCATAACCAC
chr6	160132872	160132884	CCACCATAACCAC
chr6	160133193	160133205	CCACCATAACCAC
chr6	160133777	160133789	CCACCATAACCAC
chr7	27368484	27368496	CCACCATAACCAC
chr7	120098523	120098535	CCACCATAACCAC
chr7	132497316	132497328	CCACCATAACCAC
chr8	17231526	17231538	CCACCATAACCAC
chr10	38386801	38386813	CCACCATAACCAC
chr10	69731502	69731514	CCACCATAACCAC
chr10	124063860	124063872	CCACCATAACCAC
chr11	20984817	20984829	CCACCATAACCAC
chr11	70558522	70558534	CCACCATAACCAC
chr12	53073846	53073858	CCACCATAACCAC
chr12	68372455	68372467	CCACCATAACCAC
chr12	71123406	71123418	CCACCATAACCAC
chr12	81411114	81411126	CCACCATAACCAC
chr13	48185109	48185121	CCACCATAACCAC
chr13	94304271	94304283	CCACCATAACCAC
chr15	30233107	30233119	CCACCATAACCAC
chr15	30242588	30242600	CCACCATAACCAC
chr15	30242707	30242719	CCACCATAACCAC
chr15	71373591	71373603	CCACCATAACCAC
chr16	79125059	79125071	CCACCATAACCAC
chr18	29941214	29941226	CCACCATAACCAC
chr18	57105451	57105463	CCACCATAACCAC
chr18	70432442	70432454	CCACCATAACCAC
chr19	14301451	14301463	CCACCATAACCAC
chr20	23650392	23650404	CCACCATAACCAC
chr20	23705704	23705716	CCACCATAACCAC
chr20	23781523	23781535	CCACCATAACCAC
chr20	35063809	35063821	CCACCATAACCAC
chr21	43885772	43885784	CCACCATAACCAC
chr22	45379987	45379999	CCACCATAACCAC
chrX	73693089	73693101	CCACCATAACCAC
chrX	148113307	148113319	CCACCATAACCAC
chrX	154372342	154372354	CCACCATAACCAC
chr1	93656469	93656481	CCACCATAACCAC
chr1	173097586	173097598	CCACCATAACCAC
chr1	217088143	217088155	CCACCATAACCAC
chr2	36603112	36603124	CCACCATAACCAC
chr2	53586369	53586381	CCACCATAACCAC
chr2	62576087	62576099	CCACCATAACCAC
chr2	63216375	63216387	CCACCATAACCAC
chr2	65031999	65032011	CCACCATAACCAC
chr2	101016852	101016864	CCACCATAACCAC
chr2	122182831	122182843	CCACCATAACCAC
chr2	164062085	164062097	CCACCATAACCAC
chr2	240288608	240288620	CCACCATAACCAC
chr3	28882835	28882847	CCACCATAACCAC
chr3	138211010	138211022	CCACCATAACCAC
chr3	158886277	158886289	CCACCATAACCAC
chr3	184329067	184329079	CCACCATAACCAC
chr4	60549396	60549408	CCACCATAACCAC
chr4	154050544	154050556	CCACCATAACCAC
chr5	10509261	10509273	CCACCATAACCAC
chr5	148582884	148582896	CCACCATAACCAC
chr6	160131769	160131781	CCACCATAACCAC
chr6	160132622	160132634	CCACCATAACCAC
chr6	160132663	160132675	CCACCATAACCAC
chr6	160132872	160132884	CCACCATAACCAC
chr6	160133193	160133205	CCACCATAACCAC
chr6	160133777	160133789	CCACCATAACCAC
chr7	27368484	27368496	CCACCATAACCAC
chr7	120098523	120098535	CCACCATAACCAC
chr7	132497316	132497328	CCACCATAACCAC
chr8	17231526	17231538	CCACCATAACCAC
chr10	38386801	38386813	CCACCATAACCAC
chr10	69731502	69731514	CCACCATAACCAC
chr10	124063860	124063872	CCACCATAACCAC
chr11	20984817	20984829	CCACCATAACCAC
chr11	70558522	70558534	CCACCATAACCAC
chr12	53073846	53073858	CCACCATAACCAC
chr12	68372455	68372467	CCACCATAACCAC
chr12	71123406	71123418	CCACCATAACCAC
chr12	81411114	81411126	CCACCATAACCAC
chr13	48185109	48185121	CCACCATAACCAC
chr13	94304271	94304283	CCACCATAACCAC
chr15	30233107	30233119	CCACCATAACCAC
chr15	30242588	30242600	CCACCATAACCAC
chr15	30242707	30242719	CCACCATAACCAC
chr15	71373591	71373603	CCACCATAACCAC
chr16	79125059	79125071	CCACCATAACCAC
chr18	29941214	29941226	CCACCATAACCAC
chr18	57105451	57105463	CCACCATAACCAC
chr18	70432442	70432454	CCACCATAACCAC
chr19	14301451	14301463	CCACCATAACCAC
chr20	23650392	23650404	CCACCATAACCAC
chr20	23705704	23705716	CCACCATAACCAC
chr20	23781523	23781535	CCACCATAACCAC
chr20	35063809	35063821	CCACCATAACCAC
chr21	43885772	43885784	CCACCATAACCAC
chr22	45379987	45379999	CCACCATAACCAC
chrX	73693089	73693101	CCACCATAACCAC
chrX	148113307	148113319	CCACCATAACCAC
chrX	154372342	154372354	CCACCATAACCAC
chr1	93656469	93656481	CCACCATAACCAC
chr1	173097586	173097598	CCACCATAACCAC
chr1	217088143	217088155	CCACCATAACCAC
chr2	36603112	36603124	CCACCATAACCAC
chr2	53586369	53586381	CCACCATAACCAC
chr2	62576087	62576099	CCACCATAACCAC
chr2	63216375	63216387	CCACCATAACCAC
chr2	65031999	65032011	CCACCATAACCAC
chr2	101016852	101016864	CCACCATAACCAC
chr2	122182831	122182843	CCACCATAACCAC
chr2	164062085	164062097	CCACCATAACCAC
chr2	240288608	240288620	CCACCATAACCAC
chr3	28882835	28882847	CCACCATAACCAC
chr3	138211010	138211022	CCACCATAACCAC
chr3	158886277	158886289	CCACCATAACCAC
chr3	184329067	184329079	CCACCATAACCAC
chr4	60549396	60549408	CCACCATAACCAC
chr4	154050544	154050556	CCACCATAACCAC
chr5	10509261	10509273	CCACCATAACCAC
chr5	148582884	148582896	CCACCATAACCAC
chr6	160131769	160131781	CCACCATAACCAC
chr6	160132622	160132634	CCACCATAACCAC
chr6	160132663	160132675	CCACCATAACCAC
chr6	160132872	160132884	CCACCATAACCAC
chr6	160133193	160133205	CCACCATAACCAC
chr6	160133777	160133789	CCACCATAACCAC
chr7	27368484	27368496	CCACCATAACCAC
chr7	120098523	120098535	CCACCATAACCAC
chr7	132497316	132497328	CCACCATAACCAC
chr8	17231526	17231538	CCACCATAACCAC
chr10	38386801	38386813	CCACCATAACCAC
chr10	69731502	69731514	CCACCATAACCAC
chr10	124063860	124063872	CCACCATAACCAC
chr11	20984817	20984829	CCACCATAACCAC
chr11	70558522	70558534	CCACCATAACCAC
chr12	53073846	53073858	CCACCATAACCAC
chr12	68372455	68372467	CCACCATAACCAC
chr12	71123406	71123418	CCACCATAACCAC
chr12	81411114	81411126	CCACCATAACCAC
chr13	48185109	48185121	CCACCATAACCAC
chr13	94304271	94304283	CCACCATAACCAC
chr15	30233107	30233119	CCACCATAACCAC
chr15	30242588	30242600	CCACCATAACCAC
chr15	30242707	30242719	CCACCATAACCAC
chr15	71373591	71373603	CCACCATAACCAC
chr16	79125059	79125071	CCACCATAACCAC
chr18	29941214	29941226	CCACCATAACCAC
chr18	57105451	57105463	CCACCATAACCAC
chr18	70432442	70432454	CCACCATAACCAC
chr19	14301451	14301463	CCACCATAACCAC
chr20	23650392	23650404	CCACCATAACCAC
chr20	23705704	23705716	CCACCATAACCAC
chr20	23781523	23781535	CCACCATAACCAC
chr20	35063809	35063821	CCACCATAACCAC
chr21	43885772	43885784	CCACCATAACCAC
chr22	45379987	45379999	CCACCATAACCAC
chrX	73693089	73693101	CCACCATAACCAC
chrX	148113307	148113319	CCACCATAACCAC
chrX	154372342	154372354	CCACCATAACCAC
chr1	93656469	93656481	CCACCATAACCAC
chr1	173097586	173097598	CCACCATAACCAC
chr1	217088143	217088155	CCACCATAACCAC
chr2	36603112	36603124	CCACCATAACCAC
chr2	53586369	53586381	CCACCATAACCAC
chr2	62576087	62576099	CCACCATAACCAC
chr2	63216375	63216387	CCACCATAACCAC
chr2	65031999	65032011	CCACCATAACCAC
chr2	101016852	101016864	CCACCATAACCAC
chr2	122182831	122182843	CCACCATAACCAC
chr2	164062085	164062097	CCACCATAACCAC
chr2	240288608	240288620	CCACCATAACCAC
chr3	28882835	28882847	CCACCATAACCAC
chr3	138211010	138211022	CCACCATAACCAC
chr3	158886277	158886289	CCACCATAACCAC
chr3	184329067	184329079	CCACCATAACCAC
chr4	60549396	60549408	CCACCATAACCAC
chr4	154050544	154050556	CCACCATAACCAC
chr5	10509261	10509273	CCACCATAACCAC
chr5	148582884	148582896	CCACCATAACCAC
chr6	160131769	160131781	CCACCATAACCAC
chr6	160132622	160132634	CCACCATAACCAC
chr6	160132663	160132675	CCACCATAACCAC
chr6	160132872	160132884	CCACCATAACCAC
chr6	160133193	160133205	CCACCATAACCAC
chr6	160133777	160133789	CCACCATAACCAC
chr7	27368484	27368496	CCACCATAACCAC
chr7	120098523	120098535	CCACCATAACCAC
chr7	132497316	132497328	CCACCATAACCAC
chr8	17231526	17231538	CCACCATAACCAC
chr10	38386801	38386813	CCACCATAACCAC
chr10	69731502	69731514	CCACCATAACCAC
chr10	124063860	124063872	CCACCATAACCAC
chr11	20984817	20984829	CCACCATAACCAC
chr11	70558522	70558534	CCACCATAACCAC
chr12	53073846	53073858	CCACCATAACCAC
chr12	68372455	68372467	CCACCATAACCAC
chr12	71123406	71123418	CCACCATAACCAC
chr12	81411114	81411126	CCACCATAACCAC
chr13	48185109	48185121	CCACCATAACCAC
chr13	94304271	94304283	CCACCATAACCAC
chr15	30233107	30233119	CCACCATAACCAC
chr15	30242588	30242600	CCACCATAACCAC
chr15	30242707	30242719	CCACCATAACCAC
chr15	71373591	71373603	CCACCATAACCAC
chr16	79125059	79125071	CCACCATAACCAC
chr18	29941214	29941226	CCACCATAACCAC
chr18	57105451	57105463	CCACCATAACCAC
chr18	70432442	70432454	CCACCATAACCAC
chr19	14301451	14301463	CCACCATAACCAC
chr20	23650392	23650404	CCACCATAACCAC
chr20	23705704	23705716	CCACCATAACCAC
chr20	23781523	23781535	CCACCATAACCAC
chr20	35063809	35063821	CCACCATAACCAC
chr21	43885772	43885784	CCACCATAACCAC
chr22	45379987	45379999	CCACCATAACCAC
chrX	73693089	73693101	CCACCATAACCAC
chrX	148113307	148113319	CCACCATAACCAC
chrX	154372342	154372354	CCACCATAACCAC
chr1	93656469	93656481	CCACCATAACCAC
chr1	173097586	173097598	CCACCATAACCAC
chr1	217088143	217088155	CCACCATAACCAC
chr2	36603112	36603124	CCACCATAACCAC
chr2	53586369	53586381	CCACCATAACCAC
chr2	62576087	62576099	CCACCATAACCAC
chr2	63216375	63216387	CCACCATAACCAC
chr2	65031999	65032011	CCACCATAACCAC
chr2	101016852	101016864	CCACCATAACCAC
chr2	122182831	122182843	CCACCATAACCAC
chr2	164062085	164062097	CCACCATAACCAC
chr2	240288608	240288620	CCACCATAACCAC
chr3	28882835	28882847	CCACCATAACCAC
chr3	138211010	138211022	CCACCATAACCAC
chr3	158886277	158886289	CCACCATAACCAC
chr3	184329067	184329079	CCACCATAACCAC
chr4	60549396	60549408	CCACCATAACCAC
chr4	154050544	154050556	CCACCATAACCAC
chr5	10509261	10509273	CCACCATAACCAC
chr5	148582884	148582896	CCACCATAACCAC
chr6	160131769	160131781	CCACCATAACCAC
chr6	160132622	160132634	CCACCATAACCAC
chr6	160132663	160132675	CCACCATAACCAC
chr6	160132872	160132884	CCACCATAACCAC
chr6	160133193	160133205	CCACCATAACCAC
chr6	160133777	160133789	CCACCATAACCAC
chr7	27368484	27368496	CCACCATAACCAC
chr7	120098523	120098535	CCACCATAACCAC
chr7	132497316	132497328	CCACCATAACCAC
chr8	17231526	17231538	CCACCATAACCAC
chr10	38386801	38386813	CCACCATAACCAC
chr10	69731502	69731514	CCACCATAACCAC
chr10	124063860	124063872	CCACCATAACCAC
chr11	20984817	20984829	CCACCATAACCAC
chr11	70558522	70558534	CCACCATAACCAC
chr12	53073846	53073858	CCACCATAACCAC
chr12	68372455	68372467	CCACCATAACCAC
chr12	71123406	71123418	CCACCATAACCAC
chr12	81411114	81411126	CCACCATAACCAC
chr13	48185109	48185121	CCACCATAACCAC
chr13	94304271	94304283	CCACCATAACCAC
chr15	30233107	30233119	CCACCATAACCAC
chr15	30242588	30242600	CCACCATAACCAC
chr15	30242707	30242719	CCACCATAACCAC
chr15	71373591	71373603	CCACCATAACCAC
chr16	79125059	79125071	CCACCATAACCAC
chr18	29941214	29941226	CCACCATAACCAC
chr18	57105451	57105463	CCACCATAACCAC
chr18	70432442	70432454	CCACCATAACCAC
chr19	14301451	14301463	CCACCATAACCAC
chr20	23650392	23650404	CCACCATAACCAC
chr20	23705704	23705716	CCACCATAACCAC
chr20	23781523	23781535	CCACCATAACCAC
chr20	35063809	35063821	CCACCATAACCAC
chr21	43885772	43885784	CCACCATAACCAC
chr22	45379987	45379999	CCACCATAACCAC
chrX	73693089	73693101	CCACCATAACCAC
chrX	148113307	148113319	CCACCATAACCAC
chrX	154372342	154372354	CCACCATAACCAC
chr1	93656469	93656481	CCACCATAACCAC
chr1	173097586	173097598	CCACCATAACCAC
chr1	217088143	217088155	CCACCATAACCAC
chr2	36603112	36603124	CCACCATAACCAC
chr2	53586369	53586381	CCACCATAACCAC
chr2	62576087	62576099	CCACCATAACCAC
chr2	63216375	63216387	CCACCATAACCAC
chr2	65031999	65032011	CCACCATAACCAC
chr2	101016852	101016864	CCACCATAACCAC
chr2	122182831	122182843	CCACCATAACCAC
chr2	164062085	164062097	CCACCATAACCAC
chr2	240288608	240288620	CCACCATAACCAC
chr3	28882835	28882847	CCACCATAACCAC
chr3	138211010	138211022	CCACCATAACCAC
chr3	158886277	158886289	CCACCATAACCAC
chr3	184329067	184329079	CCACCATAACCAC
chr4	60549396	60549408	CCACCATAACCAC
chr4	154050544	154050556	CCACCATAACCAC
chr5	10509261	10509273	CCACCATAACCAC
chr5	148582884	148582896	CCACCATAACCAC
chr6	160131769	160131781	CCACCATAACCAC
chr6	160132622	160132634	CCACCATAACCAC
chr6	160132663	160132675	CCACCATAACCAC
chr6	160132872	160132884	CCACCATAACCAC
chr6	160133193	160133205	CCACCATAACCAC
chr6	160133777	160133789	CCACCATAACCAC
chr7	27368484	27368496	CCACCATAACCAC
chr7	120098523	120098535	CCACCATAACCAC
chr7	132497316	132497328	CCACCATAACCAC
chr8	17231526	17231538	CCACCATAACCAC
chr10	38386801	38386813	CCACCATAACCAC
chr10	69731502	69731514	CCACCATAACCAC
chr10	124063860	124063872	CCACCATAACCAC
chr11	20984817	20984829	CCACCATAACCAC
chr11	70558522	70558534	CCACCATAACCAC
chr12	53073846	53073858	CCACCATAACCAC
chr12	68372455	68372467	CCACCATAACCAC
chr12	71123406	71123418	CCACCATAACCAC
chr12	81411114	81411126	CCACCATAACCAC
chr13	48185109	48185121	CCACCATAACCAC
chr13	94304271	94304283	CCACCATAACCAC
chr15	30233107	30233119	CCACCATAACCAC
chr15	30242588	30242600	CCACCATAACCAC
chr15	30242707	30242719	CCACCATAACCAC
chr15	71373591	71373603	CCACCATAACCAC
chr16	79125059	79125071	CCACCATAACCAC
chr18	29941214	29941226	CCACCATAACCAC
chr18	57105451	57105463	CCACCATAACCAC
chr18	70432442	70432454	CCACCATAACCAC
chr19	14301451	14301463	CCACCATAACCAC
chr20	23650392	23650404	CCACCATAACCAC
chr20	23705704	23705716	CCACCATAACCAC
chr20	23781523	23781535	CCACCATAACCAC
chr20	35063809	35063821	CCACCATAACCAC
chr21	43885772	43885784	CCACCATAACCAC
chr22	45379987	45379999	CCACCATAACCAC
chrX	73693089	73693101	CCACCATAACCAC
chrX	148113307	148113319	CCACCATAACCAC
chrX	154372342	154372354	CCACCATAACCAC
chr1	93656469	93656481	CCACCATAACCAC
chr1	173097586	173097598	CCACCATAACCAC
chr1	217088143	217088155	CCACCATAACCAC
chr2	36603112	36603124	CCACCATAACCAC
chr2	53586369	53586381	CCACCATAACCAC
chr2	62576087	62576099	CCACCATAACCAC
chr2	63216375	63216387	CCACCATAACCAC
chr2	65031999	65032011	CCACCATAACCAC
chr2	101016852	101016864	CCACCATAACCAC
chr2	122182831	122182843	CCACCATAACCAC
chr2	164062085	164062097	CCACCATAACCAC
chr2	240288608	240288620	CCACCATAACCAC
chr3	28882835	28882847	CCACCATAACCAC
chr3	138211010	138211022	CCACCATAACCAC
chr3	158886277	158886289	CCACCATAACCAC
chr3	184329067	184329079	CCACCATAACCAC
chr4	60549396	60549408	CCACCATAACCAC
chr4	154050544	154050556	CCACCATAACCAC
chr5	10509261	10509273	CCACCATAACCAC
chr5	148582884	148582896	CCACCATAACCAC
chr6	160131769	160131781	CCACCATAACCAC
chr6	160132622	160132634	CCACCATAACCAC
chr6	160132663	160132675	CCACCATAACCAC
chr6	160132872	160132884	CCACCATAACCAC
chr6	160133193	160133205	CCACCATAACCAC
chr6	160133777	160133789	CCACCATAACCAC
chr7	27368484	27368496	CCACCATAACCAC
chr7	120098523	120098535	CCACCATAACCAC
chr7	132497316	132497328	CCACCATAACCAC
chr8	17231526	17231538	CCACCATAACCAC
chr10	38386801	38386813	CCACCATAACCAC
chr10	69731502	69731514	CCACCATAACCAC
chr10	124063860	124063872	CCACCATAACCAC
chr11	20984817	20984829	CCACCATAACCAC
chr11	70558522	70558534	CCACCATAACCAC
chr12	53073846	53073858	CCACCATAACCAC
chr12	68372455	68372467	CCACCATAACCAC
chr12	71123406	71123418	CCACCATAACCAC
chr12	81411114	81411126	CCACCATAACCAC
chr13	48185109	48185121	CCACCATAACCAC
chr13	94304271	94304283	CCACCATAACCAC
chr15	30233107	30233119	CCACCATAACCAC
chr15	30242588	30242600	CCACCATAACCAC
chr15	30242707	30242719	CCACCATAACCAC
chr15	71373591	71373603	CCACCATAACCAC
chr16	79125059	79125071	CCACCATAACCAC
chr18	29941214	29941226	CCACCATAACCAC
chr18	57105451	57105463	CCACCATAACCAC
chr18	70432442	70432454	CCACCATAACCAC
chr19	14301451	14301463	CCACCATAACCAC
chr20	23650392	23650404	CCACCATAACCAC
chr20	23705704	23705716	CCACCATAACCAC
chr20	23781523	23781535	CCACCATAACCAC
chr20	35063809	35063821	CCACCATAACCAC
chr21	43885772	43885784	CCACCATAACCAC
chr22	45379987	45379999	CCACCATAACCAC
chrX	73693089	73693101	CCACCATAACCAC
chrX	148113307	148113319	CCACCATAACCAC
chrX	154372342	154372354	CCACCATAACCAC
chr1	93656469	93656481	CCACCATAACCAC
chr1	173097586	173097598	CCACCATAACCAC
chr1	217088143	217088155	CCACCATAACCAC
chr2	36603112	36603124	CCACCATAACCAC
chr2	53586369	53586381	CCACCATAACCAC
chr2	62576087	62576099	CCACCATAACCAC
chr2	63216375	63216387	CCACCATAACCAC
chr2	65031999	65032011	CCACCATAACCAC
chr2	101016852	101016864	CCACCATAACCAC
chr2	122182831	122182843	CCACCATAACCAC
chr2	164062085	164062097	CCACCATAACCAC
chr2	240288608	240288620	CCACCATAACCAC
chr3	28882835	28882847	CCACCATAACCAC
chr3	138211010	138211022	CCACCATAACCAC
chr3	158886277	158886289	CCACCATAACCAC
chr3	184329067	184329079	CCACCATAACCAC
chr4	60549396	60549408	CCACCATAACCAC
chr4	154050544	154050556	CCACCATAACCAC
chr5	10509261	10509273	CCACCATAACCAC
chr5	148582884	148582896	CCACCATAACCAC
chr6	160131769	160131781	CCACCATAACCAC
chr6	160132622	160132634	CCACCATAACCAC
chr6	160132663	160132675	CCACCATAACCAC
chr6	160132872	160132884	CCACCATAACCAC
chr6	160133193	160133205	CCACCATAACCAC
chr6	160133777	160133789	CCACCATAACCAC
chr7	27368484	27368496	CCACCATAACCAC
chr7	120098523	120098535	CCACCATAACCAC
chr7	132497316	132497328	CCACCATAACCAC
chr8	17231526	17231538	CCACCATAACCAC
chr10	38386801	38386813	CCACCATAACCAC
chr10	69731502	69731514	CCACCATAACCAC
chr10	124063860	124063872	CCACCATAACCAC
chr11	20984817	20984829	CCACCATAACCAC
chr11	70558522	70558534	CCACCATAACCAC
chr12	53073846	53073858	CCACCATAACCAC
chr12	68372455	68372467	CCACCATAACCAC
chr12	71123406	71123418	CCACCATAACCAC
chr12	81411114	81411126	CCACCATAACCAC
chr13	48185109	48185121	CCACCATAACCAC
chr13	94304271	94304283	CCACCATAACCAC
chr15	30233107	30233119	CCACCATAACCAC
chr15	30242588	30242600	CCACCATAACCAC
chr15	30242707	30242719	CCACCATAACCAC
chr15	71373591	71373603	CCACCATAACCAC
chr16	79125059	79125071	CCACCATAACCAC
chr18	29941214	29941226	CCACCATAACCAC
chr18	57105451	57105463	CCACCATAACCAC
chr18	70432442	70432454	CCACCATAACCAC
chr19	14301451	14301463	CCACCATAACCAC
chr20	23650392	23650404	CCACCATAACCAC
chr20	23705704	23705716	CCACCATAACCAC
chr20	23781523	23781535	CCACCATAACCAC
chr20	35063809	35063821	CCACCATAACCAC
chr21	43885772	43885784	CCACCATAACCAC
chr22	45379987	45379999	CCACCATAACCAC
chrX	73693089	73693101	CCACCATAACCAC
chrX	148113307	148113319	CCACCATAACCAC
chrX	154372342	154372354	CCACCATAACCAC
chr1	93656469	93656481	CCACCATAACCAC
chr1	173097586	173097598	CCACCATAACCAC
chr1	217088143	217088155	CCACCATAACCAC
chr2	36603112	36603124	CCACCATAACCAC
chr2	53586369	53586381	CCACCATAACCAC
chr2	62576087	62576099	CCACCATAACCAC
chr2	63216375	63216387	CCACCATAACCAC
chr2	65031999	65032011	CCACCATAACCAC
chr2	101016852	101016864	CCACCATAACCAC
chr2	122182831	122182843	CCACCATAACCAC
chr2	164062085	164062097	CCACCATAACCAC
chr2	240288608	240288620	CCACCATAACCAC
chr3	28882835	28882847	CCACCATAACCAC
chr3	138211010	138211022	CCACCATAACCAC
chr3	158886277	158886289	CCACCATAACCAC
chr3	184329067	184329079	CCACCATAACCAC
chr4	60549396	60549408	CCACCATAACCAC
chr4	154050544	154050556	CCACCATAACCAC
chr5	10509261	10509273	CCACCATAACCAC
chr5	148582884	148582896	CCACCATAACCAC
chr6	160131769	160131781	CCACCATAACCAC
chr6	160132622	160132634	CCACCATAACCAC
chr6	160132663	160132675	CCACCATAACCAC
chr6	160132872	160132884	CCACCATAACCAC
chr6	160133193	160133205	CCACCATAACCAC
chr6	160133777	160133789	CCACCATAACCAC
chr7	27368484	27368496	CCACCATAACCAC
chr7	120098523	120098535	CCACCATAACCAC
chr7	132497316	132497328	CCACCATAACCAC
chr8	17231526	17231538	CCACCATAACCAC
chr10	38386801	38386813	CCACCATAACCAC
chr10	69731502	69731514	CCACCATAACCAC
chr10	124063860	124063872	CCACCATAACCAC
chr11	20984817	20984829	CCACCATAACCAC
chr11	70558522	70558534	CCACCATAACCAC
chr12	53073846	53073858	CCACCATAACCAC
chr12	68372455	68372467	CCACCATAACCAC
chr12	71123406	71123418	CCACCATAACCAC
chr12	81411114	81411126	CCACCATAACCAC
chr13	48185109	48185121	CCACCATAACCAC
chr13	94304271	94304283	CCACCATAACCAC
chr15	30233107	30233119	CCACCATAACCAC
chr15	30242588	30242600	CCACCATAACCAC
chr15	30242707	30242719	CCACCATAACCAC
chr15	71373591	71373603	CCACCATAACCAC
chr16	79125059	79125071	CCACCATAACCAC
chr18	29941214	29941226	CCACCATAACCAC
chr18	57105451	57105463	CCACCATAACCAC
chr18	70432442	70432454	CCACCATAACCAC
chr19	14301451	14301463	CCACCATAACCAC
chr20	23650392	23650404	CCACCATAACCAC
chr20	23705704	23705716	CCACCATAACCAC
chr20	23781523	23781535	CCACCATAACCAC
chr20	35063809	35063821	CCACCATAACCAC
chr21	43885772	43885784	CCACCATAACCAC
chr22	45379987	45379999	CCACCATAACCAC
chrX	73693089	73693101	CCACCATAACCAC
chrX	148113307	148113319	CCACCATAACCAC
chrX	154372342	154372354	CCACCATAACCAC
chr1	93656469	93656481	CCACCATAACCAC
chr1	173097586	173097598	CCACCATAACCAC
chr1	217088143	217088155	CCACCATAACCAC
chr2	36603112	36603124	CCACCATAACCAC
chr2	53586369	53586381	CCACCATAACCAC
chr2	62576087	62576099	CCACCATAACCAC
chr2	63216375	63216387	CCACCATAACCAC
chr2	65031999	65032011	CCACCATAACCAC
chr2	101016852	101016864	CCACCATAACCAC
chr2	122182831	122182843	CCACCATAACCAC
chr2	164062085	164062097	CCACCATAACCAC
chr2	240288608	240288620	CCACCATAACCAC
chr3	28882835	28882847	CCACCATAACCAC
chr3	138211010	138211022	CCACCATAACCAC
chr3	158886277	158886289	CCACCATAACCAC
chr3	184329067	184329079	CCACCATAACCAC
chr4	60549396	60549408	CCACCATAACCAC
chr4	154050544	154050556	CCACCATAACCAC
chr5	10509261	10509273	CCACCATAACCAC
chr5	148582884	148582896	CCACCATAACCAC
chr6	160131769	160131781	CCACCATAACCAC
chr6	160132622	160132634	CCACCATAACCAC
chr6	160132663	160132675	CCACCATAACCAC
chr6	160132872	160132884	CCACCATAACCAC
chr6	160133193	160133205	CCACCATAACCAC
chr6	160133777	160133789	CCACCATAACCAC
chr7	27368484	27368496	CCACCATAACCAC
chr7	120098523	120098535	CCACCATAACCAC
chr7	132497316	132497328	CCACCATAACCAC
chr8	17231526	17231538	CCACCATAACCAC
chr10	38386801	38386813	CCACCATAACCAC
chr10	69731502	69731514	CCACCATAACCAC
chr10	124063860	124063872	CCACCATAACCAC
chr11	20984817	20984829	CCACCATAACCAC
chr11	70558522	70558534	CCACCATAACCAC
chr12	53073846	53073858	CCACCATAACCAC
chr12	68372455	68372467	CCACCATAACCAC
chr12	71123406	71123418	CCACCATAACCAC
chr12	81411114	81411126	CCACCATAACCAC
chr13	48185109	48185121	CCACCATAACCAC
chr13	94304271	94304283	CCACCATAACCAC
chr15	30233107	30233119	CCACCATAACCAC
chr15	30242588	30242600	CCACCATAACCAC
chr15	30242707	30242719	CCACCATAACCAC
chr15	71373591	71373603	CCACCATAACCAC
chr16	79125059	79125071	CCACCATAACCAC
chr18	29941214	29941226	CCACCATAACCAC
chr18	57105451	57105463	CCACCATAACCAC
chr18	70432442	70432454	CCACCATAACCAC
chr19	14301451	14301463	CCACCATAACCAC
chr20	23650392	23650404	CCACCATAACCAC
chr20	23705704	23705716	CCACCATAACCAC
chr20	23781523	23781535	CCACCATAACCAC
chr20	35063809	35063821	CCACCATAACCAC
chr21	43885772	43885784	CCACCATAACCAC
chr22	45379987	45379999	CCACCATAACCAC
chrX	73693089	73693101	CCACCATAACCAC
chrX	148113307	148113319	CCACCATAACCAC
chrX	154372342	154372354	CCACCATAACCAC
chr1	93656469	93656481	CCACCATAACCAC
chr1	173097586	173097598	CCACCATAACCAC
chr1	217088143	217088155	CCACCATAACCAC
chr2	36603112	36603124	CCACCATAACCAC
chr2	53586369	53586381	CCACCATAACCAC
chr2	62576087	62576099	CCACCATAACCAC
chr2	63216375	63216387	CCACCATAACCAC
chr2	65031999	65032011	CCACCATAACCAC
chr2	101016852	101016864	CCACCATAACCAC
chr2	122182831	122182843	CCACCATAACCAC
chr2	164062085	164062097	CCACCATAACCAC
chr2	240288608	240288620	CCACCATAACCAC
chr3	28882835	28882847	CCACCATAACCAC
chr3	138211010	138211022	CCACCATAACCAC
chr3	158886277	158886289	CCACCATAACCAC
chr3	184329067	184329079	CCACCATAACCAC
chr4	60549396	60549408	CCACCATAACCAC
chr4	154050544	154050556	CCACCATAACCAC
chr5	10509261	10509273	CCACCATAACCAC
chr5	148582884	148582896	CCACCATAACCAC
chr6	160131769	160131781	CCACCATAACCAC
chr6	160132622	160132634	CCACCATAACCAC
chr6	160132663	160132675	CCACCATAACCAC
chr6	160132872	160132884	CCACCATAACCAC
chr6	160133193	160133205	CCACCATAACCAC
chr6	160133777	160133789	CCACCATAACCAC
chr7	27368484	27368496	CCACCATAACCAC
chr7	120098523	120098535	CCACCATAACCAC
chr7	132497316	132497328	CCACCATAACCAC
chr8	17231526	17231538	CCACCATAACCAC
chr10	38386801	38386813	CCACCATAACCAC
chr10	69731502	69731514	CCACCATAACCAC
chr10	124063860	124063872	CCACCATAACCAC
chr11	20984817	20984829	CCACCATAACCAC
chr11	70558522	70558534	CCACCATAACCAC
chr12	53073846	53073858	CCACCATAACCAC
chr12	68372455	68372467	CCACCATAACCAC
chr12	71123406	71123418	CCACCATAACCAC
chr12	81411114	81411126	CCACCATAACCAC
chr13	48185109	48185121	CCACCATAACCAC
chr13	94304271	94304283	CCACCATAACCAC
chr15	30233107	30233119	CCACCATAACCAC
chr15	30242588	30242600	CCACCATAACCAC
chr15	30242707	30242719	CCACCATAACCAC
chr15	71373591	71373603	CCACCATAACCAC
chr16	79125059	79125071	CCACCATAACCAC
chr18	29941214	29941226	CCACCATAACCAC
chr18	57105451	57105463	CCACCATAACCAC
chr18	70432442	70432454	CCACCATAACCAC
chr19	14301451	14301463	CCACCATAACCAC
chr20	23650392	23650404	CCACCATAACCAC
chr20	23705704	23705716	CCACCATAACCAC
chr20	23781523	23781535	CCACCATAACCAC
chr20	35063809	35063821	CCACCATAACCAC
chr21	43885772	43885784	CCACCATAACCAC
chr22	45379987	45379999	CCACCATAACCAC
chrX	73693089	73693101	CCACCATAACCAC
chrX	148113307	148113319	CCACCATAACCAC
chrX	154372342	154372354	CCACCATAACCAC
