# Supplementary material for: Cancer Associated PRDM9: Implications for Linking Genomic Instability and Meiotic Recombination
Source: Int J Mol Sci. 2023 Nov 20;24(22):16522. doi: 10.3390/ijms242216522 (PMC10671843; doi:10.3390/ijms242216522)
Supplement: Supplementary file 1 [file ijms-24-16522-s001.zip › Supplemntary file 1/BRC100/CCACCATAACCCC.bed]

chr1	116071841	116071853	CCACCATAACCCC
chr1	175902604	175902616	CCACCATAACCCC
chr1	205477320	205477332	CCACCATAACCCC
chr2	204662842	204662854	CCACCATAACCCC
chr3	65303110	65303122	CCACCATAACCCC
chr3	159232886	159232898	CCACCATAACCCC
chr3	183260450	183260462	CCACCATAACCCC
chr3	193761039	193761051	CCACCATAACCCC
chr4	159864794	159864806	CCACCATAACCCC
chr5	44658376	44658388	CCACCATAACCCC
chr5	115920426	115920438	CCACCATAACCCC
chr5	135530833	135530845	CCACCATAACCCC
chr7	26232152	26232164	CCACCATAACCCC
chr8	140903960	140903972	CCACCATAACCCC
chr9	4329502	4329514	CCACCATAACCCC
chr9	105927154	105927166	CCACCATAACCCC
chr9	113886663	113886675	CCACCATAACCCC
chr10	27179686	27179698	CCACCATAACCCC
chr10	116227808	116227820	CCACCATAACCCC
chr11	119443043	119443055	CCACCATAACCCC
chr12	5769348	5769360	CCACCATAACCCC
chr13	41171357	41171369	CCACCATAACCCC
chr14	65088419	65088431	CCACCATAACCCC
chr14	79963320	79963332	CCACCATAACCCC
chr15	38232255	38232267	CCACCATAACCCC
chr15	94637998	94638010	CCACCATAACCCC
chr16	65739796	65739808	CCACCATAACCCC
chr17	32630	32642	CCACCATAACCCC
chr17	65049690	65049702	CCACCATAACCCC
chr17	72371491	72371503	CCACCATAACCCC
chr18	41076752	41076764	CCACCATAACCCC
chr19	15542131	15542143	CCACCATAACCCC
chr19	32628519	32628531	CCACCATAACCCC
chr21	42349060	42349072	CCACCATAACCCC
chr22	49180434	49180446	CCACCATAACCCC
chr1	116071841	116071853	CCACCATAACCCC
chr1	175902604	175902616	CCACCATAACCCC
chr1	205477320	205477332	CCACCATAACCCC
chr2	204662842	204662854	CCACCATAACCCC
chr3	65303110	65303122	CCACCATAACCCC
chr3	159232886	159232898	CCACCATAACCCC
chr3	183260450	183260462	CCACCATAACCCC
chr3	193761039	193761051	CCACCATAACCCC
chr4	159864794	159864806	CCACCATAACCCC
chr5	44658376	44658388	CCACCATAACCCC
chr5	115920426	115920438	CCACCATAACCCC
chr5	135530833	135530845	CCACCATAACCCC
chr7	26232152	26232164	CCACCATAACCCC
chr8	140903960	140903972	CCACCATAACCCC
chr9	4329502	4329514	CCACCATAACCCC
chr9	105927154	105927166	CCACCATAACCCC
chr9	113886663	113886675	CCACCATAACCCC
chr10	27179686	27179698	CCACCATAACCCC
chr10	116227808	116227820	CCACCATAACCCC
chr11	119443043	119443055	CCACCATAACCCC
chr12	5769348	5769360	CCACCATAACCCC
chr13	41171357	41171369	CCACCATAACCCC
chr14	65088419	65088431	CCACCATAACCCC
chr14	79963320	79963332	CCACCATAACCCC
chr15	38232255	38232267	CCACCATAACCCC
chr15	94637998	94638010	CCACCATAACCCC
chr16	65739796	65739808	CCACCATAACCCC
chr17	32630	32642	CCACCATAACCCC
chr17	65049690	65049702	CCACCATAACCCC
chr17	72371491	72371503	CCACCATAACCCC
chr18	41076752	41076764	CCACCATAACCCC
chr19	15542131	15542143	CCACCATAACCCC
chr19	32628519	32628531	CCACCATAACCCC
chr21	42349060	42349072	CCACCATAACCCC
chr22	49180434	49180446	CCACCATAACCCC
chr1	116071841	116071853	CCACCATAACCCC
chr1	175902604	175902616	CCACCATAACCCC
chr1	205477320	205477332	CCACCATAACCCC
chr2	204662842	204662854	CCACCATAACCCC
chr3	65303110	65303122	CCACCATAACCCC
chr3	159232886	159232898	CCACCATAACCCC
chr3	183260450	183260462	CCACCATAACCCC
chr3	193761039	193761051	CCACCATAACCCC
chr4	159864794	159864806	CCACCATAACCCC
chr5	44658376	44658388	CCACCATAACCCC
chr5	115920426	115920438	CCACCATAACCCC
chr5	135530833	135530845	CCACCATAACCCC
chr7	26232152	26232164	CCACCATAACCCC
chr8	140903960	140903972	CCACCATAACCCC
chr9	4329502	4329514	CCACCATAACCCC
chr9	105927154	105927166	CCACCATAACCCC
chr9	113886663	113886675	CCACCATAACCCC
chr10	27179686	27179698	CCACCATAACCCC
chr10	116227808	116227820	CCACCATAACCCC
chr11	119443043	119443055	CCACCATAACCCC
chr12	5769348	5769360	CCACCATAACCCC
chr13	41171357	41171369	CCACCATAACCCC
chr14	65088419	65088431	CCACCATAACCCC
chr14	79963320	79963332	CCACCATAACCCC
chr15	38232255	38232267	CCACCATAACCCC
chr15	94637998	94638010	CCACCATAACCCC
chr16	65739796	65739808	CCACCATAACCCC
chr17	32630	32642	CCACCATAACCCC
chr17	65049690	65049702	CCACCATAACCCC
chr17	72371491	72371503	CCACCATAACCCC
chr18	41076752	41076764	CCACCATAACCCC
chr19	15542131	15542143	CCACCATAACCCC
chr19	32628519	32628531	CCACCATAACCCC
chr21	42349060	42349072	CCACCATAACCCC
chr22	49180434	49180446	CCACCATAACCCC
chr1	116071841	116071853	CCACCATAACCCC
chr1	175902604	175902616	CCACCATAACCCC
chr1	205477320	205477332	CCACCATAACCCC
chr2	204662842	204662854	CCACCATAACCCC
chr3	65303110	65303122	CCACCATAACCCC
chr3	159232886	159232898	CCACCATAACCCC
chr3	183260450	183260462	CCACCATAACCCC
chr3	193761039	193761051	CCACCATAACCCC
chr4	159864794	159864806	CCACCATAACCCC
chr5	44658376	44658388	CCACCATAACCCC
chr5	115920426	115920438	CCACCATAACCCC
chr5	135530833	135530845	CCACCATAACCCC
chr7	26232152	26232164	CCACCATAACCCC
chr8	140903960	140903972	CCACCATAACCCC
chr9	4329502	4329514	CCACCATAACCCC
chr9	105927154	105927166	CCACCATAACCCC
chr9	113886663	113886675	CCACCATAACCCC
chr10	27179686	27179698	CCACCATAACCCC
chr10	116227808	116227820	CCACCATAACCCC
chr11	119443043	119443055	CCACCATAACCCC
chr12	5769348	5769360	CCACCATAACCCC
chr13	41171357	41171369	CCACCATAACCCC
chr14	65088419	65088431	CCACCATAACCCC
chr14	79963320	79963332	CCACCATAACCCC
chr15	38232255	38232267	CCACCATAACCCC
chr15	94637998	94638010	CCACCATAACCCC
chr16	65739796	65739808	CCACCATAACCCC
chr17	32630	32642	CCACCATAACCCC
chr17	65049690	65049702	CCACCATAACCCC
chr17	72371491	72371503	CCACCATAACCCC
chr18	41076752	41076764	CCACCATAACCCC
chr19	15542131	15542143	CCACCATAACCCC
chr19	32628519	32628531	CCACCATAACCCC
chr21	42349060	42349072	CCACCATAACCCC
chr22	49180434	49180446	CCACCATAACCCC
