# Supplementary material for: Cancer Associated PRDM9: Implications for Linking Genomic Instability and Meiotic Recombination
Source: Int J Mol Sci. 2023 Nov 20;24(22):16522. doi: 10.3390/ijms242216522 (PMC10671843; doi:10.3390/ijms242216522)
Supplement: Supplementary file 1 [file ijms-24-16522-s001.zip › Supplemntary file 1/BRC100/CCACCATAACCGC.bed]

chr4	135691151	135691163	CCACCATAACCGC
chr12	2386938	2386950	CCACCATAACCGC
chr22	43018344	43018356	CCACCATAACCGC
chrX	122910748	122910760	CCACCATAACCGC
chr4	135691151	135691163	CCACCATAACCGC
chr12	2386938	2386950	CCACCATAACCGC
chr22	43018344	43018356	CCACCATAACCGC
chrX	122910748	122910760	CCACCATAACCGC
chr4	135691151	135691163	CCACCATAACCGC
chr12	2386938	2386950	CCACCATAACCGC
chr22	43018344	43018356	CCACCATAACCGC
chrX	122910748	122910760	CCACCATAACCGC
