# Supplementary material for: Cancer Associated PRDM9: Implications for Linking Genomic Instability and Meiotic Recombination
Source: Int J Mol Sci. 2023 Nov 20;24(22):16522. doi: 10.3390/ijms242216522 (PMC10671843; doi:10.3390/ijms242216522)
Supplement: Supplementary file 1 [file ijms-24-16522-s001.zip › Supplemntary file 1/BRC100/CCACCATAACCTC.bed]

chr1	16734333	16734345	CCACCATAACCTC
chr1	112242194	112242206	CCACCATAACCTC
chr1	162356294	162356306	CCACCATAACCTC
chr1	164494790	164494802	CCACCATAACCTC
chr2	9548714	9548726	CCACCATAACCTC
chr2	33810126	33810138	CCACCATAACCTC
chr2	42157118	42157130	CCACCATAACCTC
chr2	67994722	67994734	CCACCATAACCTC
chr2	126134829	126134841	CCACCATAACCTC
chr2	149491304	149491316	CCACCATAACCTC
chr2	161778964	161778976	CCACCATAACCTC
chr2	211351629	211351641	CCACCATAACCTC
chr3	193362425	193362437	CCACCATAACCTC
chr4	66273728	66273740	CCACCATAACCTC
chr4	89460042	89460054	CCACCATAACCTC
chr4	151751211	151751223	CCACCATAACCTC
chr4	186367068	186367080	CCACCATAACCTC
chr5	34927005	34927017	CCACCATAACCTC
chr5	169682217	169682229	CCACCATAACCTC
chr6	45582531	45582543	CCACCATAACCTC
chr6	48116998	48117010	CCACCATAACCTC
chr8	41272842	41272854	CCACCATAACCTC
chr8	119417146	119417158	CCACCATAACCTC
chr9	82430228	82430240	CCACCATAACCTC
chr9	136904278	136904290	CCACCATAACCTC
chr10	65686189	65686201	CCACCATAACCTC
chr10	123172807	123172819	CCACCATAACCTC
chr11	4745236	4745248	CCACCATAACCTC
chr11	72754810	72754822	CCACCATAACCTC
chr14	49691596	49691608	CCACCATAACCTC
chr14	50675957	50675969	CCACCATAACCTC
chr14	73672255	73672267	CCACCATAACCTC
chr14	90417458	90417470	CCACCATAACCTC
chr15	66812246	66812258	CCACCATAACCTC
chr16	64699563	64699575	CCACCATAACCTC
chr16	83498316	83498328	CCACCATAACCTC
chr17	46520298	46520310	CCACCATAACCTC
chr20	58092287	58092299	CCACCATAACCTC
chr21	22773790	22773802	CCACCATAACCTC
chr21	47697142	47697154	CCACCATAACCTC
chrX	30443864	30443876	CCACCATAACCTC
chrX	77044662	77044674	CCACCATAACCTC
chr1	16734333	16734345	CCACCATAACCTC
chr1	112242194	112242206	CCACCATAACCTC
chr1	162356294	162356306	CCACCATAACCTC
chr1	164494790	164494802	CCACCATAACCTC
chr2	9548714	9548726	CCACCATAACCTC
chr2	33810126	33810138	CCACCATAACCTC
chr2	42157118	42157130	CCACCATAACCTC
chr2	67994722	67994734	CCACCATAACCTC
chr2	126134829	126134841	CCACCATAACCTC
chr2	149491304	149491316	CCACCATAACCTC
chr2	161778964	161778976	CCACCATAACCTC
chr2	211351629	211351641	CCACCATAACCTC
chr3	193362425	193362437	CCACCATAACCTC
chr4	66273728	66273740	CCACCATAACCTC
chr4	89460042	89460054	CCACCATAACCTC
chr4	151751211	151751223	CCACCATAACCTC
chr4	186367068	186367080	CCACCATAACCTC
chr5	34927005	34927017	CCACCATAACCTC
chr5	169682217	169682229	CCACCATAACCTC
chr6	45582531	45582543	CCACCATAACCTC
chr6	48116998	48117010	CCACCATAACCTC
chr8	41272842	41272854	CCACCATAACCTC
chr8	119417146	119417158	CCACCATAACCTC
chr9	82430228	82430240	CCACCATAACCTC
chr9	136904278	136904290	CCACCATAACCTC
chr10	65686189	65686201	CCACCATAACCTC
chr10	123172807	123172819	CCACCATAACCTC
chr11	4745236	4745248	CCACCATAACCTC
chr11	72754810	72754822	CCACCATAACCTC
chr14	49691596	49691608	CCACCATAACCTC
chr14	50675957	50675969	CCACCATAACCTC
chr14	73672255	73672267	CCACCATAACCTC
chr14	90417458	90417470	CCACCATAACCTC
chr15	66812246	66812258	CCACCATAACCTC
chr16	64699563	64699575	CCACCATAACCTC
chr16	83498316	83498328	CCACCATAACCTC
chr17	46520298	46520310	CCACCATAACCTC
chr20	58092287	58092299	CCACCATAACCTC
chr21	22773790	22773802	CCACCATAACCTC
chr21	47697142	47697154	CCACCATAACCTC
chrX	30443864	30443876	CCACCATAACCTC
chrX	77044662	77044674	CCACCATAACCTC
chr1	16734333	16734345	CCACCATAACCTC
chr1	112242194	112242206	CCACCATAACCTC
chr1	162356294	162356306	CCACCATAACCTC
chr1	164494790	164494802	CCACCATAACCTC
chr2	9548714	9548726	CCACCATAACCTC
chr2	33810126	33810138	CCACCATAACCTC
chr2	42157118	42157130	CCACCATAACCTC
chr2	67994722	67994734	CCACCATAACCTC
chr2	126134829	126134841	CCACCATAACCTC
chr2	149491304	149491316	CCACCATAACCTC
chr2	161778964	161778976	CCACCATAACCTC
chr2	211351629	211351641	CCACCATAACCTC
chr3	193362425	193362437	CCACCATAACCTC
chr4	66273728	66273740	CCACCATAACCTC
chr4	89460042	89460054	CCACCATAACCTC
chr4	151751211	151751223	CCACCATAACCTC
chr4	186367068	186367080	CCACCATAACCTC
chr5	34927005	34927017	CCACCATAACCTC
chr5	169682217	169682229	CCACCATAACCTC
chr6	45582531	45582543	CCACCATAACCTC
chr6	48116998	48117010	CCACCATAACCTC
chr8	41272842	41272854	CCACCATAACCTC
chr8	119417146	119417158	CCACCATAACCTC
chr9	82430228	82430240	CCACCATAACCTC
chr9	136904278	136904290	CCACCATAACCTC
chr10	65686189	65686201	CCACCATAACCTC
chr10	123172807	123172819	CCACCATAACCTC
chr11	4745236	4745248	CCACCATAACCTC
chr11	72754810	72754822	CCACCATAACCTC
chr14	49691596	49691608	CCACCATAACCTC
chr14	50675957	50675969	CCACCATAACCTC
chr14	73672255	73672267	CCACCATAACCTC
chr14	90417458	90417470	CCACCATAACCTC
chr15	66812246	66812258	CCACCATAACCTC
chr16	64699563	64699575	CCACCATAACCTC
chr16	83498316	83498328	CCACCATAACCTC
chr17	46520298	46520310	CCACCATAACCTC
chr20	58092287	58092299	CCACCATAACCTC
chr21	22773790	22773802	CCACCATAACCTC
chr21	47697142	47697154	CCACCATAACCTC
chrX	30443864	30443876	CCACCATAACCTC
chrX	77044662	77044674	CCACCATAACCTC
