# Supplementary material for: Cancer Associated PRDM9: Implications for Linking Genomic Instability and Meiotic Recombination
Source: Int J Mol Sci. 2023 Nov 20;24(22):16522. doi: 10.3390/ijms242216522 (PMC10671843; doi:10.3390/ijms242216522)
Supplement: Supplementary file 1 [file ijms-24-16522-s001.zip › Supplemntary file 1/BRC100/CCACCATACCCAC.bed]

chr1	8114473	8114485	CCACCATACCCAC
chr1	27431030	27431042	CCACCATACCCAC
chr1	28876858	28876870	CCACCATACCCAC
chr1	42879574	42879586	CCACCATACCCAC
chr1	59955873	59955885	CCACCATACCCAC
chr1	81831357	81831369	CCACCATACCCAC
chr1	89405903	89405915	CCACCATACCCAC
chr1	119744904	119744916	CCACCATACCCAC
chr1	166414750	166414762	CCACCATACCCAC
chr1	205124397	205124409	CCACCATACCCAC
chr1	229690605	229690617	CCACCATACCCAC
chr2	18350305	18350317	CCACCATACCCAC
chr2	40871364	40871376	CCACCATACCCAC
chr2	73060255	73060267	CCACCATACCCAC
chr2	75271979	75271991	CCACCATACCCAC
chr2	103998224	103998236	CCACCATACCCAC
chr2	113240824	113240836	CCACCATACCCAC
chr2	219462713	219462725	CCACCATACCCAC
chr2	219652408	219652420	CCACCATACCCAC
chr3	24141849	24141861	CCACCATACCCAC
chr3	33289213	33289225	CCACCATACCCAC
chr3	33590410	33590422	CCACCATACCCAC
chr3	73332951	73332963	CCACCATACCCAC
chr3	169725623	169725635	CCACCATACCCAC
chr3	183598753	183598765	CCACCATACCCAC
chr3	195525968	195525980	CCACCATACCCAC
chr4	41865354	41865366	CCACCATACCCAC
chr4	55777681	55777693	CCACCATACCCAC
chr4	71907747	71907759	CCACCATACCCAC
chr4	76826366	76826378	CCACCATACCCAC
chr4	113275774	113275786	CCACCATACCCAC
chr4	148888705	148888717	CCACCATACCCAC
chr4	149407221	149407233	CCACCATACCCAC
chr4	159700876	159700888	CCACCATACCCAC
chr4	165373145	165373157	CCACCATACCCAC
chr4	169911858	169911870	CCACCATACCCAC
chr5	78082715	78082727	CCACCATACCCAC
chr5	82157266	82157278	CCACCATACCCAC
chr5	103397546	103397558	CCACCATACCCAC
chr5	105061713	105061725	CCACCATACCCAC
chr5	134796135	134796147	CCACCATACCCAC
chr5	165554506	165554518	CCACCATACCCAC
chr6	34229662	34229674	CCACCATACCCAC
chr6	36532380	36532392	CCACCATACCCAC
chr6	64169445	64169457	CCACCATACCCAC
chr6	119422725	119422737	CCACCATACCCAC
chr6	126181644	126181656	CCACCATACCCAC
chr7	35617398	35617410	CCACCATACCCAC
chr7	56307536	56307548	CCACCATACCCAC
chr7	92477327	92477339	CCACCATACCCAC
chr7	103561306	103561318	CCACCATACCCAC
chr7	130726068	130726080	CCACCATACCCAC
chr7	148365490	148365502	CCACCATACCCAC
chr7	157680425	157680437	CCACCATACCCAC
chr7	157680580	157680592	CCACCATACCCAC
chr8	19320861	19320873	CCACCATACCCAC
chr8	32052152	32052164	CCACCATACCCAC
chr8	33759695	33759707	CCACCATACCCAC
chr8	37865805	37865817	CCACCATACCCAC
chr8	63389166	63389178	CCACCATACCCAC
chr8	70977914	70977926	CCACCATACCCAC
chr9	8657318	8657330	CCACCATACCCAC
chr9	13654446	13654458	CCACCATACCCAC
chr9	22876384	22876396	CCACCATACCCAC
chr9	91671420	91671432	CCACCATACCCAC
chr9	94537887	94537899	CCACCATACCCAC
chr9	105980351	105980363	CCACCATACCCAC
chr9	111466844	111466856	CCACCATACCCAC
chr10	28970382	28970394	CCACCATACCCAC
chr10	33727808	33727820	CCACCATACCCAC
chr10	51554161	51554173	CCACCATACCCAC
chr10	126439242	126439254	CCACCATACCCAC
chr11	1616569	1616581	CCACCATACCCAC
chr11	39725671	39725683	CCACCATACCCAC
chr11	46779588	46779600	CCACCATACCCAC
chr11	61091035	61091047	CCACCATACCCAC
chr11	64877135	64877147	CCACCATACCCAC
chr11	73333109	73333121	CCACCATACCCAC
chr11	76802648	76802660	CCACCATACCCAC
chr11	107682778	107682790	CCACCATACCCAC
chr11	110705217	110705229	CCACCATACCCAC
chr11	132936722	132936734	CCACCATACCCAC
chr12	43249870	43249882	CCACCATACCCAC
chr12	64255230	64255242	CCACCATACCCAC
chr12	112565441	112565453	CCACCATACCCAC
chr12	125498229	125498241	CCACCATACCCAC
chr12	130278070	130278082	CCACCATACCCAC
chr13	66743611	66743623	CCACCATACCCAC
chr13	70525740	70525752	CCACCATACCCAC
chr13	90617039	90617051	CCACCATACCCAC
chr13	97539925	97539937	CCACCATACCCAC
chr14	20110263	20110275	CCACCATACCCAC
chr14	72111106	72111118	CCACCATACCCAC
chr14	73627833	73627845	CCACCATACCCAC
chr14	79992375	79992387	CCACCATACCCAC
chr14	93376828	93376840	CCACCATACCCAC
chr15	35254373	35254385	CCACCATACCCAC
chr15	36505054	36505066	CCACCATACCCAC
chr15	58761483	58761495	CCACCATACCCAC
chr15	63225379	63225391	CCACCATACCCAC
chr15	84525070	84525082	CCACCATACCCAC
chr16	252164	252176	CCACCATACCCAC
chr16	19575871	19575883	CCACCATACCCAC
chr16	20510659	20510671	CCACCATACCCAC
chr16	33387311	33387323	CCACCATACCCAC
chr16	56905181	56905193	CCACCATACCCAC
chr16	78042869	78042881	CCACCATACCCAC
chr16	78905647	78905659	CCACCATACCCAC
chr17	30861335	30861347	CCACCATACCCAC
chr17	40135293	40135305	CCACCATACCCAC
chr17	41404686	41404698	CCACCATACCCAC
chr17	74786574	74786586	CCACCATACCCAC
chr18	18729719	18729731	CCACCATACCCAC
chr18	20892160	20892172	CCACCATACCCAC
chr18	24929908	24929920	CCACCATACCCAC
chr18	57156796	57156808	CCACCATACCCAC
chr19	9103204	9103216	CCACCATACCCAC
chr19	29572221	29572233	CCACCATACCCAC
chr19	38157803	38157815	CCACCATACCCAC
chr19	38204491	38204503	CCACCATACCCAC
chr20	13089372	13089384	CCACCATACCCAC
chr20	17732558	17732570	CCACCATACCCAC
chr20	33258494	33258506	CCACCATACCCAC
chr20	35735483	35735495	CCACCATACCCAC
chr21	33258198	33258210	CCACCATACCCAC
chr22	16377897	16377909	CCACCATACCCAC
chr22	19102358	19102370	CCACCATACCCAC
chr22	30182950	30182962	CCACCATACCCAC
chr22	30560768	30560780	CCACCATACCCAC
chrX	3715944	3715956	CCACCATACCCAC
chrX	28661156	28661168	CCACCATACCCAC
chrX	32148426	32148438	CCACCATACCCAC
chrX	32435364	32435376	CCACCATACCCAC
chrX	40061372	40061384	CCACCATACCCAC
chrX	43498980	43498992	CCACCATACCCAC
chrX	44446578	44446590	CCACCATACCCAC
chrX	47900507	47900519	CCACCATACCCAC
chrX	48307794	48307806	CCACCATACCCAC
chrX	64489665	64489677	CCACCATACCCAC
chrX	89485690	89485702	CCACCATACCCAC
chrX	101327177	101327189	CCACCATACCCAC
chrX	149909984	149909996	CCACCATACCCAC
chrY	3668054	3668066	CCACCATACCCAC
chrY	18837025	18837037	CCACCATACCCAC
chr1	8114473	8114485	CCACCATACCCAC
chr1	27431030	27431042	CCACCATACCCAC
chr1	28876858	28876870	CCACCATACCCAC
chr1	42879574	42879586	CCACCATACCCAC
chr1	59955873	59955885	CCACCATACCCAC
chr1	81831357	81831369	CCACCATACCCAC
chr1	89405903	89405915	CCACCATACCCAC
chr1	119744904	119744916	CCACCATACCCAC
chr1	166414750	166414762	CCACCATACCCAC
chr1	205124397	205124409	CCACCATACCCAC
chr1	229690605	229690617	CCACCATACCCAC
chr2	18350305	18350317	CCACCATACCCAC
chr2	40871364	40871376	CCACCATACCCAC
chr2	73060255	73060267	CCACCATACCCAC
chr2	75271979	75271991	CCACCATACCCAC
chr2	103998224	103998236	CCACCATACCCAC
chr2	113240824	113240836	CCACCATACCCAC
chr2	219462713	219462725	CCACCATACCCAC
chr2	219652408	219652420	CCACCATACCCAC
chr3	24141849	24141861	CCACCATACCCAC
chr3	33289213	33289225	CCACCATACCCAC
chr3	33590410	33590422	CCACCATACCCAC
chr3	73332951	73332963	CCACCATACCCAC
chr3	169725623	169725635	CCACCATACCCAC
chr3	183598753	183598765	CCACCATACCCAC
chr3	195525968	195525980	CCACCATACCCAC
chr4	41865354	41865366	CCACCATACCCAC
chr4	55777681	55777693	CCACCATACCCAC
chr4	71907747	71907759	CCACCATACCCAC
chr4	76826366	76826378	CCACCATACCCAC
chr4	113275774	113275786	CCACCATACCCAC
chr4	148888705	148888717	CCACCATACCCAC
chr4	149407221	149407233	CCACCATACCCAC
chr4	159700876	159700888	CCACCATACCCAC
chr4	165373145	165373157	CCACCATACCCAC
chr4	169911858	169911870	CCACCATACCCAC
chr5	78082715	78082727	CCACCATACCCAC
chr5	82157266	82157278	CCACCATACCCAC
chr5	103397546	103397558	CCACCATACCCAC
chr5	105061713	105061725	CCACCATACCCAC
chr5	134796135	134796147	CCACCATACCCAC
chr5	165554506	165554518	CCACCATACCCAC
chr6	34229662	34229674	CCACCATACCCAC
chr6	36532380	36532392	CCACCATACCCAC
chr6	64169445	64169457	CCACCATACCCAC
chr6	119422725	119422737	CCACCATACCCAC
chr6	126181644	126181656	CCACCATACCCAC
chr7	35617398	35617410	CCACCATACCCAC
chr7	56307536	56307548	CCACCATACCCAC
chr7	92477327	92477339	CCACCATACCCAC
chr7	103561306	103561318	CCACCATACCCAC
chr7	130726068	130726080	CCACCATACCCAC
chr7	148365490	148365502	CCACCATACCCAC
chr7	157680425	157680437	CCACCATACCCAC
chr7	157680580	157680592	CCACCATACCCAC
chr8	19320861	19320873	CCACCATACCCAC
chr8	32052152	32052164	CCACCATACCCAC
chr8	33759695	33759707	CCACCATACCCAC
chr8	37865805	37865817	CCACCATACCCAC
chr8	63389166	63389178	CCACCATACCCAC
chr8	70977914	70977926	CCACCATACCCAC
chr9	8657318	8657330	CCACCATACCCAC
chr9	13654446	13654458	CCACCATACCCAC
chr9	22876384	22876396	CCACCATACCCAC
chr9	91671420	91671432	CCACCATACCCAC
chr9	94537887	94537899	CCACCATACCCAC
chr9	105980351	105980363	CCACCATACCCAC
chr9	111466844	111466856	CCACCATACCCAC
chr10	28970382	28970394	CCACCATACCCAC
chr10	33727808	33727820	CCACCATACCCAC
chr10	51554161	51554173	CCACCATACCCAC
chr10	126439242	126439254	CCACCATACCCAC
chr11	1616569	1616581	CCACCATACCCAC
chr11	39725671	39725683	CCACCATACCCAC
chr11	46779588	46779600	CCACCATACCCAC
chr11	61091035	61091047	CCACCATACCCAC
chr11	64877135	64877147	CCACCATACCCAC
chr11	73333109	73333121	CCACCATACCCAC
chr11	76802648	76802660	CCACCATACCCAC
chr11	107682778	107682790	CCACCATACCCAC
chr11	110705217	110705229	CCACCATACCCAC
chr11	132936722	132936734	CCACCATACCCAC
chr12	43249870	43249882	CCACCATACCCAC
chr12	64255230	64255242	CCACCATACCCAC
chr12	112565441	112565453	CCACCATACCCAC
chr12	125498229	125498241	CCACCATACCCAC
chr12	130278070	130278082	CCACCATACCCAC
chr13	66743611	66743623	CCACCATACCCAC
chr13	70525740	70525752	CCACCATACCCAC
chr13	90617039	90617051	CCACCATACCCAC
chr13	97539925	97539937	CCACCATACCCAC
chr14	20110263	20110275	CCACCATACCCAC
chr14	72111106	72111118	CCACCATACCCAC
chr14	73627833	73627845	CCACCATACCCAC
chr14	79992375	79992387	CCACCATACCCAC
chr14	93376828	93376840	CCACCATACCCAC
chr15	35254373	35254385	CCACCATACCCAC
chr15	36505054	36505066	CCACCATACCCAC
chr15	58761483	58761495	CCACCATACCCAC
chr15	63225379	63225391	CCACCATACCCAC
chr15	84525070	84525082	CCACCATACCCAC
chr16	252164	252176	CCACCATACCCAC
chr16	19575871	19575883	CCACCATACCCAC
chr16	20510659	20510671	CCACCATACCCAC
chr16	33387311	33387323	CCACCATACCCAC
chr16	56905181	56905193	CCACCATACCCAC
chr16	78042869	78042881	CCACCATACCCAC
chr16	78905647	78905659	CCACCATACCCAC
chr17	30861335	30861347	CCACCATACCCAC
chr17	40135293	40135305	CCACCATACCCAC
chr17	41404686	41404698	CCACCATACCCAC
chr17	74786574	74786586	CCACCATACCCAC
chr18	18729719	18729731	CCACCATACCCAC
chr18	20892160	20892172	CCACCATACCCAC
chr18	24929908	24929920	CCACCATACCCAC
chr18	57156796	57156808	CCACCATACCCAC
chr19	9103204	9103216	CCACCATACCCAC
chr19	29572221	29572233	CCACCATACCCAC
chr19	38157803	38157815	CCACCATACCCAC
chr19	38204491	38204503	CCACCATACCCAC
chr20	13089372	13089384	CCACCATACCCAC
chr20	17732558	17732570	CCACCATACCCAC
chr20	33258494	33258506	CCACCATACCCAC
chr20	35735483	35735495	CCACCATACCCAC
chr21	33258198	33258210	CCACCATACCCAC
chr22	16377897	16377909	CCACCATACCCAC
chr22	19102358	19102370	CCACCATACCCAC
chr22	30182950	30182962	CCACCATACCCAC
chr22	30560768	30560780	CCACCATACCCAC
chrX	3715944	3715956	CCACCATACCCAC
chrX	28661156	28661168	CCACCATACCCAC
chrX	32148426	32148438	CCACCATACCCAC
chrX	32435364	32435376	CCACCATACCCAC
chrX	40061372	40061384	CCACCATACCCAC
chrX	43498980	43498992	CCACCATACCCAC
chrX	44446578	44446590	CCACCATACCCAC
chrX	47900507	47900519	CCACCATACCCAC
chrX	48307794	48307806	CCACCATACCCAC
chrX	64489665	64489677	CCACCATACCCAC
chrX	89485690	89485702	CCACCATACCCAC
chrX	101327177	101327189	CCACCATACCCAC
chrX	149909984	149909996	CCACCATACCCAC
chrY	3668054	3668066	CCACCATACCCAC
chrY	18837025	18837037	CCACCATACCCAC
chr1	8114473	8114485	CCACCATACCCAC
chr1	27431030	27431042	CCACCATACCCAC
chr1	28876858	28876870	CCACCATACCCAC
chr1	42879574	42879586	CCACCATACCCAC
chr1	59955873	59955885	CCACCATACCCAC
chr1	81831357	81831369	CCACCATACCCAC
chr1	89405903	89405915	CCACCATACCCAC
chr1	119744904	119744916	CCACCATACCCAC
chr1	166414750	166414762	CCACCATACCCAC
chr1	205124397	205124409	CCACCATACCCAC
chr1	229690605	229690617	CCACCATACCCAC
chr2	18350305	18350317	CCACCATACCCAC
chr2	40871364	40871376	CCACCATACCCAC
chr2	73060255	73060267	CCACCATACCCAC
chr2	75271979	75271991	CCACCATACCCAC
chr2	103998224	103998236	CCACCATACCCAC
chr2	113240824	113240836	CCACCATACCCAC
chr2	219462713	219462725	CCACCATACCCAC
chr2	219652408	219652420	CCACCATACCCAC
chr3	24141849	24141861	CCACCATACCCAC
chr3	33289213	33289225	CCACCATACCCAC
chr3	33590410	33590422	CCACCATACCCAC
chr3	73332951	73332963	CCACCATACCCAC
chr3	169725623	169725635	CCACCATACCCAC
chr3	183598753	183598765	CCACCATACCCAC
chr3	195525968	195525980	CCACCATACCCAC
chr4	41865354	41865366	CCACCATACCCAC
chr4	55777681	55777693	CCACCATACCCAC
chr4	71907747	71907759	CCACCATACCCAC
chr4	76826366	76826378	CCACCATACCCAC
chr4	113275774	113275786	CCACCATACCCAC
chr4	148888705	148888717	CCACCATACCCAC
chr4	149407221	149407233	CCACCATACCCAC
chr4	159700876	159700888	CCACCATACCCAC
chr4	165373145	165373157	CCACCATACCCAC
chr4	169911858	169911870	CCACCATACCCAC
chr5	78082715	78082727	CCACCATACCCAC
chr5	82157266	82157278	CCACCATACCCAC
chr5	103397546	103397558	CCACCATACCCAC
chr5	105061713	105061725	CCACCATACCCAC
chr5	134796135	134796147	CCACCATACCCAC
chr5	165554506	165554518	CCACCATACCCAC
chr6	34229662	34229674	CCACCATACCCAC
chr6	36532380	36532392	CCACCATACCCAC
chr6	64169445	64169457	CCACCATACCCAC
chr6	119422725	119422737	CCACCATACCCAC
chr6	126181644	126181656	CCACCATACCCAC
chr7	35617398	35617410	CCACCATACCCAC
chr7	56307536	56307548	CCACCATACCCAC
chr7	92477327	92477339	CCACCATACCCAC
chr7	103561306	103561318	CCACCATACCCAC
chr7	130726068	130726080	CCACCATACCCAC
chr7	148365490	148365502	CCACCATACCCAC
chr7	157680425	157680437	CCACCATACCCAC
chr7	157680580	157680592	CCACCATACCCAC
chr8	19320861	19320873	CCACCATACCCAC
chr8	32052152	32052164	CCACCATACCCAC
chr8	33759695	33759707	CCACCATACCCAC
chr8	37865805	37865817	CCACCATACCCAC
chr8	63389166	63389178	CCACCATACCCAC
chr8	70977914	70977926	CCACCATACCCAC
chr9	8657318	8657330	CCACCATACCCAC
chr9	13654446	13654458	CCACCATACCCAC
chr9	22876384	22876396	CCACCATACCCAC
chr9	91671420	91671432	CCACCATACCCAC
chr9	94537887	94537899	CCACCATACCCAC
chr9	105980351	105980363	CCACCATACCCAC
chr9	111466844	111466856	CCACCATACCCAC
chr10	28970382	28970394	CCACCATACCCAC
chr10	33727808	33727820	CCACCATACCCAC
chr10	51554161	51554173	CCACCATACCCAC
chr10	126439242	126439254	CCACCATACCCAC
chr11	1616569	1616581	CCACCATACCCAC
chr11	39725671	39725683	CCACCATACCCAC
chr11	46779588	46779600	CCACCATACCCAC
chr11	61091035	61091047	CCACCATACCCAC
chr11	64877135	64877147	CCACCATACCCAC
chr11	73333109	73333121	CCACCATACCCAC
chr11	76802648	76802660	CCACCATACCCAC
chr11	107682778	107682790	CCACCATACCCAC
chr11	110705217	110705229	CCACCATACCCAC
chr11	132936722	132936734	CCACCATACCCAC
chr12	43249870	43249882	CCACCATACCCAC
chr12	64255230	64255242	CCACCATACCCAC
chr12	112565441	112565453	CCACCATACCCAC
chr12	125498229	125498241	CCACCATACCCAC
chr12	130278070	130278082	CCACCATACCCAC
chr13	66743611	66743623	CCACCATACCCAC
chr13	70525740	70525752	CCACCATACCCAC
chr13	90617039	90617051	CCACCATACCCAC
chr13	97539925	97539937	CCACCATACCCAC
chr14	20110263	20110275	CCACCATACCCAC
chr14	72111106	72111118	CCACCATACCCAC
chr14	73627833	73627845	CCACCATACCCAC
chr14	79992375	79992387	CCACCATACCCAC
chr14	93376828	93376840	CCACCATACCCAC
chr15	35254373	35254385	CCACCATACCCAC
chr15	36505054	36505066	CCACCATACCCAC
chr15	58761483	58761495	CCACCATACCCAC
chr15	63225379	63225391	CCACCATACCCAC
chr15	84525070	84525082	CCACCATACCCAC
chr16	252164	252176	CCACCATACCCAC
chr16	19575871	19575883	CCACCATACCCAC
chr16	20510659	20510671	CCACCATACCCAC
chr16	33387311	33387323	CCACCATACCCAC
chr16	56905181	56905193	CCACCATACCCAC
chr16	78042869	78042881	CCACCATACCCAC
chr16	78905647	78905659	CCACCATACCCAC
chr17	30861335	30861347	CCACCATACCCAC
chr17	40135293	40135305	CCACCATACCCAC
chr17	41404686	41404698	CCACCATACCCAC
chr17	74786574	74786586	CCACCATACCCAC
chr18	18729719	18729731	CCACCATACCCAC
chr18	20892160	20892172	CCACCATACCCAC
chr18	24929908	24929920	CCACCATACCCAC
chr18	57156796	57156808	CCACCATACCCAC
chr19	9103204	9103216	CCACCATACCCAC
chr19	29572221	29572233	CCACCATACCCAC
chr19	38157803	38157815	CCACCATACCCAC
chr19	38204491	38204503	CCACCATACCCAC
chr20	13089372	13089384	CCACCATACCCAC
chr20	17732558	17732570	CCACCATACCCAC
chr20	33258494	33258506	CCACCATACCCAC
chr20	35735483	35735495	CCACCATACCCAC
chr21	33258198	33258210	CCACCATACCCAC
chr22	16377897	16377909	CCACCATACCCAC
chr22	19102358	19102370	CCACCATACCCAC
chr22	30182950	30182962	CCACCATACCCAC
chr22	30560768	30560780	CCACCATACCCAC
chrX	3715944	3715956	CCACCATACCCAC
chrX	28661156	28661168	CCACCATACCCAC
chrX	32148426	32148438	CCACCATACCCAC
chrX	32435364	32435376	CCACCATACCCAC
chrX	40061372	40061384	CCACCATACCCAC
chrX	43498980	43498992	CCACCATACCCAC
chrX	44446578	44446590	CCACCATACCCAC
chrX	47900507	47900519	CCACCATACCCAC
chrX	48307794	48307806	CCACCATACCCAC
chrX	64489665	64489677	CCACCATACCCAC
chrX	89485690	89485702	CCACCATACCCAC
chrX	101327177	101327189	CCACCATACCCAC
chrX	149909984	149909996	CCACCATACCCAC
chrY	3668054	3668066	CCACCATACCCAC
chrY	18837025	18837037	CCACCATACCCAC
