# Supplementary material for: Cancer Associated PRDM9: Implications for Linking Genomic Instability and Meiotic Recombination
Source: Int J Mol Sci. 2023 Nov 20;24(22):16522. doi: 10.3390/ijms242216522 (PMC10671843; doi:10.3390/ijms242216522)
Supplement: Supplementary file 1 [file ijms-24-16522-s001.zip › Supplemntary file 1/BRC100/CCACCATACCCCC.bed]

chr2	70229305	70229317	CCACCATACCCCC
chr3	10871211	10871223	CCACCATACCCCC
chr3	61803760	61803772	CCACCATACCCCC
chr3	127162895	127162907	CCACCATACCCCC
chr4	26205323	26205335	CCACCATACCCCC
chr4	99368621	99368633	CCACCATACCCCC
chr5	61073021	61073033	CCACCATACCCCC
chr5	144998589	144998601	CCACCATACCCCC
chr5	161617363	161617375	CCACCATACCCCC
chr6	41436231	41436243	CCACCATACCCCC
chr6	46507342	46507354	CCACCATACCCCC
chr6	113316520	113316532	CCACCATACCCCC
chr7	44958964	44958976	CCACCATACCCCC
chr8	22245100	22245112	CCACCATACCCCC
chr9	2439381	2439393	CCACCATACCCCC
chr10	80909194	80909206	CCACCATACCCCC
chr10	92912740	92912752	CCACCATACCCCC
chr10	132251773	132251785	CCACCATACCCCC
chr11	5402341	5402353	CCACCATACCCCC
chr11	69686698	69686710	CCACCATACCCCC
chr12	57596574	57596586	CCACCATACCCCC
chr13	42102941	42102953	CCACCATACCCCC
chr14	34534882	34534894	CCACCATACCCCC
chr14	82244570	82244582	CCACCATACCCCC
chr15	40062155	40062167	CCACCATACCCCC
chr15	56070634	56070646	CCACCATACCCCC
chr15	95249633	95249645	CCACCATACCCCC
chr16	66095800	66095812	CCACCATACCCCC
chr16	66244077	66244089	CCACCATACCCCC
chr17	34865397	34865409	CCACCATACCCCC
chr19	14039490	14039502	CCACCATACCCCC
chr19	48864324	48864336	CCACCATACCCCC
chr22	30226088	30226100	CCACCATACCCCC
chrX	30693773	30693785	CCACCATACCCCC
chrX	113854161	113854173	CCACCATACCCCC
chr2	70229305	70229317	CCACCATACCCCC
chr3	10871211	10871223	CCACCATACCCCC
chr3	61803760	61803772	CCACCATACCCCC
chr3	127162895	127162907	CCACCATACCCCC
chr4	26205323	26205335	CCACCATACCCCC
chr4	99368621	99368633	CCACCATACCCCC
chr5	61073021	61073033	CCACCATACCCCC
chr5	144998589	144998601	CCACCATACCCCC
chr5	161617363	161617375	CCACCATACCCCC
chr6	41436231	41436243	CCACCATACCCCC
chr6	46507342	46507354	CCACCATACCCCC
chr6	113316520	113316532	CCACCATACCCCC
chr7	44958964	44958976	CCACCATACCCCC
chr8	22245100	22245112	CCACCATACCCCC
chr9	2439381	2439393	CCACCATACCCCC
chr10	80909194	80909206	CCACCATACCCCC
chr10	92912740	92912752	CCACCATACCCCC
chr10	132251773	132251785	CCACCATACCCCC
chr11	5402341	5402353	CCACCATACCCCC
chr11	69686698	69686710	CCACCATACCCCC
chr12	57596574	57596586	CCACCATACCCCC
chr13	42102941	42102953	CCACCATACCCCC
chr14	34534882	34534894	CCACCATACCCCC
chr14	82244570	82244582	CCACCATACCCCC
chr15	40062155	40062167	CCACCATACCCCC
chr15	56070634	56070646	CCACCATACCCCC
chr15	95249633	95249645	CCACCATACCCCC
chr16	66095800	66095812	CCACCATACCCCC
chr16	66244077	66244089	CCACCATACCCCC
chr17	34865397	34865409	CCACCATACCCCC
chr19	14039490	14039502	CCACCATACCCCC
chr19	48864324	48864336	CCACCATACCCCC
chr22	30226088	30226100	CCACCATACCCCC
chrX	30693773	30693785	CCACCATACCCCC
chrX	113854161	113854173	CCACCATACCCCC
chr2	70229305	70229317	CCACCATACCCCC
chr3	10871211	10871223	CCACCATACCCCC
chr3	61803760	61803772	CCACCATACCCCC
chr3	127162895	127162907	CCACCATACCCCC
chr4	26205323	26205335	CCACCATACCCCC
chr4	99368621	99368633	CCACCATACCCCC
chr5	61073021	61073033	CCACCATACCCCC
chr5	144998589	144998601	CCACCATACCCCC
chr5	161617363	161617375	CCACCATACCCCC
chr6	41436231	41436243	CCACCATACCCCC
chr6	46507342	46507354	CCACCATACCCCC
chr6	113316520	113316532	CCACCATACCCCC
chr7	44958964	44958976	CCACCATACCCCC
chr8	22245100	22245112	CCACCATACCCCC
chr9	2439381	2439393	CCACCATACCCCC
chr10	80909194	80909206	CCACCATACCCCC
chr10	92912740	92912752	CCACCATACCCCC
chr10	132251773	132251785	CCACCATACCCCC
chr11	5402341	5402353	CCACCATACCCCC
chr11	69686698	69686710	CCACCATACCCCC
chr12	57596574	57596586	CCACCATACCCCC
chr13	42102941	42102953	CCACCATACCCCC
chr14	34534882	34534894	CCACCATACCCCC
chr14	82244570	82244582	CCACCATACCCCC
chr15	40062155	40062167	CCACCATACCCCC
chr15	56070634	56070646	CCACCATACCCCC
chr15	95249633	95249645	CCACCATACCCCC
chr16	66095800	66095812	CCACCATACCCCC
chr16	66244077	66244089	CCACCATACCCCC
chr17	34865397	34865409	CCACCATACCCCC
chr19	14039490	14039502	CCACCATACCCCC
chr19	48864324	48864336	CCACCATACCCCC
chr22	30226088	30226100	CCACCATACCCCC
chrX	30693773	30693785	CCACCATACCCCC
chrX	113854161	113854173	CCACCATACCCCC
