# Supplementary material for: Cancer Associated PRDM9: Implications for Linking Genomic Instability and Meiotic Recombination
Source: Int J Mol Sci. 2023 Nov 20;24(22):16522. doi: 10.3390/ijms242216522 (PMC10671843; doi:10.3390/ijms242216522)
Supplement: Supplementary file 1 [file ijms-24-16522-s001.zip › Supplemntary file 1/BRC100/CCACCATACCCGC.bed]

chr1	23516136	23516148	CCACCATACCCGC
chr1	91941279	91941291	CCACCATACCCGC
chr3	1386951	1386963	CCACCATACCCGC
chr3	174224121	174224133	CCACCATACCCGC
chr4	15012875	15012887	CCACCATACCCGC
chr4	29622277	29622289	CCACCATACCCGC
chr4	39658006	39658018	CCACCATACCCGC
chr4	74534349	74534361	CCACCATACCCGC
chr5	24090188	24090200	CCACCATACCCGC
chr6	28940636	28940648	CCACCATACCCGC
chr10	44284965	44284977	CCACCATACCCGC
chr10	103836866	103836878	CCACCATACCCGC
chr11	4517149	4517161	CCACCATACCCGC
chr11	32613551	32613563	CCACCATACCCGC
chr11	34068105	34068117	CCACCATACCCGC
chr11	128423436	128423448	CCACCATACCCGC
chr12	112175807	112175819	CCACCATACCCGC
chr14	96132597	96132609	CCACCATACCCGC
chr15	31685220	31685232	CCACCATACCCGC
chr15	69355301	69355313	CCACCATACCCGC
chr16	2713485	2713497	CCACCATACCCGC
chr17	36274637	36274649	CCACCATACCCGC
chr17	72418427	72418439	CCACCATACCCGC
chr19	22066266	22066278	CCACCATACCCGC
chr19	33997995	33998007	CCACCATACCCGC
chrX	48927916	48927928	CCACCATACCCGC
chrX	131217129	131217141	CCACCATACCCGC
chr6_cox_hap2	459431	459443	CCACCATACCCGC
chr6_mann_hap4	244039	244051	CCACCATACCCGC
chr6_qbl_hap6	244034	244046	CCACCATACCCGC
chr6_ssto_hap7	281598	281610	CCACCATACCCGC
chr1	23516136	23516148	CCACCATACCCGC
chr1	91941279	91941291	CCACCATACCCGC
chr3	1386951	1386963	CCACCATACCCGC
chr3	174224121	174224133	CCACCATACCCGC
chr4	15012875	15012887	CCACCATACCCGC
chr4	29622277	29622289	CCACCATACCCGC
chr4	39658006	39658018	CCACCATACCCGC
chr4	74534349	74534361	CCACCATACCCGC
chr5	24090188	24090200	CCACCATACCCGC
chr6	28940636	28940648	CCACCATACCCGC
chr10	44284965	44284977	CCACCATACCCGC
chr10	103836866	103836878	CCACCATACCCGC
chr11	4517149	4517161	CCACCATACCCGC
chr11	32613551	32613563	CCACCATACCCGC
chr11	34068105	34068117	CCACCATACCCGC
chr11	128423436	128423448	CCACCATACCCGC
chr12	112175807	112175819	CCACCATACCCGC
chr14	96132597	96132609	CCACCATACCCGC
chr15	31685220	31685232	CCACCATACCCGC
chr15	69355301	69355313	CCACCATACCCGC
chr16	2713485	2713497	CCACCATACCCGC
chr17	36274637	36274649	CCACCATACCCGC
chr17	72418427	72418439	CCACCATACCCGC
chr19	22066266	22066278	CCACCATACCCGC
chr19	33997995	33998007	CCACCATACCCGC
chrX	48927916	48927928	CCACCATACCCGC
chrX	131217129	131217141	CCACCATACCCGC
chr6_cox_hap2	459431	459443	CCACCATACCCGC
chr6_mann_hap4	244039	244051	CCACCATACCCGC
chr6_qbl_hap6	244034	244046	CCACCATACCCGC
chr6_ssto_hap7	281598	281610	CCACCATACCCGC
chr1	23516136	23516148	CCACCATACCCGC
chr1	91941279	91941291	CCACCATACCCGC
chr3	1386951	1386963	CCACCATACCCGC
chr3	174224121	174224133	CCACCATACCCGC
chr4	15012875	15012887	CCACCATACCCGC
chr4	29622277	29622289	CCACCATACCCGC
chr4	39658006	39658018	CCACCATACCCGC
chr4	74534349	74534361	CCACCATACCCGC
chr5	24090188	24090200	CCACCATACCCGC
chr6	28940636	28940648	CCACCATACCCGC
chr10	44284965	44284977	CCACCATACCCGC
chr10	103836866	103836878	CCACCATACCCGC
chr11	4517149	4517161	CCACCATACCCGC
chr11	32613551	32613563	CCACCATACCCGC
chr11	34068105	34068117	CCACCATACCCGC
chr11	128423436	128423448	CCACCATACCCGC
chr12	112175807	112175819	CCACCATACCCGC
chr14	96132597	96132609	CCACCATACCCGC
chr15	31685220	31685232	CCACCATACCCGC
chr15	69355301	69355313	CCACCATACCCGC
chr16	2713485	2713497	CCACCATACCCGC
chr17	36274637	36274649	CCACCATACCCGC
chr17	72418427	72418439	CCACCATACCCGC
chr19	22066266	22066278	CCACCATACCCGC
chr19	33997995	33998007	CCACCATACCCGC
chrX	48927916	48927928	CCACCATACCCGC
chrX	131217129	131217141	CCACCATACCCGC
chr6_cox_hap2	459431	459443	CCACCATACCCGC
chr6_mann_hap4	244039	244051	CCACCATACCCGC
chr6_qbl_hap6	244034	244046	CCACCATACCCGC
chr6_ssto_hap7	281598	281610	CCACCATACCCGC
