# Supplementary material for: Cancer Associated PRDM9: Implications for Linking Genomic Instability and Meiotic Recombination
Source: Int J Mol Sci. 2023 Nov 20;24(22):16522. doi: 10.3390/ijms242216522 (PMC10671843; doi:10.3390/ijms242216522)
Supplement: Supplementary file 1 [file ijms-24-16522-s001.zip › Supplemntary file 1/BRC100/CCACCATACCCTC.bed]

chr1	16745052	16745064	CCACCATACCCTC
chr1	27690639	27690651	CCACCATACCCTC
chr1	32199512	32199524	CCACCATACCCTC
chr1	224255544	224255556	CCACCATACCCTC
chr1	228254775	228254787	CCACCATACCCTC
chr1	239716278	239716290	CCACCATACCCTC
chr2	60504440	60504452	CCACCATACCCTC
chr2	199508181	199508193	CCACCATACCCTC
chr2	241129430	241129442	CCACCATACCCTC
chr4	27469901	27469913	CCACCATACCCTC
chr4	86310228	86310240	CCACCATACCCTC
chr5	12488734	12488746	CCACCATACCCTC
chr5	42780087	42780099	CCACCATACCCTC
chr5	60897848	60897860	CCACCATACCCTC
chr5	62269155	62269167	CCACCATACCCTC
chr5	92771330	92771342	CCACCATACCCTC
chr5	124195228	124195240	CCACCATACCCTC
chr6	15502741	15502753	CCACCATACCCTC
chr6	104659830	104659842	CCACCATACCCTC
chr7	47137445	47137457	CCACCATACCCTC
chr7	62224896	62224908	CCACCATACCCTC
chr7	155236010	155236022	CCACCATACCCTC
chr8	136874762	136874774	CCACCATACCCTC
chr9	13093604	13093616	CCACCATACCCTC
chr9	26662133	26662145	CCACCATACCCTC
chr9	112163482	112163494	CCACCATACCCTC
chr10	774727	774739	CCACCATACCCTC
chr10	71688852	71688864	CCACCATACCCTC
chr11	18544330	18544342	CCACCATACCCTC
chr11	126740468	126740480	CCACCATACCCTC
chr12	14664087	14664099	CCACCATACCCTC
chr12	54973617	54973629	CCACCATACCCTC
chr12	113759262	113759274	CCACCATACCCTC
chr12	116896306	116896318	CCACCATACCCTC
chr13	32344922	32344934	CCACCATACCCTC
chr13	107058780	107058792	CCACCATACCCTC
chr15	29114028	29114040	CCACCATACCCTC
chr15	70072728	70072740	CCACCATACCCTC
chr16	5574921	5574933	CCACCATACCCTC
chr17	13458127	13458139	CCACCATACCCTC
chr17	31538851	31538863	CCACCATACCCTC
chr19	18420217	18420229	CCACCATACCCTC
chr19	56421628	56421640	CCACCATACCCTC
chr21	29990220	29990232	CCACCATACCCTC
chr21	42919857	42919869	CCACCATACCCTC
chr22	41750184	41750196	CCACCATACCCTC
chrX	11466459	11466471	CCACCATACCCTC
chrX	85741104	85741116	CCACCATACCCTC
chrX	103067074	103067086	CCACCATACCCTC
chrX	106685775	106685787	CCACCATACCCTC
chrX	116921060	116921072	CCACCATACCCTC
chr1	16745052	16745064	CCACCATACCCTC
chr1	27690639	27690651	CCACCATACCCTC
chr1	32199512	32199524	CCACCATACCCTC
chr1	224255544	224255556	CCACCATACCCTC
chr1	228254775	228254787	CCACCATACCCTC
chr1	239716278	239716290	CCACCATACCCTC
chr2	60504440	60504452	CCACCATACCCTC
chr2	199508181	199508193	CCACCATACCCTC
chr2	241129430	241129442	CCACCATACCCTC
chr4	27469901	27469913	CCACCATACCCTC
chr4	86310228	86310240	CCACCATACCCTC
chr5	12488734	12488746	CCACCATACCCTC
chr5	42780087	42780099	CCACCATACCCTC
chr5	60897848	60897860	CCACCATACCCTC
chr5	62269155	62269167	CCACCATACCCTC
chr5	92771330	92771342	CCACCATACCCTC
chr5	124195228	124195240	CCACCATACCCTC
chr6	15502741	15502753	CCACCATACCCTC
chr6	104659830	104659842	CCACCATACCCTC
chr7	47137445	47137457	CCACCATACCCTC
chr7	62224896	62224908	CCACCATACCCTC
chr7	155236010	155236022	CCACCATACCCTC
chr8	136874762	136874774	CCACCATACCCTC
chr9	13093604	13093616	CCACCATACCCTC
chr9	26662133	26662145	CCACCATACCCTC
chr9	112163482	112163494	CCACCATACCCTC
chr10	774727	774739	CCACCATACCCTC
chr10	71688852	71688864	CCACCATACCCTC
chr11	18544330	18544342	CCACCATACCCTC
chr11	126740468	126740480	CCACCATACCCTC
chr12	14664087	14664099	CCACCATACCCTC
chr12	54973617	54973629	CCACCATACCCTC
chr12	113759262	113759274	CCACCATACCCTC
chr12	116896306	116896318	CCACCATACCCTC
chr13	32344922	32344934	CCACCATACCCTC
chr13	107058780	107058792	CCACCATACCCTC
chr15	29114028	29114040	CCACCATACCCTC
chr15	70072728	70072740	CCACCATACCCTC
chr16	5574921	5574933	CCACCATACCCTC
chr17	13458127	13458139	CCACCATACCCTC
chr17	31538851	31538863	CCACCATACCCTC
chr19	18420217	18420229	CCACCATACCCTC
chr19	56421628	56421640	CCACCATACCCTC
chr21	29990220	29990232	CCACCATACCCTC
chr21	42919857	42919869	CCACCATACCCTC
chr22	41750184	41750196	CCACCATACCCTC
chrX	11466459	11466471	CCACCATACCCTC
chrX	85741104	85741116	CCACCATACCCTC
chrX	103067074	103067086	CCACCATACCCTC
chrX	106685775	106685787	CCACCATACCCTC
chrX	116921060	116921072	CCACCATACCCTC
chr1	16745052	16745064	CCACCATACCCTC
chr1	27690639	27690651	CCACCATACCCTC
chr1	32199512	32199524	CCACCATACCCTC
chr1	224255544	224255556	CCACCATACCCTC
chr1	228254775	228254787	CCACCATACCCTC
chr1	239716278	239716290	CCACCATACCCTC
chr2	60504440	60504452	CCACCATACCCTC
chr2	199508181	199508193	CCACCATACCCTC
chr2	241129430	241129442	CCACCATACCCTC
chr4	27469901	27469913	CCACCATACCCTC
chr4	86310228	86310240	CCACCATACCCTC
chr5	12488734	12488746	CCACCATACCCTC
chr5	42780087	42780099	CCACCATACCCTC
chr5	60897848	60897860	CCACCATACCCTC
chr5	62269155	62269167	CCACCATACCCTC
chr5	92771330	92771342	CCACCATACCCTC
chr5	124195228	124195240	CCACCATACCCTC
chr6	15502741	15502753	CCACCATACCCTC
chr6	104659830	104659842	CCACCATACCCTC
chr7	47137445	47137457	CCACCATACCCTC
chr7	62224896	62224908	CCACCATACCCTC
chr7	155236010	155236022	CCACCATACCCTC
chr8	136874762	136874774	CCACCATACCCTC
chr9	13093604	13093616	CCACCATACCCTC
chr9	26662133	26662145	CCACCATACCCTC
chr9	112163482	112163494	CCACCATACCCTC
chr10	774727	774739	CCACCATACCCTC
chr10	71688852	71688864	CCACCATACCCTC
chr11	18544330	18544342	CCACCATACCCTC
chr11	126740468	126740480	CCACCATACCCTC
chr12	14664087	14664099	CCACCATACCCTC
chr12	54973617	54973629	CCACCATACCCTC
chr12	113759262	113759274	CCACCATACCCTC
chr12	116896306	116896318	CCACCATACCCTC
chr13	32344922	32344934	CCACCATACCCTC
chr13	107058780	107058792	CCACCATACCCTC
chr15	29114028	29114040	CCACCATACCCTC
chr15	70072728	70072740	CCACCATACCCTC
chr16	5574921	5574933	CCACCATACCCTC
chr17	13458127	13458139	CCACCATACCCTC
chr17	31538851	31538863	CCACCATACCCTC
chr19	18420217	18420229	CCACCATACCCTC
chr19	56421628	56421640	CCACCATACCCTC
chr21	29990220	29990232	CCACCATACCCTC
chr21	42919857	42919869	CCACCATACCCTC
chr22	41750184	41750196	CCACCATACCCTC
chrX	11466459	11466471	CCACCATACCCTC
chrX	85741104	85741116	CCACCATACCCTC
chrX	103067074	103067086	CCACCATACCCTC
chrX	106685775	106685787	CCACCATACCCTC
chrX	116921060	116921072	CCACCATACCCTC
