# Supplementary material for: Cancer Associated PRDM9: Implications for Linking Genomic Instability and Meiotic Recombination
Source: Int J Mol Sci. 2023 Nov 20;24(22):16522. doi: 10.3390/ijms242216522 (PMC10671843; doi:10.3390/ijms242216522)
Supplement: Supplementary file 1 [file ijms-24-16522-s001.zip › Supplemntary file 1/BRC100/CCACCATAGCCAC.bed]

chr1	2569570	2569582	CCACCATAGCCAC
chr1	7478941	7478953	CCACCATAGCCAC
chr1	48348315	48348327	CCACCATAGCCAC
chr1	172471428	172471440	CCACCATAGCCAC
chr1	179425627	179425639	CCACCATAGCCAC
chr1	185053325	185053337	CCACCATAGCCAC
chr1	214077232	214077244	CCACCATAGCCAC
chr2	26914445	26914457	CCACCATAGCCAC
chr2	81939660	81939672	CCACCATAGCCAC
chr2	88596420	88596432	CCACCATAGCCAC
chr2	99180042	99180054	CCACCATAGCCAC
chr3	29483023	29483035	CCACCATAGCCAC
chr3	38799858	38799870	CCACCATAGCCAC
chr3	41030393	41030405	CCACCATAGCCAC
chr3	89597661	89597673	CCACCATAGCCAC
chr3	143924888	143924900	CCACCATAGCCAC
chr3	183312610	183312622	CCACCATAGCCAC
chr4	8915869	8915881	CCACCATAGCCAC
chr4	96493542	96493554	CCACCATAGCCAC
chr4	171271163	171271175	CCACCATAGCCAC
chr5	6485122	6485134	CCACCATAGCCAC
chr5	55134650	55134662	CCACCATAGCCAC
chr5	63754540	63754552	CCACCATAGCCAC
chr5	109576222	109576234	CCACCATAGCCAC
chr6	10640914	10640926	CCACCATAGCCAC
chr6	20722739	20722751	CCACCATAGCCAC
chr6	43418698	43418710	CCACCATAGCCAC
chr6	84453917	84453929	CCACCATAGCCAC
chr6	155369237	155369249	CCACCATAGCCAC
chr6	165438438	165438450	CCACCATAGCCAC
chr7	15741229	15741241	CCACCATAGCCAC
chr7	80362179	80362191	CCACCATAGCCAC
chr7	116428571	116428583	CCACCATAGCCAC
chr7	138465381	138465393	CCACCATAGCCAC
chr7	143183030	143183042	CCACCATAGCCAC
chr7	148888167	148888179	CCACCATAGCCAC
chr8	62854760	62854772	CCACCATAGCCAC
chr8	67596207	67596219	CCACCATAGCCAC
chr9	4944713	4944725	CCACCATAGCCAC
chr9	44872137	44872149	CCACCATAGCCAC
chr9	46385148	46385160	CCACCATAGCCAC
chr9	67784401	67784413	CCACCATAGCCAC
chr10	9317759	9317771	CCACCATAGCCAC
chr10	63327290	63327302	CCACCATAGCCAC
chr10	84950396	84950408	CCACCATAGCCAC
chr10	116214372	116214384	CCACCATAGCCAC
chr10	128331580	128331592	CCACCATAGCCAC
chr10	129613484	129613496	CCACCATAGCCAC
chr11	5592520	5592532	CCACCATAGCCAC
chr11	16996412	16996424	CCACCATAGCCAC
chr11	108334461	108334473	CCACCATAGCCAC
chr12	48413902	48413914	CCACCATAGCCAC
chr12	58164885	58164897	CCACCATAGCCAC
chr12	64265691	64265703	CCACCATAGCCAC
chr13	43866866	43866878	CCACCATAGCCAC
chr13	54915072	54915084	CCACCATAGCCAC
chr13	69387258	69387270	CCACCATAGCCAC
chr13	100680388	100680400	CCACCATAGCCAC
chr13	109873197	109873209	CCACCATAGCCAC
chr13	114263124	114263136	CCACCATAGCCAC
chr14	47280395	47280407	CCACCATAGCCAC
chr14	50085674	50085686	CCACCATAGCCAC
chr14	59689301	59689313	CCACCATAGCCAC
chr14	66561358	66561370	CCACCATAGCCAC
chr15	78917600	78917612	CCACCATAGCCAC
chr16	31310315	31310327	CCACCATAGCCAC
chr17	21326791	21326803	CCACCATAGCCAC
chr17	39723676	39723688	CCACCATAGCCAC
chr17	39723790	39723802	CCACCATAGCCAC
chr17	39723874	39723886	CCACCATAGCCAC
chr17	39728081	39728093	CCACCATAGCCAC
chr17	51061300	51061312	CCACCATAGCCAC
chr17	58804698	58804710	CCACCATAGCCAC
chr18	13919774	13919786	CCACCATAGCCAC
chr18	72117853	72117865	CCACCATAGCCAC
chr19	57346151	57346163	CCACCATAGCCAC
chr20	57261255	57261267	CCACCATAGCCAC
chr21	46283234	46283246	CCACCATAGCCAC
chr22	18899194	18899206	CCACCATAGCCAC
chrX	25213059	25213071	CCACCATAGCCAC
chrX	100142667	100142679	CCACCATAGCCAC
chr1	2569570	2569582	CCACCATAGCCAC
chr1	7478941	7478953	CCACCATAGCCAC
chr1	48348315	48348327	CCACCATAGCCAC
chr1	172471428	172471440	CCACCATAGCCAC
chr1	179425627	179425639	CCACCATAGCCAC
chr1	185053325	185053337	CCACCATAGCCAC
chr1	214077232	214077244	CCACCATAGCCAC
chr2	26914445	26914457	CCACCATAGCCAC
chr2	81939660	81939672	CCACCATAGCCAC
chr2	88596420	88596432	CCACCATAGCCAC
chr2	99180042	99180054	CCACCATAGCCAC
chr3	29483023	29483035	CCACCATAGCCAC
chr3	38799858	38799870	CCACCATAGCCAC
chr3	41030393	41030405	CCACCATAGCCAC
chr3	89597661	89597673	CCACCATAGCCAC
chr3	143924888	143924900	CCACCATAGCCAC
chr3	183312610	183312622	CCACCATAGCCAC
chr4	8915869	8915881	CCACCATAGCCAC
chr4	96493542	96493554	CCACCATAGCCAC
chr4	171271163	171271175	CCACCATAGCCAC
chr5	6485122	6485134	CCACCATAGCCAC
chr5	55134650	55134662	CCACCATAGCCAC
chr5	63754540	63754552	CCACCATAGCCAC
chr5	109576222	109576234	CCACCATAGCCAC
chr6	10640914	10640926	CCACCATAGCCAC
chr6	20722739	20722751	CCACCATAGCCAC
chr6	43418698	43418710	CCACCATAGCCAC
chr6	84453917	84453929	CCACCATAGCCAC
chr6	155369237	155369249	CCACCATAGCCAC
chr6	165438438	165438450	CCACCATAGCCAC
chr7	15741229	15741241	CCACCATAGCCAC
chr7	80362179	80362191	CCACCATAGCCAC
chr7	116428571	116428583	CCACCATAGCCAC
chr7	138465381	138465393	CCACCATAGCCAC
chr7	143183030	143183042	CCACCATAGCCAC
chr7	148888167	148888179	CCACCATAGCCAC
chr8	62854760	62854772	CCACCATAGCCAC
chr8	67596207	67596219	CCACCATAGCCAC
chr9	4944713	4944725	CCACCATAGCCAC
chr9	44872137	44872149	CCACCATAGCCAC
chr9	46385148	46385160	CCACCATAGCCAC
chr9	67784401	67784413	CCACCATAGCCAC
chr10	9317759	9317771	CCACCATAGCCAC
chr10	63327290	63327302	CCACCATAGCCAC
chr10	84950396	84950408	CCACCATAGCCAC
chr10	116214372	116214384	CCACCATAGCCAC
chr10	128331580	128331592	CCACCATAGCCAC
chr10	129613484	129613496	CCACCATAGCCAC
chr11	5592520	5592532	CCACCATAGCCAC
chr11	16996412	16996424	CCACCATAGCCAC
chr11	108334461	108334473	CCACCATAGCCAC
chr12	48413902	48413914	CCACCATAGCCAC
chr12	58164885	58164897	CCACCATAGCCAC
chr12	64265691	64265703	CCACCATAGCCAC
chr13	43866866	43866878	CCACCATAGCCAC
chr13	54915072	54915084	CCACCATAGCCAC
chr13	69387258	69387270	CCACCATAGCCAC
chr13	100680388	100680400	CCACCATAGCCAC
chr13	109873197	109873209	CCACCATAGCCAC
chr13	114263124	114263136	CCACCATAGCCAC
chr14	47280395	47280407	CCACCATAGCCAC
chr14	50085674	50085686	CCACCATAGCCAC
chr14	59689301	59689313	CCACCATAGCCAC
chr14	66561358	66561370	CCACCATAGCCAC
chr15	78917600	78917612	CCACCATAGCCAC
chr16	31310315	31310327	CCACCATAGCCAC
chr17	21326791	21326803	CCACCATAGCCAC
chr17	39723676	39723688	CCACCATAGCCAC
chr17	39723790	39723802	CCACCATAGCCAC
chr17	39723874	39723886	CCACCATAGCCAC
chr17	39728081	39728093	CCACCATAGCCAC
chr17	51061300	51061312	CCACCATAGCCAC
chr17	58804698	58804710	CCACCATAGCCAC
chr18	13919774	13919786	CCACCATAGCCAC
chr18	72117853	72117865	CCACCATAGCCAC
chr19	57346151	57346163	CCACCATAGCCAC
chr20	57261255	57261267	CCACCATAGCCAC
chr21	46283234	46283246	CCACCATAGCCAC
chr22	18899194	18899206	CCACCATAGCCAC
chrX	25213059	25213071	CCACCATAGCCAC
chrX	100142667	100142679	CCACCATAGCCAC
chr1	2569570	2569582	CCACCATAGCCAC
chr1	7478941	7478953	CCACCATAGCCAC
chr1	48348315	48348327	CCACCATAGCCAC
chr1	172471428	172471440	CCACCATAGCCAC
chr1	179425627	179425639	CCACCATAGCCAC
chr1	185053325	185053337	CCACCATAGCCAC
chr1	214077232	214077244	CCACCATAGCCAC
chr2	26914445	26914457	CCACCATAGCCAC
chr2	81939660	81939672	CCACCATAGCCAC
chr2	88596420	88596432	CCACCATAGCCAC
chr2	99180042	99180054	CCACCATAGCCAC
chr3	29483023	29483035	CCACCATAGCCAC
chr3	38799858	38799870	CCACCATAGCCAC
chr3	41030393	41030405	CCACCATAGCCAC
chr3	89597661	89597673	CCACCATAGCCAC
chr3	143924888	143924900	CCACCATAGCCAC
chr3	183312610	183312622	CCACCATAGCCAC
chr4	8915869	8915881	CCACCATAGCCAC
chr4	96493542	96493554	CCACCATAGCCAC
chr4	171271163	171271175	CCACCATAGCCAC
chr5	6485122	6485134	CCACCATAGCCAC
chr5	55134650	55134662	CCACCATAGCCAC
chr5	63754540	63754552	CCACCATAGCCAC
chr5	109576222	109576234	CCACCATAGCCAC
chr6	10640914	10640926	CCACCATAGCCAC
chr6	20722739	20722751	CCACCATAGCCAC
chr6	43418698	43418710	CCACCATAGCCAC
chr6	84453917	84453929	CCACCATAGCCAC
chr6	155369237	155369249	CCACCATAGCCAC
chr6	165438438	165438450	CCACCATAGCCAC
chr7	15741229	15741241	CCACCATAGCCAC
chr7	80362179	80362191	CCACCATAGCCAC
chr7	116428571	116428583	CCACCATAGCCAC
chr7	138465381	138465393	CCACCATAGCCAC
chr7	143183030	143183042	CCACCATAGCCAC
chr7	148888167	148888179	CCACCATAGCCAC
chr8	62854760	62854772	CCACCATAGCCAC
chr8	67596207	67596219	CCACCATAGCCAC
chr9	4944713	4944725	CCACCATAGCCAC
chr9	44872137	44872149	CCACCATAGCCAC
chr9	46385148	46385160	CCACCATAGCCAC
chr9	67784401	67784413	CCACCATAGCCAC
chr10	9317759	9317771	CCACCATAGCCAC
chr10	63327290	63327302	CCACCATAGCCAC
chr10	84950396	84950408	CCACCATAGCCAC
chr10	116214372	116214384	CCACCATAGCCAC
chr10	128331580	128331592	CCACCATAGCCAC
chr10	129613484	129613496	CCACCATAGCCAC
chr11	5592520	5592532	CCACCATAGCCAC
chr11	16996412	16996424	CCACCATAGCCAC
chr11	108334461	108334473	CCACCATAGCCAC
chr12	48413902	48413914	CCACCATAGCCAC
chr12	58164885	58164897	CCACCATAGCCAC
chr12	64265691	64265703	CCACCATAGCCAC
chr13	43866866	43866878	CCACCATAGCCAC
chr13	54915072	54915084	CCACCATAGCCAC
chr13	69387258	69387270	CCACCATAGCCAC
chr13	100680388	100680400	CCACCATAGCCAC
chr13	109873197	109873209	CCACCATAGCCAC
chr13	114263124	114263136	CCACCATAGCCAC
chr14	47280395	47280407	CCACCATAGCCAC
chr14	50085674	50085686	CCACCATAGCCAC
chr14	59689301	59689313	CCACCATAGCCAC
chr14	66561358	66561370	CCACCATAGCCAC
chr15	78917600	78917612	CCACCATAGCCAC
chr16	31310315	31310327	CCACCATAGCCAC
chr17	21326791	21326803	CCACCATAGCCAC
chr17	39723676	39723688	CCACCATAGCCAC
chr17	39723790	39723802	CCACCATAGCCAC
chr17	39723874	39723886	CCACCATAGCCAC
chr17	39728081	39728093	CCACCATAGCCAC
chr17	51061300	51061312	CCACCATAGCCAC
chr17	58804698	58804710	CCACCATAGCCAC
chr18	13919774	13919786	CCACCATAGCCAC
chr18	72117853	72117865	CCACCATAGCCAC
chr19	57346151	57346163	CCACCATAGCCAC
chr20	57261255	57261267	CCACCATAGCCAC
chr21	46283234	46283246	CCACCATAGCCAC
chr22	18899194	18899206	CCACCATAGCCAC
chrX	25213059	25213071	CCACCATAGCCAC
chrX	100142667	100142679	CCACCATAGCCAC
