# Supplementary material for: Cancer Associated PRDM9: Implications for Linking Genomic Instability and Meiotic Recombination
Source: Int J Mol Sci. 2023 Nov 20;24(22):16522. doi: 10.3390/ijms242216522 (PMC10671843; doi:10.3390/ijms242216522)
Supplement: Supplementary file 1 [file ijms-24-16522-s001.zip › Supplemntary file 1/BRC100/CCACCATAGCCCC.bed]

chr1	95272671	95272683	CCACCATAGCCCC
chr2	60583787	60583799	CCACCATAGCCCC
chr2	107451227	107451239	CCACCATAGCCCC
chr2	233972765	233972777	CCACCATAGCCCC
chr4	8172260	8172272	CCACCATAGCCCC
chr4	15424478	15424490	CCACCATAGCCCC
chr4	41866964	41866976	CCACCATAGCCCC
chr6	13760285	13760297	CCACCATAGCCCC
chr6	25272697	25272709	CCACCATAGCCCC
chr6	31121923	31121935	CCACCATAGCCCC
chr6	40229514	40229526	CCACCATAGCCCC
chr6	48116878	48116890	CCACCATAGCCCC
chr6	52177097	52177109	CCACCATAGCCCC
chr7	44550793	44550805	CCACCATAGCCCC
chr7	55852032	55852044	CCACCATAGCCCC
chr7	63505918	63505930	CCACCATAGCCCC
chr9	138417854	138417866	CCACCATAGCCCC
chr10	24692959	24692971	CCACCATAGCCCC
chr11	82039302	82039314	CCACCATAGCCCC
chr11	119583076	119583088	CCACCATAGCCCC
chr12	14264733	14264745	CCACCATAGCCCC
chr12	52106519	52106531	CCACCATAGCCCC
chr12	103359604	103359616	CCACCATAGCCCC
chr12	129536898	129536910	CCACCATAGCCCC
chr13	66362332	66362344	CCACCATAGCCCC
chr14	80981815	80981827	CCACCATAGCCCC
chr15	36399150	36399162	CCACCATAGCCCC
chr17	41927195	41927207	CCACCATAGCCCC
chr19	55215067	55215079	CCACCATAGCCCC
chr20	12642643	12642655	CCACCATAGCCCC
chr20	36845595	36845607	CCACCATAGCCCC
chr20	38180586	38180598	CCACCATAGCCCC
chr20	47145863	47145875	CCACCATAGCCCC
chrX	12325436	12325448	CCACCATAGCCCC
chr6_cox_hap2	2636664	2636676	CCACCATAGCCCC
chr6_dbb_hap3	2419034	2419046	CCACCATAGCCCC
chr6_mann_hap4	2470283	2470295	CCACCATAGCCCC
chr6_mcf_hap5	2503862	2503874	CCACCATAGCCCC
chr6_qbl_hap6	2417757	2417769	CCACCATAGCCCC
chr1	95272671	95272683	CCACCATAGCCCC
chr2	60583787	60583799	CCACCATAGCCCC
chr2	107451227	107451239	CCACCATAGCCCC
chr2	233972765	233972777	CCACCATAGCCCC
chr4	8172260	8172272	CCACCATAGCCCC
chr4	15424478	15424490	CCACCATAGCCCC
chr4	41866964	41866976	CCACCATAGCCCC
chr6	13760285	13760297	CCACCATAGCCCC
chr6	25272697	25272709	CCACCATAGCCCC
chr6	31121923	31121935	CCACCATAGCCCC
chr6	40229514	40229526	CCACCATAGCCCC
chr6	48116878	48116890	CCACCATAGCCCC
chr6	52177097	52177109	CCACCATAGCCCC
chr7	44550793	44550805	CCACCATAGCCCC
chr7	55852032	55852044	CCACCATAGCCCC
chr7	63505918	63505930	CCACCATAGCCCC
chr9	138417854	138417866	CCACCATAGCCCC
chr10	24692959	24692971	CCACCATAGCCCC
chr11	82039302	82039314	CCACCATAGCCCC
chr11	119583076	119583088	CCACCATAGCCCC
chr12	14264733	14264745	CCACCATAGCCCC
chr12	52106519	52106531	CCACCATAGCCCC
chr12	103359604	103359616	CCACCATAGCCCC
chr12	129536898	129536910	CCACCATAGCCCC
chr13	66362332	66362344	CCACCATAGCCCC
chr14	80981815	80981827	CCACCATAGCCCC
chr15	36399150	36399162	CCACCATAGCCCC
chr17	41927195	41927207	CCACCATAGCCCC
chr19	55215067	55215079	CCACCATAGCCCC
chr20	12642643	12642655	CCACCATAGCCCC
chr20	36845595	36845607	CCACCATAGCCCC
chr20	38180586	38180598	CCACCATAGCCCC
chr20	47145863	47145875	CCACCATAGCCCC
chrX	12325436	12325448	CCACCATAGCCCC
chr6_cox_hap2	2636664	2636676	CCACCATAGCCCC
chr6_dbb_hap3	2419034	2419046	CCACCATAGCCCC
chr6_mann_hap4	2470283	2470295	CCACCATAGCCCC
chr6_mcf_hap5	2503862	2503874	CCACCATAGCCCC
chr6_qbl_hap6	2417757	2417769	CCACCATAGCCCC
chr1	95272671	95272683	CCACCATAGCCCC
chr2	60583787	60583799	CCACCATAGCCCC
chr2	107451227	107451239	CCACCATAGCCCC
chr2	233972765	233972777	CCACCATAGCCCC
chr4	8172260	8172272	CCACCATAGCCCC
chr4	15424478	15424490	CCACCATAGCCCC
chr4	41866964	41866976	CCACCATAGCCCC
chr6	13760285	13760297	CCACCATAGCCCC
chr6	25272697	25272709	CCACCATAGCCCC
chr6	31121923	31121935	CCACCATAGCCCC
chr6	40229514	40229526	CCACCATAGCCCC
chr6	48116878	48116890	CCACCATAGCCCC
chr6	52177097	52177109	CCACCATAGCCCC
chr7	44550793	44550805	CCACCATAGCCCC
chr7	55852032	55852044	CCACCATAGCCCC
chr7	63505918	63505930	CCACCATAGCCCC
chr9	138417854	138417866	CCACCATAGCCCC
chr10	24692959	24692971	CCACCATAGCCCC
chr11	82039302	82039314	CCACCATAGCCCC
chr11	119583076	119583088	CCACCATAGCCCC
chr12	14264733	14264745	CCACCATAGCCCC
chr12	52106519	52106531	CCACCATAGCCCC
chr12	103359604	103359616	CCACCATAGCCCC
chr12	129536898	129536910	CCACCATAGCCCC
chr13	66362332	66362344	CCACCATAGCCCC
chr14	80981815	80981827	CCACCATAGCCCC
chr15	36399150	36399162	CCACCATAGCCCC
chr17	41927195	41927207	CCACCATAGCCCC
chr19	55215067	55215079	CCACCATAGCCCC
chr20	12642643	12642655	CCACCATAGCCCC
chr20	36845595	36845607	CCACCATAGCCCC
chr20	38180586	38180598	CCACCATAGCCCC
chr20	47145863	47145875	CCACCATAGCCCC
chrX	12325436	12325448	CCACCATAGCCCC
chr6_cox_hap2	2636664	2636676	CCACCATAGCCCC
chr6_dbb_hap3	2419034	2419046	CCACCATAGCCCC
chr6_mann_hap4	2470283	2470295	CCACCATAGCCCC
chr6_mcf_hap5	2503862	2503874	CCACCATAGCCCC
chr6_qbl_hap6	2417757	2417769	CCACCATAGCCCC
