# Supplementary material for: Cancer Associated PRDM9: Implications for Linking Genomic Instability and Meiotic Recombination
Source: Int J Mol Sci. 2023 Nov 20;24(22):16522. doi: 10.3390/ijms242216522 (PMC10671843; doi:10.3390/ijms242216522)
Supplement: Supplementary file 1 [file ijms-24-16522-s001.zip › Supplemntary file 1/BRC100/CCACCATAGCCGC.bed]

chr2	96101355	96101367	CCACCATAGCCGC
chr7	136623314	136623326	CCACCATAGCCGC
chr11	89680988	89681000	CCACCATAGCCGC
chr12	53298599	53298611	CCACCATAGCCGC
chr13	29691785	29691797	CCACCATAGCCGC
chr2	96101355	96101367	CCACCATAGCCGC
chr7	136623314	136623326	CCACCATAGCCGC
chr11	89680988	89681000	CCACCATAGCCGC
chr12	53298599	53298611	CCACCATAGCCGC
chr13	29691785	29691797	CCACCATAGCCGC
chr2	96101355	96101367	CCACCATAGCCGC
chr7	136623314	136623326	CCACCATAGCCGC
chr11	89680988	89681000	CCACCATAGCCGC
chr12	53298599	53298611	CCACCATAGCCGC
chr13	29691785	29691797	CCACCATAGCCGC
