# Supplementary material for: Cancer Associated PRDM9: Implications for Linking Genomic Instability and Meiotic Recombination
Source: Int J Mol Sci. 2023 Nov 20;24(22):16522. doi: 10.3390/ijms242216522 (PMC10671843; doi:10.3390/ijms242216522)
Supplement: Supplementary file 1 [file ijms-24-16522-s001.zip › Supplemntary file 1/BRC100/CCACCATAGCCTC.bed]

chr1	21393871	21393883	CCACCATAGCCTC
chr1	40951843	40951855	CCACCATAGCCTC
chr1	44570275	44570287	CCACCATAGCCTC
chr1	54441029	54441041	CCACCATAGCCTC
chr1	83935076	83935088	CCACCATAGCCTC
chr1	145777762	145777774	CCACCATAGCCTC
chr1	154944985	154944997	CCACCATAGCCTC
chr1	155004887	155004899	CCACCATAGCCTC
chr1	171423115	171423127	CCACCATAGCCTC
chr1	173949126	173949138	CCACCATAGCCTC
chr1	179827807	179827819	CCACCATAGCCTC
chr1	189733119	189733131	CCACCATAGCCTC
chr1	206597236	206597248	CCACCATAGCCTC
chr1	245059259	245059271	CCACCATAGCCTC
chr2	1297800	1297812	CCACCATAGCCTC
chr2	28478778	28478790	CCACCATAGCCTC
chr2	34711329	34711341	CCACCATAGCCTC
chr2	61080697	61080709	CCACCATAGCCTC
chr2	87475160	87475172	CCACCATAGCCTC
chr2	141287710	141287722	CCACCATAGCCTC
chr2	152313747	152313759	CCACCATAGCCTC
chr2	160510757	160510769	CCACCATAGCCTC
chr2	231076977	231076989	CCACCATAGCCTC
chr2	236436125	236436137	CCACCATAGCCTC
chr3	5171342	5171354	CCACCATAGCCTC
chr3	11019024	11019036	CCACCATAGCCTC
chr3	53204504	53204516	CCACCATAGCCTC
chr3	63083311	63083323	CCACCATAGCCTC
chr3	128530080	128530092	CCACCATAGCCTC
chr3	130864094	130864106	CCACCATAGCCTC
chr3	137821593	137821605	CCACCATAGCCTC
chr3	178999916	178999928	CCACCATAGCCTC
chr4	10022649	10022661	CCACCATAGCCTC
chr4	25219841	25219853	CCACCATAGCCTC
chr4	56445943	56445955	CCACCATAGCCTC
chr4	77093913	77093925	CCACCATAGCCTC
chr5	37297591	37297603	CCACCATAGCCTC
chr5	66659613	66659625	CCACCATAGCCTC
chr5	77836320	77836332	CCACCATAGCCTC
chr5	79601028	79601040	CCACCATAGCCTC
chr5	97729064	97729076	CCACCATAGCCTC
chr5	109892199	109892211	CCACCATAGCCTC
chr5	119635716	119635728	CCACCATAGCCTC
chr6	2979601	2979613	CCACCATAGCCTC
chr6	21624312	21624324	CCACCATAGCCTC
chr6	30996399	30996411	CCACCATAGCCTC
chr6	69933794	69933806	CCACCATAGCCTC
chr6	86906061	86906073	CCACCATAGCCTC
chr6	134619668	134619680	CCACCATAGCCTC
chr6	164240830	164240842	CCACCATAGCCTC
chr7	12482885	12482897	CCACCATAGCCTC
chr7	31536425	31536437	CCACCATAGCCTC
chr7	48325711	48325723	CCACCATAGCCTC
chr7	51427584	51427596	CCACCATAGCCTC
chr7	68861479	68861491	CCACCATAGCCTC
chr7	76555155	76555167	CCACCATAGCCTC
chr7	107293102	107293114	CCACCATAGCCTC
chr7	138190392	138190404	CCACCATAGCCTC
chr7	147860499	147860511	CCACCATAGCCTC
chr8	812649	812661	CCACCATAGCCTC
chr8	32685598	32685610	CCACCATAGCCTC
chr8	52914400	52914412	CCACCATAGCCTC
chr8	59067683	59067695	CCACCATAGCCTC
chr8	134532843	134532855	CCACCATAGCCTC
chr9	90032443	90032455	CCACCATAGCCTC
chr9	127682509	127682521	CCACCATAGCCTC
chr9	130527361	130527373	CCACCATAGCCTC
chr9	134978308	134978320	CCACCATAGCCTC
chr10	21565146	21565158	CCACCATAGCCTC
chr10	44285084	44285096	CCACCATAGCCTC
chr10	79594760	79594772	CCACCATAGCCTC
chr10	82175326	82175338	CCACCATAGCCTC
chr10	101319909	101319921	CCACCATAGCCTC
chr10	114564870	114564882	CCACCATAGCCTC
chr10	115858021	115858033	CCACCATAGCCTC
chr11	20542513	20542525	CCACCATAGCCTC
chr11	24630688	24630700	CCACCATAGCCTC
chr11	85163544	85163556	CCACCATAGCCTC
chr11	88053911	88053923	CCACCATAGCCTC
chr11	117867203	117867215	CCACCATAGCCTC
chr11	119474850	119474862	CCACCATAGCCTC
chr12	52106639	52106651	CCACCATAGCCTC
chr12	100636026	100636038	CCACCATAGCCTC
chr13	28573851	28573863	CCACCATAGCCTC
chr13	29171312	29171324	CCACCATAGCCTC
chr13	31282018	31282030	CCACCATAGCCTC
chr13	64217505	64217517	CCACCATAGCCTC
chr13	66362452	66362464	CCACCATAGCCTC
chr13	80542663	80542675	CCACCATAGCCTC
chr13	86696715	86696727	CCACCATAGCCTC
chr14	42028232	42028244	CCACCATAGCCTC
chr14	90098337	90098349	CCACCATAGCCTC
chr15	57539502	57539514	CCACCATAGCCTC
chr15	99015624	99015636	CCACCATAGCCTC
chr16	2117408	2117420	CCACCATAGCCTC
chr16	9308318	9308330	CCACCATAGCCTC
chr16	9647826	9647838	CCACCATAGCCTC
chr16	11304803	11304815	CCACCATAGCCTC
chr16	14636286	14636298	CCACCATAGCCTC
chr16	17092488	17092500	CCACCATAGCCTC
chr16	21093466	21093478	CCACCATAGCCTC
chr16	22172261	22172273	CCACCATAGCCTC
chr16	26084806	26084818	CCACCATAGCCTC
chr16	26816111	26816123	CCACCATAGCCTC
chr16	28872384	28872396	CCACCATAGCCTC
chr16	49842083	49842095	CCACCATAGCCTC
chr16	69085961	69085973	CCACCATAGCCTC
chr16	72680642	72680654	CCACCATAGCCTC
chr17	5151991	5152003	CCACCATAGCCTC
chr17	14925347	14925359	CCACCATAGCCTC
chr17	40740920	40740932	CCACCATAGCCTC
chr17	73907837	73907849	CCACCATAGCCTC
chr19	6046717	6046729	CCACCATAGCCTC
chr19	12928273	12928285	CCACCATAGCCTC
chr19	42299794	42299806	CCACCATAGCCTC
chr20	2800467	2800479	CCACCATAGCCTC
chr20	19565213	19565225	CCACCATAGCCTC
chr20	19992254	19992266	CCACCATAGCCTC
chr20	37544378	37544390	CCACCATAGCCTC
chr22	33286306	33286318	CCACCATAGCCTC
chr22	39940820	39940832	CCACCATAGCCTC
chrX	1995323	1995335	CCACCATAGCCTC
chrX	7502937	7502949	CCACCATAGCCTC
chrX	134279759	134279771	CCACCATAGCCTC
chrY	1945323	1945335	CCACCATAGCCTC
chr6_apd_hap1	2308346	2308358	CCACCATAGCCTC
chr6_cox_hap2	2508421	2508433	CCACCATAGCCTC
chr6_dbb_hap3	2290820	2290832	CCACCATAGCCTC
chr6_mann_hap4	2344757	2344769	CCACCATAGCCTC
chr6_mcf_hap5	2378346	2378358	CCACCATAGCCTC
chr6_qbl_hap6	2289854	2289866	CCACCATAGCCTC
chr6_ssto_hap7	2328653	2328665	CCACCATAGCCTC
chr1	21393871	21393883	CCACCATAGCCTC
chr1	40951843	40951855	CCACCATAGCCTC
chr1	44570275	44570287	CCACCATAGCCTC
chr1	54441029	54441041	CCACCATAGCCTC
chr1	83935076	83935088	CCACCATAGCCTC
chr1	145777762	145777774	CCACCATAGCCTC
chr1	154944985	154944997	CCACCATAGCCTC
chr1	155004887	155004899	CCACCATAGCCTC
chr1	171423115	171423127	CCACCATAGCCTC
chr1	173949126	173949138	CCACCATAGCCTC
chr1	179827807	179827819	CCACCATAGCCTC
chr1	189733119	189733131	CCACCATAGCCTC
chr1	206597236	206597248	CCACCATAGCCTC
chr1	245059259	245059271	CCACCATAGCCTC
chr2	1297800	1297812	CCACCATAGCCTC
chr2	28478778	28478790	CCACCATAGCCTC
chr2	34711329	34711341	CCACCATAGCCTC
chr2	61080697	61080709	CCACCATAGCCTC
chr2	87475160	87475172	CCACCATAGCCTC
chr2	141287710	141287722	CCACCATAGCCTC
chr2	152313747	152313759	CCACCATAGCCTC
chr2	160510757	160510769	CCACCATAGCCTC
chr2	231076977	231076989	CCACCATAGCCTC
chr2	236436125	236436137	CCACCATAGCCTC
chr3	5171342	5171354	CCACCATAGCCTC
chr3	11019024	11019036	CCACCATAGCCTC
chr3	53204504	53204516	CCACCATAGCCTC
chr3	63083311	63083323	CCACCATAGCCTC
chr3	128530080	128530092	CCACCATAGCCTC
chr3	130864094	130864106	CCACCATAGCCTC
chr3	137821593	137821605	CCACCATAGCCTC
chr3	178999916	178999928	CCACCATAGCCTC
chr4	10022649	10022661	CCACCATAGCCTC
chr4	25219841	25219853	CCACCATAGCCTC
chr4	56445943	56445955	CCACCATAGCCTC
chr4	77093913	77093925	CCACCATAGCCTC
chr5	37297591	37297603	CCACCATAGCCTC
chr5	66659613	66659625	CCACCATAGCCTC
chr5	77836320	77836332	CCACCATAGCCTC
chr5	79601028	79601040	CCACCATAGCCTC
chr5	97729064	97729076	CCACCATAGCCTC
chr5	109892199	109892211	CCACCATAGCCTC
chr5	119635716	119635728	CCACCATAGCCTC
chr6	2979601	2979613	CCACCATAGCCTC
chr6	21624312	21624324	CCACCATAGCCTC
chr6	30996399	30996411	CCACCATAGCCTC
chr6	69933794	69933806	CCACCATAGCCTC
chr6	86906061	86906073	CCACCATAGCCTC
chr6	134619668	134619680	CCACCATAGCCTC
chr6	164240830	164240842	CCACCATAGCCTC
chr7	12482885	12482897	CCACCATAGCCTC
chr7	31536425	31536437	CCACCATAGCCTC
chr7	48325711	48325723	CCACCATAGCCTC
chr7	51427584	51427596	CCACCATAGCCTC
chr7	68861479	68861491	CCACCATAGCCTC
chr7	76555155	76555167	CCACCATAGCCTC
chr7	107293102	107293114	CCACCATAGCCTC
chr7	138190392	138190404	CCACCATAGCCTC
chr7	147860499	147860511	CCACCATAGCCTC
chr8	812649	812661	CCACCATAGCCTC
chr8	32685598	32685610	CCACCATAGCCTC
chr8	52914400	52914412	CCACCATAGCCTC
chr8	59067683	59067695	CCACCATAGCCTC
chr8	134532843	134532855	CCACCATAGCCTC
chr9	90032443	90032455	CCACCATAGCCTC
chr9	127682509	127682521	CCACCATAGCCTC
chr9	130527361	130527373	CCACCATAGCCTC
chr9	134978308	134978320	CCACCATAGCCTC
chr10	21565146	21565158	CCACCATAGCCTC
chr10	44285084	44285096	CCACCATAGCCTC
chr10	79594760	79594772	CCACCATAGCCTC
chr10	82175326	82175338	CCACCATAGCCTC
chr10	101319909	101319921	CCACCATAGCCTC
chr10	114564870	114564882	CCACCATAGCCTC
chr10	115858021	115858033	CCACCATAGCCTC
chr11	20542513	20542525	CCACCATAGCCTC
chr11	24630688	24630700	CCACCATAGCCTC
chr11	85163544	85163556	CCACCATAGCCTC
chr11	88053911	88053923	CCACCATAGCCTC
chr11	117867203	117867215	CCACCATAGCCTC
chr11	119474850	119474862	CCACCATAGCCTC
chr12	52106639	52106651	CCACCATAGCCTC
chr12	100636026	100636038	CCACCATAGCCTC
chr13	28573851	28573863	CCACCATAGCCTC
chr13	29171312	29171324	CCACCATAGCCTC
chr13	31282018	31282030	CCACCATAGCCTC
chr13	64217505	64217517	CCACCATAGCCTC
chr13	66362452	66362464	CCACCATAGCCTC
chr13	80542663	80542675	CCACCATAGCCTC
chr13	86696715	86696727	CCACCATAGCCTC
chr14	42028232	42028244	CCACCATAGCCTC
chr14	90098337	90098349	CCACCATAGCCTC
chr15	57539502	57539514	CCACCATAGCCTC
chr15	99015624	99015636	CCACCATAGCCTC
chr16	2117408	2117420	CCACCATAGCCTC
chr16	9308318	9308330	CCACCATAGCCTC
chr16	9647826	9647838	CCACCATAGCCTC
chr16	11304803	11304815	CCACCATAGCCTC
chr16	14636286	14636298	CCACCATAGCCTC
chr16	17092488	17092500	CCACCATAGCCTC
chr16	21093466	21093478	CCACCATAGCCTC
chr16	22172261	22172273	CCACCATAGCCTC
chr16	26084806	26084818	CCACCATAGCCTC
chr16	26816111	26816123	CCACCATAGCCTC
chr16	28872384	28872396	CCACCATAGCCTC
chr16	49842083	49842095	CCACCATAGCCTC
chr16	69085961	69085973	CCACCATAGCCTC
chr16	72680642	72680654	CCACCATAGCCTC
chr17	5151991	5152003	CCACCATAGCCTC
chr17	14925347	14925359	CCACCATAGCCTC
chr17	40740920	40740932	CCACCATAGCCTC
chr17	73907837	73907849	CCACCATAGCCTC
chr19	6046717	6046729	CCACCATAGCCTC
chr19	12928273	12928285	CCACCATAGCCTC
chr19	42299794	42299806	CCACCATAGCCTC
chr20	2800467	2800479	CCACCATAGCCTC
chr20	19565213	19565225	CCACCATAGCCTC
chr20	19992254	19992266	CCACCATAGCCTC
chr20	37544378	37544390	CCACCATAGCCTC
chr22	33286306	33286318	CCACCATAGCCTC
chr22	39940820	39940832	CCACCATAGCCTC
chrX	1995323	1995335	CCACCATAGCCTC
chrX	7502937	7502949	CCACCATAGCCTC
chrX	134279759	134279771	CCACCATAGCCTC
chrY	1945323	1945335	CCACCATAGCCTC
chr6_apd_hap1	2308346	2308358	CCACCATAGCCTC
chr6_cox_hap2	2508421	2508433	CCACCATAGCCTC
chr6_dbb_hap3	2290820	2290832	CCACCATAGCCTC
chr6_mann_hap4	2344757	2344769	CCACCATAGCCTC
chr6_mcf_hap5	2378346	2378358	CCACCATAGCCTC
chr6_qbl_hap6	2289854	2289866	CCACCATAGCCTC
chr6_ssto_hap7	2328653	2328665	CCACCATAGCCTC
chr1	21393871	21393883	CCACCATAGCCTC
chr1	40951843	40951855	CCACCATAGCCTC
chr1	44570275	44570287	CCACCATAGCCTC
chr1	54441029	54441041	CCACCATAGCCTC
chr1	83935076	83935088	CCACCATAGCCTC
chr1	145777762	145777774	CCACCATAGCCTC
chr1	154944985	154944997	CCACCATAGCCTC
chr1	155004887	155004899	CCACCATAGCCTC
chr1	171423115	171423127	CCACCATAGCCTC
chr1	173949126	173949138	CCACCATAGCCTC
chr1	179827807	179827819	CCACCATAGCCTC
chr1	189733119	189733131	CCACCATAGCCTC
chr1	206597236	206597248	CCACCATAGCCTC
chr1	245059259	245059271	CCACCATAGCCTC
chr2	1297800	1297812	CCACCATAGCCTC
chr2	28478778	28478790	CCACCATAGCCTC
chr2	34711329	34711341	CCACCATAGCCTC
chr2	61080697	61080709	CCACCATAGCCTC
chr2	87475160	87475172	CCACCATAGCCTC
chr2	141287710	141287722	CCACCATAGCCTC
chr2	152313747	152313759	CCACCATAGCCTC
chr2	160510757	160510769	CCACCATAGCCTC
chr2	231076977	231076989	CCACCATAGCCTC
chr2	236436125	236436137	CCACCATAGCCTC
chr3	5171342	5171354	CCACCATAGCCTC
chr3	11019024	11019036	CCACCATAGCCTC
chr3	53204504	53204516	CCACCATAGCCTC
chr3	63083311	63083323	CCACCATAGCCTC
chr3	128530080	128530092	CCACCATAGCCTC
chr3	130864094	130864106	CCACCATAGCCTC
chr3	137821593	137821605	CCACCATAGCCTC
chr3	178999916	178999928	CCACCATAGCCTC
chr4	10022649	10022661	CCACCATAGCCTC
chr4	25219841	25219853	CCACCATAGCCTC
chr4	56445943	56445955	CCACCATAGCCTC
chr4	77093913	77093925	CCACCATAGCCTC
chr5	37297591	37297603	CCACCATAGCCTC
chr5	66659613	66659625	CCACCATAGCCTC
chr5	77836320	77836332	CCACCATAGCCTC
chr5	79601028	79601040	CCACCATAGCCTC
chr5	97729064	97729076	CCACCATAGCCTC
chr5	109892199	109892211	CCACCATAGCCTC
chr5	119635716	119635728	CCACCATAGCCTC
chr6	2979601	2979613	CCACCATAGCCTC
chr6	21624312	21624324	CCACCATAGCCTC
chr6	30996399	30996411	CCACCATAGCCTC
chr6	69933794	69933806	CCACCATAGCCTC
chr6	86906061	86906073	CCACCATAGCCTC
chr6	134619668	134619680	CCACCATAGCCTC
chr6	164240830	164240842	CCACCATAGCCTC
chr7	12482885	12482897	CCACCATAGCCTC
chr7	31536425	31536437	CCACCATAGCCTC
chr7	48325711	48325723	CCACCATAGCCTC
chr7	51427584	51427596	CCACCATAGCCTC
chr7	68861479	68861491	CCACCATAGCCTC
chr7	76555155	76555167	CCACCATAGCCTC
chr7	107293102	107293114	CCACCATAGCCTC
chr7	138190392	138190404	CCACCATAGCCTC
chr7	147860499	147860511	CCACCATAGCCTC
chr8	812649	812661	CCACCATAGCCTC
chr8	32685598	32685610	CCACCATAGCCTC
chr8	52914400	52914412	CCACCATAGCCTC
chr8	59067683	59067695	CCACCATAGCCTC
chr8	134532843	134532855	CCACCATAGCCTC
chr9	90032443	90032455	CCACCATAGCCTC
chr9	127682509	127682521	CCACCATAGCCTC
chr9	130527361	130527373	CCACCATAGCCTC
chr9	134978308	134978320	CCACCATAGCCTC
chr10	21565146	21565158	CCACCATAGCCTC
chr10	44285084	44285096	CCACCATAGCCTC
chr10	79594760	79594772	CCACCATAGCCTC
chr10	82175326	82175338	CCACCATAGCCTC
chr10	101319909	101319921	CCACCATAGCCTC
chr10	114564870	114564882	CCACCATAGCCTC
chr10	115858021	115858033	CCACCATAGCCTC
chr11	20542513	20542525	CCACCATAGCCTC
chr11	24630688	24630700	CCACCATAGCCTC
chr11	85163544	85163556	CCACCATAGCCTC
chr11	88053911	88053923	CCACCATAGCCTC
chr11	117867203	117867215	CCACCATAGCCTC
chr11	119474850	119474862	CCACCATAGCCTC
chr12	52106639	52106651	CCACCATAGCCTC
chr12	100636026	100636038	CCACCATAGCCTC
chr13	28573851	28573863	CCACCATAGCCTC
chr13	29171312	29171324	CCACCATAGCCTC
chr13	31282018	31282030	CCACCATAGCCTC
chr13	64217505	64217517	CCACCATAGCCTC
chr13	66362452	66362464	CCACCATAGCCTC
chr13	80542663	80542675	CCACCATAGCCTC
chr13	86696715	86696727	CCACCATAGCCTC
chr14	42028232	42028244	CCACCATAGCCTC
chr14	90098337	90098349	CCACCATAGCCTC
chr15	57539502	57539514	CCACCATAGCCTC
chr15	99015624	99015636	CCACCATAGCCTC
chr16	2117408	2117420	CCACCATAGCCTC
chr16	9308318	9308330	CCACCATAGCCTC
chr16	9647826	9647838	CCACCATAGCCTC
chr16	11304803	11304815	CCACCATAGCCTC
chr16	14636286	14636298	CCACCATAGCCTC
chr16	17092488	17092500	CCACCATAGCCTC
chr16	21093466	21093478	CCACCATAGCCTC
chr16	22172261	22172273	CCACCATAGCCTC
chr16	26084806	26084818	CCACCATAGCCTC
chr16	26816111	26816123	CCACCATAGCCTC
chr16	28872384	28872396	CCACCATAGCCTC
chr16	49842083	49842095	CCACCATAGCCTC
chr16	69085961	69085973	CCACCATAGCCTC
chr16	72680642	72680654	CCACCATAGCCTC
chr17	5151991	5152003	CCACCATAGCCTC
chr17	14925347	14925359	CCACCATAGCCTC
chr17	40740920	40740932	CCACCATAGCCTC
chr17	73907837	73907849	CCACCATAGCCTC
chr19	6046717	6046729	CCACCATAGCCTC
chr19	12928273	12928285	CCACCATAGCCTC
chr19	42299794	42299806	CCACCATAGCCTC
chr20	2800467	2800479	CCACCATAGCCTC
chr20	19565213	19565225	CCACCATAGCCTC
chr20	19992254	19992266	CCACCATAGCCTC
chr20	37544378	37544390	CCACCATAGCCTC
chr22	33286306	33286318	CCACCATAGCCTC
chr22	39940820	39940832	CCACCATAGCCTC
chrX	1995323	1995335	CCACCATAGCCTC
chrX	7502937	7502949	CCACCATAGCCTC
chrX	134279759	134279771	CCACCATAGCCTC
chrY	1945323	1945335	CCACCATAGCCTC
chr6_apd_hap1	2308346	2308358	CCACCATAGCCTC
chr6_cox_hap2	2508421	2508433	CCACCATAGCCTC
chr6_dbb_hap3	2290820	2290832	CCACCATAGCCTC
chr6_mann_hap4	2344757	2344769	CCACCATAGCCTC
chr6_mcf_hap5	2378346	2378358	CCACCATAGCCTC
chr6_qbl_hap6	2289854	2289866	CCACCATAGCCTC
chr6_ssto_hap7	2328653	2328665	CCACCATAGCCTC
