# Supplementary material for: Cancer Associated PRDM9: Implications for Linking Genomic Instability and Meiotic Recombination
Source: Int J Mol Sci. 2023 Nov 20;24(22):16522. doi: 10.3390/ijms242216522 (PMC10671843; doi:10.3390/ijms242216522)
Supplement: Supplementary file 1 [file ijms-24-16522-s001.zip › Supplemntary file 1/BRC100/CCACCATATCCAC.bed]

chr1	54440867	54440879	CCACCATATCCAC
chr1	58514250	58514262	CCACCATATCCAC
chr1	101406811	101406823	CCACCATATCCAC
chr1	191115397	191115409	CCACCATATCCAC
chr2	6063308	6063320	CCACCATATCCAC
chr2	6063369	6063381	CCACCATATCCAC
chr2	6063430	6063442	CCACCATATCCAC
chr2	45404079	45404091	CCACCATATCCAC
chr2	63979061	63979073	CCACCATATCCAC
chr2	76464597	76464609	CCACCATATCCAC
chr2	155309604	155309616	CCACCATATCCAC
chr2	171812221	171812233	CCACCATATCCAC
chr2	175174990	175175002	CCACCATATCCAC
chr2	207284246	207284258	CCACCATATCCAC
chr2	208252126	208252138	CCACCATATCCAC
chr3	29185775	29185787	CCACCATATCCAC
chr3	137922950	137922962	CCACCATATCCAC
chr3	147884370	147884382	CCACCATATCCAC
chr4	74804568	74804580	CCACCATATCCAC
chr4	78909261	78909273	CCACCATATCCAC
chr4	151984202	151984214	CCACCATATCCAC
chr4	162054817	162054829	CCACCATATCCAC
chr5	10081054	10081066	CCACCATATCCAC
chr5	79655143	79655155	CCACCATATCCAC
chr5	133484649	133484661	CCACCATATCCAC
chr5	137163594	137163606	CCACCATATCCAC
chr5	137811256	137811268	CCACCATATCCAC
chr5	150815979	150815991	CCACCATATCCAC
chr5	153717273	153717285	CCACCATATCCAC
chr6	5164281	5164293	CCACCATATCCAC
chr6	5609707	5609719	CCACCATATCCAC
chr6	25272655	25272667	CCACCATATCCAC
chr6	35891879	35891891	CCACCATATCCAC
chr6	81921163	81921175	CCACCATATCCAC
chr6	129984948	129984960	CCACCATATCCAC
chr7	6699845	6699857	CCACCATATCCAC
chr7	14178747	14178759	CCACCATATCCAC
chr7	27368448	27368460	CCACCATATCCAC
chr7	113171367	113171379	CCACCATATCCAC
chr7	128797612	128797624	CCACCATATCCAC
chr7	137738954	137738966	CCACCATATCCAC
chr8	83204106	83204118	CCACCATATCCAC
chr8	90213915	90213927	CCACCATATCCAC
chr8	126504410	126504422	CCACCATATCCAC
chr9	3819717	3819729	CCACCATATCCAC
chr9	96527082	96527094	CCACCATATCCAC
chr9	117496287	117496299	CCACCATATCCAC
chr10	44284923	44284935	CCACCATATCCAC
chr10	47133579	47133591	CCACCATATCCAC
chr10	78299244	78299256	CCACCATATCCAC
chr11	5592724	5592736	CCACCATATCCAC
chr11	43572300	43572312	CCACCATATCCAC
chr11	84256419	84256431	CCACCATATCCAC
chr11	87749126	87749138	CCACCATATCCAC
chr12	9180371	9180383	CCACCATATCCAC
chr12	45612324	45612336	CCACCATATCCAC
chr12	57277688	57277700	CCACCATATCCAC
chr13	21522694	21522706	CCACCATATCCAC
chr13	66362290	66362302	CCACCATATCCAC
chr14	32525522	32525534	CCACCATATCCAC
chr14	35341155	35341167	CCACCATATCCAC
chr14	41886501	41886513	CCACCATATCCAC
chr15	49886266	49886278	CCACCATATCCAC
chr15	54613168	54613180	CCACCATATCCAC
chr15	66108844	66108856	CCACCATATCCAC
chr15	90772665	90772677	CCACCATATCCAC
chr16	64287473	64287485	CCACCATATCCAC
chr16	88733353	88733365	CCACCATATCCAC
chr19	11777130	11777142	CCACCATATCCAC
chr19	14749864	14749876	CCACCATATCCAC
chr19	38630707	38630719	CCACCATATCCAC
chr19	39784161	39784173	CCACCATATCCAC
chr20	33344895	33344907	CCACCATATCCAC
chr20	36704953	36704965	CCACCATATCCAC
chr20	44374623	44374635	CCACCATATCCAC
chr21	30796800	30796812	CCACCATATCCAC
chr22	45282659	45282671	CCACCATATCCAC
chrX	58563834	58563846	CCACCATATCCAC
chrX	63691126	63691138	CCACCATATCCAC
chrX	100110679	100110691	CCACCATATCCAC
chrX	100142869	100142881	CCACCATATCCAC
chrY	18168813	18168825	CCACCATATCCAC
chr1	54440867	54440879	CCACCATATCCAC
chr1	58514250	58514262	CCACCATATCCAC
chr1	101406811	101406823	CCACCATATCCAC
chr1	191115397	191115409	CCACCATATCCAC
chr2	6063308	6063320	CCACCATATCCAC
chr2	6063369	6063381	CCACCATATCCAC
chr2	6063430	6063442	CCACCATATCCAC
chr2	45404079	45404091	CCACCATATCCAC
chr2	63979061	63979073	CCACCATATCCAC
chr2	76464597	76464609	CCACCATATCCAC
chr2	155309604	155309616	CCACCATATCCAC
chr2	171812221	171812233	CCACCATATCCAC
chr2	175174990	175175002	CCACCATATCCAC
chr2	207284246	207284258	CCACCATATCCAC
chr2	208252126	208252138	CCACCATATCCAC
chr3	29185775	29185787	CCACCATATCCAC
chr3	137922950	137922962	CCACCATATCCAC
chr3	147884370	147884382	CCACCATATCCAC
chr4	74804568	74804580	CCACCATATCCAC
chr4	78909261	78909273	CCACCATATCCAC
chr4	151984202	151984214	CCACCATATCCAC
chr4	162054817	162054829	CCACCATATCCAC
chr5	10081054	10081066	CCACCATATCCAC
chr5	79655143	79655155	CCACCATATCCAC
chr5	133484649	133484661	CCACCATATCCAC
chr5	137163594	137163606	CCACCATATCCAC
chr5	137811256	137811268	CCACCATATCCAC
chr5	150815979	150815991	CCACCATATCCAC
chr5	153717273	153717285	CCACCATATCCAC
chr6	5164281	5164293	CCACCATATCCAC
chr6	5609707	5609719	CCACCATATCCAC
chr6	25272655	25272667	CCACCATATCCAC
chr6	35891879	35891891	CCACCATATCCAC
chr6	81921163	81921175	CCACCATATCCAC
chr6	129984948	129984960	CCACCATATCCAC
chr7	6699845	6699857	CCACCATATCCAC
chr7	14178747	14178759	CCACCATATCCAC
chr7	27368448	27368460	CCACCATATCCAC
chr7	113171367	113171379	CCACCATATCCAC
chr7	128797612	128797624	CCACCATATCCAC
chr7	137738954	137738966	CCACCATATCCAC
chr8	83204106	83204118	CCACCATATCCAC
chr8	90213915	90213927	CCACCATATCCAC
chr8	126504410	126504422	CCACCATATCCAC
chr9	3819717	3819729	CCACCATATCCAC
chr9	96527082	96527094	CCACCATATCCAC
chr9	117496287	117496299	CCACCATATCCAC
chr10	44284923	44284935	CCACCATATCCAC
chr10	47133579	47133591	CCACCATATCCAC
chr10	78299244	78299256	CCACCATATCCAC
chr11	5592724	5592736	CCACCATATCCAC
chr11	43572300	43572312	CCACCATATCCAC
chr11	84256419	84256431	CCACCATATCCAC
chr11	87749126	87749138	CCACCATATCCAC
chr12	9180371	9180383	CCACCATATCCAC
chr12	45612324	45612336	CCACCATATCCAC
chr12	57277688	57277700	CCACCATATCCAC
chr13	21522694	21522706	CCACCATATCCAC
chr13	66362290	66362302	CCACCATATCCAC
chr14	32525522	32525534	CCACCATATCCAC
chr14	35341155	35341167	CCACCATATCCAC
chr14	41886501	41886513	CCACCATATCCAC
chr15	49886266	49886278	CCACCATATCCAC
chr15	54613168	54613180	CCACCATATCCAC
chr15	66108844	66108856	CCACCATATCCAC
chr15	90772665	90772677	CCACCATATCCAC
chr16	64287473	64287485	CCACCATATCCAC
chr16	88733353	88733365	CCACCATATCCAC
chr19	11777130	11777142	CCACCATATCCAC
chr19	14749864	14749876	CCACCATATCCAC
chr19	38630707	38630719	CCACCATATCCAC
chr19	39784161	39784173	CCACCATATCCAC
chr20	33344895	33344907	CCACCATATCCAC
chr20	36704953	36704965	CCACCATATCCAC
chr20	44374623	44374635	CCACCATATCCAC
chr21	30796800	30796812	CCACCATATCCAC
chr22	45282659	45282671	CCACCATATCCAC
chrX	58563834	58563846	CCACCATATCCAC
chrX	63691126	63691138	CCACCATATCCAC
chrX	100110679	100110691	CCACCATATCCAC
chrX	100142869	100142881	CCACCATATCCAC
chrY	18168813	18168825	CCACCATATCCAC
chr1	54440867	54440879	CCACCATATCCAC
chr1	58514250	58514262	CCACCATATCCAC
chr1	101406811	101406823	CCACCATATCCAC
chr1	191115397	191115409	CCACCATATCCAC
chr2	6063308	6063320	CCACCATATCCAC
chr2	6063369	6063381	CCACCATATCCAC
chr2	6063430	6063442	CCACCATATCCAC
chr2	45404079	45404091	CCACCATATCCAC
chr2	63979061	63979073	CCACCATATCCAC
chr2	76464597	76464609	CCACCATATCCAC
chr2	155309604	155309616	CCACCATATCCAC
chr2	171812221	171812233	CCACCATATCCAC
chr2	175174990	175175002	CCACCATATCCAC
chr2	207284246	207284258	CCACCATATCCAC
chr2	208252126	208252138	CCACCATATCCAC
chr3	29185775	29185787	CCACCATATCCAC
chr3	137922950	137922962	CCACCATATCCAC
chr3	147884370	147884382	CCACCATATCCAC
chr4	74804568	74804580	CCACCATATCCAC
chr4	78909261	78909273	CCACCATATCCAC
chr4	151984202	151984214	CCACCATATCCAC
chr4	162054817	162054829	CCACCATATCCAC
chr5	10081054	10081066	CCACCATATCCAC
chr5	79655143	79655155	CCACCATATCCAC
chr5	133484649	133484661	CCACCATATCCAC
chr5	137163594	137163606	CCACCATATCCAC
chr5	137811256	137811268	CCACCATATCCAC
chr5	150815979	150815991	CCACCATATCCAC
chr5	153717273	153717285	CCACCATATCCAC
chr6	5164281	5164293	CCACCATATCCAC
chr6	5609707	5609719	CCACCATATCCAC
chr6	25272655	25272667	CCACCATATCCAC
chr6	35891879	35891891	CCACCATATCCAC
chr6	81921163	81921175	CCACCATATCCAC
chr6	129984948	129984960	CCACCATATCCAC
chr7	6699845	6699857	CCACCATATCCAC
chr7	14178747	14178759	CCACCATATCCAC
chr7	27368448	27368460	CCACCATATCCAC
chr7	113171367	113171379	CCACCATATCCAC
chr7	128797612	128797624	CCACCATATCCAC
chr7	137738954	137738966	CCACCATATCCAC
chr8	83204106	83204118	CCACCATATCCAC
chr8	90213915	90213927	CCACCATATCCAC
chr8	126504410	126504422	CCACCATATCCAC
chr9	3819717	3819729	CCACCATATCCAC
chr9	96527082	96527094	CCACCATATCCAC
chr9	117496287	117496299	CCACCATATCCAC
chr10	44284923	44284935	CCACCATATCCAC
chr10	47133579	47133591	CCACCATATCCAC
chr10	78299244	78299256	CCACCATATCCAC
chr11	5592724	5592736	CCACCATATCCAC
chr11	43572300	43572312	CCACCATATCCAC
chr11	84256419	84256431	CCACCATATCCAC
chr11	87749126	87749138	CCACCATATCCAC
chr12	9180371	9180383	CCACCATATCCAC
chr12	45612324	45612336	CCACCATATCCAC
chr12	57277688	57277700	CCACCATATCCAC
chr13	21522694	21522706	CCACCATATCCAC
chr13	66362290	66362302	CCACCATATCCAC
chr14	32525522	32525534	CCACCATATCCAC
chr14	35341155	35341167	CCACCATATCCAC
chr14	41886501	41886513	CCACCATATCCAC
chr15	49886266	49886278	CCACCATATCCAC
chr15	54613168	54613180	CCACCATATCCAC
chr15	66108844	66108856	CCACCATATCCAC
chr15	90772665	90772677	CCACCATATCCAC
chr16	64287473	64287485	CCACCATATCCAC
chr16	88733353	88733365	CCACCATATCCAC
chr19	11777130	11777142	CCACCATATCCAC
chr19	14749864	14749876	CCACCATATCCAC
chr19	38630707	38630719	CCACCATATCCAC
chr19	39784161	39784173	CCACCATATCCAC
chr20	33344895	33344907	CCACCATATCCAC
chr20	36704953	36704965	CCACCATATCCAC
chr20	44374623	44374635	CCACCATATCCAC
chr21	30796800	30796812	CCACCATATCCAC
chr22	45282659	45282671	CCACCATATCCAC
chrX	58563834	58563846	CCACCATATCCAC
chrX	63691126	63691138	CCACCATATCCAC
chrX	100110679	100110691	CCACCATATCCAC
chrX	100142869	100142881	CCACCATATCCAC
chrY	18168813	18168825	CCACCATATCCAC
