# Supplementary material for: Cancer Associated PRDM9: Implications for Linking Genomic Instability and Meiotic Recombination
Source: Int J Mol Sci. 2023 Nov 20;24(22):16522. doi: 10.3390/ijms242216522 (PMC10671843; doi:10.3390/ijms242216522)
Supplement: Supplementary file 1 [file ijms-24-16522-s001.zip › Supplemntary file 1/BRC100/CCACCATATCCCC.bed]

chr1	19386704	19386716	CCACCATATCCCC
chr1	19386870	19386882	CCACCATATCCCC
chr1	161886857	161886869	CCACCATATCCCC
chr1	196985082	196985094	CCACCATATCCCC
chr2	128397534	128397546	CCACCATATCCCC
chr2	152165608	152165620	CCACCATATCCCC
chr2	188090929	188090941	CCACCATATCCCC
chr2	221604657	221604669	CCACCATATCCCC
chr3	4246725	4246737	CCACCATATCCCC
chr3	93921857	93921869	CCACCATATCCCC
chr3	100014558	100014570	CCACCATATCCCC
chr3	135858206	135858218	CCACCATATCCCC
chr3	159397928	159397940	CCACCATATCCCC
chr4	5501502	5501514	CCACCATATCCCC
chr4	17195758	17195770	CCACCATATCCCC
chr4	22515596	22515608	CCACCATATCCCC
chr4	96817424	96817436	CCACCATATCCCC
chr4	128314235	128314247	CCACCATATCCCC
chr4	146398680	146398692	CCACCATATCCCC
chr4	171598873	171598885	CCACCATATCCCC
chr4	176015103	176015115	CCACCATATCCCC
chr5	66888898	66888910	CCACCATATCCCC
chr5	88964288	88964300	CCACCATATCCCC
chr5	126008796	126008808	CCACCATATCCCC
chr5	161855461	161855473	CCACCATATCCCC
chr6	30935915	30935927	CCACCATATCCCC
chr6	48888861	48888873	CCACCATATCCCC
chr6	55489009	55489021	CCACCATATCCCC
chr6	121515600	121515612	CCACCATATCCCC
chr6	122272316	122272328	CCACCATATCCCC
chr7	27470768	27470780	CCACCATATCCCC
chr7	28697025	28697037	CCACCATATCCCC
chr7	122426797	122426809	CCACCATATCCCC
chr8	30426587	30426599	CCACCATATCCCC
chr8	36389477	36389489	CCACCATATCCCC
chr9	31662556	31662568	CCACCATATCCCC
chr9	93656562	93656574	CCACCATATCCCC
chr10	24774532	24774544	CCACCATATCCCC
chr10	28904543	28904555	CCACCATATCCCC
chr10	72534364	72534376	CCACCATATCCCC
chr11	113413563	113413575	CCACCATATCCCC
chr12	34403661	34403673	CCACCATATCCCC
chr12	91567019	91567031	CCACCATATCCCC
chr13	66332471	66332483	CCACCATATCCCC
chr13	98054358	98054370	CCACCATATCCCC
chr14	30517538	30517550	CCACCATATCCCC
chr14	100838228	100838240	CCACCATATCCCC
chr15	62519112	62519124	CCACCATATCCCC
chr15	68660005	68660017	CCACCATATCCCC
chr16	67579545	67579557	CCACCATATCCCC
chr17	26999278	26999290	CCACCATATCCCC
chr17	61402175	61402187	CCACCATATCCCC
chr17	78127105	78127117	CCACCATATCCCC
chr18	22330255	22330267	CCACCATATCCCC
chr18	53192285	53192297	CCACCATATCCCC
chr20	10034330	10034342	CCACCATATCCCC
chrX	20945470	20945482	CCACCATATCCCC
chrX	73899831	73899843	CCACCATATCCCC
chrX	107473443	107473455	CCACCATATCCCC
chr6_cox_hap2	2447814	2447826	CCACCATATCCCC
chr6_dbb_hap3	2230029	2230041	CCACCATATCCCC
chr6_mann_hap4	2283986	2283998	CCACCATATCCCC
chr6_mcf_hap5	2317861	2317873	CCACCATATCCCC
chr6_qbl_hap6	2228884	2228896	CCACCATATCCCC
chr1	19386704	19386716	CCACCATATCCCC
chr1	19386870	19386882	CCACCATATCCCC
chr1	161886857	161886869	CCACCATATCCCC
chr1	196985082	196985094	CCACCATATCCCC
chr2	128397534	128397546	CCACCATATCCCC
chr2	152165608	152165620	CCACCATATCCCC
chr2	188090929	188090941	CCACCATATCCCC
chr2	221604657	221604669	CCACCATATCCCC
chr3	4246725	4246737	CCACCATATCCCC
chr3	93921857	93921869	CCACCATATCCCC
chr3	100014558	100014570	CCACCATATCCCC
chr3	135858206	135858218	CCACCATATCCCC
chr3	159397928	159397940	CCACCATATCCCC
chr4	5501502	5501514	CCACCATATCCCC
chr4	17195758	17195770	CCACCATATCCCC
chr4	22515596	22515608	CCACCATATCCCC
chr4	96817424	96817436	CCACCATATCCCC
chr4	128314235	128314247	CCACCATATCCCC
chr4	146398680	146398692	CCACCATATCCCC
chr4	171598873	171598885	CCACCATATCCCC
chr4	176015103	176015115	CCACCATATCCCC
chr5	66888898	66888910	CCACCATATCCCC
chr5	88964288	88964300	CCACCATATCCCC
chr5	126008796	126008808	CCACCATATCCCC
chr5	161855461	161855473	CCACCATATCCCC
chr6	30935915	30935927	CCACCATATCCCC
chr6	48888861	48888873	CCACCATATCCCC
chr6	55489009	55489021	CCACCATATCCCC
chr6	121515600	121515612	CCACCATATCCCC
chr6	122272316	122272328	CCACCATATCCCC
chr7	27470768	27470780	CCACCATATCCCC
chr7	28697025	28697037	CCACCATATCCCC
chr7	122426797	122426809	CCACCATATCCCC
chr8	30426587	30426599	CCACCATATCCCC
chr8	36389477	36389489	CCACCATATCCCC
chr9	31662556	31662568	CCACCATATCCCC
chr9	93656562	93656574	CCACCATATCCCC
chr10	24774532	24774544	CCACCATATCCCC
chr10	28904543	28904555	CCACCATATCCCC
chr10	72534364	72534376	CCACCATATCCCC
chr11	113413563	113413575	CCACCATATCCCC
chr12	34403661	34403673	CCACCATATCCCC
chr12	91567019	91567031	CCACCATATCCCC
chr13	66332471	66332483	CCACCATATCCCC
chr13	98054358	98054370	CCACCATATCCCC
chr14	30517538	30517550	CCACCATATCCCC
chr14	100838228	100838240	CCACCATATCCCC
chr15	62519112	62519124	CCACCATATCCCC
chr15	68660005	68660017	CCACCATATCCCC
chr16	67579545	67579557	CCACCATATCCCC
chr17	26999278	26999290	CCACCATATCCCC
chr17	61402175	61402187	CCACCATATCCCC
chr17	78127105	78127117	CCACCATATCCCC
chr18	22330255	22330267	CCACCATATCCCC
chr18	53192285	53192297	CCACCATATCCCC
chr20	10034330	10034342	CCACCATATCCCC
chrX	20945470	20945482	CCACCATATCCCC
chrX	73899831	73899843	CCACCATATCCCC
chrX	107473443	107473455	CCACCATATCCCC
chr6_cox_hap2	2447814	2447826	CCACCATATCCCC
chr6_dbb_hap3	2230029	2230041	CCACCATATCCCC
chr6_mann_hap4	2283986	2283998	CCACCATATCCCC
chr6_mcf_hap5	2317861	2317873	CCACCATATCCCC
chr6_qbl_hap6	2228884	2228896	CCACCATATCCCC
chr1	19386704	19386716	CCACCATATCCCC
chr1	19386870	19386882	CCACCATATCCCC
chr1	161886857	161886869	CCACCATATCCCC
chr1	196985082	196985094	CCACCATATCCCC
chr2	128397534	128397546	CCACCATATCCCC
chr2	152165608	152165620	CCACCATATCCCC
chr2	188090929	188090941	CCACCATATCCCC
chr2	221604657	221604669	CCACCATATCCCC
chr3	4246725	4246737	CCACCATATCCCC
chr3	93921857	93921869	CCACCATATCCCC
chr3	100014558	100014570	CCACCATATCCCC
chr3	135858206	135858218	CCACCATATCCCC
chr3	159397928	159397940	CCACCATATCCCC
chr4	5501502	5501514	CCACCATATCCCC
chr4	17195758	17195770	CCACCATATCCCC
chr4	22515596	22515608	CCACCATATCCCC
chr4	96817424	96817436	CCACCATATCCCC
chr4	128314235	128314247	CCACCATATCCCC
chr4	146398680	146398692	CCACCATATCCCC
chr4	171598873	171598885	CCACCATATCCCC
chr4	176015103	176015115	CCACCATATCCCC
chr5	66888898	66888910	CCACCATATCCCC
chr5	88964288	88964300	CCACCATATCCCC
chr5	126008796	126008808	CCACCATATCCCC
chr5	161855461	161855473	CCACCATATCCCC
chr6	30935915	30935927	CCACCATATCCCC
chr6	48888861	48888873	CCACCATATCCCC
chr6	55489009	55489021	CCACCATATCCCC
chr6	121515600	121515612	CCACCATATCCCC
chr6	122272316	122272328	CCACCATATCCCC
chr7	27470768	27470780	CCACCATATCCCC
chr7	28697025	28697037	CCACCATATCCCC
chr7	122426797	122426809	CCACCATATCCCC
chr8	30426587	30426599	CCACCATATCCCC
chr8	36389477	36389489	CCACCATATCCCC
chr9	31662556	31662568	CCACCATATCCCC
chr9	93656562	93656574	CCACCATATCCCC
chr10	24774532	24774544	CCACCATATCCCC
chr10	28904543	28904555	CCACCATATCCCC
chr10	72534364	72534376	CCACCATATCCCC
chr11	113413563	113413575	CCACCATATCCCC
chr12	34403661	34403673	CCACCATATCCCC
chr12	91567019	91567031	CCACCATATCCCC
chr13	66332471	66332483	CCACCATATCCCC
chr13	98054358	98054370	CCACCATATCCCC
chr14	30517538	30517550	CCACCATATCCCC
chr14	100838228	100838240	CCACCATATCCCC
chr15	62519112	62519124	CCACCATATCCCC
chr15	68660005	68660017	CCACCATATCCCC
chr16	67579545	67579557	CCACCATATCCCC
chr17	26999278	26999290	CCACCATATCCCC
chr17	61402175	61402187	CCACCATATCCCC
chr17	78127105	78127117	CCACCATATCCCC
chr18	22330255	22330267	CCACCATATCCCC
chr18	53192285	53192297	CCACCATATCCCC
chr20	10034330	10034342	CCACCATATCCCC
chrX	20945470	20945482	CCACCATATCCCC
chrX	73899831	73899843	CCACCATATCCCC
chrX	107473443	107473455	CCACCATATCCCC
chr6_cox_hap2	2447814	2447826	CCACCATATCCCC
chr6_dbb_hap3	2230029	2230041	CCACCATATCCCC
chr6_mann_hap4	2283986	2283998	CCACCATATCCCC
chr6_mcf_hap5	2317861	2317873	CCACCATATCCCC
chr6_qbl_hap6	2228884	2228896	CCACCATATCCCC
