# Supplementary material for: Cancer Associated PRDM9: Implications for Linking Genomic Instability and Meiotic Recombination
Source: Int J Mol Sci. 2023 Nov 20;24(22):16522. doi: 10.3390/ijms242216522 (PMC10671843; doi:10.3390/ijms242216522)
Supplement: Supplementary file 1 [file ijms-24-16522-s001.zip › Supplemntary file 1/BRC100/CCACCATATCCGC.bed]

chr1	101157444	101157456	CCACCATATCCGC
chr10	116670192	116670204	CCACCATATCCGC
chr11	12214606	12214618	CCACCATATCCGC
chr12	3247781	3247793	CCACCATATCCGC
chr12	131020475	131020487	CCACCATATCCGC
chr20	58409806	58409818	CCACCATATCCGC
chrY	17006411	17006423	CCACCATATCCGC
chr1	101157444	101157456	CCACCATATCCGC
chr10	116670192	116670204	CCACCATATCCGC
chr11	12214606	12214618	CCACCATATCCGC
chr12	3247781	3247793	CCACCATATCCGC
chr12	131020475	131020487	CCACCATATCCGC
chr20	58409806	58409818	CCACCATATCCGC
chrY	17006411	17006423	CCACCATATCCGC
chr1	101157444	101157456	CCACCATATCCGC
chr10	116670192	116670204	CCACCATATCCGC
chr11	12214606	12214618	CCACCATATCCGC
chr12	3247781	3247793	CCACCATATCCGC
chr12	131020475	131020487	CCACCATATCCGC
chr20	58409806	58409818	CCACCATATCCGC
chrY	17006411	17006423	CCACCATATCCGC
