# Supplementary material for: Cancer Associated PRDM9: Implications for Linking Genomic Instability and Meiotic Recombination
Source: Int J Mol Sci. 2023 Nov 20;24(22):16522. doi: 10.3390/ijms242216522 (PMC10671843; doi:10.3390/ijms242216522)
Supplement: Supplementary file 1 [file ijms-24-16522-s001.zip › Supplemntary file 1/BRC100/CCACCATATCCTC.bed]

chr1	18701743	18701755	CCACCATATCCTC
chr1	121164990	121165002	CCACCATATCCTC
chr1	152932060	152932072	CCACCATATCCTC
chr1	158735489	158735501	CCACCATATCCTC
chr2	17338025	17338037	CCACCATATCCTC
chr2	118699553	118699565	CCACCATATCCTC
chr2	124252231	124252243	CCACCATATCCTC
chr2	150187947	150187959	CCACCATATCCTC
chr2	216516692	216516704	CCACCATATCCTC
chr3	19371835	19371847	CCACCATATCCTC
chr3	113772139	113772151	CCACCATATCCTC
chr3	118950191	118950203	CCACCATATCCTC
chr3	166961753	166961765	CCACCATATCCTC
chr4	7358168	7358180	CCACCATATCCTC
chr4	74099347	74099359	CCACCATATCCTC
chr4	148323775	148323787	CCACCATATCCTC
chr5	110880764	110880776	CCACCATATCCTC
chr5	141640156	141640168	CCACCATATCCTC
chr6	28391381	28391393	CCACCATATCCTC
chr6	46809408	46809420	CCACCATATCCTC
chr6	78524823	78524835	CCACCATATCCTC
chr7	14838642	14838654	CCACCATATCCTC
chr7	26233260	26233272	CCACCATATCCTC
chr7	66031426	66031438	CCACCATATCCTC
chr7	116895884	116895896	CCACCATATCCTC
chr7	136566353	136566365	CCACCATATCCTC
chr7	154670337	154670349	CCACCATATCCTC
chr8	30750914	30750926	CCACCATATCCTC
chr8	35368118	35368130	CCACCATATCCTC
chr8	106960356	106960368	CCACCATATCCTC
chr8	117644366	117644378	CCACCATATCCTC
chr10	9283506	9283518	CCACCATATCCTC
chr10	29376949	29376961	CCACCATATCCTC
chr10	29796159	29796171	CCACCATATCCTC
chr10	101129220	101129232	CCACCATATCCTC
chr11	7987341	7987353	CCACCATATCCTC
chr11	14989934	14989946	CCACCATATCCTC
chr11	21207606	21207618	CCACCATATCCTC
chr11	36216012	36216024	CCACCATATCCTC
chr11	47300068	47300080	CCACCATATCCTC
chr11	68831956	68831968	CCACCATATCCTC
chr11	92924692	92924704	CCACCATATCCTC
chr11	106399876	106399888	CCACCATATCCTC
chr12	15067961	15067973	CCACCATATCCTC
chr12	57727969	57727981	CCACCATATCCTC
chr12	82400952	82400964	CCACCATATCCTC
chr13	48375393	48375405	CCACCATATCCTC
chr13	68564932	68564944	CCACCATATCCTC
chr13	91257855	91257867	CCACCATATCCTC
chr15	51452125	51452137	CCACCATATCCTC
chr17	16725541	16725553	CCACCATATCCTC
chr17	16735803	16735815	CCACCATATCCTC
chr17	20397203	20397215	CCACCATATCCTC
chr17	20407472	20407484	CCACCATATCCTC
chr17	28157620	28157632	CCACCATATCCTC
chr17	39742818	39742830	CCACCATATCCTC
chr17	39768678	39768690	CCACCATATCCTC
chr18	929553	929565	CCACCATATCCTC
chr18	23021888	23021900	CCACCATATCCTC
chr19	49625688	49625700	CCACCATATCCTC
chr19	58163927	58163939	CCACCATATCCTC
chr21	15553237	15553249	CCACCATATCCTC
chr22	37405488	37405500	CCACCATATCCTC
chrX	48845298	48845310	CCACCATATCCTC
chrX	54093598	54093610	CCACCATATCCTC
chr1	18701743	18701755	CCACCATATCCTC
chr1	121164990	121165002	CCACCATATCCTC
chr1	152932060	152932072	CCACCATATCCTC
chr1	158735489	158735501	CCACCATATCCTC
chr2	17338025	17338037	CCACCATATCCTC
chr2	118699553	118699565	CCACCATATCCTC
chr2	124252231	124252243	CCACCATATCCTC
chr2	150187947	150187959	CCACCATATCCTC
chr2	216516692	216516704	CCACCATATCCTC
chr3	19371835	19371847	CCACCATATCCTC
chr3	113772139	113772151	CCACCATATCCTC
chr3	118950191	118950203	CCACCATATCCTC
chr3	166961753	166961765	CCACCATATCCTC
chr4	7358168	7358180	CCACCATATCCTC
chr4	74099347	74099359	CCACCATATCCTC
chr4	148323775	148323787	CCACCATATCCTC
chr5	110880764	110880776	CCACCATATCCTC
chr5	141640156	141640168	CCACCATATCCTC
chr6	28391381	28391393	CCACCATATCCTC
chr6	46809408	46809420	CCACCATATCCTC
chr6	78524823	78524835	CCACCATATCCTC
chr7	14838642	14838654	CCACCATATCCTC
chr7	26233260	26233272	CCACCATATCCTC
chr7	66031426	66031438	CCACCATATCCTC
chr7	116895884	116895896	CCACCATATCCTC
chr7	136566353	136566365	CCACCATATCCTC
chr7	154670337	154670349	CCACCATATCCTC
chr8	30750914	30750926	CCACCATATCCTC
chr8	35368118	35368130	CCACCATATCCTC
chr8	106960356	106960368	CCACCATATCCTC
chr8	117644366	117644378	CCACCATATCCTC
chr10	9283506	9283518	CCACCATATCCTC
chr10	29376949	29376961	CCACCATATCCTC
chr10	29796159	29796171	CCACCATATCCTC
chr10	101129220	101129232	CCACCATATCCTC
chr11	7987341	7987353	CCACCATATCCTC
chr11	14989934	14989946	CCACCATATCCTC
chr11	21207606	21207618	CCACCATATCCTC
chr11	36216012	36216024	CCACCATATCCTC
chr11	47300068	47300080	CCACCATATCCTC
chr11	68831956	68831968	CCACCATATCCTC
chr11	92924692	92924704	CCACCATATCCTC
chr11	106399876	106399888	CCACCATATCCTC
chr12	15067961	15067973	CCACCATATCCTC
chr12	57727969	57727981	CCACCATATCCTC
chr12	82400952	82400964	CCACCATATCCTC
chr13	48375393	48375405	CCACCATATCCTC
chr13	68564932	68564944	CCACCATATCCTC
chr13	91257855	91257867	CCACCATATCCTC
chr15	51452125	51452137	CCACCATATCCTC
chr17	16725541	16725553	CCACCATATCCTC
chr17	16735803	16735815	CCACCATATCCTC
chr17	20397203	20397215	CCACCATATCCTC
chr17	20407472	20407484	CCACCATATCCTC
chr17	28157620	28157632	CCACCATATCCTC
chr17	39742818	39742830	CCACCATATCCTC
chr17	39768678	39768690	CCACCATATCCTC
chr18	929553	929565	CCACCATATCCTC
chr18	23021888	23021900	CCACCATATCCTC
chr19	49625688	49625700	CCACCATATCCTC
chr19	58163927	58163939	CCACCATATCCTC
chr21	15553237	15553249	CCACCATATCCTC
chr22	37405488	37405500	CCACCATATCCTC
chrX	48845298	48845310	CCACCATATCCTC
chrX	54093598	54093610	CCACCATATCCTC
chr1	18701743	18701755	CCACCATATCCTC
chr1	121164990	121165002	CCACCATATCCTC
chr1	152932060	152932072	CCACCATATCCTC
chr1	158735489	158735501	CCACCATATCCTC
chr2	17338025	17338037	CCACCATATCCTC
chr2	118699553	118699565	CCACCATATCCTC
chr2	124252231	124252243	CCACCATATCCTC
chr2	150187947	150187959	CCACCATATCCTC
chr2	216516692	216516704	CCACCATATCCTC
chr3	19371835	19371847	CCACCATATCCTC
chr3	113772139	113772151	CCACCATATCCTC
chr3	118950191	118950203	CCACCATATCCTC
chr3	166961753	166961765	CCACCATATCCTC
chr4	7358168	7358180	CCACCATATCCTC
chr4	74099347	74099359	CCACCATATCCTC
chr4	148323775	148323787	CCACCATATCCTC
chr5	110880764	110880776	CCACCATATCCTC
chr5	141640156	141640168	CCACCATATCCTC
chr6	28391381	28391393	CCACCATATCCTC
chr6	46809408	46809420	CCACCATATCCTC
chr6	78524823	78524835	CCACCATATCCTC
chr7	14838642	14838654	CCACCATATCCTC
chr7	26233260	26233272	CCACCATATCCTC
chr7	66031426	66031438	CCACCATATCCTC
chr7	116895884	116895896	CCACCATATCCTC
chr7	136566353	136566365	CCACCATATCCTC
chr7	154670337	154670349	CCACCATATCCTC
chr8	30750914	30750926	CCACCATATCCTC
chr8	35368118	35368130	CCACCATATCCTC
chr8	106960356	106960368	CCACCATATCCTC
chr8	117644366	117644378	CCACCATATCCTC
chr10	9283506	9283518	CCACCATATCCTC
chr10	29376949	29376961	CCACCATATCCTC
chr10	29796159	29796171	CCACCATATCCTC
chr10	101129220	101129232	CCACCATATCCTC
chr11	7987341	7987353	CCACCATATCCTC
chr11	14989934	14989946	CCACCATATCCTC
chr11	21207606	21207618	CCACCATATCCTC
chr11	36216012	36216024	CCACCATATCCTC
chr11	47300068	47300080	CCACCATATCCTC
chr11	68831956	68831968	CCACCATATCCTC
chr11	92924692	92924704	CCACCATATCCTC
chr11	106399876	106399888	CCACCATATCCTC
chr12	15067961	15067973	CCACCATATCCTC
chr12	57727969	57727981	CCACCATATCCTC
chr12	82400952	82400964	CCACCATATCCTC
chr13	48375393	48375405	CCACCATATCCTC
chr13	68564932	68564944	CCACCATATCCTC
chr13	91257855	91257867	CCACCATATCCTC
chr15	51452125	51452137	CCACCATATCCTC
chr17	16725541	16725553	CCACCATATCCTC
chr17	16735803	16735815	CCACCATATCCTC
chr17	20397203	20397215	CCACCATATCCTC
chr17	20407472	20407484	CCACCATATCCTC
chr17	28157620	28157632	CCACCATATCCTC
chr17	39742818	39742830	CCACCATATCCTC
chr17	39768678	39768690	CCACCATATCCTC
chr18	929553	929565	CCACCATATCCTC
chr18	23021888	23021900	CCACCATATCCTC
chr19	49625688	49625700	CCACCATATCCTC
chr19	58163927	58163939	CCACCATATCCTC
chr21	15553237	15553249	CCACCATATCCTC
chr22	37405488	37405500	CCACCATATCCTC
chrX	48845298	48845310	CCACCATATCCTC
chrX	54093598	54093610	CCACCATATCCTC
