# Supplementary material for: Cancer Associated PRDM9: Implications for Linking Genomic Instability and Meiotic Recombination
Source: Int J Mol Sci. 2023 Nov 20;24(22):16522. doi: 10.3390/ijms242216522 (PMC10671843; doi:10.3390/ijms242216522)
Supplement: Supplementary file 1 [file ijms-24-16522-s001.zip › Supplemntary file 1/BRC100/CCACCATCACCAC.bed]

chr1	2464830	2464842	CCACCATCACCAC
chr1	4204422	4204434	CCACCATCACCAC
chr1	6163141	6163153	CCACCATCACCAC
chr1	7629413	7629425	CCACCATCACCAC
chr1	7993024	7993036	CCACCATCACCAC
chr1	8050348	8050360	CCACCATCACCAC
chr1	8050429	8050441	CCACCATCACCAC
chr1	8050471	8050483	CCACCATCACCAC
chr1	8050567	8050579	CCACCATCACCAC
chr1	8050609	8050621	CCACCATCACCAC
chr1	9827710	9827722	CCACCATCACCAC
chr1	10913843	10913855	CCACCATCACCAC
chr1	14268249	14268261	CCACCATCACCAC
chr1	15117010	15117022	CCACCATCACCAC
chr1	16421204	16421216	CCACCATCACCAC
chr1	16421291	16421303	CCACCATCACCAC
chr1	16421309	16421321	CCACCATCACCAC
chr1	18903119	18903131	CCACCATCACCAC
chr1	19184438	19184450	CCACCATCACCAC
chr1	19184594	19184606	CCACCATCACCAC
chr1	19184615	19184627	CCACCATCACCAC
chr1	19387897	19387909	CCACCATCACCAC
chr1	20200599	20200611	CCACCATCACCAC
chr1	20200614	20200626	CCACCATCACCAC
chr1	20200644	20200656	CCACCATCACCAC
chr1	20789933	20789945	CCACCATCACCAC
chr1	20790008	20790020	CCACCATCACCAC
chr1	25362600	25362612	CCACCATCACCAC
chr1	25362795	25362807	CCACCATCACCAC
chr1	25362896	25362908	CCACCATCACCAC
chr1	28502449	28502461	CCACCATCACCAC
chr1	28502492	28502504	CCACCATCACCAC
chr1	30196101	30196113	CCACCATCACCAC
chr1	30196183	30196195	CCACCATCACCAC
chr1	30196213	30196225	CCACCATCACCAC
chr1	30196258	30196270	CCACCATCACCAC
chr1	30196321	30196333	CCACCATCACCAC
chr1	30196348	30196360	CCACCATCACCAC
chr1	30196357	30196369	CCACCATCACCAC
chr1	30196375	30196387	CCACCATCACCAC
chr1	30196390	30196402	CCACCATCACCAC
chr1	30196402	30196414	CCACCATCACCAC
chr1	30196411	30196423	CCACCATCACCAC
chr1	30196429	30196441	CCACCATCACCAC
chr1	30196462	30196474	CCACCATCACCAC
chr1	30196516	30196528	CCACCATCACCAC
chr1	30196549	30196561	CCACCATCACCAC
chr1	30196561	30196573	CCACCATCACCAC
chr1	30196570	30196582	CCACCATCACCAC
chr1	30196597	30196609	CCACCATCACCAC
chr1	30196621	30196633	CCACCATCACCAC
chr1	30196681	30196693	CCACCATCACCAC
chr1	30196756	30196768	CCACCATCACCAC
chr1	30196801	30196813	CCACCATCACCAC
chr1	30196831	30196843	CCACCATCACCAC
chr1	37155727	37155739	CCACCATCACCAC
chr1	40416415	40416427	CCACCATCACCAC
chr1	40429728	40429740	CCACCATCACCAC
chr1	41956306	41956318	CCACCATCACCAC
chr1	42010424	42010436	CCACCATCACCAC
chr1	42010496	42010508	CCACCATCACCAC
chr1	42010562	42010574	CCACCATCACCAC
chr1	42010595	42010607	CCACCATCACCAC
chr1	42010805	42010817	CCACCATCACCAC
chr1	42010958	42010970	CCACCATCACCAC
chr1	42010994	42011006	CCACCATCACCAC
chr1	42011027	42011039	CCACCATCACCAC
chr1	42011273	42011285	CCACCATCACCAC
chr1	42011300	42011312	CCACCATCACCAC
chr1	42011309	42011321	CCACCATCACCAC
chr1	42011351	42011363	CCACCATCACCAC
chr1	42011360	42011372	CCACCATCACCAC
chr1	42011408	42011420	CCACCATCACCAC
chr1	42011459	42011471	CCACCATCACCAC
chr1	42011468	42011480	CCACCATCACCAC
chr1	44479792	44479804	CCACCATCACCAC
chr1	63239489	63239501	CCACCATCACCAC
chr1	73848813	73848825	CCACCATCACCAC
chr1	75796016	75796028	CCACCATCACCAC
chr1	82011794	82011806	CCACCATCACCAC
chr1	83544060	83544072	CCACCATCACCAC
chr1	83896938	83896950	CCACCATCACCAC
chr1	87589921	87589933	CCACCATCACCAC
chr1	90373354	90373366	CCACCATCACCAC
chr1	95204555	95204567	CCACCATCACCAC
chr1	101059261	101059273	CCACCATCACCAC
chr1	110663093	110663105	CCACCATCACCAC
chr1	110663111	110663123	CCACCATCACCAC
chr1	110663132	110663144	CCACCATCACCAC
chr1	111809906	111809918	CCACCATCACCAC
chr1	153215590	153215602	CCACCATCACCAC
chr1	153616163	153616175	CCACCATCACCAC
chr1	154759845	154759857	CCACCATCACCAC
chr1	155427152	155427164	CCACCATCACCAC
chr1	158500148	158500160	CCACCATCACCAC
chr1	171320125	171320137	CCACCATCACCAC
chr1	175428334	175428346	CCACCATCACCAC
chr1	176409782	176409794	CCACCATCACCAC
chr1	176900878	176900890	CCACCATCACCAC
chr1	192495848	192495860	CCACCATCACCAC
chr1	196223785	196223797	CCACCATCACCAC
chr1	203490931	203490943	CCACCATCACCAC
chr1	206200903	206200915	CCACCATCACCAC
chr1	213007749	213007761	CCACCATCACCAC
chr1	217568578	217568590	CCACCATCACCAC
chr1	218146026	218146038	CCACCATCACCAC
chr1	219727296	219727308	CCACCATCACCAC
chr1	221311302	221311314	CCACCATCACCAC
chr1	223651385	223651397	CCACCATCACCAC
chr1	231353444	231353456	CCACCATCACCAC
chr1	235747432	235747444	CCACCATCACCAC
chr1	237366438	237366450	CCACCATCACCAC
chr1	237612371	237612383	CCACCATCACCAC
chr1	241638664	241638676	CCACCATCACCAC
chr1	242875895	242875907	CCACCATCACCAC
chr1	245716473	245716485	CCACCATCACCAC
chr2	409847	409859	CCACCATCACCAC
chr2	3318953	3318965	CCACCATCACCAC
chr2	3318990	3319002	CCACCATCACCAC
chr2	3319027	3319039	CCACCATCACCAC
chr2	3319101	3319113	CCACCATCACCAC
chr2	3319138	3319150	CCACCATCACCAC
chr2	3319175	3319187	CCACCATCACCAC
chr2	3319212	3319224	CCACCATCACCAC
chr2	3319249	3319261	CCACCATCACCAC
chr2	3319286	3319298	CCACCATCACCAC
chr2	3319323	3319335	CCACCATCACCAC
chr2	3319360	3319372	CCACCATCACCAC
chr2	3319397	3319409	CCACCATCACCAC
chr2	3319435	3319447	CCACCATCACCAC
chr2	3319472	3319484	CCACCATCACCAC
chr2	3319509	3319521	CCACCATCACCAC
chr2	3319543	3319555	CCACCATCACCAC
chr2	3319617	3319629	CCACCATCACCAC
chr2	3319654	3319666	CCACCATCACCAC
chr2	3319691	3319703	CCACCATCACCAC
chr2	3319728	3319740	CCACCATCACCAC
chr2	3319765	3319777	CCACCATCACCAC
chr2	3319802	3319814	CCACCATCACCAC
chr2	3319907	3319919	CCACCATCACCAC
chr2	5741380	5741392	CCACCATCACCAC
chr2	10452192	10452204	CCACCATCACCAC
chr2	10539361	10539373	CCACCATCACCAC
chr2	10539382	10539394	CCACCATCACCAC
chr2	10539400	10539412	CCACCATCACCAC
chr2	10539418	10539430	CCACCATCACCAC
chr2	10539445	10539457	CCACCATCACCAC
chr2	10539472	10539484	CCACCATCACCAC
chr2	10539517	10539529	CCACCATCACCAC
chr2	10539544	10539556	CCACCATCACCAC
chr2	11542821	11542833	CCACCATCACCAC
chr2	11542833	11542845	CCACCATCACCAC
chr2	12181190	12181202	CCACCATCACCAC
chr2	13605600	13605612	CCACCATCACCAC
chr2	16591306	16591318	CCACCATCACCAC
chr2	19276521	19276533	CCACCATCACCAC
chr2	22243264	22243276	CCACCATCACCAC
chr2	27297862	27297874	CCACCATCACCAC
chr2	37957045	37957057	CCACCATCACCAC
chr2	37957054	37957066	CCACCATCACCAC
chr2	40742239	40742251	CCACCATCACCAC
chr2	43192063	43192075	CCACCATCACCAC
chr2	44172975	44172987	CCACCATCACCAC
chr2	49285260	49285272	CCACCATCACCAC
chr2	63283268	63283280	CCACCATCACCAC
chr2	64602732	64602744	CCACCATCACCAC
chr2	64602741	64602753	CCACCATCACCAC
chr2	64602820	64602832	CCACCATCACCAC
chr2	64602864	64602876	CCACCATCACCAC
chr2	64602896	64602908	CCACCATCACCAC
chr2	64602905	64602917	CCACCATCACCAC
chr2	64602934	64602946	CCACCATCACCAC
chr2	64602943	64602955	CCACCATCACCAC
chr2	64602972	64602984	CCACCATCACCAC
chr2	64602981	64602993	CCACCATCACCAC
chr2	64603010	64603022	CCACCATCACCAC
chr2	64603019	64603031	CCACCATCACCAC
chr2	64603089	64603101	CCACCATCACCAC
chr2	64603098	64603110	CCACCATCACCAC
chr2	64603127	64603139	CCACCATCACCAC
chr2	64603136	64603148	CCACCATCACCAC
chr2	64603200	64603212	CCACCATCACCAC
chr2	64603209	64603221	CCACCATCACCAC
chr2	64603241	64603253	CCACCATCACCAC
chr2	64603250	64603262	CCACCATCACCAC
chr2	64603279	64603291	CCACCATCACCAC
chr2	64603288	64603300	CCACCATCACCAC
chr2	64603320	64603332	CCACCATCACCAC
chr2	64603419	64603431	CCACCATCACCAC
chr2	72060674	72060686	CCACCATCACCAC
chr2	86398539	86398551	CCACCATCACCAC
chr2	96390563	96390575	CCACCATCACCAC
chr2	96390590	96390602	CCACCATCACCAC
chr2	96390599	96390611	CCACCATCACCAC
chr2	97315105	97315117	CCACCATCACCAC
chr2	98771700	98771712	CCACCATCACCAC
chr2	110373383	110373395	CCACCATCACCAC
chr2	112009091	112009103	CCACCATCACCAC
chr2	112009112	112009124	CCACCATCACCAC
chr2	113103806	113103818	CCACCATCACCAC
chr2	113103850	113103862	CCACCATCACCAC
chr2	113103865	113103877	CCACCATCACCAC
chr2	113103874	113103886	CCACCATCACCAC
chr2	113103898	113103910	CCACCATCACCAC
chr2	113103907	113103919	CCACCATCACCAC
chr2	113103919	113103931	CCACCATCACCAC
chr2	113103928	113103940	CCACCATCACCAC
chr2	113103943	113103955	CCACCATCACCAC
chr2	113103952	113103964	CCACCATCACCAC
chr2	113103967	113103979	CCACCATCACCAC
chr2	113103976	113103988	CCACCATCACCAC
chr2	113103985	113103997	CCACCATCACCAC
chr2	113104000	113104012	CCACCATCACCAC
chr2	113104009	113104021	CCACCATCACCAC
chr2	113104024	113104036	CCACCATCACCAC
chr2	113104033	113104045	CCACCATCACCAC
chr2	113104048	113104060	CCACCATCACCAC
chr2	113104057	113104069	CCACCATCACCAC
chr2	113104114	113104126	CCACCATCACCAC
chr2	113104195	113104207	CCACCATCACCAC
chr2	113104228	113104240	CCACCATCACCAC
chr2	113104272	113104284	CCACCATCACCAC
chr2	113104281	113104293	CCACCATCACCAC
chr2	113104293	113104305	CCACCATCACCAC
chr2	113104314	113104326	CCACCATCACCAC
chr2	113104323	113104335	CCACCATCACCAC
chr2	113104335	113104347	CCACCATCACCAC
chr2	113104344	113104356	CCACCATCACCAC
chr2	113104359	113104371	CCACCATCACCAC
chr2	113104368	113104380	CCACCATCACCAC
chr2	113104453	113104465	CCACCATCACCAC
chr2	113104576	113104588	CCACCATCACCAC
chr2	113104594	113104606	CCACCATCACCAC
chr2	113104636	113104648	CCACCATCACCAC
chr2	113104651	113104663	CCACCATCACCAC
chr2	113104681	113104693	CCACCATCACCAC
chr2	113104717	113104729	CCACCATCACCAC
chr2	114123982	114123994	CCACCATCACCAC
chr2	114123991	114124003	CCACCATCACCAC
chr2	125529298	125529310	CCACCATCACCAC
chr2	127591940	127591952	CCACCATCACCAC
chr2	128859636	128859648	CCACCATCACCAC
chr2	148166877	148166889	CCACCATCACCAC
chr2	148166889	148166901	CCACCATCACCAC
chr2	152930709	152930721	CCACCATCACCAC
chr2	152931037	152931049	CCACCATCACCAC
chr2	158548930	158548942	CCACCATCACCAC
chr2	161066017	161066029	CCACCATCACCAC
chr2	161767083	161767095	CCACCATCACCAC
chr2	164464946	164464958	CCACCATCACCAC
chr2	172974394	172974406	CCACCATCACCAC
chr2	176070102	176070114	CCACCATCACCAC
chr2	176910223	176910235	CCACCATCACCAC
chr2	189192808	189192820	CCACCATCACCAC
chr2	200034363	200034375	CCACCATCACCAC
chr2	202827392	202827404	CCACCATCACCAC
chr2	204256992	204257004	CCACCATCACCAC
chr2	205022309	205022321	CCACCATCACCAC
chr2	208298786	208298798	CCACCATCACCAC
chr2	217237852	217237864	CCACCATCACCAC
chr2	218083835	218083847	CCACCATCACCAC
chr2	223388218	223388230	CCACCATCACCAC
chr2	223951948	223951960	CCACCATCACCAC
chr2	231869956	231869968	CCACCATCACCAC
chr2	231870016	231870028	CCACCATCACCAC
chr2	231870088	231870100	CCACCATCACCAC
chr2	231870157	231870169	CCACCATCACCAC
chr2	231870199	231870211	CCACCATCACCAC
chr2	231870226	231870238	CCACCATCACCAC
chr2	232444305	232444317	CCACCATCACCAC
chr2	241340153	241340165	CCACCATCACCAC
chr3	9764584	9764596	CCACCATCACCAC
chr3	18032667	18032679	CCACCATCACCAC
chr3	21527398	21527410	CCACCATCACCAC
chr3	31633535	31633547	CCACCATCACCAC
chr3	36774652	36774664	CCACCATCACCAC
chr3	44966961	44966973	CCACCATCACCAC
chr3	45802113	45802125	CCACCATCACCAC
chr3	47976409	47976421	CCACCATCACCAC
chr3	49356363	49356375	CCACCATCACCAC
chr3	54325290	54325302	CCACCATCACCAC
chr3	58602313	58602325	CCACCATCACCAC
chr3	61310561	61310573	CCACCATCACCAC
chr3	65440504	65440516	CCACCATCACCAC
chr3	67922214	67922226	CCACCATCACCAC
chr3	74348857	74348869	CCACCATCACCAC
chr3	83736321	83736333	CCACCATCACCAC
chr3	84493676	84493688	CCACCATCACCAC
chr3	86395073	86395085	CCACCATCACCAC
chr3	87207609	87207621	CCACCATCACCAC
chr3	89703736	89703748	CCACCATCACCAC
chr3	93731579	93731591	CCACCATCACCAC
chr3	95907125	95907137	CCACCATCACCAC
chr3	111799433	111799445	CCACCATCACCAC
chr3	120198442	120198454	CCACCATCACCAC
chr3	124402889	124402901	CCACCATCACCAC
chr3	126580649	126580661	CCACCATCACCAC
chr3	126580673	126580685	CCACCATCACCAC
chr3	126580697	126580709	CCACCATCACCAC
chr3	126580721	126580733	CCACCATCACCAC
chr3	126580793	126580805	CCACCATCACCAC
chr3	126580817	126580829	CCACCATCACCAC
chr3	126580838	126580850	CCACCATCACCAC
chr3	126580862	126580874	CCACCATCACCAC
chr3	126580910	126580922	CCACCATCACCAC
chr3	126580934	126580946	CCACCATCACCAC
chr3	126580958	126580970	CCACCATCACCAC
chr3	126580982	126580994	CCACCATCACCAC
chr3	126581006	126581018	CCACCATCACCAC
chr3	126581213	126581225	CCACCATCACCAC
chr3	126581258	126581270	CCACCATCACCAC
chr3	126581282	126581294	CCACCATCACCAC
chr3	126581303	126581315	CCACCATCACCAC
chr3	126581330	126581342	CCACCATCACCAC
chr3	126581354	126581366	CCACCATCACCAC
chr3	126581378	126581390	CCACCATCACCAC
chr3	126581402	126581414	CCACCATCACCAC
chr3	126581441	126581453	CCACCATCACCAC
chr3	126581465	126581477	CCACCATCACCAC
chr3	126581489	126581501	CCACCATCACCAC
chr3	126581513	126581525	CCACCATCACCAC
chr3	126581537	126581549	CCACCATCACCAC
chr3	126581582	126581594	CCACCATCACCAC
chr3	126581603	126581615	CCACCATCACCAC
chr3	126581627	126581639	CCACCATCACCAC
chr3	126581675	126581687	CCACCATCACCAC
chr3	126581696	126581708	CCACCATCACCAC
chr3	126581741	126581753	CCACCATCACCAC
chr3	126581765	126581777	CCACCATCACCAC
chr3	126581813	126581825	CCACCATCACCAC
chr3	126581834	126581846	CCACCATCACCAC
chr3	126581879	126581891	CCACCATCACCAC
chr3	126581933	126581945	CCACCATCACCAC
chr3	126581987	126581999	CCACCATCACCAC
chr3	126582008	126582020	CCACCATCACCAC
chr3	126582032	126582044	CCACCATCACCAC
chr3	126582056	126582068	CCACCATCACCAC
chr3	126582080	126582092	CCACCATCACCAC
chr3	126582317	126582329	CCACCATCACCAC
chr3	126582362	126582374	CCACCATCACCAC
chr3	126582386	126582398	CCACCATCACCAC
chr3	126582407	126582419	CCACCATCACCAC
chr3	126582434	126582446	CCACCATCACCAC
chr3	126582458	126582470	CCACCATCACCAC
chr3	126582482	126582494	CCACCATCACCAC
chr3	126582506	126582518	CCACCATCACCAC
chr3	126582530	126582542	CCACCATCACCAC
chr3	126582713	126582725	CCACCATCACCAC
chr3	126582782	126582794	CCACCATCACCAC
chr3	126582803	126582815	CCACCATCACCAC
chr3	126582869	126582881	CCACCATCACCAC
chr3	126582956	126582968	CCACCATCACCAC
chr3	126583004	126583016	CCACCATCACCAC
chr3	126583036	126583048	CCACCATCACCAC
chr3	127282611	127282623	CCACCATCACCAC
chr3	127282632	127282644	CCACCATCACCAC
chr3	127282653	127282665	CCACCATCACCAC
chr3	127282812	127282824	CCACCATCACCAC
chr3	127282980	127282992	CCACCATCACCAC
chr3	145811785	145811797	CCACCATCACCAC
chr3	176925024	176925036	CCACCATCACCAC
chr3	178422754	178422766	CCACCATCACCAC
chr3	178752502	178752514	CCACCATCACCAC
chr3	180624329	180624341	CCACCATCACCAC
chr3	183962584	183962596	CCACCATCACCAC
chr3	186073318	186073330	CCACCATCACCAC
chr3	186364717	186364729	CCACCATCACCAC
chr3	195494438	195494450	CCACCATCACCAC
chr3	195494450	195494462	CCACCATCACCAC
chr3	195494486	195494498	CCACCATCACCAC
chr3	195494495	195494507	CCACCATCACCAC
chr3	195494592	195494604	CCACCATCACCAC
chr3	195494625	195494637	CCACCATCACCAC
chr3	195494643	195494655	CCACCATCACCAC
chr3	195494679	195494691	CCACCATCACCAC
chr3	195494697	195494709	CCACCATCACCAC
chr3	195494742	195494754	CCACCATCACCAC
chr3	195494751	195494763	CCACCATCACCAC
chr3	195494763	195494775	CCACCATCACCAC
chr3	197436176	197436188	CCACCATCACCAC
chr4	5672085	5672097	CCACCATCACCAC
chr4	5745234	5745246	CCACCATCACCAC
chr4	5858651	5858663	CCACCATCACCAC
chr4	5858793	5858805	CCACCATCACCAC
chr4	6171771	6171783	CCACCATCACCAC
chr4	6171956	6171968	CCACCATCACCAC
chr4	6171998	6172010	CCACCATCACCAC
chr4	6172043	6172055	CCACCATCACCAC
chr4	6172100	6172112	CCACCATCACCAC
chr4	6172237	6172249	CCACCATCACCAC
chr4	6172752	6172764	CCACCATCACCAC
chr4	6172788	6172800	CCACCATCACCAC
chr4	6173101	6173113	CCACCATCACCAC
chr4	6580763	6580775	CCACCATCACCAC
chr4	6580772	6580784	CCACCATCACCAC
chr4	6580862	6580874	CCACCATCACCAC
chr4	6580952	6580964	CCACCATCACCAC
chr4	6580977	6580989	CCACCATCACCAC
chr4	6580992	6581004	CCACCATCACCAC
chr4	6581022	6581034	CCACCATCACCAC
chr4	6581040	6581052	CCACCATCACCAC
chr4	6581149	6581161	CCACCATCACCAC
chr4	6581308	6581320	CCACCATCACCAC
chr4	6581422	6581434	CCACCATCACCAC
chr4	7689526	7689538	CCACCATCACCAC
chr4	32617856	32617868	CCACCATCACCAC
chr4	37539651	37539663	CCACCATCACCAC
chr4	53557915	53557927	CCACCATCACCAC
chr4	57797608	57797620	CCACCATCACCAC
chr4	60972559	60972571	CCACCATCACCAC
chr4	79121220	79121232	CCACCATCACCAC
chr4	84665684	84665696	CCACCATCACCAC
chr4	104003671	104003683	CCACCATCACCAC
chr4	106253984	106253996	CCACCATCACCAC
chr4	107353154	107353166	CCACCATCACCAC
chr4	117807506	117807518	CCACCATCACCAC
chr4	120091250	120091262	CCACCATCACCAC
chr4	128981099	128981111	CCACCATCACCAC
chr4	130226682	130226694	CCACCATCACCAC
chr4	133912404	133912416	CCACCATCACCAC
chr4	144404518	144404530	CCACCATCACCAC
chr4	144608513	144608525	CCACCATCACCAC
chr4	147561252	147561264	CCACCATCACCAC
chr4	151915343	151915355	CCACCATCACCAC
chr4	154050410	154050422	CCACCATCACCAC
chr4	154050431	154050443	CCACCATCACCAC
chr4	154050565	154050577	CCACCATCACCAC
chr4	154050591	154050603	CCACCATCACCAC
chr4	154050606	154050618	CCACCATCACCAC
chr4	154050624	154050636	CCACCATCACCAC
chr4	154050654	154050666	CCACCATCACCAC
chr4	154050672	154050684	CCACCATCACCAC
chr4	154050681	154050693	CCACCATCACCAC
chr4	154050693	154050705	CCACCATCACCAC
chr4	154050702	154050714	CCACCATCACCAC
chr4	154050738	154050750	CCACCATCACCAC
chr4	154050765	154050777	CCACCATCACCAC
chr4	154050780	154050792	CCACCATCACCAC
chr4	154050935	154050947	CCACCATCACCAC
chr4	154050956	154050968	CCACCATCACCAC
chr4	154050965	154050977	CCACCATCACCAC
chr4	154050977	154050989	CCACCATCACCAC
chr4	154051021	154051033	CCACCATCACCAC
chr4	154051063	154051075	CCACCATCACCAC
chr4	154051093	154051105	CCACCATCACCAC
chr4	154051114	154051126	CCACCATCACCAC
chr4	154051170	154051182	CCACCATCACCAC
chr4	154051241	154051253	CCACCATCACCAC
chr4	154051312	154051324	CCACCATCACCAC
chr4	155476013	155476025	CCACCATCACCAC
chr4	160261810	160261822	CCACCATCACCAC
chr4	160261922	160261934	CCACCATCACCAC
chr4	179874609	179874621	CCACCATCACCAC
chr4	179874669	179874681	CCACCATCACCAC
chr4	179874714	179874726	CCACCATCACCAC
chr4	179874735	179874747	CCACCATCACCAC
chr4	179874842	179874854	CCACCATCACCAC
chr4	179874914	179874926	CCACCATCACCAC
chr4	179874969	179874981	CCACCATCACCAC
chr4	179875076	179875088	CCACCATCACCAC
chr4	179875238	179875250	CCACCATCACCAC
chr4	179875286	179875298	CCACCATCACCAC
chr4	179875310	179875322	CCACCATCACCAC
chr4	180837326	180837338	CCACCATCACCAC
chr4	185286936	185286948	CCACCATCACCAC
chr4	188107236	188107248	CCACCATCACCAC
chr4	190757304	190757316	CCACCATCACCAC
chr4	190757375	190757387	CCACCATCACCAC
chr4	190757773	190757785	CCACCATCACCAC
chr4	190757844	190757856	CCACCATCACCAC
chr4	190758225	190758237	CCACCATCACCAC
chr4	190758296	190758308	CCACCATCACCAC
chr5	7371513	7371525	CCACCATCACCAC
chr5	7371730	7371742	CCACCATCACCAC
chr5	7371817	7371829	CCACCATCACCAC
chr5	7372156	7372168	CCACCATCACCAC
chr5	7372263	7372275	CCACCATCACCAC
chr5	7372368	7372380	CCACCATCACCAC
chr5	7372431	7372443	CCACCATCACCAC
chr5	7372575	7372587	CCACCATCACCAC
chr5	7372620	7372632	CCACCATCACCAC
chr5	7372641	7372653	CCACCATCACCAC
chr5	7372656	7372668	CCACCATCACCAC
chr5	7372683	7372695	CCACCATCACCAC
chr5	7372743	7372755	CCACCATCACCAC
chr5	7372779	7372791	CCACCATCACCAC
chr5	7372836	7372848	CCACCATCACCAC
chr5	7372910	7372922	CCACCATCACCAC
chr5	7372961	7372973	CCACCATCACCAC
chr5	7487434	7487446	CCACCATCACCAC
chr5	7741620	7741632	CCACCATCACCAC
chr5	9408009	9408021	CCACCATCACCAC
chr5	9408307	9408319	CCACCATCACCAC
chr5	9863285	9863297	CCACCATCACCAC
chr5	17035084	17035096	CCACCATCACCAC
chr5	35708639	35708651	CCACCATCACCAC
chr5	51142062	51142074	CCACCATCACCAC
chr5	53577416	53577428	CCACCATCACCAC
chr5	54812045	54812057	CCACCATCACCAC
chr5	57930517	57930529	CCACCATCACCAC
chr5	58761123	58761135	CCACCATCACCAC
chr5	68805875	68805887	CCACCATCACCAC
chr5	103042806	103042818	CCACCATCACCAC
chr5	107615016	107615028	CCACCATCACCAC
chr5	112459373	112459385	CCACCATCACCAC
chr5	112791076	112791088	CCACCATCACCAC
chr5	137962871	137962883	CCACCATCACCAC
chr5	143551145	143551157	CCACCATCACCAC
chr5	145908907	145908919	CCACCATCACCAC
chr5	148242061	148242073	CCACCATCACCAC
chr5	156276868	156276880	CCACCATCACCAC
chr5	164665836	164665848	CCACCATCACCAC
chr5	167752745	167752757	CCACCATCACCAC
chr5	168940413	168940425	CCACCATCACCAC
chr5	170261034	170261046	CCACCATCACCAC
chr5	170261091	170261103	CCACCATCACCAC
chr5	170261169	170261181	CCACCATCACCAC
chr5	171525895	171525907	CCACCATCACCAC
chr5	171525907	171525919	CCACCATCACCAC
chr5	171525967	171525979	CCACCATCACCAC
chr5	171526042	171526054	CCACCATCACCAC
chr5	176699141	176699153	CCACCATCACCAC
chr5	177940977	177940989	CCACCATCACCAC
chr5	177964861	177964873	CCACCATCACCAC
chr6	3222202	3222214	CCACCATCACCAC
chr6	3222245	3222257	CCACCATCACCAC
chr6	3222332	3222344	CCACCATCACCAC
chr6	3222368	3222380	CCACCATCACCAC
chr6	3222471	3222483	CCACCATCACCAC
chr6	5923905	5923917	CCACCATCACCAC
chr6	6243331	6243343	CCACCATCACCAC
chr6	9844310	9844322	CCACCATCACCAC
chr6	24927232	24927244	CCACCATCACCAC
chr6	24927318	24927330	CCACCATCACCAC
chr6	24927548	24927560	CCACCATCACCAC
chr6	30628006	30628018	CCACCATCACCAC
chr6	32817097	32817109	CCACCATCACCAC
chr6	33411212	33411224	CCACCATCACCAC
chr6	34032959	34032971	CCACCATCACCAC
chr6	34212758	34212770	CCACCATCACCAC
chr6	35137480	35137492	CCACCATCACCAC
chr6	36755113	36755125	CCACCATCACCAC
chr6	41051380	41051392	CCACCATCACCAC
chr6	41386794	41386806	CCACCATCACCAC
chr6	43261665	43261677	CCACCATCACCAC
chr6	43261691	43261703	CCACCATCACCAC
chr6	43262018	43262030	CCACCATCACCAC
chr6	43262285	43262297	CCACCATCACCAC
chr6	48903731	48903743	CCACCATCACCAC
chr6	49321346	49321358	CCACCATCACCAC
chr6	53959836	53959848	CCACCATCACCAC
chr6	58087355	58087367	CCACCATCACCAC
chr6	84951194	84951206	CCACCATCACCAC
chr6	100061567	100061579	CCACCATCACCAC
chr6	105923070	105923082	CCACCATCACCAC
chr6	113418071	113418083	CCACCATCACCAC
chr6	131302609	131302621	CCACCATCACCAC
chr6	132400559	132400571	CCACCATCACCAC
chr6	137227322	137227334	CCACCATCACCAC
chr6	142124916	142124928	CCACCATCACCAC
chr6	145283643	145283655	CCACCATCACCAC
chr6	148728293	148728305	CCACCATCACCAC
chr6	148814350	148814362	CCACCATCACCAC
chr6	157362971	157362983	CCACCATCACCAC
chr6	157641025	157641037	CCACCATCACCAC
chr6	157691615	157691627	CCACCATCACCAC
chr6	157691683	157691695	CCACCATCACCAC
chr6	161170682	161170694	CCACCATCACCAC
chr6	161436509	161436521	CCACCATCACCAC
chr6	166162820	166162832	CCACCATCACCAC
chr6	168042167	168042179	CCACCATCACCAC
chr6	168042203	168042215	CCACCATCACCAC
chr6	168042212	168042224	CCACCATCACCAC
chr6	168190726	168190738	CCACCATCACCAC
chr6	168388322	168388334	CCACCATCACCAC
chr6	168520740	168520752	CCACCATCACCAC
chr6	169237802	169237814	CCACCATCACCAC
chr7	396003	396015	CCACCATCACCAC
chr7	606024	606036	CCACCATCACCAC
chr7	2141822	2141834	CCACCATCACCAC
chr7	2141981	2141993	CCACCATCACCAC
chr7	2142139	2142151	CCACCATCACCAC
chr7	2142363	2142375	CCACCATCACCAC
chr7	2212957	2212969	CCACCATCACCAC
chr7	2890156	2890168	CCACCATCACCAC
chr7	7441283	7441295	CCACCATCACCAC
chr7	8192349	8192361	CCACCATCACCAC
chr7	18668111	18668123	CCACCATCACCAC
chr7	19097384	19097396	CCACCATCACCAC
chr7	25416791	25416803	CCACCATCACCAC
chr7	29054886	29054898	CCACCATCACCAC
chr7	29445144	29445156	CCACCATCACCAC
chr7	37543178	37543190	CCACCATCACCAC
chr7	44294285	44294297	CCACCATCACCAC
chr7	47402665	47402677	CCACCATCACCAC
chr7	47739408	47739420	CCACCATCACCAC
chr7	51430037	51430049	CCACCATCACCAC
chr7	51430190	51430202	CCACCATCACCAC
chr7	51430244	51430256	CCACCATCACCAC
chr7	51430370	51430382	CCACCATCACCAC
chr7	51430406	51430418	CCACCATCACCAC
chr7	51430439	51430451	CCACCATCACCAC
chr7	76517004	76517016	CCACCATCACCAC
chr7	92068916	92068928	CCACCATCACCAC
chr7	94116620	94116632	CCACCATCACCAC
chr7	109095379	109095391	CCACCATCACCAC
chr7	115247355	115247367	CCACCATCACCAC
chr7	118314013	118314025	CCACCATCACCAC
chr7	126899389	126899401	CCACCATCACCAC
chr7	126899509	126899521	CCACCATCACCAC
chr7	126899560	126899572	CCACCATCACCAC
chr7	126899653	126899665	CCACCATCACCAC
chr7	126899704	126899716	CCACCATCACCAC
chr7	126899722	126899734	CCACCATCACCAC
chr7	126899755	126899767	CCACCATCACCAC
chr7	126899779	126899791	CCACCATCACCAC
chr7	126899845	126899857	CCACCATCACCAC
chr7	127058764	127058776	CCACCATCACCAC
chr7	129826615	129826627	CCACCATCACCAC
chr7	132292831	132292843	CCACCATCACCAC
chr7	139578997	139579009	CCACCATCACCAC
chr7	141036625	141036637	CCACCATCACCAC
chr7	141036727	141036739	CCACCATCACCAC
chr7	141036739	141036751	CCACCATCACCAC
chr7	141036811	141036823	CCACCATCACCAC
chr7	141036820	141036832	CCACCATCACCAC
chr7	141036844	141036856	CCACCATCACCAC
chr7	141036913	141036925	CCACCATCACCAC
chr7	141036922	141036934	CCACCATCACCAC
chr7	141036952	141036964	CCACCATCACCAC
chr7	141036991	141037003	CCACCATCACCAC
chr7	141037006	141037018	CCACCATCACCAC
chr7	141037068	141037080	CCACCATCACCAC
chr7	147407438	147407450	CCACCATCACCAC
chr7	148303180	148303192	CCACCATCACCAC
chr7	154570405	154570417	CCACCATCACCAC
chr7	154570480	154570492	CCACCATCACCAC
chr7	154570604	154570616	CCACCATCACCAC
chr7	154570762	154570774	CCACCATCACCAC
chr7	154570819	154570831	CCACCATCACCAC
chr7	156332722	156332734	CCACCATCACCAC
chr7	156478969	156478981	CCACCATCACCAC
chr8	1124264	1124276	CCACCATCACCAC
chr8	8737393	8737405	CCACCATCACCAC
chr8	10860816	10860828	CCACCATCACCAC
chr8	22864739	22864751	CCACCATCACCAC
chr8	26338801	26338813	CCACCATCACCAC
chr8	28704927	28704939	CCACCATCACCAC
chr8	33456666	33456678	CCACCATCACCAC
chr8	54937786	54937798	CCACCATCACCAC
chr8	59481189	59481201	CCACCATCACCAC
chr8	63342476	63342488	CCACCATCACCAC
chr8	89337688	89337700	CCACCATCACCAC
chr8	89950132	89950144	CCACCATCACCAC
chr8	90572239	90572251	CCACCATCACCAC
chr8	92052640	92052652	CCACCATCACCAC
chr8	92052664	92052676	CCACCATCACCAC
chr8	92845782	92845794	CCACCATCACCAC
chr8	94840537	94840549	CCACCATCACCAC
chr8	101438745	101438757	CCACCATCACCAC
chr8	101438754	101438766	CCACCATCACCAC
chr8	104882586	104882598	CCACCATCACCAC
chr8	118578319	118578331	CCACCATCACCAC
chr8	118948754	118948766	CCACCATCACCAC
chr8	122142753	122142765	CCACCATCACCAC
chr8	125448371	125448383	CCACCATCACCAC
chr8	133427653	133427665	CCACCATCACCAC
chr8	133558405	133558417	CCACCATCACCAC
chr8	134317329	134317341	CCACCATCACCAC
chr8	135603031	135603043	CCACCATCACCAC
chr8	141704954	141704966	CCACCATCACCAC
chr8	141980707	141980719	CCACCATCACCAC
chr8	142668462	142668474	CCACCATCACCAC
chr8	142847939	142847951	CCACCATCACCAC
chr8	143094608	143094620	CCACCATCACCAC
chr8	143336694	143336706	CCACCATCACCAC
chr8	143336987	143336999	CCACCATCACCAC
chr8	143337059	143337071	CCACCATCACCAC
chr8	143337134	143337146	CCACCATCACCAC
chr8	143337200	143337212	CCACCATCACCAC
chr9	399973	399985	CCACCATCACCAC
chr9	400007	400019	CCACCATCACCAC
chr9	400025	400037	CCACCATCACCAC
chr9	400046	400058	CCACCATCACCAC
chr9	400088	400100	CCACCATCACCAC
chr9	400145	400157	CCACCATCACCAC
chr9	400169	400181	CCACCATCACCAC
chr9	400229	400241	CCACCATCACCAC
chr9	400247	400259	CCACCATCACCAC
chr9	400265	400277	CCACCATCACCAC
chr9	400358	400370	CCACCATCACCAC
chr9	400400	400412	CCACCATCACCAC
chr9	400421	400433	CCACCATCACCAC
chr9	400500	400512	CCACCATCACCAC
chr9	400521	400533	CCACCATCACCAC
chr9	400578	400590	CCACCATCACCAC
chr9	400596	400608	CCACCATCACCAC
chr9	400620	400632	CCACCATCACCAC
chr9	400638	400650	CCACCATCACCAC
chr9	400710	400722	CCACCATCACCAC
chr9	400785	400797	CCACCATCACCAC
chr9	400803	400815	CCACCATCACCAC
chr9	400845	400857	CCACCATCACCAC
chr9	400863	400875	CCACCATCACCAC
chr9	400941	400953	CCACCATCACCAC
chr9	400971	400983	CCACCATCACCAC
chr9	401091	401103	CCACCATCACCAC
chr9	1241779	1241791	CCACCATCACCAC
chr9	6241353	6241365	CCACCATCACCAC
chr9	23991461	23991473	CCACCATCACCAC
chr9	32258218	32258230	CCACCATCACCAC
chr9	33138811	33138823	CCACCATCACCAC
chr9	35050002	35050014	CCACCATCACCAC
chr9	39361758	39361770	CCACCATCACCAC
chr9	39891009	39891021	CCACCATCACCAC
chr9	40706339	40706351	CCACCATCACCAC
chr9	41506724	41506736	CCACCATCACCAC
chr9	71738282	71738294	CCACCATCACCAC
chr9	79635038	79635050	CCACCATCACCAC
chr9	83041403	83041415	CCACCATCACCAC
chr9	87958048	87958060	CCACCATCACCAC
chr9	90412516	90412528	CCACCATCACCAC
chr9	90538374	90538386	CCACCATCACCAC
chr9	91655140	91655152	CCACCATCACCAC
chr9	91731805	91731817	CCACCATCACCAC
chr9	98184328	98184340	CCACCATCACCAC
chr9	98468050	98468062	CCACCATCACCAC
chr9	98468183	98468195	CCACCATCACCAC
chr9	112292435	112292447	CCACCATCACCAC
chr9	113626769	113626781	CCACCATCACCAC
chr9	113644387	113644399	CCACCATCACCAC
chr9	115165451	115165463	CCACCATCACCAC
chr9	117687885	117687897	CCACCATCACCAC
chr9	119153150	119153162	CCACCATCACCAC
chr9	119698351	119698363	CCACCATCACCAC
chr9	119698506	119698518	CCACCATCACCAC
chr9	119698524	119698536	CCACCATCACCAC
chr9	119698564	119698576	CCACCATCACCAC
chr9	119970116	119970128	CCACCATCACCAC
chr9	124441097	124441109	CCACCATCACCAC
chr9	127245985	127245997	CCACCATCACCAC
chr9	127817678	127817690	CCACCATCACCAC
chr9	128747355	128747367	CCACCATCACCAC
chr9	128747435	128747447	CCACCATCACCAC
chr9	129865279	129865291	CCACCATCACCAC
chr9	131160280	131160292	CCACCATCACCAC
chr9	131170954	131170966	CCACCATCACCAC
chr9	132172819	132172831	CCACCATCACCAC
chr9	133834047	133834059	CCACCATCACCAC
chr9	133834056	133834068	CCACCATCACCAC
chr9	133834266	133834278	CCACCATCACCAC
chr9	133834275	133834287	CCACCATCACCAC
chr9	135320235	135320247	CCACCATCACCAC
chr10	5274231	5274243	CCACCATCACCAC
chr10	15191537	15191549	CCACCATCACCAC
chr10	24684030	24684042	CCACCATCACCAC
chr10	35956154	35956166	CCACCATCACCAC
chr10	35956184	35956196	CCACCATCACCAC
chr10	35956250	35956262	CCACCATCACCAC
chr10	35956280	35956292	CCACCATCACCAC
chr10	35956326	35956338	CCACCATCACCAC
chr10	35956422	35956434	CCACCATCACCAC
chr10	35956431	35956443	CCACCATCACCAC
chr10	35956452	35956464	CCACCATCACCAC
chr10	35956544	35956556	CCACCATCACCAC
chr10	47682764	47682776	CCACCATCACCAC
chr10	61068147	61068159	CCACCATCACCAC
chr10	61068326	61068338	CCACCATCACCAC
chr10	71551631	71551643	CCACCATCACCAC
chr10	71551757	71551769	CCACCATCACCAC
chr10	71551775	71551787	CCACCATCACCAC
chr10	71551995	71552007	CCACCATCACCAC
chr10	73347202	73347214	CCACCATCACCAC
chr10	79272893	79272905	CCACCATCACCAC
chr10	84221087	84221099	CCACCATCACCAC
chr10	87876797	87876809	CCACCATCACCAC
chr10	87876893	87876905	CCACCATCACCAC
chr10	87877046	87877058	CCACCATCACCAC
chr10	87877377	87877389	CCACCATCACCAC
chr10	97627061	97627073	CCACCATCACCAC
chr10	101907241	101907253	CCACCATCACCAC
chr10	105010657	105010669	CCACCATCACCAC
chr10	105010669	105010681	CCACCATCACCAC
chr10	105010687	105010699	CCACCATCACCAC
chr10	105010702	105010714	CCACCATCACCAC
chr10	105010720	105010732	CCACCATCACCAC
chr10	105010735	105010747	CCACCATCACCAC
chr10	105010753	105010765	CCACCATCACCAC
chr10	105010768	105010780	CCACCATCACCAC
chr10	105010789	105010801	CCACCATCACCAC
chr10	105010807	105010819	CCACCATCACCAC
chr10	105010840	105010852	CCACCATCACCAC
chr10	105010858	105010870	CCACCATCACCAC
chr10	105010900	105010912	CCACCATCACCAC
chr10	105010912	105010924	CCACCATCACCAC
chr10	105010927	105010939	CCACCATCACCAC
chr10	105011011	105011023	CCACCATCACCAC
chr10	105011056	105011068	CCACCATCACCAC
chr10	125014028	125014040	CCACCATCACCAC
chr10	125014165	125014177	CCACCATCACCAC
chr10	125014288	125014300	CCACCATCACCAC
chr10	125014405	125014417	CCACCATCACCAC
chr10	125695376	125695388	CCACCATCACCAC
chr10	132345221	132345233	CCACCATCACCAC
chr11	3181231	3181243	CCACCATCACCAC
chr11	4107926	4107938	CCACCATCACCAC
chr11	6239556	6239568	CCACCATCACCAC
chr11	30064489	30064501	CCACCATCACCAC
chr11	34859457	34859469	CCACCATCACCAC
chr11	45115166	45115178	CCACCATCACCAC
chr11	64349563	64349575	CCACCATCACCAC
chr11	64349623	64349635	CCACCATCACCAC
chr11	64349665	64349677	CCACCATCACCAC
chr11	64349772	64349784	CCACCATCACCAC
chr11	68956678	68956690	CCACCATCACCAC
chr11	69411292	69411304	CCACCATCACCAC
chr11	70548032	70548044	CCACCATCACCAC
chr11	70548044	70548056	CCACCATCACCAC
chr11	70548221	70548233	CCACCATCACCAC
chr11	70548529	70548541	CCACCATCACCAC
chr11	76927823	76927835	CCACCATCACCAC
chr11	94373832	94373844	CCACCATCACCAC
chr11	111268804	111268816	CCACCATCACCAC
chr11	114097788	114097800	CCACCATCACCAC
chr11	116479197	116479209	CCACCATCACCAC
chr11	120746969	120746981	CCACCATCACCAC
chr11	131698359	131698371	CCACCATCACCAC
chr11	134178141	134178153	CCACCATCACCAC
chr11	134178268	134178280	CCACCATCACCAC
chr11	134178277	134178289	CCACCATCACCAC
chr11	134178334	134178346	CCACCATCACCAC
chr11	134178377	134178389	CCACCATCACCAC
chr12	315322	315334	CCACCATCACCAC
chr12	5625018	5625030	CCACCATCACCAC
chr12	9572153	9572165	CCACCATCACCAC
chr12	15164193	15164205	CCACCATCACCAC
chr12	33538699	33538711	CCACCATCACCAC
chr12	49187489	49187501	CCACCATCACCAC
chr12	50994653	50994665	CCACCATCACCAC
chr12	50994671	50994683	CCACCATCACCAC
chr12	51602997	51603009	CCACCATCACCAC
chr12	54072145	54072157	CCACCATCACCAC
chr12	64503951	64503963	CCACCATCACCAC
chr12	66034276	66034288	CCACCATCACCAC
chr12	76707829	76707841	CCACCATCACCAC
chr12	82531177	82531189	CCACCATCACCAC
chr12	91972986	91972998	CCACCATCACCAC
chr12	94448725	94448737	CCACCATCACCAC
chr12	95353321	95353333	CCACCATCACCAC
chr12	101395818	101395830	CCACCATCACCAC
chr12	104779442	104779454	CCACCATCACCAC
chr12	104779454	104779466	CCACCATCACCAC
chr12	107713713	107713725	CCACCATCACCAC
chr12	108112650	108112662	CCACCATCACCAC
chr12	108972373	108972385	CCACCATCACCAC
chr12	108972430	108972442	CCACCATCACCAC
chr12	108972929	108972941	CCACCATCACCAC
chr12	110072047	110072059	CCACCATCACCAC
chr12	110072062	110072074	CCACCATCACCAC
chr12	110072128	110072140	CCACCATCACCAC
chr12	110072224	110072236	CCACCATCACCAC
chr12	110072257	110072269	CCACCATCACCAC
chr12	110072266	110072278	CCACCATCACCAC
chr12	110072299	110072311	CCACCATCACCAC
chr12	110072335	110072347	CCACCATCACCAC
chr12	110072428	110072440	CCACCATCACCAC
chr12	110072491	110072503	CCACCATCACCAC
chr12	110072584	110072596	CCACCATCACCAC
chr12	110072713	110072725	CCACCATCACCAC
chr12	110072824	110072836	CCACCATCACCAC
chr12	110072872	110072884	CCACCATCACCAC
chr12	110072911	110072923	CCACCATCACCAC
chr12	110072920	110072932	CCACCATCACCAC
chr12	110073034	110073046	CCACCATCACCAC
chr12	110073112	110073124	CCACCATCACCAC
chr12	110073130	110073142	CCACCATCACCAC
chr12	110073148	110073160	CCACCATCACCAC
chr12	110073166	110073178	CCACCATCACCAC
chr12	110073244	110073256	CCACCATCACCAC
chr12	110073262	110073274	CCACCATCACCAC
chr12	110073280	110073292	CCACCATCACCAC
chr12	110073298	110073310	CCACCATCACCAC
chr12	110073310	110073322	CCACCATCACCAC
chr12	110073325	110073337	CCACCATCACCAC
chr12	110073382	110073394	CCACCATCACCAC
chr12	110073397	110073409	CCACCATCACCAC
chr12	110073448	110073460	CCACCATCACCAC
chr12	110073490	110073502	CCACCATCACCAC
chr12	110073558	110073570	CCACCATCACCAC
chr12	110073609	110073621	CCACCATCACCAC
chr12	110073710	110073722	CCACCATCACCAC
chr12	110073755	110073767	CCACCATCACCAC
chr12	110073958	110073970	CCACCATCACCAC
chr12	111561873	111561885	CCACCATCACCAC
chr12	116149381	116149393	CCACCATCACCAC
chr12	122867394	122867406	CCACCATCACCAC
chr12	123375299	123375311	CCACCATCACCAC
chr12	124719477	124719489	CCACCATCACCAC
chr12	124719621	124719633	CCACCATCACCAC
chr12	129621642	129621654	CCACCATCACCAC
chr12	131068802	131068814	CCACCATCACCAC
chr12	131068920	131068932	CCACCATCACCAC
chr12	131069077	131069089	CCACCATCACCAC
chr12	131251140	131251152	CCACCATCACCAC
chr12	131756221	131756233	CCACCATCACCAC
chr12	133319402	133319414	CCACCATCACCAC
chr13	22300032	22300044	CCACCATCACCAC
chr13	22300126	22300138	CCACCATCACCAC
chr13	22300147	22300159	CCACCATCACCAC
chr13	22300168	22300180	CCACCATCACCAC
chr13	22300177	22300189	CCACCATCACCAC
chr13	22300219	22300231	CCACCATCACCAC
chr13	23253598	23253610	CCACCATCACCAC
chr13	23708773	23708785	CCACCATCACCAC
chr13	33548853	33548865	CCACCATCACCAC
chr13	36532179	36532191	CCACCATCACCAC
chr13	36532242	36532254	CCACCATCACCAC
chr13	36532302	36532314	CCACCATCACCAC
chr13	36532631	36532643	CCACCATCACCAC
chr13	43867666	43867678	CCACCATCACCAC
chr13	46978479	46978491	CCACCATCACCAC
chr13	48185049	48185061	CCACCATCACCAC
chr13	48185058	48185070	CCACCATCACCAC
chr13	48354570	48354582	CCACCATCACCAC
chr13	48354585	48354597	CCACCATCACCAC
chr13	53469220	53469232	CCACCATCACCAC
chr13	60285676	60285688	CCACCATCACCAC
chr13	77355317	77355329	CCACCATCACCAC
chr13	77670532	77670544	CCACCATCACCAC
chr13	91673779	91673791	CCACCATCACCAC
chr13	99056267	99056279	CCACCATCACCAC
chr13	99056306	99056318	CCACCATCACCAC
chr13	100634375	100634387	CCACCATCACCAC
chr13	102033244	102033256	CCACCATCACCAC
chr13	108190380	108190392	CCACCATCACCAC
chr13	110923017	110923029	CCACCATCACCAC
chr13	114191580	114191592	CCACCATCACCAC
chr14	26039134	26039146	CCACCATCACCAC
chr14	27421482	27421494	CCACCATCACCAC
chr14	28916000	28916012	CCACCATCACCAC
chr14	29236641	29236653	CCACCATCACCAC
chr14	34660036	34660048	CCACCATCACCAC
chr14	49626247	49626259	CCACCATCACCAC
chr14	52721030	52721042	CCACCATCACCAC
chr14	59886914	59886926	CCACCATCACCAC
chr14	63514419	63514431	CCACCATCACCAC
chr14	74962836	74962848	CCACCATCACCAC
chr14	89791723	89791735	CCACCATCACCAC
chr14	93185522	93185534	CCACCATCACCAC
chr14	94161580	94161592	CCACCATCACCAC
chr14	95532998	95533010	CCACCATCACCAC
chr14	95533007	95533019	CCACCATCACCAC
chr14	97602085	97602097	CCACCATCACCAC
chr14	97602112	97602124	CCACCATCACCAC
chr14	97602133	97602145	CCACCATCACCAC
chr14	97602512	97602524	CCACCATCACCAC
chr14	97602622	97602634	CCACCATCACCAC
chr14	97602742	97602754	CCACCATCACCAC
chr14	97941243	97941255	CCACCATCACCAC
chr14	100705800	100705812	CCACCATCACCAC
chr14	100993367	100993379	CCACCATCACCAC
chr14	100993596	100993608	CCACCATCACCAC
chr14	105542825	105542837	CCACCATCACCAC
chr15	21926310	21926322	CCACCATCACCAC
chr15	31949894	31949906	CCACCATCACCAC
chr15	36030470	36030482	CCACCATCACCAC
chr15	45753609	45753621	CCACCATCACCAC
chr15	45753682	45753694	CCACCATCACCAC
chr15	45753843	45753855	CCACCATCACCAC
chr15	45753902	45753914	CCACCATCACCAC
chr15	45753914	45753926	CCACCATCACCAC
chr15	45754037	45754049	CCACCATCACCAC
chr15	45754075	45754087	CCACCATCACCAC
chr15	45754112	45754124	CCACCATCACCAC
chr15	45754240	45754252	CCACCATCACCAC
chr15	45754316	45754328	CCACCATCACCAC
chr15	45754388	45754400	CCACCATCACCAC
chr15	45754461	45754473	CCACCATCACCAC
chr15	45754481	45754493	CCACCATCACCAC
chr15	45754565	45754577	CCACCATCACCAC
chr15	45754588	45754600	CCACCATCACCAC
chr15	45754667	45754679	CCACCATCACCAC
chr15	45754745	45754757	CCACCATCACCAC
chr15	45754818	45754830	CCACCATCACCAC
chr15	45754838	45754850	CCACCATCACCAC
chr15	45754922	45754934	CCACCATCACCAC
chr15	45754945	45754957	CCACCATCACCAC
chr15	45755021	45755033	CCACCATCACCAC
chr15	45755102	45755114	CCACCATCACCAC
chr15	45755189	45755201	CCACCATCACCAC
chr15	45755201	45755213	CCACCATCACCAC
chr15	45755283	45755295	CCACCATCACCAC
chr15	45755335	45755347	CCACCATCACCAC
chr15	45755358	45755370	CCACCATCACCAC
chr15	45755434	45755446	CCACCATCACCAC
chr15	45755463	45755475	CCACCATCACCAC
chr15	45755484	45755496	CCACCATCACCAC
chr15	45755581	45755593	CCACCATCACCAC
chr15	45755642	45755654	CCACCATCACCAC
chr15	45755695	45755707	CCACCATCACCAC
chr15	45755907	45755919	CCACCATCACCAC
chr15	47839507	47839519	CCACCATCACCAC
chr15	62699747	62699759	CCACCATCACCAC
chr15	69321410	69321422	CCACCATCACCAC
chr15	73691949	73691961	CCACCATCACCAC
chr15	86375844	86375856	CCACCATCACCAC
chr15	93717855	93717867	CCACCATCACCAC
chr15	99382622	99382634	CCACCATCACCAC
chr15	102213698	102213710	CCACCATCACCAC
chr16	1252010	1252022	CCACCATCACCAC
chr16	6955658	6955670	CCACCATCACCAC
chr16	10452618	10452630	CCACCATCACCAC
chr16	23839730	23839742	CCACCATCACCAC
chr16	25433210	25433222	CCACCATCACCAC
chr16	26553877	26553889	CCACCATCACCAC
chr16	26553972	26553984	CCACCATCACCAC
chr16	29238229	29238241	CCACCATCACCAC
chr16	29238318	29238330	CCACCATCACCAC
chr16	29238333	29238345	CCACCATCACCAC
chr16	29238351	29238363	CCACCATCACCAC
chr16	46861181	46861193	CCACCATCACCAC
chr16	51724265	51724277	CCACCATCACCAC
chr16	54512806	54512818	CCACCATCACCAC
chr16	54512899	54512911	CCACCATCACCAC
chr16	57603914	57603926	CCACCATCACCAC
chr16	57687865	57687877	CCACCATCACCAC
chr16	62424247	62424259	CCACCATCACCAC
chr16	66057233	66057245	CCACCATCACCAC
chr16	71208972	71208984	CCACCATCACCAC
chr16	72712207	72712219	CCACCATCACCAC
chr16	79820644	79820656	CCACCATCACCAC
chr16	80724287	80724299	CCACCATCACCAC
chr16	84314932	84314944	CCACCATCACCAC
chr16	85553262	85553274	CCACCATCACCAC
chr16	85553292	85553304	CCACCATCACCAC
chr16	86047575	86047587	CCACCATCACCAC
chr16	86621185	86621197	CCACCATCACCAC
chr16	86621200	86621212	CCACCATCACCAC
chr16	86621344	86621356	CCACCATCACCAC
chr16	86833114	86833126	CCACCATCACCAC
chr16	86833195	86833207	CCACCATCACCAC
chr16	87255409	87255421	CCACCATCACCAC
chr16	87255683	87255695	CCACCATCACCAC
chr16	87255716	87255728	CCACCATCACCAC
chr16	87255806	87255818	CCACCATCACCAC
chr16	87255941	87255953	CCACCATCACCAC
chr16	87255977	87255989	CCACCATCACCAC
chr16	87256034	87256046	CCACCATCACCAC
chr16	87630941	87630953	CCACCATCACCAC
chr16	88364684	88364696	CCACCATCACCAC
chr16	88364831	88364843	CCACCATCACCAC
chr16	88365190	88365202	CCACCATCACCAC
chr17	8586924	8586936	CCACCATCACCAC
chr17	9864808	9864820	CCACCATCACCAC
chr17	11098023	11098035	CCACCATCACCAC
chr17	18485809	18485821	CCACCATCACCAC
chr17	26369986	26369998	CCACCATCACCAC
chr17	29173160	29173172	CCACCATCACCAC
chr17	44844907	44844919	CCACCATCACCAC
chr17	48327191	48327203	CCACCATCACCAC
chr17	48653260	48653272	CCACCATCACCAC
chr17	54370705	54370717	CCACCATCACCAC
chr17	60870088	60870100	CCACCATCACCAC
chr17	60870500	60870512	CCACCATCACCAC
chr17	60870512	60870524	CCACCATCACCAC
chr17	60870806	60870818	CCACCATCACCAC
chr17	60870818	60870830	CCACCATCACCAC
chr17	60870830	60870842	CCACCATCACCAC
chr17	60871368	60871380	CCACCATCACCAC
chr17	60871412	60871424	CCACCATCACCAC
chr17	62076173	62076185	CCACCATCACCAC
chr17	76474039	76474051	CCACCATCACCAC
chr17	76474066	76474078	CCACCATCACCAC
chr17	76474143	76474155	CCACCATCACCAC
chr17	76474194	76474206	CCACCATCACCAC
chr17	76474377	76474389	CCACCATCACCAC
chr17	76474991	76475003	CCACCATCACCAC
chr17	77459363	77459375	CCACCATCACCAC
chr17	77459624	77459636	CCACCATCACCAC
chr17	77470815	77470827	CCACCATCACCAC
chr18	3741011	3741023	CCACCATCACCAC
chr18	3741052	3741064	CCACCATCACCAC
chr18	3741115	3741127	CCACCATCACCAC
chr18	3741156	3741168	CCACCATCACCAC
chr18	3741324	3741336	CCACCATCACCAC
chr18	5750756	5750768	CCACCATCACCAC
chr18	13106380	13106392	CCACCATCACCAC
chr18	18955844	18955856	CCACCATCACCAC
chr18	27971105	27971117	CCACCATCACCAC
chr18	28333090	28333102	CCACCATCACCAC
chr18	28622210	28622222	CCACCATCACCAC
chr18	28730125	28730137	CCACCATCACCAC
chr18	28730173	28730185	CCACCATCACCAC
chr18	28730344	28730356	CCACCATCACCAC
chr18	33784119	33784131	CCACCATCACCAC
chr18	37992969	37992981	CCACCATCACCAC
chr18	40025653	40025665	CCACCATCACCAC
chr18	42567036	42567048	CCACCATCACCAC
chr18	45126915	45126927	CCACCATCACCAC
chr18	45971950	45971962	CCACCATCACCAC
chr18	46238300	46238312	CCACCATCACCAC
chr18	52008458	52008470	CCACCATCACCAC
chr18	53780450	53780462	CCACCATCACCAC
chr18	54991313	54991325	CCACCATCACCAC
chr18	65514286	65514298	CCACCATCACCAC
chr18	74964831	74964843	CCACCATCACCAC
chr18	74964846	74964858	CCACCATCACCAC
chr18	74964873	74964885	CCACCATCACCAC
chr18	74964900	74964912	CCACCATCACCAC
chr18	74964909	74964921	CCACCATCACCAC
chr18	74964921	74964933	CCACCATCACCAC
chr18	74964930	74964942	CCACCATCACCAC
chr18	74964939	74964951	CCACCATCACCAC
chr18	74964975	74964987	CCACCATCACCAC
chr18	74964984	74964996	CCACCATCACCAC
chr19	4458532	4458544	CCACCATCACCAC
chr19	4954972	4954984	CCACCATCACCAC
chr19	6840061	6840073	CCACCATCACCAC
chr19	7396263	7396275	CCACCATCACCAC
chr19	7755841	7755853	CCACCATCACCAC
chr19	8995028	8995040	CCACCATCACCAC
chr19	8995196	8995208	CCACCATCACCAC
chr19	9001033	9001045	CCACCATCACCAC
chr19	35131593	35131605	CCACCATCACCAC
chr19	35135370	35135382	CCACCATCACCAC
chr19	35596338	35596350	CCACCATCACCAC
chr19	35623343	35623355	CCACCATCACCAC
chr19	35624154	35624166	CCACCATCACCAC
chr19	36523008	36523020	CCACCATCACCAC
chr19	37841573	37841585	CCACCATCACCAC
chr19	43106865	43106877	CCACCATCACCAC
chr19	44359503	44359515	CCACCATCACCAC
chr19	45635053	45635065	CCACCATCACCAC
chr19	49172348	49172360	CCACCATCACCAC
chr19	49172407	49172419	CCACCATCACCAC
chr19	49172422	49172434	CCACCATCACCAC
chr19	49172500	49172512	CCACCATCACCAC
chr19	49172536	49172548	CCACCATCACCAC
chr19	49172548	49172560	CCACCATCACCAC
chr19	49172563	49172575	CCACCATCACCAC
chr19	49172575	49172587	CCACCATCACCAC
chr19	49172590	49172602	CCACCATCACCAC
chr19	49172605	49172617	CCACCATCACCAC
chr19	49172617	49172629	CCACCATCACCAC
chr19	49172632	49172644	CCACCATCACCAC
chr19	49172644	49172656	CCACCATCACCAC
chr19	49172659	49172671	CCACCATCACCAC
chr19	49172671	49172683	CCACCATCACCAC
chr19	49172680	49172692	CCACCATCACCAC
chr19	49172698	49172710	CCACCATCACCAC
chr19	49172728	49172740	CCACCATCACCAC
chr19	49172779	49172791	CCACCATCACCAC
chr19	49172791	49172803	CCACCATCACCAC
chr19	49172806	49172818	CCACCATCACCAC
chr19	49172818	49172830	CCACCATCACCAC
chr19	49172827	49172839	CCACCATCACCAC
chr19	49172845	49172857	CCACCATCACCAC
chr19	49172872	49172884	CCACCATCACCAC
chr19	49172936	49172948	CCACCATCACCAC
chr19	49172966	49172978	CCACCATCACCAC
chr19	49173154	49173166	CCACCATCACCAC
chr19	49173277	49173289	CCACCATCACCAC
chr19	49173313	49173325	CCACCATCACCAC
chr19	50443447	50443459	CCACCATCACCAC
chr19	54925286	54925298	CCACCATCACCAC
chr19	54925295	54925307	CCACCATCACCAC
chr19	54925376	54925388	CCACCATCACCAC
chr19	55777762	55777774	CCACCATCACCAC
chr19	55777882	55777894	CCACCATCACCAC
chr19	55917606	55917618	CCACCATCACCAC
chr20	2657204	2657216	CCACCATCACCAC
chr20	3040205	3040217	CCACCATCACCAC
chr20	4524229	4524241	CCACCATCACCAC
chr20	6319532	6319544	CCACCATCACCAC
chr20	10289562	10289574	CCACCATCACCAC
chr20	12789829	12789841	CCACCATCACCAC
chr20	13661140	13661152	CCACCATCACCAC
chr20	17265046	17265058	CCACCATCACCAC
chr20	17877743	17877755	CCACCATCACCAC
chr20	18390236	18390248	CCACCATCACCAC
chr20	23692275	23692287	CCACCATCACCAC
chr20	23705560	23705572	CCACCATCACCAC
chr20	23871276	23871288	CCACCATCACCAC
chr20	23923402	23923414	CCACCATCACCAC
chr20	31518071	31518083	CCACCATCACCAC
chr20	37314139	37314151	CCACCATCACCAC
chr20	39401334	39401346	CCACCATCACCAC
chr20	51554520	51554532	CCACCATCACCAC
chr20	56550174	56550186	CCACCATCACCAC
chr20	57405277	57405289	CCACCATCACCAC
chr20	57405338	57405350	CCACCATCACCAC
chr20	57405350	57405362	CCACCATCACCAC
chr20	57405388	57405400	CCACCATCACCAC
chr20	57405405	57405417	CCACCATCACCAC
chr20	57405463	57405475	CCACCATCACCAC
chr20	57405504	57405516	CCACCATCACCAC
chr20	57405542	57405554	CCACCATCACCAC
chr20	57405599	57405611	CCACCATCACCAC
chr20	57405611	57405623	CCACCATCACCAC
chr20	57405655	57405667	CCACCATCACCAC
chr20	57405672	57405684	CCACCATCACCAC
chr20	57405703	57405715	CCACCATCACCAC
chr20	62073979	62073991	CCACCATCACCAC
chr20	62074009	62074021	CCACCATCACCAC
chr20	62074090	62074102	CCACCATCACCAC
chr20	62074237	62074249	CCACCATCACCAC
chr20	62074246	62074258	CCACCATCACCAC
chr20	62074324	62074336	CCACCATCACCAC
chr20	62074550	62074562	CCACCATCACCAC
chr20	62074690	62074702	CCACCATCACCAC
chr20	62074813	62074825	CCACCATCACCAC
chr20	62074936	62074948	CCACCATCACCAC
chr20	62074960	62074972	CCACCATCACCAC
chr20	62728159	62728171	CCACCATCACCAC
chr20	62728201	62728213	CCACCATCACCAC
chr20	62728477	62728489	CCACCATCACCAC
chr21	11085448	11085460	CCACCATCACCAC
chr21	11085481	11085493	CCACCATCACCAC
chr21	11085622	11085634	CCACCATCACCAC
chr21	11085670	11085682	CCACCATCACCAC
chr21	11085739	11085751	CCACCATCACCAC
chr21	11085810	11085822	CCACCATCACCAC
chr21	11085849	11085861	CCACCATCACCAC
chr21	11085897	11085909	CCACCATCACCAC
chr21	11085906	11085918	CCACCATCACCAC
chr21	11085933	11085945	CCACCATCACCAC
chr21	15470555	15470567	CCACCATCACCAC
chr21	28645533	28645545	CCACCATCACCAC
chr21	28983943	28983955	CCACCATCACCAC
chr21	33156281	33156293	CCACCATCACCAC
chr21	33156455	33156467	CCACCATCACCAC
chr21	33156557	33156569	CCACCATCACCAC
chr21	33156596	33156608	CCACCATCACCAC
chr21	33156725	33156737	CCACCATCACCAC
chr21	33156884	33156896	CCACCATCACCAC
chr21	33157105	33157117	CCACCATCACCAC
chr21	33157397	33157409	CCACCATCACCAC
chr21	33157409	33157421	CCACCATCACCAC
chr21	33157421	33157433	CCACCATCACCAC
chr21	33157433	33157445	CCACCATCACCAC
chr21	33157448	33157460	CCACCATCACCAC
chr21	33157457	33157469	CCACCATCACCAC
chr21	33157499	33157511	CCACCATCACCAC
chr21	33157508	33157520	CCACCATCACCAC
chr21	33157532	33157544	CCACCATCACCAC
chr21	33157586	33157598	CCACCATCACCAC
chr21	33157595	33157607	CCACCATCACCAC
chr21	35790048	35790060	CCACCATCACCAC
chr21	38884381	38884393	CCACCATCACCAC
chr21	43225865	43225877	CCACCATCACCAC
chr21	43226160	43226172	CCACCATCACCAC
chr21	43226172	43226184	CCACCATCACCAC
chr21	43226187	43226199	CCACCATCACCAC
chr21	43226199	43226211	CCACCATCACCAC
chr21	43226232	43226244	CCACCATCACCAC
chr21	43226247	43226259	CCACCATCACCAC
chr21	43226259	43226271	CCACCATCACCAC
chr21	43226280	43226292	CCACCATCACCAC
chr21	43226292	43226304	CCACCATCACCAC
chr21	43226328	43226340	CCACCATCACCAC
chr21	43226343	43226355	CCACCATCACCAC
chr21	43226397	43226409	CCACCATCACCAC
chr21	43226412	43226424	CCACCATCACCAC
chr21	43226458	43226470	CCACCATCACCAC
chr21	43226473	43226485	CCACCATCACCAC
chr21	43226506	43226518	CCACCATCACCAC
chr21	43226533	43226545	CCACCATCACCAC
chr21	43226548	43226560	CCACCATCACCAC
chr21	43226566	43226578	CCACCATCACCAC
chr21	43226581	43226593	CCACCATCACCAC
chr21	43226596	43226608	CCACCATCACCAC
chr21	43226649	43226661	CCACCATCACCAC
chr21	43226676	43226688	CCACCATCACCAC
chr21	43226735	43226747	CCACCATCACCAC
chr21	43226795	43226807	CCACCATCACCAC
chr21	43226807	43226819	CCACCATCACCAC
chr21	44755874	44755886	CCACCATCACCAC
chr21	44755898	44755910	CCACCATCACCAC
chr21	44755949	44755961	CCACCATCACCAC
chr21	44755958	44755970	CCACCATCACCAC
chr21	44755973	44755985	CCACCATCACCAC
chr21	44756006	44756018	CCACCATCACCAC
chr21	44756033	44756045	CCACCATCACCAC
chr21	44756102	44756114	CCACCATCACCAC
chr21	44756111	44756123	CCACCATCACCAC
chr21	44756126	44756138	CCACCATCACCAC
chr21	44756195	44756207	CCACCATCACCAC
chr21	44756219	44756231	CCACCATCACCAC
chr21	44756228	44756240	CCACCATCACCAC
chr21	44756243	44756255	CCACCATCACCAC
chr21	44756255	44756267	CCACCATCACCAC
chr21	44756270	44756282	CCACCATCACCAC
chr21	44756282	44756294	CCACCATCACCAC
chr21	44756501	44756513	CCACCATCACCAC
chr21	44756510	44756522	CCACCATCACCAC
chr21	44756534	44756546	CCACCATCACCAC
chr21	44756543	44756555	CCACCATCACCAC
chr21	44756558	44756570	CCACCATCACCAC
chr21	44756582	44756594	CCACCATCACCAC
chr21	44756594	44756606	CCACCATCACCAC
chr21	44756720	44756732	CCACCATCACCAC
chr21	44756786	44756798	CCACCATCACCAC
chr21	44756819	44756831	CCACCATCACCAC
chr21	44756831	44756843	CCACCATCACCAC
chr21	44756882	44756894	CCACCATCACCAC
chr21	44756894	44756906	CCACCATCACCAC
chr21	44756909	44756921	CCACCATCACCAC
chr21	44756942	44756954	CCACCATCACCAC
chr21	44757047	44757059	CCACCATCACCAC
chr21	44757248	44757260	CCACCATCACCAC
chr21	44757269	44757281	CCACCATCACCAC
chr21	44757287	44757299	CCACCATCACCAC
chr21	44757305	44757317	CCACCATCACCAC
chr21	44757431	44757443	CCACCATCACCAC
chr21	44757485	44757497	CCACCATCACCAC
chr21	44967374	44967386	CCACCATCACCAC
chr22	18542920	18542932	CCACCATCACCAC
chr22	20149688	20149700	CCACCATCACCAC
chr22	20149958	20149970	CCACCATCACCAC
chr22	20150276	20150288	CCACCATCACCAC
chr22	20150360	20150372	CCACCATCACCAC
chr22	20150516	20150528	CCACCATCACCAC
chr22	20150534	20150546	CCACCATCACCAC
chr22	20150573	20150585	CCACCATCACCAC
chr22	20150729	20150741	CCACCATCACCAC
chr22	20150747	20150759	CCACCATCACCAC
chr22	20150804	20150816	CCACCATCACCAC
chr22	20150813	20150825	CCACCATCACCAC
chr22	20150852	20150864	CCACCATCACCAC
chr22	20151104	20151116	CCACCATCACCAC
chr22	20151370	20151382	CCACCATCACCAC
chr22	20151595	20151607	CCACCATCACCAC
chr22	20151697	20151709	CCACCATCACCAC
chr22	20151760	20151772	CCACCATCACCAC
chr22	20151778	20151790	CCACCATCACCAC
chr22	20151835	20151847	CCACCATCACCAC
chr22	20944909	20944921	CCACCATCACCAC
chr22	26365952	26365964	CCACCATCACCAC
chr22	28041322	28041334	CCACCATCACCAC
chr22	28217255	28217267	CCACCATCACCAC
chr22	36299686	36299698	CCACCATCACCAC
chr22	36622159	36622171	CCACCATCACCAC
chr22	37076177	37076189	CCACCATCACCAC
chr22	37076309	37076321	CCACCATCACCAC
chr22	37076318	37076330	CCACCATCACCAC
chr22	37076477	37076489	CCACCATCACCAC
chr22	37076661	37076673	CCACCATCACCAC
chr22	37076697	37076709	CCACCATCACCAC
chr22	37076736	37076748	CCACCATCACCAC
chr22	45279861	45279873	CCACCATCACCAC
chr22	45279930	45279942	CCACCATCACCAC
chr22	45280065	45280077	CCACCATCACCAC
chr22	45280143	45280155	CCACCATCACCAC
chr22	45280284	45280296	CCACCATCACCAC
chr22	45280350	45280362	CCACCATCACCAC
chr22	45280419	45280431	CCACCATCACCAC
chr22	45380032	45380044	CCACCATCACCAC
chrX	367178	367190	CCACCATCACCAC
chrX	732299	732311	CCACCATCACCAC
chrX	3442589	3442601	CCACCATCACCAC
chrX	3442613	3442625	CCACCATCACCAC
chrX	3442652	3442664	CCACCATCACCAC
chrX	3442688	3442700	CCACCATCACCAC
chrX	3442703	3442715	CCACCATCACCAC
chrX	3442745	3442757	CCACCATCACCAC
chrX	12984426	12984438	CCACCATCACCAC
chrX	16426696	16426708	CCACCATCACCAC
chrX	17281122	17281134	CCACCATCACCAC
chrX	18948370	18948382	CCACCATCACCAC
chrX	23227634	23227646	CCACCATCACCAC
chrX	26766569	26766581	CCACCATCACCAC
chrX	27406120	27406132	CCACCATCACCAC
chrX	31140495	31140507	CCACCATCACCAC
chrX	36650651	36650663	CCACCATCACCAC
chrX	39305046	39305058	CCACCATCACCAC
chrX	41874223	41874235	CCACCATCACCAC
chrX	50632893	50632905	CCACCATCACCAC
chrX	65764184	65764196	CCACCATCACCAC
chrX	68963062	68963074	CCACCATCACCAC
chrX	88478993	88479005	CCACCATCACCAC
chrX	108516689	108516701	CCACCATCACCAC
chrX	112060197	112060209	CCACCATCACCAC
chrX	113173818	113173830	CCACCATCACCAC
chrX	128091482	128091494	CCACCATCACCAC
chrX	129274731	129274743	CCACCATCACCAC
chrX	133030620	133030632	CCACCATCACCAC
chrX	136482164	136482176	CCACCATCACCAC
chrX	136649108	136649120	CCACCATCACCAC
chrX	139696283	139696295	CCACCATCACCAC
chrX	148813101	148813113	CCACCATCACCAC
chrX	149496371	149496383	CCACCATCACCAC
chrX	152559431	152559443	CCACCATCACCAC
chrX	153549668	153549680	CCACCATCACCAC
chrX	154241914	154241926	CCACCATCACCAC
chrY	317178	317190	CCACCATCACCAC
chrY	682299	682311	CCACCATCACCAC
chrY	7009725	7009737	CCACCATCACCAC
chrY	22828919	22828931	CCACCATCACCAC
chr6_apd_hap1	1939651	1939663	CCACCATCACCAC
chr6_apd_hap1	4104101	4104113	CCACCATCACCAC
chr6_cox_hap2	2140079	2140091	CCACCATCACCAC
chr6_cox_hap2	4261625	4261637	CCACCATCACCAC
chr6_dbb_hap3	1921668	1921680	CCACCATCACCAC
chr6_dbb_hap3	4098475	4098487	CCACCATCACCAC
chr6_mann_hap4	1976102	1976114	CCACCATCACCAC
chr6_mann_hap4	4274293	4274305	CCACCATCACCAC
chr6_mcf_hap5	2009892	2009904	CCACCATCACCAC
chr6_mcf_hap5	4153974	4153986	CCACCATCACCAC
chr6_qbl_hap6	1920938	1920950	CCACCATCACCAC
chr6_qbl_hap6	4049204	4049216	CCACCATCACCAC
chr6_ssto_hap7	1960309	1960321	CCACCATCACCAC
chr6_ssto_hap7	4247870	4247882	CCACCATCACCAC
chr6_ssto_hap7	4891458	4891470	CCACCATCACCAC
chr17_gl000204_random	8427	8439	CCACCATCACCAC
chr21_gl000210_random	27398	27410	CCACCATCACCAC
chr21_gl000210_random	27623	27635	CCACCATCACCAC
chrUn_gl000216	138630	138642	CCACCATCACCAC
chrUn_gl000216	157958	157970	CCACCATCACCAC
chrUn_gl000216	171266	171278	CCACCATCACCAC
chrUn_gl000225	29783	29795	CCACCATCACCAC
chrUn_gl000225	57814	57826	CCACCATCACCAC
chrUn_gl000249	147	159	CCACCATCACCAC
chr1	2464830	2464842	CCACCATCACCAC
chr1	4204422	4204434	CCACCATCACCAC
chr1	6163141	6163153	CCACCATCACCAC
chr1	7629413	7629425	CCACCATCACCAC
chr1	7993024	7993036	CCACCATCACCAC
chr1	8050348	8050360	CCACCATCACCAC
chr1	8050429	8050441	CCACCATCACCAC
chr1	8050471	8050483	CCACCATCACCAC
chr1	8050567	8050579	CCACCATCACCAC
chr1	8050609	8050621	CCACCATCACCAC
chr1	9827710	9827722	CCACCATCACCAC
chr1	10913843	10913855	CCACCATCACCAC
chr1	14268249	14268261	CCACCATCACCAC
chr1	15117010	15117022	CCACCATCACCAC
chr1	16421204	16421216	CCACCATCACCAC
chr1	16421291	16421303	CCACCATCACCAC
chr1	16421309	16421321	CCACCATCACCAC
chr1	18903119	18903131	CCACCATCACCAC
chr1	19184438	19184450	CCACCATCACCAC
chr1	19184594	19184606	CCACCATCACCAC
chr1	19184615	19184627	CCACCATCACCAC
chr1	19387897	19387909	CCACCATCACCAC
chr1	20200599	20200611	CCACCATCACCAC
chr1	20200614	20200626	CCACCATCACCAC
chr1	20200644	20200656	CCACCATCACCAC
chr1	20789933	20789945	CCACCATCACCAC
chr1	20790008	20790020	CCACCATCACCAC
chr1	25362600	25362612	CCACCATCACCAC
chr1	25362795	25362807	CCACCATCACCAC
chr1	25362896	25362908	CCACCATCACCAC
chr1	28502449	28502461	CCACCATCACCAC
chr1	28502492	28502504	CCACCATCACCAC
chr1	30196101	30196113	CCACCATCACCAC
chr1	30196183	30196195	CCACCATCACCAC
chr1	30196213	30196225	CCACCATCACCAC
chr1	30196258	30196270	CCACCATCACCAC
chr1	30196321	30196333	CCACCATCACCAC
chr1	30196348	30196360	CCACCATCACCAC
chr1	30196357	30196369	CCACCATCACCAC
chr1	30196375	30196387	CCACCATCACCAC
chr1	30196390	30196402	CCACCATCACCAC
chr1	30196402	30196414	CCACCATCACCAC
chr1	30196411	30196423	CCACCATCACCAC
chr1	30196429	30196441	CCACCATCACCAC
chr1	30196462	30196474	CCACCATCACCAC
chr1	30196516	30196528	CCACCATCACCAC
chr1	30196549	30196561	CCACCATCACCAC
chr1	30196561	30196573	CCACCATCACCAC
chr1	30196570	30196582	CCACCATCACCAC
chr1	30196597	30196609	CCACCATCACCAC
chr1	30196621	30196633	CCACCATCACCAC
chr1	30196681	30196693	CCACCATCACCAC
chr1	30196756	30196768	CCACCATCACCAC
chr1	30196801	30196813	CCACCATCACCAC
chr1	30196831	30196843	CCACCATCACCAC
chr1	37155727	37155739	CCACCATCACCAC
chr1	40416415	40416427	CCACCATCACCAC
chr1	40429728	40429740	CCACCATCACCAC
chr1	41956306	41956318	CCACCATCACCAC
chr1	42010424	42010436	CCACCATCACCAC
chr1	42010496	42010508	CCACCATCACCAC
chr1	42010562	42010574	CCACCATCACCAC
chr1	42010595	42010607	CCACCATCACCAC
chr1	42010805	42010817	CCACCATCACCAC
chr1	42010958	42010970	CCACCATCACCAC
chr1	42010994	42011006	CCACCATCACCAC
chr1	42011027	42011039	CCACCATCACCAC
chr1	42011273	42011285	CCACCATCACCAC
chr1	42011300	42011312	CCACCATCACCAC
chr1	42011309	42011321	CCACCATCACCAC
chr1	42011351	42011363	CCACCATCACCAC
chr1	42011360	42011372	CCACCATCACCAC
chr1	42011408	42011420	CCACCATCACCAC
chr1	42011459	42011471	CCACCATCACCAC
chr1	42011468	42011480	CCACCATCACCAC
chr1	44479792	44479804	CCACCATCACCAC
chr1	63239489	63239501	CCACCATCACCAC
chr1	73848813	73848825	CCACCATCACCAC
chr1	75796016	75796028	CCACCATCACCAC
chr1	82011794	82011806	CCACCATCACCAC
chr1	83544060	83544072	CCACCATCACCAC
chr1	83896938	83896950	CCACCATCACCAC
chr1	87589921	87589933	CCACCATCACCAC
chr1	90373354	90373366	CCACCATCACCAC
chr1	95204555	95204567	CCACCATCACCAC
chr1	101059261	101059273	CCACCATCACCAC
chr1	110663093	110663105	CCACCATCACCAC
chr1	110663111	110663123	CCACCATCACCAC
chr1	110663132	110663144	CCACCATCACCAC
chr1	111809906	111809918	CCACCATCACCAC
chr1	153215590	153215602	CCACCATCACCAC
chr1	153616163	153616175	CCACCATCACCAC
chr1	154759845	154759857	CCACCATCACCAC
chr1	155427152	155427164	CCACCATCACCAC
chr1	158500148	158500160	CCACCATCACCAC
chr1	171320125	171320137	CCACCATCACCAC
chr1	175428334	175428346	CCACCATCACCAC
chr1	176409782	176409794	CCACCATCACCAC
chr1	176900878	176900890	CCACCATCACCAC
chr1	192495848	192495860	CCACCATCACCAC
chr1	196223785	196223797	CCACCATCACCAC
chr1	203490931	203490943	CCACCATCACCAC
chr1	206200903	206200915	CCACCATCACCAC
chr1	213007749	213007761	CCACCATCACCAC
chr1	217568578	217568590	CCACCATCACCAC
chr1	218146026	218146038	CCACCATCACCAC
chr1	219727296	219727308	CCACCATCACCAC
chr1	221311302	221311314	CCACCATCACCAC
chr1	223651385	223651397	CCACCATCACCAC
chr1	231353444	231353456	CCACCATCACCAC
chr1	235747432	235747444	CCACCATCACCAC
chr1	237366438	237366450	CCACCATCACCAC
chr1	237612371	237612383	CCACCATCACCAC
chr1	241638664	241638676	CCACCATCACCAC
chr1	242875895	242875907	CCACCATCACCAC
chr1	245716473	245716485	CCACCATCACCAC
chr2	409847	409859	CCACCATCACCAC
chr2	3318953	3318965	CCACCATCACCAC
chr2	3318990	3319002	CCACCATCACCAC
chr2	3319027	3319039	CCACCATCACCAC
chr2	3319101	3319113	CCACCATCACCAC
chr2	3319138	3319150	CCACCATCACCAC
chr2	3319175	3319187	CCACCATCACCAC
chr2	3319212	3319224	CCACCATCACCAC
chr2	3319249	3319261	CCACCATCACCAC
chr2	3319286	3319298	CCACCATCACCAC
chr2	3319323	3319335	CCACCATCACCAC
chr2	3319360	3319372	CCACCATCACCAC
chr2	3319397	3319409	CCACCATCACCAC
chr2	3319435	3319447	CCACCATCACCAC
chr2	3319472	3319484	CCACCATCACCAC
chr2	3319509	3319521	CCACCATCACCAC
chr2	3319543	3319555	CCACCATCACCAC
chr2	3319617	3319629	CCACCATCACCAC
chr2	3319654	3319666	CCACCATCACCAC
chr2	3319691	3319703	CCACCATCACCAC
chr2	3319728	3319740	CCACCATCACCAC
chr2	3319765	3319777	CCACCATCACCAC
chr2	3319802	3319814	CCACCATCACCAC
chr2	3319907	3319919	CCACCATCACCAC
chr2	5741380	5741392	CCACCATCACCAC
chr2	10452192	10452204	CCACCATCACCAC
chr2	10539361	10539373	CCACCATCACCAC
chr2	10539382	10539394	CCACCATCACCAC
chr2	10539400	10539412	CCACCATCACCAC
chr2	10539418	10539430	CCACCATCACCAC
chr2	10539445	10539457	CCACCATCACCAC
chr2	10539472	10539484	CCACCATCACCAC
chr2	10539517	10539529	CCACCATCACCAC
chr2	10539544	10539556	CCACCATCACCAC
chr2	11542821	11542833	CCACCATCACCAC
chr2	11542833	11542845	CCACCATCACCAC
chr2	12181190	12181202	CCACCATCACCAC
chr2	13605600	13605612	CCACCATCACCAC
chr2	16591306	16591318	CCACCATCACCAC
chr2	19276521	19276533	CCACCATCACCAC
chr2	22243264	22243276	CCACCATCACCAC
chr2	27297862	27297874	CCACCATCACCAC
chr2	37957045	37957057	CCACCATCACCAC
chr2	37957054	37957066	CCACCATCACCAC
chr2	40742239	40742251	CCACCATCACCAC
chr2	43192063	43192075	CCACCATCACCAC
chr2	44172975	44172987	CCACCATCACCAC
chr2	49285260	49285272	CCACCATCACCAC
chr2	63283268	63283280	CCACCATCACCAC
chr2	64602732	64602744	CCACCATCACCAC
chr2	64602741	64602753	CCACCATCACCAC
chr2	64602820	64602832	CCACCATCACCAC
chr2	64602864	64602876	CCACCATCACCAC
chr2	64602896	64602908	CCACCATCACCAC
chr2	64602905	64602917	CCACCATCACCAC
chr2	64602934	64602946	CCACCATCACCAC
chr2	64602943	64602955	CCACCATCACCAC
chr2	64602972	64602984	CCACCATCACCAC
chr2	64602981	64602993	CCACCATCACCAC
chr2	64603010	64603022	CCACCATCACCAC
chr2	64603019	64603031	CCACCATCACCAC
chr2	64603089	64603101	CCACCATCACCAC
chr2	64603098	64603110	CCACCATCACCAC
chr2	64603127	64603139	CCACCATCACCAC
chr2	64603136	64603148	CCACCATCACCAC
chr2	64603200	64603212	CCACCATCACCAC
chr2	64603209	64603221	CCACCATCACCAC
chr2	64603241	64603253	CCACCATCACCAC
chr2	64603250	64603262	CCACCATCACCAC
chr2	64603279	64603291	CCACCATCACCAC
chr2	64603288	64603300	CCACCATCACCAC
chr2	64603320	64603332	CCACCATCACCAC
chr2	64603419	64603431	CCACCATCACCAC
chr2	72060674	72060686	CCACCATCACCAC
chr2	86398539	86398551	CCACCATCACCAC
chr2	96390563	96390575	CCACCATCACCAC
chr2	96390590	96390602	CCACCATCACCAC
chr2	96390599	96390611	CCACCATCACCAC
chr2	97315105	97315117	CCACCATCACCAC
chr2	98771700	98771712	CCACCATCACCAC
chr2	110373383	110373395	CCACCATCACCAC
chr2	112009091	112009103	CCACCATCACCAC
chr2	112009112	112009124	CCACCATCACCAC
chr2	113103806	113103818	CCACCATCACCAC
chr2	113103850	113103862	CCACCATCACCAC
chr2	113103865	113103877	CCACCATCACCAC
chr2	113103874	113103886	CCACCATCACCAC
chr2	113103898	113103910	CCACCATCACCAC
chr2	113103907	113103919	CCACCATCACCAC
chr2	113103919	113103931	CCACCATCACCAC
chr2	113103928	113103940	CCACCATCACCAC
chr2	113103943	113103955	CCACCATCACCAC
chr2	113103952	113103964	CCACCATCACCAC
chr2	113103967	113103979	CCACCATCACCAC
chr2	113103976	113103988	CCACCATCACCAC
chr2	113103985	113103997	CCACCATCACCAC
chr2	113104000	113104012	CCACCATCACCAC
chr2	113104009	113104021	CCACCATCACCAC
chr2	113104024	113104036	CCACCATCACCAC
chr2	113104033	113104045	CCACCATCACCAC
chr2	113104048	113104060	CCACCATCACCAC
chr2	113104057	113104069	CCACCATCACCAC
chr2	113104114	113104126	CCACCATCACCAC
chr2	113104195	113104207	CCACCATCACCAC
chr2	113104228	113104240	CCACCATCACCAC
chr2	113104272	113104284	CCACCATCACCAC
chr2	113104281	113104293	CCACCATCACCAC
chr2	113104293	113104305	CCACCATCACCAC
chr2	113104314	113104326	CCACCATCACCAC
chr2	113104323	113104335	CCACCATCACCAC
chr2	113104335	113104347	CCACCATCACCAC
chr2	113104344	113104356	CCACCATCACCAC
chr2	113104359	113104371	CCACCATCACCAC
chr2	113104368	113104380	CCACCATCACCAC
chr2	113104453	113104465	CCACCATCACCAC
chr2	113104576	113104588	CCACCATCACCAC
chr2	113104594	113104606	CCACCATCACCAC
chr2	113104636	113104648	CCACCATCACCAC
chr2	113104651	113104663	CCACCATCACCAC
chr2	113104681	113104693	CCACCATCACCAC
chr2	113104717	113104729	CCACCATCACCAC
chr2	114123982	114123994	CCACCATCACCAC
chr2	114123991	114124003	CCACCATCACCAC
chr2	125529298	125529310	CCACCATCACCAC
chr2	127591940	127591952	CCACCATCACCAC
chr2	128859636	128859648	CCACCATCACCAC
chr2	148166877	148166889	CCACCATCACCAC
chr2	148166889	148166901	CCACCATCACCAC
chr2	152930709	152930721	CCACCATCACCAC
chr2	152931037	152931049	CCACCATCACCAC
chr2	158548930	158548942	CCACCATCACCAC
chr2	161066017	161066029	CCACCATCACCAC
chr2	161767083	161767095	CCACCATCACCAC
chr2	164464946	164464958	CCACCATCACCAC
chr2	172974394	172974406	CCACCATCACCAC
chr2	176070102	176070114	CCACCATCACCAC
chr2	176910223	176910235	CCACCATCACCAC
chr2	189192808	189192820	CCACCATCACCAC
chr2	200034363	200034375	CCACCATCACCAC
chr2	202827392	202827404	CCACCATCACCAC
chr2	204256992	204257004	CCACCATCACCAC
chr2	205022309	205022321	CCACCATCACCAC
chr2	208298786	208298798	CCACCATCACCAC
chr2	217237852	217237864	CCACCATCACCAC
chr2	218083835	218083847	CCACCATCACCAC
chr2	223388218	223388230	CCACCATCACCAC
chr2	223951948	223951960	CCACCATCACCAC
chr2	231869956	231869968	CCACCATCACCAC
chr2	231870016	231870028	CCACCATCACCAC
chr2	231870088	231870100	CCACCATCACCAC
chr2	231870157	231870169	CCACCATCACCAC
chr2	231870199	231870211	CCACCATCACCAC
chr2	231870226	231870238	CCACCATCACCAC
chr2	232444305	232444317	CCACCATCACCAC
chr2	241340153	241340165	CCACCATCACCAC
chr3	9764584	9764596	CCACCATCACCAC
chr3	18032667	18032679	CCACCATCACCAC
chr3	21527398	21527410	CCACCATCACCAC
chr3	31633535	31633547	CCACCATCACCAC
chr3	36774652	36774664	CCACCATCACCAC
chr3	44966961	44966973	CCACCATCACCAC
chr3	45802113	45802125	CCACCATCACCAC
chr3	47976409	47976421	CCACCATCACCAC
chr3	49356363	49356375	CCACCATCACCAC
chr3	54325290	54325302	CCACCATCACCAC
chr3	58602313	58602325	CCACCATCACCAC
chr3	61310561	61310573	CCACCATCACCAC
chr3	65440504	65440516	CCACCATCACCAC
chr3	67922214	67922226	CCACCATCACCAC
chr3	74348857	74348869	CCACCATCACCAC
chr3	83736321	83736333	CCACCATCACCAC
chr3	84493676	84493688	CCACCATCACCAC
chr3	86395073	86395085	CCACCATCACCAC
chr3	87207609	87207621	CCACCATCACCAC
chr3	89703736	89703748	CCACCATCACCAC
chr3	93731579	93731591	CCACCATCACCAC
chr3	95907125	95907137	CCACCATCACCAC
chr3	111799433	111799445	CCACCATCACCAC
chr3	120198442	120198454	CCACCATCACCAC
chr3	124402889	124402901	CCACCATCACCAC
chr3	126580649	126580661	CCACCATCACCAC
chr3	126580673	126580685	CCACCATCACCAC
chr3	126580697	126580709	CCACCATCACCAC
chr3	126580721	126580733	CCACCATCACCAC
chr3	126580793	126580805	CCACCATCACCAC
chr3	126580817	126580829	CCACCATCACCAC
chr3	126580838	126580850	CCACCATCACCAC
chr3	126580862	126580874	CCACCATCACCAC
chr3	126580910	126580922	CCACCATCACCAC
chr3	126580934	126580946	CCACCATCACCAC
chr3	126580958	126580970	CCACCATCACCAC
chr3	126580982	126580994	CCACCATCACCAC
chr3	126581006	126581018	CCACCATCACCAC
chr3	126581213	126581225	CCACCATCACCAC
chr3	126581258	126581270	CCACCATCACCAC
chr3	126581282	126581294	CCACCATCACCAC
chr3	126581303	126581315	CCACCATCACCAC
chr3	126581330	126581342	CCACCATCACCAC
chr3	126581354	126581366	CCACCATCACCAC
chr3	126581378	126581390	CCACCATCACCAC
chr3	126581402	126581414	CCACCATCACCAC
chr3	126581441	126581453	CCACCATCACCAC
chr3	126581465	126581477	CCACCATCACCAC
chr3	126581489	126581501	CCACCATCACCAC
chr3	126581513	126581525	CCACCATCACCAC
chr3	126581537	126581549	CCACCATCACCAC
chr3	126581582	126581594	CCACCATCACCAC
chr3	126581603	126581615	CCACCATCACCAC
chr3	126581627	126581639	CCACCATCACCAC
chr3	126581675	126581687	CCACCATCACCAC
chr3	126581696	126581708	CCACCATCACCAC
chr3	126581741	126581753	CCACCATCACCAC
chr3	126581765	126581777	CCACCATCACCAC
chr3	126581813	126581825	CCACCATCACCAC
chr3	126581834	126581846	CCACCATCACCAC
chr3	126581879	126581891	CCACCATCACCAC
chr3	126581933	126581945	CCACCATCACCAC
chr3	126581987	126581999	CCACCATCACCAC
chr3	126582008	126582020	CCACCATCACCAC
chr3	126582032	126582044	CCACCATCACCAC
chr3	126582056	126582068	CCACCATCACCAC
chr3	126582080	126582092	CCACCATCACCAC
chr3	126582317	126582329	CCACCATCACCAC
chr3	126582362	126582374	CCACCATCACCAC
chr3	126582386	126582398	CCACCATCACCAC
chr3	126582407	126582419	CCACCATCACCAC
chr3	126582434	126582446	CCACCATCACCAC
chr3	126582458	126582470	CCACCATCACCAC
chr3	126582482	126582494	CCACCATCACCAC
chr3	126582506	126582518	CCACCATCACCAC
chr3	126582530	126582542	CCACCATCACCAC
chr3	126582713	126582725	CCACCATCACCAC
chr3	126582782	126582794	CCACCATCACCAC
chr3	126582803	126582815	CCACCATCACCAC
chr3	126582869	126582881	CCACCATCACCAC
chr3	126582956	126582968	CCACCATCACCAC
chr3	126583004	126583016	CCACCATCACCAC
chr3	126583036	126583048	CCACCATCACCAC
chr3	127282611	127282623	CCACCATCACCAC
chr3	127282632	127282644	CCACCATCACCAC
chr3	127282653	127282665	CCACCATCACCAC
chr3	127282812	127282824	CCACCATCACCAC
chr3	127282980	127282992	CCACCATCACCAC
chr3	145811785	145811797	CCACCATCACCAC
chr3	176925024	176925036	CCACCATCACCAC
chr3	178422754	178422766	CCACCATCACCAC
chr3	178752502	178752514	CCACCATCACCAC
chr3	180624329	180624341	CCACCATCACCAC
chr3	183962584	183962596	CCACCATCACCAC
chr3	186073318	186073330	CCACCATCACCAC
chr3	186364717	186364729	CCACCATCACCAC
chr3	195494438	195494450	CCACCATCACCAC
chr3	195494450	195494462	CCACCATCACCAC
chr3	195494486	195494498	CCACCATCACCAC
chr3	195494495	195494507	CCACCATCACCAC
chr3	195494592	195494604	CCACCATCACCAC
chr3	195494625	195494637	CCACCATCACCAC
chr3	195494643	195494655	CCACCATCACCAC
chr3	195494679	195494691	CCACCATCACCAC
chr3	195494697	195494709	CCACCATCACCAC
chr3	195494742	195494754	CCACCATCACCAC
chr3	195494751	195494763	CCACCATCACCAC
chr3	195494763	195494775	CCACCATCACCAC
chr3	197436176	197436188	CCACCATCACCAC
chr4	5672085	5672097	CCACCATCACCAC
chr4	5745234	5745246	CCACCATCACCAC
chr4	5858651	5858663	CCACCATCACCAC
chr4	5858793	5858805	CCACCATCACCAC
chr4	6171771	6171783	CCACCATCACCAC
chr4	6171956	6171968	CCACCATCACCAC
chr4	6171998	6172010	CCACCATCACCAC
chr4	6172043	6172055	CCACCATCACCAC
chr4	6172100	6172112	CCACCATCACCAC
chr4	6172237	6172249	CCACCATCACCAC
chr4	6172752	6172764	CCACCATCACCAC
chr4	6172788	6172800	CCACCATCACCAC
chr4	6173101	6173113	CCACCATCACCAC
chr4	6580763	6580775	CCACCATCACCAC
chr4	6580772	6580784	CCACCATCACCAC
chr4	6580862	6580874	CCACCATCACCAC
chr4	6580952	6580964	CCACCATCACCAC
chr4	6580977	6580989	CCACCATCACCAC
chr4	6580992	6581004	CCACCATCACCAC
chr4	6581022	6581034	CCACCATCACCAC
chr4	6581040	6581052	CCACCATCACCAC
chr4	6581149	6581161	CCACCATCACCAC
chr4	6581308	6581320	CCACCATCACCAC
chr4	6581422	6581434	CCACCATCACCAC
chr4	7689526	7689538	CCACCATCACCAC
chr4	32617856	32617868	CCACCATCACCAC
chr4	37539651	37539663	CCACCATCACCAC
chr4	53557915	53557927	CCACCATCACCAC
chr4	57797608	57797620	CCACCATCACCAC
chr4	60972559	60972571	CCACCATCACCAC
chr4	79121220	79121232	CCACCATCACCAC
chr4	84665684	84665696	CCACCATCACCAC
chr4	104003671	104003683	CCACCATCACCAC
chr4	106253984	106253996	CCACCATCACCAC
chr4	107353154	107353166	CCACCATCACCAC
chr4	117807506	117807518	CCACCATCACCAC
chr4	120091250	120091262	CCACCATCACCAC
chr4	128981099	128981111	CCACCATCACCAC
chr4	130226682	130226694	CCACCATCACCAC
chr4	133912404	133912416	CCACCATCACCAC
chr4	144404518	144404530	CCACCATCACCAC
chr4	144608513	144608525	CCACCATCACCAC
chr4	147561252	147561264	CCACCATCACCAC
chr4	151915343	151915355	CCACCATCACCAC
chr4	154050410	154050422	CCACCATCACCAC
chr4	154050431	154050443	CCACCATCACCAC
chr4	154050565	154050577	CCACCATCACCAC
chr4	154050591	154050603	CCACCATCACCAC
chr4	154050606	154050618	CCACCATCACCAC
chr4	154050624	154050636	CCACCATCACCAC
chr4	154050654	154050666	CCACCATCACCAC
chr4	154050672	154050684	CCACCATCACCAC
chr4	154050681	154050693	CCACCATCACCAC
chr4	154050693	154050705	CCACCATCACCAC
chr4	154050702	154050714	CCACCATCACCAC
chr4	154050738	154050750	CCACCATCACCAC
chr4	154050765	154050777	CCACCATCACCAC
chr4	154050780	154050792	CCACCATCACCAC
chr4	154050935	154050947	CCACCATCACCAC
chr4	154050956	154050968	CCACCATCACCAC
chr4	154050965	154050977	CCACCATCACCAC
chr4	154050977	154050989	CCACCATCACCAC
chr4	154051021	154051033	CCACCATCACCAC
chr4	154051063	154051075	CCACCATCACCAC
chr4	154051093	154051105	CCACCATCACCAC
chr4	154051114	154051126	CCACCATCACCAC
chr4	154051170	154051182	CCACCATCACCAC
chr4	154051241	154051253	CCACCATCACCAC
chr4	154051312	154051324	CCACCATCACCAC
chr4	155476013	155476025	CCACCATCACCAC
chr4	160261810	160261822	CCACCATCACCAC
chr4	160261922	160261934	CCACCATCACCAC
chr4	179874609	179874621	CCACCATCACCAC
chr4	179874669	179874681	CCACCATCACCAC
chr4	179874714	179874726	CCACCATCACCAC
chr4	179874735	179874747	CCACCATCACCAC
chr4	179874842	179874854	CCACCATCACCAC
chr4	179874914	179874926	CCACCATCACCAC
chr4	179874969	179874981	CCACCATCACCAC
chr4	179875076	179875088	CCACCATCACCAC
chr4	179875238	179875250	CCACCATCACCAC
chr4	179875286	179875298	CCACCATCACCAC
chr4	179875310	179875322	CCACCATCACCAC
chr4	180837326	180837338	CCACCATCACCAC
chr4	185286936	185286948	CCACCATCACCAC
chr4	188107236	188107248	CCACCATCACCAC
chr4	190757304	190757316	CCACCATCACCAC
chr4	190757375	190757387	CCACCATCACCAC
chr4	190757773	190757785	CCACCATCACCAC
chr4	190757844	190757856	CCACCATCACCAC
chr4	190758225	190758237	CCACCATCACCAC
chr4	190758296	190758308	CCACCATCACCAC
chr5	7371513	7371525	CCACCATCACCAC
chr5	7371730	7371742	CCACCATCACCAC
chr5	7371817	7371829	CCACCATCACCAC
chr5	7372156	7372168	CCACCATCACCAC
chr5	7372263	7372275	CCACCATCACCAC
chr5	7372368	7372380	CCACCATCACCAC
chr5	7372431	7372443	CCACCATCACCAC
chr5	7372575	7372587	CCACCATCACCAC
chr5	7372620	7372632	CCACCATCACCAC
chr5	7372641	7372653	CCACCATCACCAC
chr5	7372656	7372668	CCACCATCACCAC
chr5	7372683	7372695	CCACCATCACCAC
chr5	7372743	7372755	CCACCATCACCAC
chr5	7372779	7372791	CCACCATCACCAC
chr5	7372836	7372848	CCACCATCACCAC
chr5	7372910	7372922	CCACCATCACCAC
chr5	7372961	7372973	CCACCATCACCAC
chr5	7487434	7487446	CCACCATCACCAC
chr5	7741620	7741632	CCACCATCACCAC
chr5	9408009	9408021	CCACCATCACCAC
chr5	9408307	9408319	CCACCATCACCAC
chr5	9863285	9863297	CCACCATCACCAC
chr5	17035084	17035096	CCACCATCACCAC
chr5	35708639	35708651	CCACCATCACCAC
chr5	51142062	51142074	CCACCATCACCAC
chr5	53577416	53577428	CCACCATCACCAC
chr5	54812045	54812057	CCACCATCACCAC
chr5	57930517	57930529	CCACCATCACCAC
chr5	58761123	58761135	CCACCATCACCAC
chr5	68805875	68805887	CCACCATCACCAC
chr5	103042806	103042818	CCACCATCACCAC
chr5	107615016	107615028	CCACCATCACCAC
chr5	112459373	112459385	CCACCATCACCAC
chr5	112791076	112791088	CCACCATCACCAC
chr5	137962871	137962883	CCACCATCACCAC
chr5	143551145	143551157	CCACCATCACCAC
chr5	145908907	145908919	CCACCATCACCAC
chr5	148242061	148242073	CCACCATCACCAC
chr5	156276868	156276880	CCACCATCACCAC
chr5	164665836	164665848	CCACCATCACCAC
chr5	167752745	167752757	CCACCATCACCAC
chr5	168940413	168940425	CCACCATCACCAC
chr5	170261034	170261046	CCACCATCACCAC
chr5	170261091	170261103	CCACCATCACCAC
chr5	170261169	170261181	CCACCATCACCAC
chr5	171525895	171525907	CCACCATCACCAC
chr5	171525907	171525919	CCACCATCACCAC
chr5	171525967	171525979	CCACCATCACCAC
chr5	171526042	171526054	CCACCATCACCAC
chr5	176699141	176699153	CCACCATCACCAC
chr5	177940977	177940989	CCACCATCACCAC
chr5	177964861	177964873	CCACCATCACCAC
chr6	3222202	3222214	CCACCATCACCAC
chr6	3222245	3222257	CCACCATCACCAC
chr6	3222332	3222344	CCACCATCACCAC
chr6	3222368	3222380	CCACCATCACCAC
chr6	3222471	3222483	CCACCATCACCAC
chr6	5923905	5923917	CCACCATCACCAC
chr6	6243331	6243343	CCACCATCACCAC
chr6	9844310	9844322	CCACCATCACCAC
chr6	24927232	24927244	CCACCATCACCAC
chr6	24927318	24927330	CCACCATCACCAC
chr6	24927548	24927560	CCACCATCACCAC
chr6	30628006	30628018	CCACCATCACCAC
chr6	32817097	32817109	CCACCATCACCAC
chr6	33411212	33411224	CCACCATCACCAC
chr6	34032959	34032971	CCACCATCACCAC
chr6	34212758	34212770	CCACCATCACCAC
chr6	35137480	35137492	CCACCATCACCAC
chr6	36755113	36755125	CCACCATCACCAC
chr6	41051380	41051392	CCACCATCACCAC
chr6	41386794	41386806	CCACCATCACCAC
chr6	43261665	43261677	CCACCATCACCAC
chr6	43261691	43261703	CCACCATCACCAC
chr6	43262018	43262030	CCACCATCACCAC
chr6	43262285	43262297	CCACCATCACCAC
chr6	48903731	48903743	CCACCATCACCAC
chr6	49321346	49321358	CCACCATCACCAC
chr6	53959836	53959848	CCACCATCACCAC
chr6	58087355	58087367	CCACCATCACCAC
chr6	84951194	84951206	CCACCATCACCAC
chr6	100061567	100061579	CCACCATCACCAC
chr6	105923070	105923082	CCACCATCACCAC
chr6	113418071	113418083	CCACCATCACCAC
chr6	131302609	131302621	CCACCATCACCAC
chr6	132400559	132400571	CCACCATCACCAC
chr6	137227322	137227334	CCACCATCACCAC
chr6	142124916	142124928	CCACCATCACCAC
chr6	145283643	145283655	CCACCATCACCAC
chr6	148728293	148728305	CCACCATCACCAC
chr6	148814350	148814362	CCACCATCACCAC
chr6	157362971	157362983	CCACCATCACCAC
chr6	157641025	157641037	CCACCATCACCAC
chr6	157691615	157691627	CCACCATCACCAC
chr6	157691683	157691695	CCACCATCACCAC
chr6	161170682	161170694	CCACCATCACCAC
chr6	161436509	161436521	CCACCATCACCAC
chr6	166162820	166162832	CCACCATCACCAC
chr6	168042167	168042179	CCACCATCACCAC
chr6	168042203	168042215	CCACCATCACCAC
chr6	168042212	168042224	CCACCATCACCAC
chr6	168190726	168190738	CCACCATCACCAC
chr6	168388322	168388334	CCACCATCACCAC
chr6	168520740	168520752	CCACCATCACCAC
chr6	169237802	169237814	CCACCATCACCAC
chr7	396003	396015	CCACCATCACCAC
[truncated: 2,266 more rows]
