# Supplementary material for: Cancer Associated PRDM9: Implications for Linking Genomic Instability and Meiotic Recombination
Source: Int J Mol Sci. 2023 Nov 20;24(22):16522. doi: 10.3390/ijms242216522 (PMC10671843; doi:10.3390/ijms242216522)
Supplement: Supplementary file 1 [file ijms-24-16522-s001.zip › Supplemntary file 1/BRC100/CCACCATCACCCC.bed]

chr1	7532613	7532625	CCACCATCACCCC
chr1	10734253	10734265	CCACCATCACCCC
chr1	20093051	20093063	CCACCATCACCCC
chr1	37044251	37044263	CCACCATCACCCC
chr1	41727242	41727254	CCACCATCACCCC
chr1	47640121	47640133	CCACCATCACCCC
chr1	47962315	47962327	CCACCATCACCCC
chr1	81868502	81868514	CCACCATCACCCC
chr1	85684248	85684260	CCACCATCACCCC
chr1	153463562	153463574	CCACCATCACCCC
chr1	156067783	156067795	CCACCATCACCCC
chr1	157478331	157478343	CCACCATCACCCC
chr1	167739507	167739519	CCACCATCACCCC
chr1	171553859	171553871	CCACCATCACCCC
chr1	204103621	204103633	CCACCATCACCCC
chr1	245810240	245810252	CCACCATCACCCC
chr2	18583382	18583394	CCACCATCACCCC
chr2	63301979	63301991	CCACCATCACCCC
chr2	101411989	101412001	CCACCATCACCCC
chr2	103005143	103005155	CCACCATCACCCC
chr2	115569243	115569255	CCACCATCACCCC
chr2	119578289	119578301	CCACCATCACCCC
chr2	135168877	135168889	CCACCATCACCCC
chr2	171416293	171416305	CCACCATCACCCC
chr2	186546421	186546433	CCACCATCACCCC
chr2	208332559	208332571	CCACCATCACCCC
chr2	218765659	218765671	CCACCATCACCCC
chr2	227561395	227561407	CCACCATCACCCC
chr2	235761485	235761497	CCACCATCACCCC
chr2	235763012	235763024	CCACCATCACCCC
chr2	237113659	237113671	CCACCATCACCCC
chr2	241944768	241944780	CCACCATCACCCC
chr3	16170071	16170083	CCACCATCACCCC
chr3	20291402	20291414	CCACCATCACCCC
chr3	39176494	39176506	CCACCATCACCCC
chr3	43910152	43910164	CCACCATCACCCC
chr3	44957659	44957671	CCACCATCACCCC
chr3	47020004	47020016	CCACCATCACCCC
chr3	48520169	48520181	CCACCATCACCCC
chr3	86411682	86411694	CCACCATCACCCC
chr3	89605192	89605204	CCACCATCACCCC
chr3	112323196	112323208	CCACCATCACCCC
chr3	123110434	123110446	CCACCATCACCCC
chr3	129700879	129700891	CCACCATCACCCC
chr3	159676668	159676680	CCACCATCACCCC
chr3	169589229	169589241	CCACCATCACCCC
chr3	177170646	177170658	CCACCATCACCCC
chr3	186072947	186072959	CCACCATCACCCC
chr3	186073368	186073380	CCACCATCACCCC
chr3	195494721	195494733	CCACCATCACCCC
chr3	197240976	197240988	CCACCATCACCCC
chr4	13702951	13702963	CCACCATCACCCC
chr4	13888319	13888331	CCACCATCACCCC
chr4	15896097	15896109	CCACCATCACCCC
chr4	28689773	28689785	CCACCATCACCCC
chr4	145954416	145954428	CCACCATCACCCC
chr5	68006636	68006648	CCACCATCACCCC
chr5	68130436	68130448	CCACCATCACCCC
chr5	125697691	125697703	CCACCATCACCCC
chr5	127014995	127015007	CCACCATCACCCC
chr5	133176958	133176970	CCACCATCACCCC
chr5	152217673	152217685	CCACCATCACCCC
chr5	156900657	156900669	CCACCATCACCCC
chr5	158609439	158609451	CCACCATCACCCC
chr5	167557589	167557601	CCACCATCACCCC
chr5	171526207	171526219	CCACCATCACCCC
chr5	172160037	172160049	CCACCATCACCCC
chr5	172666274	172666286	CCACCATCACCCC
chr5	175072103	175072115	CCACCATCACCCC
chr6	29926661	29926673	CCACCATCACCCC
chr6	41386116	41386128	CCACCATCACCCC
chr6	73890328	73890340	CCACCATCACCCC
chr6	92073136	92073148	CCACCATCACCCC
chr6	123413106	123413118	CCACCATCACCCC
chr6	155869685	155869697	CCACCATCACCCC
chr7	1482241	1482253	CCACCATCACCCC
chr7	2347445	2347457	CCACCATCACCCC
chr7	18556646	18556658	CCACCATCACCCC
chr7	33820489	33820501	CCACCATCACCCC
chr7	51430394	51430406	CCACCATCACCCC
chr7	67071638	67071650	CCACCATCACCCC
chr7	75617480	75617492	CCACCATCACCCC
chr7	81876199	81876211	CCACCATCACCCC
chr7	85866329	85866341	CCACCATCACCCC
chr7	99599041	99599053	CCACCATCACCCC
chr7	123780090	123780102	CCACCATCACCCC
chr7	133357814	133357826	CCACCATCACCCC
chr7	144070063	144070075	CCACCATCACCCC
chr8	58012022	58012034	CCACCATCACCCC
chr8	59055120	59055132	CCACCATCACCCC
chr8	67582764	67582776	CCACCATCACCCC
chr8	76160207	76160219	CCACCATCACCCC
chr8	99437245	99437257	CCACCATCACCCC
chr8	108751935	108751947	CCACCATCACCCC
chr8	111899300	111899312	CCACCATCACCCC
chr8	124209245	124209257	CCACCATCACCCC
chr8	128940852	128940864	CCACCATCACCCC
chr8	131359845	131359857	CCACCATCACCCC
chr8	143249460	143249472	CCACCATCACCCC
chr8	143707000	143707012	CCACCATCACCCC
chr9	2875172	2875184	CCACCATCACCCC
chr9	86461604	86461616	CCACCATCACCCC
chr9	89634193	89634205	CCACCATCACCCC
chr9	98559271	98559283	CCACCATCACCCC
chr9	103431158	103431170	CCACCATCACCCC
chr9	121354609	121354621	CCACCATCACCCC
chr9	124887927	124887939	CCACCATCACCCC
chr10	12074994	12075006	CCACCATCACCCC
chr10	14074702	14074714	CCACCATCACCCC
chr10	26643719	26643731	CCACCATCACCCC
chr10	37912445	37912457	CCACCATCACCCC
chr10	50604344	50604356	CCACCATCACCCC
chr10	74100694	74100706	CCACCATCACCCC
chr10	80938163	80938175	CCACCATCACCCC
chr10	90707131	90707143	CCACCATCACCCC
chr10	118982160	118982172	CCACCATCACCCC
chr11	6412313	6412325	CCACCATCACCCC
chr11	90266656	90266668	CCACCATCACCCC
chr11	111307642	111307654	CCACCATCACCCC
chr11	114832450	114832462	CCACCATCACCCC
chr12	5556293	5556305	CCACCATCACCCC
chr12	67462464	67462476	CCACCATCACCCC
chr12	96308374	96308386	CCACCATCACCCC
chr12	104902742	104902754	CCACCATCACCCC
chr12	118093365	118093377	CCACCATCACCCC
chr12	121691491	121691503	CCACCATCACCCC
chr12	123679315	123679327	CCACCATCACCCC
chr12	129033943	129033955	CCACCATCACCCC
chr13	30717748	30717760	CCACCATCACCCC
chr13	48218471	48218483	CCACCATCACCCC
chr13	90086664	90086676	CCACCATCACCCC
chr14	20228829	20228841	CCACCATCACCCC
chr14	22590657	22590669	CCACCATCACCCC
chr14	28722087	28722099	CCACCATCACCCC
chr14	54858029	54858041	CCACCATCACCCC
chr14	76737544	76737556	CCACCATCACCCC
chr14	90189490	90189502	CCACCATCACCCC
chr14	104691470	104691482	CCACCATCACCCC
chr15	22345476	22345488	CCACCATCACCCC
chr15	73861432	73861444	CCACCATCACCCC
chr15	79349465	79349477	CCACCATCACCCC
chr15	79884893	79884905	CCACCATCACCCC
chr15	80241198	80241210	CCACCATCACCCC
chr15	98118112	98118124	CCACCATCACCCC
chr16	4159750	4159762	CCACCATCACCCC
chr16	30961804	30961816	CCACCATCACCCC
chr16	49760278	49760290	CCACCATCACCCC
chr16	55906766	55906778	CCACCATCACCCC
chr16	58926327	58926339	CCACCATCACCCC
chr16	63941008	63941020	CCACCATCACCCC
chr16	78691112	78691124	CCACCATCACCCC
chr17	10797903	10797915	CCACCATCACCCC
chr17	15188209	15188221	CCACCATCACCCC
chr17	32578438	32578450	CCACCATCACCCC
chr17	35990364	35990376	CCACCATCACCCC
chr17	40929984	40929996	CCACCATCACCCC
chr17	47641962	47641974	CCACCATCACCCC
chr17	47798224	47798236	CCACCATCACCCC
chr17	49293440	49293452	CCACCATCACCCC
chr17	56650366	56650378	CCACCATCACCCC
chr17	59562910	59562922	CCACCATCACCCC
chr17	63560938	63560950	CCACCATCACCCC
chr17	78526213	78526225	CCACCATCACCCC
chr18	19492903	19492915	CCACCATCACCCC
chr18	44458474	44458486	CCACCATCACCCC
chr18	76786667	76786679	CCACCATCACCCC
chr19	5294271	5294283	CCACCATCACCCC
chr19	16827384	16827396	CCACCATCACCCC
chr19	22703988	22704000	CCACCATCACCCC
chr19	28781990	28782002	CCACCATCACCCC
chr19	33540850	33540862	CCACCATCACCCC
chr19	47208123	47208135	CCACCATCACCCC
chr20	5406088	5406100	CCACCATCACCCC
chr20	34234003	34234015	CCACCATCACCCC
chr20	54994084	54994096	CCACCATCACCCC
chr21	43643061	43643073	CCACCATCACCCC
chr21	44261799	44261811	CCACCATCACCCC
chr21	44510344	44510356	CCACCATCACCCC
chr22	18120687	18120699	CCACCATCACCCC
chr22	26025402	26025414	CCACCATCACCCC
chr22	27410212	27410224	CCACCATCACCCC
chr22	30968657	30968669	CCACCATCACCCC
chr22	31288850	31288862	CCACCATCACCCC
chr22	36451866	36451878	CCACCATCACCCC
chr22	39544859	39544871	CCACCATCACCCC
chr22	42922729	42922741	CCACCATCACCCC
chr22	49613335	49613347	CCACCATCACCCC
chrX	14856610	14856622	CCACCATCACCCC
chrX	40638831	40638843	CCACCATCACCCC
chrX	48369310	48369322	CCACCATCACCCC
chrX	49964148	49964160	CCACCATCACCCC
chrX	53113912	53113924	CCACCATCACCCC
chrX	53887059	53887071	CCACCATCACCCC
chrX	99797589	99797601	CCACCATCACCCC
chr17_ctg5_hap1	1062535	1062547	CCACCATCACCCC
chr1	7532613	7532625	CCACCATCACCCC
chr1	10734253	10734265	CCACCATCACCCC
chr1	20093051	20093063	CCACCATCACCCC
chr1	37044251	37044263	CCACCATCACCCC
chr1	41727242	41727254	CCACCATCACCCC
chr1	47640121	47640133	CCACCATCACCCC
chr1	47962315	47962327	CCACCATCACCCC
chr1	81868502	81868514	CCACCATCACCCC
chr1	85684248	85684260	CCACCATCACCCC
chr1	153463562	153463574	CCACCATCACCCC
chr1	156067783	156067795	CCACCATCACCCC
chr1	157478331	157478343	CCACCATCACCCC
chr1	167739507	167739519	CCACCATCACCCC
chr1	171553859	171553871	CCACCATCACCCC
chr1	204103621	204103633	CCACCATCACCCC
chr1	245810240	245810252	CCACCATCACCCC
chr2	18583382	18583394	CCACCATCACCCC
chr2	63301979	63301991	CCACCATCACCCC
chr2	101411989	101412001	CCACCATCACCCC
chr2	103005143	103005155	CCACCATCACCCC
chr2	115569243	115569255	CCACCATCACCCC
chr2	119578289	119578301	CCACCATCACCCC
chr2	135168877	135168889	CCACCATCACCCC
chr2	171416293	171416305	CCACCATCACCCC
chr2	186546421	186546433	CCACCATCACCCC
chr2	208332559	208332571	CCACCATCACCCC
chr2	218765659	218765671	CCACCATCACCCC
chr2	227561395	227561407	CCACCATCACCCC
chr2	235761485	235761497	CCACCATCACCCC
chr2	235763012	235763024	CCACCATCACCCC
chr2	237113659	237113671	CCACCATCACCCC
chr2	241944768	241944780	CCACCATCACCCC
chr3	16170071	16170083	CCACCATCACCCC
chr3	20291402	20291414	CCACCATCACCCC
chr3	39176494	39176506	CCACCATCACCCC
chr3	43910152	43910164	CCACCATCACCCC
chr3	44957659	44957671	CCACCATCACCCC
chr3	47020004	47020016	CCACCATCACCCC
chr3	48520169	48520181	CCACCATCACCCC
chr3	86411682	86411694	CCACCATCACCCC
chr3	89605192	89605204	CCACCATCACCCC
chr3	112323196	112323208	CCACCATCACCCC
chr3	123110434	123110446	CCACCATCACCCC
chr3	129700879	129700891	CCACCATCACCCC
chr3	159676668	159676680	CCACCATCACCCC
chr3	169589229	169589241	CCACCATCACCCC
chr3	177170646	177170658	CCACCATCACCCC
chr3	186072947	186072959	CCACCATCACCCC
chr3	186073368	186073380	CCACCATCACCCC
chr3	195494721	195494733	CCACCATCACCCC
chr3	197240976	197240988	CCACCATCACCCC
chr4	13702951	13702963	CCACCATCACCCC
chr4	13888319	13888331	CCACCATCACCCC
chr4	15896097	15896109	CCACCATCACCCC
chr4	28689773	28689785	CCACCATCACCCC
chr4	145954416	145954428	CCACCATCACCCC
chr5	68006636	68006648	CCACCATCACCCC
chr5	68130436	68130448	CCACCATCACCCC
chr5	125697691	125697703	CCACCATCACCCC
chr5	127014995	127015007	CCACCATCACCCC
chr5	133176958	133176970	CCACCATCACCCC
chr5	152217673	152217685	CCACCATCACCCC
chr5	156900657	156900669	CCACCATCACCCC
chr5	158609439	158609451	CCACCATCACCCC
chr5	167557589	167557601	CCACCATCACCCC
chr5	171526207	171526219	CCACCATCACCCC
chr5	172160037	172160049	CCACCATCACCCC
chr5	172666274	172666286	CCACCATCACCCC
chr5	175072103	175072115	CCACCATCACCCC
chr6	29926661	29926673	CCACCATCACCCC
chr6	41386116	41386128	CCACCATCACCCC
chr6	73890328	73890340	CCACCATCACCCC
chr6	92073136	92073148	CCACCATCACCCC
chr6	123413106	123413118	CCACCATCACCCC
chr6	155869685	155869697	CCACCATCACCCC
chr7	1482241	1482253	CCACCATCACCCC
chr7	2347445	2347457	CCACCATCACCCC
chr7	18556646	18556658	CCACCATCACCCC
chr7	33820489	33820501	CCACCATCACCCC
chr7	51430394	51430406	CCACCATCACCCC
chr7	67071638	67071650	CCACCATCACCCC
chr7	75617480	75617492	CCACCATCACCCC
chr7	81876199	81876211	CCACCATCACCCC
chr7	85866329	85866341	CCACCATCACCCC
chr7	99599041	99599053	CCACCATCACCCC
chr7	123780090	123780102	CCACCATCACCCC
chr7	133357814	133357826	CCACCATCACCCC
chr7	144070063	144070075	CCACCATCACCCC
chr8	58012022	58012034	CCACCATCACCCC
chr8	59055120	59055132	CCACCATCACCCC
chr8	67582764	67582776	CCACCATCACCCC
chr8	76160207	76160219	CCACCATCACCCC
chr8	99437245	99437257	CCACCATCACCCC
chr8	108751935	108751947	CCACCATCACCCC
chr8	111899300	111899312	CCACCATCACCCC
chr8	124209245	124209257	CCACCATCACCCC
chr8	128940852	128940864	CCACCATCACCCC
chr8	131359845	131359857	CCACCATCACCCC
chr8	143249460	143249472	CCACCATCACCCC
chr8	143707000	143707012	CCACCATCACCCC
chr9	2875172	2875184	CCACCATCACCCC
chr9	86461604	86461616	CCACCATCACCCC
chr9	89634193	89634205	CCACCATCACCCC
chr9	98559271	98559283	CCACCATCACCCC
chr9	103431158	103431170	CCACCATCACCCC
chr9	121354609	121354621	CCACCATCACCCC
chr9	124887927	124887939	CCACCATCACCCC
chr10	12074994	12075006	CCACCATCACCCC
chr10	14074702	14074714	CCACCATCACCCC
chr10	26643719	26643731	CCACCATCACCCC
chr10	37912445	37912457	CCACCATCACCCC
chr10	50604344	50604356	CCACCATCACCCC
chr10	74100694	74100706	CCACCATCACCCC
chr10	80938163	80938175	CCACCATCACCCC
chr10	90707131	90707143	CCACCATCACCCC
chr10	118982160	118982172	CCACCATCACCCC
chr11	6412313	6412325	CCACCATCACCCC
chr11	90266656	90266668	CCACCATCACCCC
chr11	111307642	111307654	CCACCATCACCCC
chr11	114832450	114832462	CCACCATCACCCC
chr12	5556293	5556305	CCACCATCACCCC
chr12	67462464	67462476	CCACCATCACCCC
chr12	96308374	96308386	CCACCATCACCCC
chr12	104902742	104902754	CCACCATCACCCC
chr12	118093365	118093377	CCACCATCACCCC
chr12	121691491	121691503	CCACCATCACCCC
chr12	123679315	123679327	CCACCATCACCCC
chr12	129033943	129033955	CCACCATCACCCC
chr13	30717748	30717760	CCACCATCACCCC
chr13	48218471	48218483	CCACCATCACCCC
chr13	90086664	90086676	CCACCATCACCCC
chr14	20228829	20228841	CCACCATCACCCC
chr14	22590657	22590669	CCACCATCACCCC
chr14	28722087	28722099	CCACCATCACCCC
chr14	54858029	54858041	CCACCATCACCCC
chr14	76737544	76737556	CCACCATCACCCC
chr14	90189490	90189502	CCACCATCACCCC
chr14	104691470	104691482	CCACCATCACCCC
chr15	22345476	22345488	CCACCATCACCCC
chr15	73861432	73861444	CCACCATCACCCC
chr15	79349465	79349477	CCACCATCACCCC
chr15	79884893	79884905	CCACCATCACCCC
chr15	80241198	80241210	CCACCATCACCCC
chr15	98118112	98118124	CCACCATCACCCC
chr16	4159750	4159762	CCACCATCACCCC
chr16	30961804	30961816	CCACCATCACCCC
chr16	49760278	49760290	CCACCATCACCCC
chr16	55906766	55906778	CCACCATCACCCC
chr16	58926327	58926339	CCACCATCACCCC
chr16	63941008	63941020	CCACCATCACCCC
chr16	78691112	78691124	CCACCATCACCCC
chr17	10797903	10797915	CCACCATCACCCC
chr17	15188209	15188221	CCACCATCACCCC
chr17	32578438	32578450	CCACCATCACCCC
chr17	35990364	35990376	CCACCATCACCCC
chr17	40929984	40929996	CCACCATCACCCC
chr17	47641962	47641974	CCACCATCACCCC
chr17	47798224	47798236	CCACCATCACCCC
chr17	49293440	49293452	CCACCATCACCCC
chr17	56650366	56650378	CCACCATCACCCC
chr17	59562910	59562922	CCACCATCACCCC
chr17	63560938	63560950	CCACCATCACCCC
chr17	78526213	78526225	CCACCATCACCCC
chr18	19492903	19492915	CCACCATCACCCC
chr18	44458474	44458486	CCACCATCACCCC
chr18	76786667	76786679	CCACCATCACCCC
chr19	5294271	5294283	CCACCATCACCCC
chr19	16827384	16827396	CCACCATCACCCC
chr19	22703988	22704000	CCACCATCACCCC
chr19	28781990	28782002	CCACCATCACCCC
chr19	33540850	33540862	CCACCATCACCCC
chr19	47208123	47208135	CCACCATCACCCC
chr20	5406088	5406100	CCACCATCACCCC
chr20	34234003	34234015	CCACCATCACCCC
chr20	54994084	54994096	CCACCATCACCCC
chr21	43643061	43643073	CCACCATCACCCC
chr21	44261799	44261811	CCACCATCACCCC
chr21	44510344	44510356	CCACCATCACCCC
chr22	18120687	18120699	CCACCATCACCCC
chr22	26025402	26025414	CCACCATCACCCC
chr22	27410212	27410224	CCACCATCACCCC
chr22	30968657	30968669	CCACCATCACCCC
chr22	31288850	31288862	CCACCATCACCCC
chr22	36451866	36451878	CCACCATCACCCC
chr22	39544859	39544871	CCACCATCACCCC
chr22	42922729	42922741	CCACCATCACCCC
chr22	49613335	49613347	CCACCATCACCCC
chrX	14856610	14856622	CCACCATCACCCC
chrX	40638831	40638843	CCACCATCACCCC
chrX	48369310	48369322	CCACCATCACCCC
chrX	49964148	49964160	CCACCATCACCCC
chrX	53113912	53113924	CCACCATCACCCC
chrX	53887059	53887071	CCACCATCACCCC
chrX	99797589	99797601	CCACCATCACCCC
chr17_ctg5_hap1	1062535	1062547	CCACCATCACCCC
chr1	7532613	7532625	CCACCATCACCCC
chr1	10734253	10734265	CCACCATCACCCC
chr1	20093051	20093063	CCACCATCACCCC
chr1	37044251	37044263	CCACCATCACCCC
chr1	41727242	41727254	CCACCATCACCCC
chr1	47640121	47640133	CCACCATCACCCC
chr1	47962315	47962327	CCACCATCACCCC
chr1	81868502	81868514	CCACCATCACCCC
chr1	85684248	85684260	CCACCATCACCCC
chr1	153463562	153463574	CCACCATCACCCC
chr1	156067783	156067795	CCACCATCACCCC
chr1	157478331	157478343	CCACCATCACCCC
chr1	167739507	167739519	CCACCATCACCCC
chr1	171553859	171553871	CCACCATCACCCC
chr1	204103621	204103633	CCACCATCACCCC
chr1	245810240	245810252	CCACCATCACCCC
chr2	18583382	18583394	CCACCATCACCCC
chr2	63301979	63301991	CCACCATCACCCC
chr2	101411989	101412001	CCACCATCACCCC
chr2	103005143	103005155	CCACCATCACCCC
chr2	115569243	115569255	CCACCATCACCCC
chr2	119578289	119578301	CCACCATCACCCC
chr2	135168877	135168889	CCACCATCACCCC
chr2	171416293	171416305	CCACCATCACCCC
chr2	186546421	186546433	CCACCATCACCCC
chr2	208332559	208332571	CCACCATCACCCC
chr2	218765659	218765671	CCACCATCACCCC
chr2	227561395	227561407	CCACCATCACCCC
chr2	235761485	235761497	CCACCATCACCCC
chr2	235763012	235763024	CCACCATCACCCC
chr2	237113659	237113671	CCACCATCACCCC
chr2	241944768	241944780	CCACCATCACCCC
chr3	16170071	16170083	CCACCATCACCCC
chr3	20291402	20291414	CCACCATCACCCC
chr3	39176494	39176506	CCACCATCACCCC
chr3	43910152	43910164	CCACCATCACCCC
chr3	44957659	44957671	CCACCATCACCCC
chr3	47020004	47020016	CCACCATCACCCC
chr3	48520169	48520181	CCACCATCACCCC
chr3	86411682	86411694	CCACCATCACCCC
chr3	89605192	89605204	CCACCATCACCCC
chr3	112323196	112323208	CCACCATCACCCC
chr3	123110434	123110446	CCACCATCACCCC
chr3	129700879	129700891	CCACCATCACCCC
chr3	159676668	159676680	CCACCATCACCCC
chr3	169589229	169589241	CCACCATCACCCC
chr3	177170646	177170658	CCACCATCACCCC
chr3	186072947	186072959	CCACCATCACCCC
chr3	186073368	186073380	CCACCATCACCCC
chr3	195494721	195494733	CCACCATCACCCC
chr3	197240976	197240988	CCACCATCACCCC
chr4	13702951	13702963	CCACCATCACCCC
chr4	13888319	13888331	CCACCATCACCCC
chr4	15896097	15896109	CCACCATCACCCC
chr4	28689773	28689785	CCACCATCACCCC
chr4	145954416	145954428	CCACCATCACCCC
chr5	68006636	68006648	CCACCATCACCCC
chr5	68130436	68130448	CCACCATCACCCC
chr5	125697691	125697703	CCACCATCACCCC
chr5	127014995	127015007	CCACCATCACCCC
chr5	133176958	133176970	CCACCATCACCCC
chr5	152217673	152217685	CCACCATCACCCC
chr5	156900657	156900669	CCACCATCACCCC
chr5	158609439	158609451	CCACCATCACCCC
chr5	167557589	167557601	CCACCATCACCCC
chr5	171526207	171526219	CCACCATCACCCC
chr5	172160037	172160049	CCACCATCACCCC
chr5	172666274	172666286	CCACCATCACCCC
chr5	175072103	175072115	CCACCATCACCCC
chr6	29926661	29926673	CCACCATCACCCC
chr6	41386116	41386128	CCACCATCACCCC
chr6	73890328	73890340	CCACCATCACCCC
chr6	92073136	92073148	CCACCATCACCCC
chr6	123413106	123413118	CCACCATCACCCC
chr6	155869685	155869697	CCACCATCACCCC
chr7	1482241	1482253	CCACCATCACCCC
chr7	2347445	2347457	CCACCATCACCCC
chr7	18556646	18556658	CCACCATCACCCC
chr7	33820489	33820501	CCACCATCACCCC
chr7	51430394	51430406	CCACCATCACCCC
chr7	67071638	67071650	CCACCATCACCCC
chr7	75617480	75617492	CCACCATCACCCC
chr7	81876199	81876211	CCACCATCACCCC
chr7	85866329	85866341	CCACCATCACCCC
chr7	99599041	99599053	CCACCATCACCCC
chr7	123780090	123780102	CCACCATCACCCC
chr7	133357814	133357826	CCACCATCACCCC
chr7	144070063	144070075	CCACCATCACCCC
chr8	58012022	58012034	CCACCATCACCCC
chr8	59055120	59055132	CCACCATCACCCC
chr8	67582764	67582776	CCACCATCACCCC
chr8	76160207	76160219	CCACCATCACCCC
chr8	99437245	99437257	CCACCATCACCCC
chr8	108751935	108751947	CCACCATCACCCC
chr8	111899300	111899312	CCACCATCACCCC
chr8	124209245	124209257	CCACCATCACCCC
chr8	128940852	128940864	CCACCATCACCCC
chr8	131359845	131359857	CCACCATCACCCC
chr8	143249460	143249472	CCACCATCACCCC
chr8	143707000	143707012	CCACCATCACCCC
chr9	2875172	2875184	CCACCATCACCCC
chr9	86461604	86461616	CCACCATCACCCC
chr9	89634193	89634205	CCACCATCACCCC
chr9	98559271	98559283	CCACCATCACCCC
chr9	103431158	103431170	CCACCATCACCCC
chr9	121354609	121354621	CCACCATCACCCC
chr9	124887927	124887939	CCACCATCACCCC
chr10	12074994	12075006	CCACCATCACCCC
chr10	14074702	14074714	CCACCATCACCCC
chr10	26643719	26643731	CCACCATCACCCC
chr10	37912445	37912457	CCACCATCACCCC
chr10	50604344	50604356	CCACCATCACCCC
chr10	74100694	74100706	CCACCATCACCCC
chr10	80938163	80938175	CCACCATCACCCC
chr10	90707131	90707143	CCACCATCACCCC
chr10	118982160	118982172	CCACCATCACCCC
chr11	6412313	6412325	CCACCATCACCCC
chr11	90266656	90266668	CCACCATCACCCC
chr11	111307642	111307654	CCACCATCACCCC
chr11	114832450	114832462	CCACCATCACCCC
chr12	5556293	5556305	CCACCATCACCCC
chr12	67462464	67462476	CCACCATCACCCC
chr12	96308374	96308386	CCACCATCACCCC
chr12	104902742	104902754	CCACCATCACCCC
chr12	118093365	118093377	CCACCATCACCCC
chr12	121691491	121691503	CCACCATCACCCC
chr12	123679315	123679327	CCACCATCACCCC
chr12	129033943	129033955	CCACCATCACCCC
chr13	30717748	30717760	CCACCATCACCCC
chr13	48218471	48218483	CCACCATCACCCC
chr13	90086664	90086676	CCACCATCACCCC
chr14	20228829	20228841	CCACCATCACCCC
chr14	22590657	22590669	CCACCATCACCCC
chr14	28722087	28722099	CCACCATCACCCC
chr14	54858029	54858041	CCACCATCACCCC
chr14	76737544	76737556	CCACCATCACCCC
chr14	90189490	90189502	CCACCATCACCCC
chr14	104691470	104691482	CCACCATCACCCC
chr15	22345476	22345488	CCACCATCACCCC
chr15	73861432	73861444	CCACCATCACCCC
chr15	79349465	79349477	CCACCATCACCCC
chr15	79884893	79884905	CCACCATCACCCC
chr15	80241198	80241210	CCACCATCACCCC
chr15	98118112	98118124	CCACCATCACCCC
chr16	4159750	4159762	CCACCATCACCCC
chr16	30961804	30961816	CCACCATCACCCC
chr16	49760278	49760290	CCACCATCACCCC
chr16	55906766	55906778	CCACCATCACCCC
chr16	58926327	58926339	CCACCATCACCCC
chr16	63941008	63941020	CCACCATCACCCC
chr16	78691112	78691124	CCACCATCACCCC
chr17	10797903	10797915	CCACCATCACCCC
chr17	15188209	15188221	CCACCATCACCCC
chr17	32578438	32578450	CCACCATCACCCC
chr17	35990364	35990376	CCACCATCACCCC
chr17	40929984	40929996	CCACCATCACCCC
chr17	47641962	47641974	CCACCATCACCCC
chr17	47798224	47798236	CCACCATCACCCC
chr17	49293440	49293452	CCACCATCACCCC
chr17	56650366	56650378	CCACCATCACCCC
chr17	59562910	59562922	CCACCATCACCCC
chr17	63560938	63560950	CCACCATCACCCC
chr17	78526213	78526225	CCACCATCACCCC
chr18	19492903	19492915	CCACCATCACCCC
chr18	44458474	44458486	CCACCATCACCCC
chr18	76786667	76786679	CCACCATCACCCC
chr19	5294271	5294283	CCACCATCACCCC
chr19	16827384	16827396	CCACCATCACCCC
chr19	22703988	22704000	CCACCATCACCCC
chr19	28781990	28782002	CCACCATCACCCC
chr19	33540850	33540862	CCACCATCACCCC
chr19	47208123	47208135	CCACCATCACCCC
chr20	5406088	5406100	CCACCATCACCCC
chr20	34234003	34234015	CCACCATCACCCC
chr20	54994084	54994096	CCACCATCACCCC
chr21	43643061	43643073	CCACCATCACCCC
chr21	44261799	44261811	CCACCATCACCCC
chr21	44510344	44510356	CCACCATCACCCC
chr22	18120687	18120699	CCACCATCACCCC
chr22	26025402	26025414	CCACCATCACCCC
chr22	27410212	27410224	CCACCATCACCCC
chr22	30968657	30968669	CCACCATCACCCC
chr22	31288850	31288862	CCACCATCACCCC
chr22	36451866	36451878	CCACCATCACCCC
chr22	39544859	39544871	CCACCATCACCCC
chr22	42922729	42922741	CCACCATCACCCC
chr22	49613335	49613347	CCACCATCACCCC
chrX	14856610	14856622	CCACCATCACCCC
chrX	40638831	40638843	CCACCATCACCCC
chrX	48369310	48369322	CCACCATCACCCC
chrX	49964148	49964160	CCACCATCACCCC
chrX	53113912	53113924	CCACCATCACCCC
chrX	53887059	53887071	CCACCATCACCCC
chrX	99797589	99797601	CCACCATCACCCC
chr17_ctg5_hap1	1062535	1062547	CCACCATCACCCC
