# Supplementary material for: Cancer Associated PRDM9: Implications for Linking Genomic Instability and Meiotic Recombination
Source: Int J Mol Sci. 2023 Nov 20;24(22):16522. doi: 10.3390/ijms242216522 (PMC10671843; doi:10.3390/ijms242216522)
Supplement: Supplementary file 1 [file ijms-24-16522-s001.zip › Supplemntary file 1/BRC100/CCACCATCACCGC.bed]

chr1	19371701	19371713	CCACCATCACCGC
chr1	25719705	25719717	CCACCATCACCGC
chr1	42010274	42010286	CCACCATCACCGC
chr1	153215533	153215545	CCACCATCACCGC
chr1	212933895	212933907	CCACCATCACCGC
chr1	245025717	245025729	CCACCATCACCGC
chr2	10539604	10539616	CCACCATCACCGC
chr2	10539664	10539676	CCACCATCACCGC
chr2	123759639	123759651	CCACCATCACCGC
chr2	152930804	152930816	CCACCATCACCGC
chr2	202713189	202713201	CCACCATCACCGC
chr2	220493348	220493360	CCACCATCACCGC
chr3	12270757	12270769	CCACCATCACCGC
chr3	41203269	41203281	CCACCATCACCGC
chr3	52046606	52046618	CCACCATCACCGC
chr4	97405200	97405212	CCACCATCACCGC
chr4	100463646	100463658	CCACCATCACCGC
chr4	179875112	179875124	CCACCATCACCGC
chr5	1017381	1017393	CCACCATCACCGC
chr5	5648900	5648912	CCACCATCACCGC
chr5	150284321	150284333	CCACCATCACCGC
chr6	79366585	79366597	CCACCATCACCGC
chr7	132292684	132292696	CCACCATCACCGC
chr7	132292909	132292921	CCACCATCACCGC
chr7	141036679	141036691	CCACCATCACCGC
chr9	131303464	131303476	CCACCATCACCGC
chr9	139503959	139503971	CCACCATCACCGC
chr10	104518049	104518061	CCACCATCACCGC
chr10	125140217	125140229	CCACCATCACCGC
chr11	61314205	61314217	CCACCATCACCGC
chr11	98080281	98080293	CCACCATCACCGC
chr12	20943108	20943120	CCACCATCACCGC
chr12	104850849	104850861	CCACCATCACCGC
chr12	106753257	106753269	CCACCATCACCGC
chr13	112856073	112856085	CCACCATCACCGC
chr14	43461514	43461526	CCACCATCACCGC
chr16	30075636	30075648	CCACCATCACCGC
chr17	53380467	53380479	CCACCATCACCGC
chr17	56396992	56397004	CCACCATCACCGC
chr17	72111281	72111293	CCACCATCACCGC
chr17	72202611	72202623	CCACCATCACCGC
chr17	74705414	74705426	CCACCATCACCGC
chr17	79227401	79227413	CCACCATCACCGC
chr19	13109477	13109489	CCACCATCACCGC
chr21	33156377	33156389	CCACCATCACCGC
chr21	33156479	33156491	CCACCATCACCGC
chr21	33156581	33156593	CCACCATCACCGC
chr21	33156710	33156722	CCACCATCACCGC
chr21	40099203	40099215	CCACCATCACCGC
chr22	37076120	37076132	CCACCATCACCGC
chrX	4341448	4341460	CCACCATCACCGC
chrX	9495810	9495822	CCACCATCACCGC
chrX	31140563	31140575	CCACCATCACCGC
chr1	19371701	19371713	CCACCATCACCGC
chr1	25719705	25719717	CCACCATCACCGC
chr1	42010274	42010286	CCACCATCACCGC
chr1	153215533	153215545	CCACCATCACCGC
chr1	212933895	212933907	CCACCATCACCGC
chr1	245025717	245025729	CCACCATCACCGC
chr2	10539604	10539616	CCACCATCACCGC
chr2	10539664	10539676	CCACCATCACCGC
chr2	123759639	123759651	CCACCATCACCGC
chr2	152930804	152930816	CCACCATCACCGC
chr2	202713189	202713201	CCACCATCACCGC
chr2	220493348	220493360	CCACCATCACCGC
chr3	12270757	12270769	CCACCATCACCGC
chr3	41203269	41203281	CCACCATCACCGC
chr3	52046606	52046618	CCACCATCACCGC
chr4	97405200	97405212	CCACCATCACCGC
chr4	100463646	100463658	CCACCATCACCGC
chr4	179875112	179875124	CCACCATCACCGC
chr5	1017381	1017393	CCACCATCACCGC
chr5	5648900	5648912	CCACCATCACCGC
chr5	150284321	150284333	CCACCATCACCGC
chr6	79366585	79366597	CCACCATCACCGC
chr7	132292684	132292696	CCACCATCACCGC
chr7	132292909	132292921	CCACCATCACCGC
chr7	141036679	141036691	CCACCATCACCGC
chr9	131303464	131303476	CCACCATCACCGC
chr9	139503959	139503971	CCACCATCACCGC
chr10	104518049	104518061	CCACCATCACCGC
chr10	125140217	125140229	CCACCATCACCGC
chr11	61314205	61314217	CCACCATCACCGC
chr11	98080281	98080293	CCACCATCACCGC
chr12	20943108	20943120	CCACCATCACCGC
chr12	104850849	104850861	CCACCATCACCGC
chr12	106753257	106753269	CCACCATCACCGC
chr13	112856073	112856085	CCACCATCACCGC
chr14	43461514	43461526	CCACCATCACCGC
chr16	30075636	30075648	CCACCATCACCGC
chr17	53380467	53380479	CCACCATCACCGC
chr17	56396992	56397004	CCACCATCACCGC
chr17	72111281	72111293	CCACCATCACCGC
chr17	72202611	72202623	CCACCATCACCGC
chr17	74705414	74705426	CCACCATCACCGC
chr17	79227401	79227413	CCACCATCACCGC
chr19	13109477	13109489	CCACCATCACCGC
chr21	33156377	33156389	CCACCATCACCGC
chr21	33156479	33156491	CCACCATCACCGC
chr21	33156581	33156593	CCACCATCACCGC
chr21	33156710	33156722	CCACCATCACCGC
chr21	40099203	40099215	CCACCATCACCGC
chr22	37076120	37076132	CCACCATCACCGC
chrX	4341448	4341460	CCACCATCACCGC
chrX	9495810	9495822	CCACCATCACCGC
chrX	31140563	31140575	CCACCATCACCGC
chr1	19371701	19371713	CCACCATCACCGC
chr1	25719705	25719717	CCACCATCACCGC
chr1	42010274	42010286	CCACCATCACCGC
chr1	153215533	153215545	CCACCATCACCGC
chr1	212933895	212933907	CCACCATCACCGC
chr1	245025717	245025729	CCACCATCACCGC
chr2	10539604	10539616	CCACCATCACCGC
chr2	10539664	10539676	CCACCATCACCGC
chr2	123759639	123759651	CCACCATCACCGC
chr2	152930804	152930816	CCACCATCACCGC
chr2	202713189	202713201	CCACCATCACCGC
chr2	220493348	220493360	CCACCATCACCGC
chr3	12270757	12270769	CCACCATCACCGC
chr3	41203269	41203281	CCACCATCACCGC
chr3	52046606	52046618	CCACCATCACCGC
chr4	97405200	97405212	CCACCATCACCGC
chr4	100463646	100463658	CCACCATCACCGC
chr4	179875112	179875124	CCACCATCACCGC
chr5	1017381	1017393	CCACCATCACCGC
chr5	5648900	5648912	CCACCATCACCGC
chr5	150284321	150284333	CCACCATCACCGC
chr6	79366585	79366597	CCACCATCACCGC
chr7	132292684	132292696	CCACCATCACCGC
chr7	132292909	132292921	CCACCATCACCGC
chr7	141036679	141036691	CCACCATCACCGC
chr9	131303464	131303476	CCACCATCACCGC
chr9	139503959	139503971	CCACCATCACCGC
chr10	104518049	104518061	CCACCATCACCGC
chr10	125140217	125140229	CCACCATCACCGC
chr11	61314205	61314217	CCACCATCACCGC
chr11	98080281	98080293	CCACCATCACCGC
chr12	20943108	20943120	CCACCATCACCGC
chr12	104850849	104850861	CCACCATCACCGC
chr12	106753257	106753269	CCACCATCACCGC
chr13	112856073	112856085	CCACCATCACCGC
chr14	43461514	43461526	CCACCATCACCGC
chr16	30075636	30075648	CCACCATCACCGC
chr17	53380467	53380479	CCACCATCACCGC
chr17	56396992	56397004	CCACCATCACCGC
chr17	72111281	72111293	CCACCATCACCGC
chr17	72202611	72202623	CCACCATCACCGC
chr17	74705414	74705426	CCACCATCACCGC
chr17	79227401	79227413	CCACCATCACCGC
chr19	13109477	13109489	CCACCATCACCGC
chr21	33156377	33156389	CCACCATCACCGC
chr21	33156479	33156491	CCACCATCACCGC
chr21	33156581	33156593	CCACCATCACCGC
chr21	33156710	33156722	CCACCATCACCGC
chr21	40099203	40099215	CCACCATCACCGC
chr22	37076120	37076132	CCACCATCACCGC
chrX	4341448	4341460	CCACCATCACCGC
chrX	9495810	9495822	CCACCATCACCGC
chrX	31140563	31140575	CCACCATCACCGC
