# Supplementary material for: Cancer Associated PRDM9: Implications for Linking Genomic Instability and Meiotic Recombination
Source: Int J Mol Sci. 2023 Nov 20;24(22):16522. doi: 10.3390/ijms242216522 (PMC10671843; doi:10.3390/ijms242216522)
Supplement: Supplementary file 1 [file ijms-24-16522-s001.zip › Supplemntary file 1/BRC100/CCACCATCACCTC.bed]

chr1	16418843	16418855	CCACCATCACCTC
chr1	19012429	19012441	CCACCATCACCTC
chr1	22722748	22722760	CCACCATCACCTC
chr1	34557452	34557464	CCACCATCACCTC
chr1	35177989	35178001	CCACCATCACCTC
chr1	53491373	53491385	CCACCATCACCTC
chr1	53734570	53734582	CCACCATCACCTC
chr1	54440957	54440969	CCACCATCACCTC
chr1	54440984	54440996	CCACCATCACCTC
chr1	54941205	54941217	CCACCATCACCTC
chr1	55815161	55815173	CCACCATCACCTC
chr1	56881071	56881083	CCACCATCACCTC
chr1	70395317	70395329	CCACCATCACCTC
chr1	73989950	73989962	CCACCATCACCTC
chr1	77883012	77883024	CCACCATCACCTC
chr1	87783936	87783948	CCACCATCACCTC
chr1	108058691	108058703	CCACCATCACCTC
chr1	116369450	116369462	CCACCATCACCTC
chr1	156699834	156699846	CCACCATCACCTC
chr1	176727993	176728005	CCACCATCACCTC
chr1	183361520	183361532	CCACCATCACCTC
chr1	227752297	227752309	CCACCATCACCTC
chr2	11652314	11652326	CCACCATCACCTC
chr2	14397075	14397087	CCACCATCACCTC
chr2	47116030	47116042	CCACCATCACCTC
chr2	48223897	48223909	CCACCATCACCTC
chr2	61042622	61042634	CCACCATCACCTC
chr2	72805268	72805280	CCACCATCACCTC
chr2	74203092	74203104	CCACCATCACCTC
chr2	85754005	85754017	CCACCATCACCTC
chr2	115569029	115569041	CCACCATCACCTC
chr2	119373489	119373501	CCACCATCACCTC
chr2	121214607	121214619	CCACCATCACCTC
chr2	173169699	173169711	CCACCATCACCTC
chr2	173986485	173986497	CCACCATCACCTC
chr2	187168807	187168819	CCACCATCACCTC
chr2	205960382	205960394	CCACCATCACCTC
chr2	217435243	217435255	CCACCATCACCTC
chr2	219014868	219014880	CCACCATCACCTC
chr2	224908641	224908653	CCACCATCACCTC
chr2	229421964	229421976	CCACCATCACCTC
chr3	3915382	3915394	CCACCATCACCTC
chr3	7828538	7828550	CCACCATCACCTC
chr3	9008516	9008528	CCACCATCACCTC
chr3	12776350	12776362	CCACCATCACCTC
chr3	13913199	13913211	CCACCATCACCTC
chr3	13973273	13973285	CCACCATCACCTC
chr3	14850869	14850881	CCACCATCACCTC
chr3	31723870	31723882	CCACCATCACCTC
chr3	42451132	42451144	CCACCATCACCTC
chr3	51712423	51712435	CCACCATCACCTC
chr3	53730240	53730252	CCACCATCACCTC
chr3	72701079	72701091	CCACCATCACCTC
chr3	115488282	115488294	CCACCATCACCTC
chr3	122961126	122961138	CCACCATCACCTC
chr3	126580460	126580472	CCACCATCACCTC
chr3	126581171	126581183	CCACCATCACCTC
chr3	126581423	126581435	CCACCATCACCTC
chr3	126582275	126582287	CCACCATCACCTC
chr3	126582599	126582611	CCACCATCACCTC
chr3	126583341	126583353	CCACCATCACCTC
chr3	126583604	126583616	CCACCATCACCTC
chr3	126583622	126583634	CCACCATCACCTC
chr3	126583730	126583742	CCACCATCACCTC
chr3	126583766	126583778	CCACCATCACCTC
chr3	129916211	129916223	CCACCATCACCTC
chr3	134842692	134842704	CCACCATCACCTC
chr3	141446391	141446403	CCACCATCACCTC
chr3	142070671	142070683	CCACCATCACCTC
chr3	184064708	184064720	CCACCATCACCTC
chr3	184118947	184118959	CCACCATCACCTC
chr3	186073294	186073306	CCACCATCACCTC
chr4	40799672	40799684	CCACCATCACCTC
chr4	48124042	48124054	CCACCATCACCTC
chr4	75953932	75953944	CCACCATCACCTC
chr4	100450993	100451005	CCACCATCACCTC
chr4	113772632	113772644	CCACCATCACCTC
chr4	116132675	116132687	CCACCATCACCTC
chr4	152174125	152174137	CCACCATCACCTC
chr4	155148468	155148480	CCACCATCACCTC
chr5	7371555	7371567	CCACCATCACCTC
chr5	10986032	10986044	CCACCATCACCTC
chr5	16543053	16543065	CCACCATCACCTC
chr5	32261633	32261645	CCACCATCACCTC
chr5	35708728	35708740	CCACCATCACCTC
chr5	77855960	77855972	CCACCATCACCTC
chr5	83464563	83464575	CCACCATCACCTC
chr5	111814609	111814621	CCACCATCACCTC
chr5	159767457	159767469	CCACCATCACCTC
chr5	177579092	177579104	CCACCATCACCTC
chr5	178881413	178881425	CCACCATCACCTC
chr6	26200049	26200061	CCACCATCACCTC
chr6	34082160	34082172	CCACCATCACCTC
chr6	39195270	39195282	CCACCATCACCTC
chr6	48116926	48116938	CCACCATCACCTC
chr6	72736409	72736421	CCACCATCACCTC
chr6	75580400	75580412	CCACCATCACCTC
chr6	85854136	85854148	CCACCATCACCTC
chr6	87220320	87220332	CCACCATCACCTC
chr6	96955797	96955809	CCACCATCACCTC
chr6	106584760	106584772	CCACCATCACCTC
chr6	132237963	132237975	CCACCATCACCTC
chr6	154675634	154675646	CCACCATCACCTC
chr6	154675733	154675745	CCACCATCACCTC
chr6	164138174	164138186	CCACCATCACCTC
chr6	168042083	168042095	CCACCATCACCTC
chr7	1560152	1560164	CCACCATCACCTC
chr7	1759444	1759456	CCACCATCACCTC
chr7	1759528	1759540	CCACCATCACCTC
chr7	1759554	1759566	CCACCATCACCTC
chr7	1759612	1759624	CCACCATCACCTC
chr7	8192238	8192250	CCACCATCACCTC
chr7	8192334	8192346	CCACCATCACCTC
chr7	8192475	8192487	CCACCATCACCTC
chr7	8192562	8192574	CCACCATCACCTC
chr7	17714855	17714867	CCACCATCACCTC
chr7	20300532	20300544	CCACCATCACCTC
chr7	26368602	26368614	CCACCATCACCTC
chr7	35458812	35458824	CCACCATCACCTC
chr7	43571892	43571904	CCACCATCACCTC
chr7	50781213	50781225	CCACCATCACCTC
chr7	50781300	50781312	CCACCATCACCTC
chr7	50781321	50781333	CCACCATCACCTC
chr7	50781519	50781531	CCACCATCACCTC
chr7	66193551	66193563	CCACCATCACCTC
chr7	71907153	71907165	CCACCATCACCTC
chr7	73382056	73382068	CCACCATCACCTC
chr7	97512836	97512848	CCACCATCACCTC
chr7	106792586	106792598	CCACCATCACCTC
chr7	113618746	113618758	CCACCATCACCTC
chr7	113957605	113957617	CCACCATCACCTC
chr7	144797211	144797223	CCACCATCACCTC
chr7	154475208	154475220	CCACCATCACCTC
chr7	154570682	154570694	CCACCATCACCTC
chr7	154570726	154570738	CCACCATCACCTC
chr7	154570771	154570783	CCACCATCACCTC
chr7	157899112	157899124	CCACCATCACCTC
chr8	12404344	12404356	CCACCATCACCTC
chr8	25639826	25639838	CCACCATCACCTC
chr8	61828437	61828449	CCACCATCACCTC
chr8	102997082	102997094	CCACCATCACCTC
chr8	110714494	110714506	CCACCATCACCTC
chr8	136874607	136874619	CCACCATCACCTC
chr8	142119411	142119423	CCACCATCACCTC
chr9	80330571	80330583	CCACCATCACCTC
chr9	84619835	84619847	CCACCATCACCTC
chr9	85376996	85377008	CCACCATCACCTC
chr9	101557494	101557506	CCACCATCACCTC
chr9	112517351	112517363	CCACCATCACCTC
chr9	127255021	127255033	CCACCATCACCTC
chr9	129898970	129898982	CCACCATCACCTC
chr10	4139298	4139310	CCACCATCACCTC
chr10	15595557	15595569	CCACCATCACCTC
chr10	25450932	25450944	CCACCATCACCTC
chr10	44285013	44285025	CCACCATCACCTC
chr10	75523506	75523518	CCACCATCACCTC
chr10	79394787	79394799	CCACCATCACCTC
chr10	111849784	111849796	CCACCATCACCTC
chr10	116118278	116118290	CCACCATCACCTC
chr10	124284557	124284569	CCACCATCACCTC
chr10	130500263	130500275	CCACCATCACCTC
chr10	134062386	134062398	CCACCATCACCTC
chr11	2436674	2436686	CCACCATCACCTC
chr11	3550302	3550314	CCACCATCACCTC
chr11	17101502	17101514	CCACCATCACCTC
chr11	19855411	19855423	CCACCATCACCTC
chr11	67670524	67670536	CCACCATCACCTC
chr11	78708613	78708625	CCACCATCACCTC
chr11	80292660	80292672	CCACCATCACCTC
chr11	109564176	109564188	CCACCATCACCTC
chr11	130335009	130335021	CCACCATCACCTC
chr12	3279970	3279982	CCACCATCACCTC
chr12	4397626	4397638	CCACCATCACCTC
chr12	6013650	6013662	CCACCATCACCTC
chr12	6906063	6906075	CCACCATCACCTC
chr12	8490438	8490450	CCACCATCACCTC
chr12	52106594	52106606	CCACCATCACCTC
chr12	67008322	67008334	CCACCATCACCTC
chr12	67317246	67317258	CCACCATCACCTC
chr12	106753815	106753827	CCACCATCACCTC
chr12	115823816	115823828	CCACCATCACCTC
chr12	123168743	123168755	CCACCATCACCTC
chr12	124175775	124175787	CCACCATCACCTC
chr12	124719486	124719498	CCACCATCACCTC
chr12	124719630	124719642	CCACCATCACCTC
chr12	124908861	124908873	CCACCATCACCTC
chr12	131067932	131067944	CCACCATCACCTC
chr12	131068108	131068120	CCACCATCACCTC
chr12	131068424	131068436	CCACCATCACCTC
chr12	131068614	131068626	CCACCATCACCTC
chr12	131068628	131068640	CCACCATCACCTC
chr12	131068748	131068760	CCACCATCACCTC
chr12	131068811	131068823	CCACCATCACCTC
chr12	131068848	131068860	CCACCATCACCTC
chr12	131068866	131068878	CCACCATCACCTC
chr12	131068883	131068895	CCACCATCACCTC
chr12	131068929	131068941	CCACCATCACCTC
chr12	131068966	131068978	CCACCATCACCTC
chr12	131068983	131068995	CCACCATCACCTC
chr12	131069006	131069018	CCACCATCACCTC
chr12	131069043	131069055	CCACCATCACCTC
chr12	131069060	131069072	CCACCATCACCTC
chr12	131069100	131069112	CCACCATCACCTC
chr13	19973144	19973156	CCACCATCACCTC
chr13	20260171	20260183	CCACCATCACCTC
chr13	23253697	23253709	CCACCATCACCTC
chr13	47207980	47207992	CCACCATCACCTC
chr13	66362407	66362419	CCACCATCACCTC
chr14	50361045	50361057	CCACCATCACCTC
chr14	50597955	50597967	CCACCATCACCTC
chr14	51534053	51534065	CCACCATCACCTC
chr14	57120691	57120703	CCACCATCACCTC
chr14	70555662	70555674	CCACCATCACCTC
chr14	90237420	90237432	CCACCATCACCTC
chr14	95858237	95858249	CCACCATCACCTC
chr14	105272920	105272932	CCACCATCACCTC
chr14	105272952	105272964	CCACCATCACCTC
chr14	105272970	105272982	CCACCATCACCTC
chr14	105272991	105273003	CCACCATCACCTC
chr15	30241238	30241250	CCACCATCACCTC
chr15	36814201	36814213	CCACCATCACCTC
chr15	43600797	43600809	CCACCATCACCTC
chr15	51524954	51524966	CCACCATCACCTC
chr15	57539430	57539442	CCACCATCACCTC
chr15	57716536	57716548	CCACCATCACCTC
chr15	58722570	58722582	CCACCATCACCTC
chr15	82748543	82748555	CCACCATCACCTC
chr15	83125074	83125086	CCACCATCACCTC
chr15	84852511	84852523	CCACCATCACCTC
chr15	85731625	85731637	CCACCATCACCTC
chr15	86309890	86309902	CCACCATCACCTC
chr15	93164137	93164149	CCACCATCACCTC
chr15	95210354	95210366	CCACCATCACCTC
chr16	3437641	3437653	CCACCATCACCTC
chr16	24220597	24220609	CCACCATCACCTC
chr16	24471390	24471402	CCACCATCACCTC
chr16	46557888	46557900	CCACCATCACCTC
chr16	51435203	51435215	CCACCATCACCTC
chr16	54263442	54263454	CCACCATCACCTC
chr16	71581335	71581347	CCACCATCACCTC
chr16	73529593	73529605	CCACCATCACCTC
chr16	74189649	74189661	CCACCATCACCTC
chr16	79675494	79675506	CCACCATCACCTC
chr17	17471583	17471595	CCACCATCACCTC
chr17	29219114	29219126	CCACCATCACCTC
chr17	35171198	35171210	CCACCATCACCTC
chr17	39727805	39727817	CCACCATCACCTC
chr17	47648603	47648615	CCACCATCACCTC
chr17	60870049	60870061	CCACCATCACCTC
chr17	60870464	60870476	CCACCATCACCTC
chr17	60870770	60870782	CCACCATCACCTC
chr18	3740988	3741000	CCACCATCACCTC
chr18	3741032	3741044	CCACCATCACCTC
chr18	43541110	43541122	CCACCATCACCTC
chr18	44230094	44230106	CCACCATCACCTC
chr18	74238769	74238781	CCACCATCACCTC
chr18	76445724	76445736	CCACCATCACCTC
chr19	4714537	4714549	CCACCATCACCTC
chr19	10508670	10508682	CCACCATCACCTC
chr19	17916357	17916369	CCACCATCACCTC
chr19	41901939	41901951	CCACCATCACCTC
chr19	45861679	45861691	CCACCATCACCTC
chr19	46493597	46493609	CCACCATCACCTC
chr19	51302268	51302280	CCACCATCACCTC
chr19	51608768	51608780	CCACCATCACCTC
chr20	13384073	13384085	CCACCATCACCTC
chr20	17755946	17755958	CCACCATCACCTC
chr20	18779790	18779802	CCACCATCACCTC
chr20	20985533	20985545	CCACCATCACCTC
chr20	40229433	40229445	CCACCATCACCTC
chr20	54508472	54508484	CCACCATCACCTC
chr20	54563681	54563693	CCACCATCACCTC
chr20	59791629	59791641	CCACCATCACCTC
chr21	18639931	18639943	CCACCATCACCTC
chr21	26651080	26651092	CCACCATCACCTC
chr21	32716650	32716662	CCACCATCACCTC
chr21	33105349	33105361	CCACCATCACCTC
chr21	41203205	41203217	CCACCATCACCTC
chr21	42099563	42099575	CCACCATCACCTC
chr21	44982618	44982630	CCACCATCACCTC
chr22	35290890	35290902	CCACCATCACCTC
chr22	39826632	39826644	CCACCATCACCTC
chr22	42992177	42992189	CCACCATCACCTC
chrX	38030091	38030103	CCACCATCACCTC
chrX	68569441	68569453	CCACCATCACCTC
chrX	110298025	110298037	CCACCATCACCTC
chrX	137013494	137013506	CCACCATCACCTC
chrX	148048477	148048489	CCACCATCACCTC
chrY	15530955	15530967	CCACCATCACCTC
chrY	16047202	16047214	CCACCATCACCTC
chrY	27621385	27621397	CCACCATCACCTC
chr1	16418843	16418855	CCACCATCACCTC
chr1	19012429	19012441	CCACCATCACCTC
chr1	22722748	22722760	CCACCATCACCTC
chr1	34557452	34557464	CCACCATCACCTC
chr1	35177989	35178001	CCACCATCACCTC
chr1	53491373	53491385	CCACCATCACCTC
chr1	53734570	53734582	CCACCATCACCTC
chr1	54440957	54440969	CCACCATCACCTC
chr1	54440984	54440996	CCACCATCACCTC
chr1	54941205	54941217	CCACCATCACCTC
chr1	55815161	55815173	CCACCATCACCTC
chr1	56881071	56881083	CCACCATCACCTC
chr1	70395317	70395329	CCACCATCACCTC
chr1	73989950	73989962	CCACCATCACCTC
chr1	77883012	77883024	CCACCATCACCTC
chr1	87783936	87783948	CCACCATCACCTC
chr1	108058691	108058703	CCACCATCACCTC
chr1	116369450	116369462	CCACCATCACCTC
chr1	156699834	156699846	CCACCATCACCTC
chr1	176727993	176728005	CCACCATCACCTC
chr1	183361520	183361532	CCACCATCACCTC
chr1	227752297	227752309	CCACCATCACCTC
chr2	11652314	11652326	CCACCATCACCTC
chr2	14397075	14397087	CCACCATCACCTC
chr2	47116030	47116042	CCACCATCACCTC
chr2	48223897	48223909	CCACCATCACCTC
chr2	61042622	61042634	CCACCATCACCTC
chr2	72805268	72805280	CCACCATCACCTC
chr2	74203092	74203104	CCACCATCACCTC
chr2	85754005	85754017	CCACCATCACCTC
chr2	115569029	115569041	CCACCATCACCTC
chr2	119373489	119373501	CCACCATCACCTC
chr2	121214607	121214619	CCACCATCACCTC
chr2	173169699	173169711	CCACCATCACCTC
chr2	173986485	173986497	CCACCATCACCTC
chr2	187168807	187168819	CCACCATCACCTC
chr2	205960382	205960394	CCACCATCACCTC
chr2	217435243	217435255	CCACCATCACCTC
chr2	219014868	219014880	CCACCATCACCTC
chr2	224908641	224908653	CCACCATCACCTC
chr2	229421964	229421976	CCACCATCACCTC
chr3	3915382	3915394	CCACCATCACCTC
chr3	7828538	7828550	CCACCATCACCTC
chr3	9008516	9008528	CCACCATCACCTC
chr3	12776350	12776362	CCACCATCACCTC
chr3	13913199	13913211	CCACCATCACCTC
chr3	13973273	13973285	CCACCATCACCTC
chr3	14850869	14850881	CCACCATCACCTC
chr3	31723870	31723882	CCACCATCACCTC
chr3	42451132	42451144	CCACCATCACCTC
chr3	51712423	51712435	CCACCATCACCTC
chr3	53730240	53730252	CCACCATCACCTC
chr3	72701079	72701091	CCACCATCACCTC
chr3	115488282	115488294	CCACCATCACCTC
chr3	122961126	122961138	CCACCATCACCTC
chr3	126580460	126580472	CCACCATCACCTC
chr3	126581171	126581183	CCACCATCACCTC
chr3	126581423	126581435	CCACCATCACCTC
chr3	126582275	126582287	CCACCATCACCTC
chr3	126582599	126582611	CCACCATCACCTC
chr3	126583341	126583353	CCACCATCACCTC
chr3	126583604	126583616	CCACCATCACCTC
chr3	126583622	126583634	CCACCATCACCTC
chr3	126583730	126583742	CCACCATCACCTC
chr3	126583766	126583778	CCACCATCACCTC
chr3	129916211	129916223	CCACCATCACCTC
chr3	134842692	134842704	CCACCATCACCTC
chr3	141446391	141446403	CCACCATCACCTC
chr3	142070671	142070683	CCACCATCACCTC
chr3	184064708	184064720	CCACCATCACCTC
chr3	184118947	184118959	CCACCATCACCTC
chr3	186073294	186073306	CCACCATCACCTC
chr4	40799672	40799684	CCACCATCACCTC
chr4	48124042	48124054	CCACCATCACCTC
chr4	75953932	75953944	CCACCATCACCTC
chr4	100450993	100451005	CCACCATCACCTC
chr4	113772632	113772644	CCACCATCACCTC
chr4	116132675	116132687	CCACCATCACCTC
chr4	152174125	152174137	CCACCATCACCTC
chr4	155148468	155148480	CCACCATCACCTC
chr5	7371555	7371567	CCACCATCACCTC
chr5	10986032	10986044	CCACCATCACCTC
chr5	16543053	16543065	CCACCATCACCTC
chr5	32261633	32261645	CCACCATCACCTC
chr5	35708728	35708740	CCACCATCACCTC
chr5	77855960	77855972	CCACCATCACCTC
chr5	83464563	83464575	CCACCATCACCTC
chr5	111814609	111814621	CCACCATCACCTC
chr5	159767457	159767469	CCACCATCACCTC
chr5	177579092	177579104	CCACCATCACCTC
chr5	178881413	178881425	CCACCATCACCTC
chr6	26200049	26200061	CCACCATCACCTC
chr6	34082160	34082172	CCACCATCACCTC
chr6	39195270	39195282	CCACCATCACCTC
chr6	48116926	48116938	CCACCATCACCTC
chr6	72736409	72736421	CCACCATCACCTC
chr6	75580400	75580412	CCACCATCACCTC
chr6	85854136	85854148	CCACCATCACCTC
chr6	87220320	87220332	CCACCATCACCTC
chr6	96955797	96955809	CCACCATCACCTC
chr6	106584760	106584772	CCACCATCACCTC
chr6	132237963	132237975	CCACCATCACCTC
chr6	154675634	154675646	CCACCATCACCTC
chr6	154675733	154675745	CCACCATCACCTC
chr6	164138174	164138186	CCACCATCACCTC
chr6	168042083	168042095	CCACCATCACCTC
chr7	1560152	1560164	CCACCATCACCTC
chr7	1759444	1759456	CCACCATCACCTC
chr7	1759528	1759540	CCACCATCACCTC
chr7	1759554	1759566	CCACCATCACCTC
chr7	1759612	1759624	CCACCATCACCTC
chr7	8192238	8192250	CCACCATCACCTC
chr7	8192334	8192346	CCACCATCACCTC
chr7	8192475	8192487	CCACCATCACCTC
chr7	8192562	8192574	CCACCATCACCTC
chr7	17714855	17714867	CCACCATCACCTC
chr7	20300532	20300544	CCACCATCACCTC
chr7	26368602	26368614	CCACCATCACCTC
chr7	35458812	35458824	CCACCATCACCTC
chr7	43571892	43571904	CCACCATCACCTC
chr7	50781213	50781225	CCACCATCACCTC
chr7	50781300	50781312	CCACCATCACCTC
chr7	50781321	50781333	CCACCATCACCTC
chr7	50781519	50781531	CCACCATCACCTC
chr7	66193551	66193563	CCACCATCACCTC
chr7	71907153	71907165	CCACCATCACCTC
chr7	73382056	73382068	CCACCATCACCTC
chr7	97512836	97512848	CCACCATCACCTC
chr7	106792586	106792598	CCACCATCACCTC
chr7	113618746	113618758	CCACCATCACCTC
chr7	113957605	113957617	CCACCATCACCTC
chr7	144797211	144797223	CCACCATCACCTC
chr7	154475208	154475220	CCACCATCACCTC
chr7	154570682	154570694	CCACCATCACCTC
chr7	154570726	154570738	CCACCATCACCTC
chr7	154570771	154570783	CCACCATCACCTC
chr7	157899112	157899124	CCACCATCACCTC
chr8	12404344	12404356	CCACCATCACCTC
chr8	25639826	25639838	CCACCATCACCTC
chr8	61828437	61828449	CCACCATCACCTC
chr8	102997082	102997094	CCACCATCACCTC
chr8	110714494	110714506	CCACCATCACCTC
chr8	136874607	136874619	CCACCATCACCTC
chr8	142119411	142119423	CCACCATCACCTC
chr9	80330571	80330583	CCACCATCACCTC
chr9	84619835	84619847	CCACCATCACCTC
chr9	85376996	85377008	CCACCATCACCTC
chr9	101557494	101557506	CCACCATCACCTC
chr9	112517351	112517363	CCACCATCACCTC
chr9	127255021	127255033	CCACCATCACCTC
chr9	129898970	129898982	CCACCATCACCTC
chr10	4139298	4139310	CCACCATCACCTC
chr10	15595557	15595569	CCACCATCACCTC
chr10	25450932	25450944	CCACCATCACCTC
chr10	44285013	44285025	CCACCATCACCTC
chr10	75523506	75523518	CCACCATCACCTC
chr10	79394787	79394799	CCACCATCACCTC
chr10	111849784	111849796	CCACCATCACCTC
chr10	116118278	116118290	CCACCATCACCTC
chr10	124284557	124284569	CCACCATCACCTC
chr10	130500263	130500275	CCACCATCACCTC
chr10	134062386	134062398	CCACCATCACCTC
chr11	2436674	2436686	CCACCATCACCTC
chr11	3550302	3550314	CCACCATCACCTC
chr11	17101502	17101514	CCACCATCACCTC
chr11	19855411	19855423	CCACCATCACCTC
chr11	67670524	67670536	CCACCATCACCTC
chr11	78708613	78708625	CCACCATCACCTC
chr11	80292660	80292672	CCACCATCACCTC
chr11	109564176	109564188	CCACCATCACCTC
chr11	130335009	130335021	CCACCATCACCTC
chr12	3279970	3279982	CCACCATCACCTC
chr12	4397626	4397638	CCACCATCACCTC
chr12	6013650	6013662	CCACCATCACCTC
chr12	6906063	6906075	CCACCATCACCTC
chr12	8490438	8490450	CCACCATCACCTC
chr12	52106594	52106606	CCACCATCACCTC
chr12	67008322	67008334	CCACCATCACCTC
chr12	67317246	67317258	CCACCATCACCTC
chr12	106753815	106753827	CCACCATCACCTC
chr12	115823816	115823828	CCACCATCACCTC
chr12	123168743	123168755	CCACCATCACCTC
chr12	124175775	124175787	CCACCATCACCTC
chr12	124719486	124719498	CCACCATCACCTC
chr12	124719630	124719642	CCACCATCACCTC
chr12	124908861	124908873	CCACCATCACCTC
chr12	131067932	131067944	CCACCATCACCTC
chr12	131068108	131068120	CCACCATCACCTC
chr12	131068424	131068436	CCACCATCACCTC
chr12	131068614	131068626	CCACCATCACCTC
chr12	131068628	131068640	CCACCATCACCTC
chr12	131068748	131068760	CCACCATCACCTC
chr12	131068811	131068823	CCACCATCACCTC
chr12	131068848	131068860	CCACCATCACCTC
chr12	131068866	131068878	CCACCATCACCTC
chr12	131068883	131068895	CCACCATCACCTC
chr12	131068929	131068941	CCACCATCACCTC
chr12	131068966	131068978	CCACCATCACCTC
chr12	131068983	131068995	CCACCATCACCTC
chr12	131069006	131069018	CCACCATCACCTC
chr12	131069043	131069055	CCACCATCACCTC
chr12	131069060	131069072	CCACCATCACCTC
chr12	131069100	131069112	CCACCATCACCTC
chr13	19973144	19973156	CCACCATCACCTC
chr13	20260171	20260183	CCACCATCACCTC
chr13	23253697	23253709	CCACCATCACCTC
chr13	47207980	47207992	CCACCATCACCTC
chr13	66362407	66362419	CCACCATCACCTC
chr14	50361045	50361057	CCACCATCACCTC
chr14	50597955	50597967	CCACCATCACCTC
chr14	51534053	51534065	CCACCATCACCTC
chr14	57120691	57120703	CCACCATCACCTC
chr14	70555662	70555674	CCACCATCACCTC
chr14	90237420	90237432	CCACCATCACCTC
chr14	95858237	95858249	CCACCATCACCTC
chr14	105272920	105272932	CCACCATCACCTC
chr14	105272952	105272964	CCACCATCACCTC
chr14	105272970	105272982	CCACCATCACCTC
chr14	105272991	105273003	CCACCATCACCTC
chr15	30241238	30241250	CCACCATCACCTC
chr15	36814201	36814213	CCACCATCACCTC
chr15	43600797	43600809	CCACCATCACCTC
chr15	51524954	51524966	CCACCATCACCTC
chr15	57539430	57539442	CCACCATCACCTC
chr15	57716536	57716548	CCACCATCACCTC
chr15	58722570	58722582	CCACCATCACCTC
chr15	82748543	82748555	CCACCATCACCTC
chr15	83125074	83125086	CCACCATCACCTC
chr15	84852511	84852523	CCACCATCACCTC
chr15	85731625	85731637	CCACCATCACCTC
chr15	86309890	86309902	CCACCATCACCTC
chr15	93164137	93164149	CCACCATCACCTC
chr15	95210354	95210366	CCACCATCACCTC
chr16	3437641	3437653	CCACCATCACCTC
chr16	24220597	24220609	CCACCATCACCTC
chr16	24471390	24471402	CCACCATCACCTC
chr16	46557888	46557900	CCACCATCACCTC
chr16	51435203	51435215	CCACCATCACCTC
chr16	54263442	54263454	CCACCATCACCTC
chr16	71581335	71581347	CCACCATCACCTC
chr16	73529593	73529605	CCACCATCACCTC
chr16	74189649	74189661	CCACCATCACCTC
chr16	79675494	79675506	CCACCATCACCTC
chr17	17471583	17471595	CCACCATCACCTC
chr17	29219114	29219126	CCACCATCACCTC
chr17	35171198	35171210	CCACCATCACCTC
chr17	39727805	39727817	CCACCATCACCTC
chr17	47648603	47648615	CCACCATCACCTC
chr17	60870049	60870061	CCACCATCACCTC
chr17	60870464	60870476	CCACCATCACCTC
chr17	60870770	60870782	CCACCATCACCTC
chr18	3740988	3741000	CCACCATCACCTC
chr18	3741032	3741044	CCACCATCACCTC
chr18	43541110	43541122	CCACCATCACCTC
chr18	44230094	44230106	CCACCATCACCTC
chr18	74238769	74238781	CCACCATCACCTC
chr18	76445724	76445736	CCACCATCACCTC
chr19	4714537	4714549	CCACCATCACCTC
chr19	10508670	10508682	CCACCATCACCTC
chr19	17916357	17916369	CCACCATCACCTC
chr19	41901939	41901951	CCACCATCACCTC
chr19	45861679	45861691	CCACCATCACCTC
chr19	46493597	46493609	CCACCATCACCTC
chr19	51302268	51302280	CCACCATCACCTC
chr19	51608768	51608780	CCACCATCACCTC
chr20	13384073	13384085	CCACCATCACCTC
chr20	17755946	17755958	CCACCATCACCTC
chr20	18779790	18779802	CCACCATCACCTC
chr20	20985533	20985545	CCACCATCACCTC
chr20	40229433	40229445	CCACCATCACCTC
chr20	54508472	54508484	CCACCATCACCTC
chr20	54563681	54563693	CCACCATCACCTC
chr20	59791629	59791641	CCACCATCACCTC
chr21	18639931	18639943	CCACCATCACCTC
chr21	26651080	26651092	CCACCATCACCTC
chr21	32716650	32716662	CCACCATCACCTC
chr21	33105349	33105361	CCACCATCACCTC
chr21	41203205	41203217	CCACCATCACCTC
chr21	42099563	42099575	CCACCATCACCTC
chr21	44982618	44982630	CCACCATCACCTC
chr22	35290890	35290902	CCACCATCACCTC
chr22	39826632	39826644	CCACCATCACCTC
chr22	42992177	42992189	CCACCATCACCTC
chrX	38030091	38030103	CCACCATCACCTC
chrX	68569441	68569453	CCACCATCACCTC
chrX	110298025	110298037	CCACCATCACCTC
chrX	137013494	137013506	CCACCATCACCTC
chrX	148048477	148048489	CCACCATCACCTC
chrY	15530955	15530967	CCACCATCACCTC
chrY	16047202	16047214	CCACCATCACCTC
chrY	27621385	27621397	CCACCATCACCTC
chr1	16418843	16418855	CCACCATCACCTC
chr1	19012429	19012441	CCACCATCACCTC
chr1	22722748	22722760	CCACCATCACCTC
chr1	34557452	34557464	CCACCATCACCTC
chr1	35177989	35178001	CCACCATCACCTC
chr1	53491373	53491385	CCACCATCACCTC
chr1	53734570	53734582	CCACCATCACCTC
chr1	54440957	54440969	CCACCATCACCTC
chr1	54440984	54440996	CCACCATCACCTC
chr1	54941205	54941217	CCACCATCACCTC
chr1	55815161	55815173	CCACCATCACCTC
chr1	56881071	56881083	CCACCATCACCTC
chr1	70395317	70395329	CCACCATCACCTC
chr1	73989950	73989962	CCACCATCACCTC
chr1	77883012	77883024	CCACCATCACCTC
chr1	87783936	87783948	CCACCATCACCTC
chr1	108058691	108058703	CCACCATCACCTC
chr1	116369450	116369462	CCACCATCACCTC
chr1	156699834	156699846	CCACCATCACCTC
chr1	176727993	176728005	CCACCATCACCTC
chr1	183361520	183361532	CCACCATCACCTC
chr1	227752297	227752309	CCACCATCACCTC
chr2	11652314	11652326	CCACCATCACCTC
chr2	14397075	14397087	CCACCATCACCTC
chr2	47116030	47116042	CCACCATCACCTC
chr2	48223897	48223909	CCACCATCACCTC
chr2	61042622	61042634	CCACCATCACCTC
chr2	72805268	72805280	CCACCATCACCTC
chr2	74203092	74203104	CCACCATCACCTC
chr2	85754005	85754017	CCACCATCACCTC
chr2	115569029	115569041	CCACCATCACCTC
chr2	119373489	119373501	CCACCATCACCTC
chr2	121214607	121214619	CCACCATCACCTC
chr2	173169699	173169711	CCACCATCACCTC
chr2	173986485	173986497	CCACCATCACCTC
chr2	187168807	187168819	CCACCATCACCTC
chr2	205960382	205960394	CCACCATCACCTC
chr2	217435243	217435255	CCACCATCACCTC
chr2	219014868	219014880	CCACCATCACCTC
chr2	224908641	224908653	CCACCATCACCTC
chr2	229421964	229421976	CCACCATCACCTC
chr3	3915382	3915394	CCACCATCACCTC
chr3	7828538	7828550	CCACCATCACCTC
chr3	9008516	9008528	CCACCATCACCTC
chr3	12776350	12776362	CCACCATCACCTC
chr3	13913199	13913211	CCACCATCACCTC
chr3	13973273	13973285	CCACCATCACCTC
chr3	14850869	14850881	CCACCATCACCTC
chr3	31723870	31723882	CCACCATCACCTC
chr3	42451132	42451144	CCACCATCACCTC
chr3	51712423	51712435	CCACCATCACCTC
chr3	53730240	53730252	CCACCATCACCTC
chr3	72701079	72701091	CCACCATCACCTC
chr3	115488282	115488294	CCACCATCACCTC
chr3	122961126	122961138	CCACCATCACCTC
chr3	126580460	126580472	CCACCATCACCTC
chr3	126581171	126581183	CCACCATCACCTC
chr3	126581423	126581435	CCACCATCACCTC
chr3	126582275	126582287	CCACCATCACCTC
chr3	126582599	126582611	CCACCATCACCTC
chr3	126583341	126583353	CCACCATCACCTC
chr3	126583604	126583616	CCACCATCACCTC
chr3	126583622	126583634	CCACCATCACCTC
chr3	126583730	126583742	CCACCATCACCTC
chr3	126583766	126583778	CCACCATCACCTC
chr3	129916211	129916223	CCACCATCACCTC
chr3	134842692	134842704	CCACCATCACCTC
chr3	141446391	141446403	CCACCATCACCTC
chr3	142070671	142070683	CCACCATCACCTC
chr3	184064708	184064720	CCACCATCACCTC
chr3	184118947	184118959	CCACCATCACCTC
chr3	186073294	186073306	CCACCATCACCTC
chr4	40799672	40799684	CCACCATCACCTC
chr4	48124042	48124054	CCACCATCACCTC
chr4	75953932	75953944	CCACCATCACCTC
chr4	100450993	100451005	CCACCATCACCTC
chr4	113772632	113772644	CCACCATCACCTC
chr4	116132675	116132687	CCACCATCACCTC
chr4	152174125	152174137	CCACCATCACCTC
chr4	155148468	155148480	CCACCATCACCTC
chr5	7371555	7371567	CCACCATCACCTC
chr5	10986032	10986044	CCACCATCACCTC
chr5	16543053	16543065	CCACCATCACCTC
chr5	32261633	32261645	CCACCATCACCTC
chr5	35708728	35708740	CCACCATCACCTC
chr5	77855960	77855972	CCACCATCACCTC
chr5	83464563	83464575	CCACCATCACCTC
chr5	111814609	111814621	CCACCATCACCTC
chr5	159767457	159767469	CCACCATCACCTC
chr5	177579092	177579104	CCACCATCACCTC
chr5	178881413	178881425	CCACCATCACCTC
chr6	26200049	26200061	CCACCATCACCTC
chr6	34082160	34082172	CCACCATCACCTC
chr6	39195270	39195282	CCACCATCACCTC
chr6	48116926	48116938	CCACCATCACCTC
chr6	72736409	72736421	CCACCATCACCTC
chr6	75580400	75580412	CCACCATCACCTC
chr6	85854136	85854148	CCACCATCACCTC
chr6	87220320	87220332	CCACCATCACCTC
chr6	96955797	96955809	CCACCATCACCTC
chr6	106584760	106584772	CCACCATCACCTC
chr6	132237963	132237975	CCACCATCACCTC
chr6	154675634	154675646	CCACCATCACCTC
chr6	154675733	154675745	CCACCATCACCTC
chr6	164138174	164138186	CCACCATCACCTC
chr6	168042083	168042095	CCACCATCACCTC
chr7	1560152	1560164	CCACCATCACCTC
chr7	1759444	1759456	CCACCATCACCTC
chr7	1759528	1759540	CCACCATCACCTC
chr7	1759554	1759566	CCACCATCACCTC
chr7	1759612	1759624	CCACCATCACCTC
chr7	8192238	8192250	CCACCATCACCTC
chr7	8192334	8192346	CCACCATCACCTC
chr7	8192475	8192487	CCACCATCACCTC
chr7	8192562	8192574	CCACCATCACCTC
chr7	17714855	17714867	CCACCATCACCTC
chr7	20300532	20300544	CCACCATCACCTC
chr7	26368602	26368614	CCACCATCACCTC
chr7	35458812	35458824	CCACCATCACCTC
chr7	43571892	43571904	CCACCATCACCTC
chr7	50781213	50781225	CCACCATCACCTC
chr7	50781300	50781312	CCACCATCACCTC
chr7	50781321	50781333	CCACCATCACCTC
chr7	50781519	50781531	CCACCATCACCTC
chr7	66193551	66193563	CCACCATCACCTC
chr7	71907153	71907165	CCACCATCACCTC
chr7	73382056	73382068	CCACCATCACCTC
chr7	97512836	97512848	CCACCATCACCTC
chr7	106792586	106792598	CCACCATCACCTC
chr7	113618746	113618758	CCACCATCACCTC
chr7	113957605	113957617	CCACCATCACCTC
chr7	144797211	144797223	CCACCATCACCTC
chr7	154475208	154475220	CCACCATCACCTC
chr7	154570682	154570694	CCACCATCACCTC
chr7	154570726	154570738	CCACCATCACCTC
chr7	154570771	154570783	CCACCATCACCTC
chr7	157899112	157899124	CCACCATCACCTC
chr8	12404344	12404356	CCACCATCACCTC
chr8	25639826	25639838	CCACCATCACCTC
chr8	61828437	61828449	CCACCATCACCTC
chr8	102997082	102997094	CCACCATCACCTC
chr8	110714494	110714506	CCACCATCACCTC
chr8	136874607	136874619	CCACCATCACCTC
chr8	142119411	142119423	CCACCATCACCTC
chr9	80330571	80330583	CCACCATCACCTC
chr9	84619835	84619847	CCACCATCACCTC
chr9	85376996	85377008	CCACCATCACCTC
chr9	101557494	101557506	CCACCATCACCTC
chr9	112517351	112517363	CCACCATCACCTC
chr9	127255021	127255033	CCACCATCACCTC
chr9	129898970	129898982	CCACCATCACCTC
chr10	4139298	4139310	CCACCATCACCTC
chr10	15595557	15595569	CCACCATCACCTC
chr10	25450932	25450944	CCACCATCACCTC
chr10	44285013	44285025	CCACCATCACCTC
chr10	75523506	75523518	CCACCATCACCTC
chr10	79394787	79394799	CCACCATCACCTC
chr10	111849784	111849796	CCACCATCACCTC
chr10	116118278	116118290	CCACCATCACCTC
chr10	124284557	124284569	CCACCATCACCTC
chr10	130500263	130500275	CCACCATCACCTC
chr10	134062386	134062398	CCACCATCACCTC
chr11	2436674	2436686	CCACCATCACCTC
chr11	3550302	3550314	CCACCATCACCTC
chr11	17101502	17101514	CCACCATCACCTC
chr11	19855411	19855423	CCACCATCACCTC
chr11	67670524	67670536	CCACCATCACCTC
chr11	78708613	78708625	CCACCATCACCTC
chr11	80292660	80292672	CCACCATCACCTC
chr11	109564176	109564188	CCACCATCACCTC
chr11	130335009	130335021	CCACCATCACCTC
chr12	3279970	3279982	CCACCATCACCTC
chr12	4397626	4397638	CCACCATCACCTC
chr12	6013650	6013662	CCACCATCACCTC
chr12	6906063	6906075	CCACCATCACCTC
chr12	8490438	8490450	CCACCATCACCTC
chr12	52106594	52106606	CCACCATCACCTC
chr12	67008322	67008334	CCACCATCACCTC
chr12	67317246	67317258	CCACCATCACCTC
chr12	106753815	106753827	CCACCATCACCTC
chr12	115823816	115823828	CCACCATCACCTC
chr12	123168743	123168755	CCACCATCACCTC
chr12	124175775	124175787	CCACCATCACCTC
chr12	124719486	124719498	CCACCATCACCTC
chr12	124719630	124719642	CCACCATCACCTC
chr12	124908861	124908873	CCACCATCACCTC
chr12	131067932	131067944	CCACCATCACCTC
chr12	131068108	131068120	CCACCATCACCTC
chr12	131068424	131068436	CCACCATCACCTC
chr12	131068614	131068626	CCACCATCACCTC
chr12	131068628	131068640	CCACCATCACCTC
chr12	131068748	131068760	CCACCATCACCTC
chr12	131068811	131068823	CCACCATCACCTC
chr12	131068848	131068860	CCACCATCACCTC
chr12	131068866	131068878	CCACCATCACCTC
chr12	131068883	131068895	CCACCATCACCTC
chr12	131068929	131068941	CCACCATCACCTC
chr12	131068966	131068978	CCACCATCACCTC
chr12	131068983	131068995	CCACCATCACCTC
chr12	131069006	131069018	CCACCATCACCTC
chr12	131069043	131069055	CCACCATCACCTC
chr12	131069060	131069072	CCACCATCACCTC
chr12	131069100	131069112	CCACCATCACCTC
chr13	19973144	19973156	CCACCATCACCTC
chr13	20260171	20260183	CCACCATCACCTC
chr13	23253697	23253709	CCACCATCACCTC
chr13	47207980	47207992	CCACCATCACCTC
chr13	66362407	66362419	CCACCATCACCTC
chr14	50361045	50361057	CCACCATCACCTC
chr14	50597955	50597967	CCACCATCACCTC
chr14	51534053	51534065	CCACCATCACCTC
chr14	57120691	57120703	CCACCATCACCTC
chr14	70555662	70555674	CCACCATCACCTC
chr14	90237420	90237432	CCACCATCACCTC
chr14	95858237	95858249	CCACCATCACCTC
chr14	105272920	105272932	CCACCATCACCTC
chr14	105272952	105272964	CCACCATCACCTC
chr14	105272970	105272982	CCACCATCACCTC
chr14	105272991	105273003	CCACCATCACCTC
chr15	30241238	30241250	CCACCATCACCTC
chr15	36814201	36814213	CCACCATCACCTC
chr15	43600797	43600809	CCACCATCACCTC
chr15	51524954	51524966	CCACCATCACCTC
chr15	57539430	57539442	CCACCATCACCTC
chr15	57716536	57716548	CCACCATCACCTC
chr15	58722570	58722582	CCACCATCACCTC
chr15	82748543	82748555	CCACCATCACCTC
chr15	83125074	83125086	CCACCATCACCTC
chr15	84852511	84852523	CCACCATCACCTC
chr15	85731625	85731637	CCACCATCACCTC
chr15	86309890	86309902	CCACCATCACCTC
chr15	93164137	93164149	CCACCATCACCTC
chr15	95210354	95210366	CCACCATCACCTC
chr16	3437641	3437653	CCACCATCACCTC
chr16	24220597	24220609	CCACCATCACCTC
chr16	24471390	24471402	CCACCATCACCTC
chr16	46557888	46557900	CCACCATCACCTC
chr16	51435203	51435215	CCACCATCACCTC
chr16	54263442	54263454	CCACCATCACCTC
chr16	71581335	71581347	CCACCATCACCTC
chr16	73529593	73529605	CCACCATCACCTC
chr16	74189649	74189661	CCACCATCACCTC
chr16	79675494	79675506	CCACCATCACCTC
chr17	17471583	17471595	CCACCATCACCTC
chr17	29219114	29219126	CCACCATCACCTC
chr17	35171198	35171210	CCACCATCACCTC
chr17	39727805	39727817	CCACCATCACCTC
chr17	47648603	47648615	CCACCATCACCTC
chr17	60870049	60870061	CCACCATCACCTC
chr17	60870464	60870476	CCACCATCACCTC
chr17	60870770	60870782	CCACCATCACCTC
chr18	3740988	3741000	CCACCATCACCTC
chr18	3741032	3741044	CCACCATCACCTC
chr18	43541110	43541122	CCACCATCACCTC
chr18	44230094	44230106	CCACCATCACCTC
chr18	74238769	74238781	CCACCATCACCTC
chr18	76445724	76445736	CCACCATCACCTC
chr19	4714537	4714549	CCACCATCACCTC
chr19	10508670	10508682	CCACCATCACCTC
chr19	17916357	17916369	CCACCATCACCTC
chr19	41901939	41901951	CCACCATCACCTC
chr19	45861679	45861691	CCACCATCACCTC
chr19	46493597	46493609	CCACCATCACCTC
chr19	51302268	51302280	CCACCATCACCTC
chr19	51608768	51608780	CCACCATCACCTC
chr20	13384073	13384085	CCACCATCACCTC
chr20	17755946	17755958	CCACCATCACCTC
chr20	18779790	18779802	CCACCATCACCTC
chr20	20985533	20985545	CCACCATCACCTC
chr20	40229433	40229445	CCACCATCACCTC
chr20	54508472	54508484	CCACCATCACCTC
chr20	54563681	54563693	CCACCATCACCTC
chr20	59791629	59791641	CCACCATCACCTC
chr21	18639931	18639943	CCACCATCACCTC
chr21	26651080	26651092	CCACCATCACCTC
chr21	32716650	32716662	CCACCATCACCTC
chr21	33105349	33105361	CCACCATCACCTC
chr21	41203205	41203217	CCACCATCACCTC
chr21	42099563	42099575	CCACCATCACCTC
chr21	44982618	44982630	CCACCATCACCTC
chr22	35290890	35290902	CCACCATCACCTC
chr22	39826632	39826644	CCACCATCACCTC
chr22	42992177	42992189	CCACCATCACCTC
chrX	38030091	38030103	CCACCATCACCTC
chrX	68569441	68569453	CCACCATCACCTC
chrX	110298025	110298037	CCACCATCACCTC
chrX	137013494	137013506	CCACCATCACCTC
chrX	148048477	148048489	CCACCATCACCTC
chrY	15530955	15530967	CCACCATCACCTC
chrY	16047202	16047214	CCACCATCACCTC
chrY	27621385	27621397	CCACCATCACCTC
