# Supplementary material for: Cancer Associated PRDM9: Implications for Linking Genomic Instability and Meiotic Recombination
Source: Int J Mol Sci. 2023 Nov 20;24(22):16522. doi: 10.3390/ijms242216522 (PMC10671843; doi:10.3390/ijms242216522)
Supplement: Supplementary file 1 [file ijms-24-16522-s001.zip › Supplemntary file 1/BRC100/CCACCATCCCCAC.bed]

chr1	2560890	2560902	CCACCATCCCCAC
chr1	2852869	2852881	CCACCATCCCCAC
chr1	13384213	13384225	CCACCATCCCCAC
chr1	17492726	17492738	CCACCATCCCCAC
chr1	18447531	18447543	CCACCATCCCCAC
chr1	19778093	19778105	CCACCATCCCCAC
chr1	20738288	20738300	CCACCATCCCCAC
chr1	22184039	22184051	CCACCATCCCCAC
chr1	31332653	31332665	CCACCATCCCCAC
chr1	39394963	39394975	CCACCATCCCCAC
chr1	39771562	39771574	CCACCATCCCCAC
chr1	55015023	55015035	CCACCATCCCCAC
chr1	99440118	99440130	CCACCATCCCCAC
chr1	153584671	153584683	CCACCATCCCCAC
chr1	155890922	155890934	CCACCATCCCCAC
chr1	157745868	157745880	CCACCATCCCCAC
chr1	161060550	161060562	CCACCATCCCCAC
chr1	166055514	166055526	CCACCATCCCCAC
chr1	199409713	199409725	CCACCATCCCCAC
chr1	206308679	206308691	CCACCATCCCCAC
chr1	229545011	229545023	CCACCATCCCCAC
chr1	245952051	245952063	CCACCATCCCCAC
chr2	2937299	2937311	CCACCATCCCCAC
chr2	3320017	3320029	CCACCATCCCCAC
chr2	3336310	3336322	CCACCATCCCCAC
chr2	8939249	8939261	CCACCATCCCCAC
chr2	15947555	15947567	CCACCATCCCCAC
chr2	26946137	26946149	CCACCATCCCCAC
chr2	59906726	59906738	CCACCATCCCCAC
chr2	62638822	62638834	CCACCATCCCCAC
chr2	91827266	91827278	CCACCATCCCCAC
chr2	95422194	95422206	CCACCATCCCCAC
chr2	114467324	114467336	CCACCATCCCCAC
chr2	117785223	117785235	CCACCATCCCCAC
chr2	121537944	121537956	CCACCATCCCCAC
chr2	135600044	135600056	CCACCATCCCCAC
chr2	203624090	203624102	CCACCATCCCCAC
chr2	217123473	217123485	CCACCATCCCCAC
chr2	218650721	218650733	CCACCATCCCCAC
chr2	240956770	240956782	CCACCATCCCCAC
chr3	9029689	9029701	CCACCATCCCCAC
chr3	35191609	35191621	CCACCATCCCCAC
chr3	47379278	47379290	CCACCATCCCCAC
chr3	47514186	47514198	CCACCATCCCCAC
chr3	52105813	52105825	CCACCATCCCCAC
chr3	55907802	55907814	CCACCATCCCCAC
chr3	73815867	73815879	CCACCATCCCCAC
chr3	96302313	96302325	CCACCATCCCCAC
chr3	127282875	127282887	CCACCATCCCCAC
chr3	150788674	150788686	CCACCATCCCCAC
chr3	171176699	171176711	CCACCATCCCCAC
chr3	186988173	186988185	CCACCATCCCCAC
chr4	880185	880197	CCACCATCCCCAC
chr4	2393295	2393307	CCACCATCCCCAC
chr4	9775461	9775473	CCACCATCCCCAC
chr4	75097105	75097117	CCACCATCCCCAC
chr4	87979055	87979067	CCACCATCCCCAC
chr4	92832675	92832687	CCACCATCCCCAC
chr4	119945314	119945326	CCACCATCCCCAC
chr4	120254060	120254072	CCACCATCCCCAC
chr4	137531472	137531484	CCACCATCCCCAC
chr4	138160254	138160266	CCACCATCCCCAC
chr4	173513567	173513579	CCACCATCCCCAC
chr4	190479174	190479186	CCACCATCCCCAC
chr5	262703	262715	CCACCATCCCCAC
chr5	24044130	24044142	CCACCATCCCCAC
chr5	35708689	35708701	CCACCATCCCCAC
chr5	75364697	75364709	CCACCATCCCCAC
chr5	76476921	76476933	CCACCATCCCCAC
chr5	81263748	81263760	CCACCATCCCCAC
chr5	128225378	128225390	CCACCATCCCCAC
chr5	142496217	142496229	CCACCATCCCCAC
chr5	169014871	169014883	CCACCATCCCCAC
chr5	175043188	175043200	CCACCATCCCCAC
chr5	175822092	175822104	CCACCATCCCCAC
chr5	175822101	175822113	CCACCATCCCCAC
chr5	179561538	179561550	CCACCATCCCCAC
chr6	17271901	17271913	CCACCATCCCCAC
chr6	24399794	24399806	CCACCATCCCCAC
chr6	31784786	31784798	CCACCATCCCCAC
chr6	31796980	31796992	CCACCATCCCCAC
chr6	33672392	33672404	CCACCATCCCCAC
chr6	42894496	42894508	CCACCATCCCCAC
chr6	143233914	143233926	CCACCATCCCCAC
chr6	146399990	146400002	CCACCATCCCCAC
chr6	167049273	167049285	CCACCATCCCCAC
chr7	3881848	3881860	CCACCATCCCCAC
chr7	5373319	5373331	CCACCATCCCCAC
chr7	24938663	24938675	CCACCATCCCCAC
chr7	53838691	53838703	CCACCATCCCCAC
chr7	68801876	68801888	CCACCATCCCCAC
chr7	100349878	100349890	CCACCATCCCCAC
chr7	100349899	100349911	CCACCATCCCCAC
chr7	100349962	100349974	CCACCATCCCCAC
chr7	100350067	100350079	CCACCATCCCCAC
chr7	100350298	100350310	CCACCATCCCCAC
chr7	100350487	100350499	CCACCATCCCCAC
chr7	100350508	100350520	CCACCATCCCCAC
chr7	100350634	100350646	CCACCATCCCCAC
chr7	100350676	100350688	CCACCATCCCCAC
chr7	101719282	101719294	CCACCATCCCCAC
chr7	124362250	124362262	CCACCATCCCCAC
chr7	129672148	129672160	CCACCATCCCCAC
chr7	132033672	132033684	CCACCATCCCCAC
chr7	147532277	147532289	CCACCATCCCCAC
chr7	148415477	148415489	CCACCATCCCCAC
chr8	19381838	19381850	CCACCATCCCCAC
chr8	21190597	21190609	CCACCATCCCCAC
chr8	48492276	48492288	CCACCATCCCCAC
chr8	54407928	54407940	CCACCATCCCCAC
chr8	72209498	72209510	CCACCATCCCCAC
chr8	103724727	103724739	CCACCATCCCCAC
chr9	7875700	7875712	CCACCATCCCCAC
chr9	27586015	27586027	CCACCATCCCCAC
chr9	84009012	84009024	CCACCATCCCCAC
chr9	91654485	91654497	CCACCATCCCCAC
chr9	99817678	99817690	CCACCATCCCCAC
chr9	102955709	102955721	CCACCATCCCCAC
chr9	113626778	113626790	CCACCATCCCCAC
chr9	127116251	127116263	CCACCATCCCCAC
chr9	136827122	136827134	CCACCATCCCCAC
chr10	11288979	11288991	CCACCATCCCCAC
chr10	14065017	14065029	CCACCATCCCCAC
chr10	15334400	15334412	CCACCATCCCCAC
chr10	43078419	43078431	CCACCATCCCCAC
chr10	46568992	46569004	CCACCATCCCCAC
chr10	48755885	48755897	CCACCATCCCCAC
chr10	49276421	49276433	CCACCATCCCCAC
chr10	81898009	81898021	CCACCATCCCCAC
chr10	104666191	104666203	CCACCATCCCCAC
chr10	126863205	126863217	CCACCATCCCCAC
chr10	131559071	131559083	CCACCATCCCCAC
chr11	2102758	2102770	CCACCATCCCCAC
chr11	9089736	9089748	CCACCATCCCCAC
chr11	17651785	17651797	CCACCATCCCCAC
chr11	61250443	61250455	CCACCATCCCCAC
chr11	70289980	70289992	CCACCATCCCCAC
chr11	80544862	80544874	CCACCATCCCCAC
chr11	95333881	95333893	CCACCATCCCCAC
chr11	102652442	102652454	CCACCATCCCCAC
chr12	26423877	26423889	CCACCATCCCCAC
chr12	31300366	31300378	CCACCATCCCCAC
chr12	48280208	48280220	CCACCATCCCCAC
chr12	52577121	52577133	CCACCATCCCCAC
chr12	108071563	108071575	CCACCATCCCCAC
chr12	111854687	111854699	CCACCATCCCCAC
chr12	111878484	111878496	CCACCATCCCCAC
chr12	116149390	116149402	CCACCATCCCCAC
chr12	123888542	123888554	CCACCATCCCCAC
chr12	128710525	128710537	CCACCATCCCCAC
chr12	130513379	130513391	CCACCATCCCCAC
chr12	132863985	132863997	CCACCATCCCCAC
chr13	26513907	26513919	CCACCATCCCCAC
chr13	35379353	35379365	CCACCATCCCCAC
chr13	47571402	47571414	CCACCATCCCCAC
chr13	60285494	60285506	CCACCATCCCCAC
chr13	72614671	72614683	CCACCATCCCCAC
chr13	74345161	74345173	CCACCATCCCCAC
chr13	84428392	84428404	CCACCATCCCCAC
chr13	110292820	110292832	CCACCATCCCCAC
chr14	30034199	30034211	CCACCATCCCCAC
chr14	30771648	30771660	CCACCATCCCCAC
chr14	31991808	31991820	CCACCATCCCCAC
chr14	36978740	36978752	CCACCATCCCCAC
chr14	67853555	67853567	CCACCATCCCCAC
chr14	94460994	94461006	CCACCATCCCCAC
chr15	60349518	60349530	CCACCATCCCCAC
chr15	69595114	69595126	CCACCATCCCCAC
chr15	75651014	75651026	CCACCATCCCCAC
chr15	80141706	80141718	CCACCATCCCCAC
chr15	96891066	96891078	CCACCATCCCCAC
chr16	19734408	19734420	CCACCATCCCCAC
chr16	22198178	22198190	CCACCATCCCCAC
chr16	55418047	55418059	CCACCATCCCCAC
chr16	58220556	58220568	CCACCATCCCCAC
chr16	69996628	69996640	CCACCATCCCCAC
chr16	70219536	70219548	CCACCATCCCCAC
chr16	79820707	79820719	CCACCATCCCCAC
chr16	80887094	80887106	CCACCATCCCCAC
chr16	82570075	82570087	CCACCATCCCCAC
chr16	85156909	85156921	CCACCATCCCCAC
chr16	87091933	87091945	CCACCATCCCCAC
chr16	88812370	88812382	CCACCATCCCCAC
chr16	89112493	89112505	CCACCATCCCCAC
chr16	89643363	89643375	CCACCATCCCCAC
chr17	5547167	5547179	CCACCATCCCCAC
chr17	5939236	5939248	CCACCATCCCCAC
chr17	9963061	9963073	CCACCATCCCCAC
chr17	11316106	11316118	CCACCATCCCCAC
chr17	31263654	31263666	CCACCATCCCCAC
chr17	43454125	43454137	CCACCATCCCCAC
chr17	73734047	73734059	CCACCATCCCCAC
chr18	14947342	14947354	CCACCATCCCCAC
chr18	33994656	33994668	CCACCATCCCCAC
chr18	47601078	47601090	CCACCATCCCCAC
chr19	6532863	6532875	CCACCATCCCCAC
chr19	8334112	8334124	CCACCATCCCCAC
chr19	14194478	14194490	CCACCATCCCCAC
chr19	30612812	30612824	CCACCATCCCCAC
chr19	33142921	33142933	CCACCATCCCCAC
chr19	33540217	33540229	CCACCATCCCCAC
chr19	34244676	34244688	CCACCATCCCCAC
chr19	34244845	34244857	CCACCATCCCCAC
chr19	34244961	34244973	CCACCATCCCCAC
chr19	36812618	36812630	CCACCATCCCCAC
chr19	50218178	50218190	CCACCATCCCCAC
chr20	97236	97248	CCACCATCCCCAC
chr20	10588296	10588308	CCACCATCCCCAC
chr20	13002211	13002223	CCACCATCCCCAC
chr20	19321221	19321233	CCACCATCCCCAC
chr20	23764053	23764065	CCACCATCCCCAC
chr20	23871365	23871377	CCACCATCCCCAC
chr20	31155944	31155956	CCACCATCCCCAC
chr20	32030035	32030047	CCACCATCCCCAC
chr20	40681352	40681364	CCACCATCCCCAC
chr20	41872186	41872198	CCACCATCCCCAC
chr20	44795573	44795585	CCACCATCCCCAC
chr20	48804103	48804115	CCACCATCCCCAC
chr20	62837896	62837908	CCACCATCCCCAC
chr21	31965586	31965598	CCACCATCCCCAC
chr22	20245609	20245621	CCACCATCCCCAC
chr22	28702511	28702523	CCACCATCCCCAC
chr22	41949873	41949885	CCACCATCCCCAC
chrX	771170	771182	CCACCATCCCCAC
chrX	13548225	13548237	CCACCATCCCCAC
chrX	35169233	35169245	CCACCATCCCCAC
chrX	39617088	39617100	CCACCATCCCCAC
chrX	51642894	51642906	CCACCATCCCCAC
chrX	152830386	152830398	CCACCATCCCCAC
chrY	721170	721182	CCACCATCCCCAC
chr6_apd_hap1	3099547	3099559	CCACCATCCCCAC
chr6_apd_hap1	3111744	3111756	CCACCATCCCCAC
chr6_cox_hap2	3294366	3294378	CCACCATCCCCAC
chr6_cox_hap2	3306562	3306574	CCACCATCCCCAC
chr6_dbb_hap3	3070373	3070385	CCACCATCCCCAC
chr6_dbb_hap3	3082567	3082579	CCACCATCCCCAC
chr6_qbl_hap6	3078433	3078445	CCACCATCCCCAC
chr6_qbl_hap6	3090631	3090643	CCACCATCCCCAC
chr17_ctg5_hap1	69261	69273	CCACCATCCCCAC
chr1	2560890	2560902	CCACCATCCCCAC
chr1	2852869	2852881	CCACCATCCCCAC
chr1	13384213	13384225	CCACCATCCCCAC
chr1	17492726	17492738	CCACCATCCCCAC
chr1	18447531	18447543	CCACCATCCCCAC
chr1	19778093	19778105	CCACCATCCCCAC
chr1	20738288	20738300	CCACCATCCCCAC
chr1	22184039	22184051	CCACCATCCCCAC
chr1	31332653	31332665	CCACCATCCCCAC
chr1	39394963	39394975	CCACCATCCCCAC
chr1	39771562	39771574	CCACCATCCCCAC
chr1	55015023	55015035	CCACCATCCCCAC
chr1	99440118	99440130	CCACCATCCCCAC
chr1	153584671	153584683	CCACCATCCCCAC
chr1	155890922	155890934	CCACCATCCCCAC
chr1	157745868	157745880	CCACCATCCCCAC
chr1	161060550	161060562	CCACCATCCCCAC
chr1	166055514	166055526	CCACCATCCCCAC
chr1	199409713	199409725	CCACCATCCCCAC
chr1	206308679	206308691	CCACCATCCCCAC
chr1	229545011	229545023	CCACCATCCCCAC
chr1	245952051	245952063	CCACCATCCCCAC
chr2	2937299	2937311	CCACCATCCCCAC
chr2	3320017	3320029	CCACCATCCCCAC
chr2	3336310	3336322	CCACCATCCCCAC
chr2	8939249	8939261	CCACCATCCCCAC
chr2	15947555	15947567	CCACCATCCCCAC
chr2	26946137	26946149	CCACCATCCCCAC
chr2	59906726	59906738	CCACCATCCCCAC
chr2	62638822	62638834	CCACCATCCCCAC
chr2	91827266	91827278	CCACCATCCCCAC
chr2	95422194	95422206	CCACCATCCCCAC
chr2	114467324	114467336	CCACCATCCCCAC
chr2	117785223	117785235	CCACCATCCCCAC
chr2	121537944	121537956	CCACCATCCCCAC
chr2	135600044	135600056	CCACCATCCCCAC
chr2	203624090	203624102	CCACCATCCCCAC
chr2	217123473	217123485	CCACCATCCCCAC
chr2	218650721	218650733	CCACCATCCCCAC
chr2	240956770	240956782	CCACCATCCCCAC
chr3	9029689	9029701	CCACCATCCCCAC
chr3	35191609	35191621	CCACCATCCCCAC
chr3	47379278	47379290	CCACCATCCCCAC
chr3	47514186	47514198	CCACCATCCCCAC
chr3	52105813	52105825	CCACCATCCCCAC
chr3	55907802	55907814	CCACCATCCCCAC
chr3	73815867	73815879	CCACCATCCCCAC
chr3	96302313	96302325	CCACCATCCCCAC
chr3	127282875	127282887	CCACCATCCCCAC
chr3	150788674	150788686	CCACCATCCCCAC
chr3	171176699	171176711	CCACCATCCCCAC
chr3	186988173	186988185	CCACCATCCCCAC
chr4	880185	880197	CCACCATCCCCAC
chr4	2393295	2393307	CCACCATCCCCAC
chr4	9775461	9775473	CCACCATCCCCAC
chr4	75097105	75097117	CCACCATCCCCAC
chr4	87979055	87979067	CCACCATCCCCAC
chr4	92832675	92832687	CCACCATCCCCAC
chr4	119945314	119945326	CCACCATCCCCAC
chr4	120254060	120254072	CCACCATCCCCAC
chr4	137531472	137531484	CCACCATCCCCAC
chr4	138160254	138160266	CCACCATCCCCAC
chr4	173513567	173513579	CCACCATCCCCAC
chr4	190479174	190479186	CCACCATCCCCAC
chr5	262703	262715	CCACCATCCCCAC
chr5	24044130	24044142	CCACCATCCCCAC
chr5	35708689	35708701	CCACCATCCCCAC
chr5	75364697	75364709	CCACCATCCCCAC
chr5	76476921	76476933	CCACCATCCCCAC
chr5	81263748	81263760	CCACCATCCCCAC
chr5	128225378	128225390	CCACCATCCCCAC
chr5	142496217	142496229	CCACCATCCCCAC
chr5	169014871	169014883	CCACCATCCCCAC
chr5	175043188	175043200	CCACCATCCCCAC
chr5	175822092	175822104	CCACCATCCCCAC
chr5	175822101	175822113	CCACCATCCCCAC
chr5	179561538	179561550	CCACCATCCCCAC
chr6	17271901	17271913	CCACCATCCCCAC
chr6	24399794	24399806	CCACCATCCCCAC
chr6	31784786	31784798	CCACCATCCCCAC
chr6	31796980	31796992	CCACCATCCCCAC
chr6	33672392	33672404	CCACCATCCCCAC
chr6	42894496	42894508	CCACCATCCCCAC
chr6	143233914	143233926	CCACCATCCCCAC
chr6	146399990	146400002	CCACCATCCCCAC
chr6	167049273	167049285	CCACCATCCCCAC
chr7	3881848	3881860	CCACCATCCCCAC
chr7	5373319	5373331	CCACCATCCCCAC
chr7	24938663	24938675	CCACCATCCCCAC
chr7	53838691	53838703	CCACCATCCCCAC
chr7	68801876	68801888	CCACCATCCCCAC
chr7	100349878	100349890	CCACCATCCCCAC
chr7	100349899	100349911	CCACCATCCCCAC
chr7	100349962	100349974	CCACCATCCCCAC
chr7	100350067	100350079	CCACCATCCCCAC
chr7	100350298	100350310	CCACCATCCCCAC
chr7	100350487	100350499	CCACCATCCCCAC
chr7	100350508	100350520	CCACCATCCCCAC
chr7	100350634	100350646	CCACCATCCCCAC
chr7	100350676	100350688	CCACCATCCCCAC
chr7	101719282	101719294	CCACCATCCCCAC
chr7	124362250	124362262	CCACCATCCCCAC
chr7	129672148	129672160	CCACCATCCCCAC
chr7	132033672	132033684	CCACCATCCCCAC
chr7	147532277	147532289	CCACCATCCCCAC
chr7	148415477	148415489	CCACCATCCCCAC
chr8	19381838	19381850	CCACCATCCCCAC
chr8	21190597	21190609	CCACCATCCCCAC
chr8	48492276	48492288	CCACCATCCCCAC
chr8	54407928	54407940	CCACCATCCCCAC
chr8	72209498	72209510	CCACCATCCCCAC
chr8	103724727	103724739	CCACCATCCCCAC
chr9	7875700	7875712	CCACCATCCCCAC
chr9	27586015	27586027	CCACCATCCCCAC
chr9	84009012	84009024	CCACCATCCCCAC
chr9	91654485	91654497	CCACCATCCCCAC
chr9	99817678	99817690	CCACCATCCCCAC
chr9	102955709	102955721	CCACCATCCCCAC
chr9	113626778	113626790	CCACCATCCCCAC
chr9	127116251	127116263	CCACCATCCCCAC
chr9	136827122	136827134	CCACCATCCCCAC
chr10	11288979	11288991	CCACCATCCCCAC
chr10	14065017	14065029	CCACCATCCCCAC
chr10	15334400	15334412	CCACCATCCCCAC
chr10	43078419	43078431	CCACCATCCCCAC
chr10	46568992	46569004	CCACCATCCCCAC
chr10	48755885	48755897	CCACCATCCCCAC
chr10	49276421	49276433	CCACCATCCCCAC
chr10	81898009	81898021	CCACCATCCCCAC
chr10	104666191	104666203	CCACCATCCCCAC
chr10	126863205	126863217	CCACCATCCCCAC
chr10	131559071	131559083	CCACCATCCCCAC
chr11	2102758	2102770	CCACCATCCCCAC
chr11	9089736	9089748	CCACCATCCCCAC
chr11	17651785	17651797	CCACCATCCCCAC
chr11	61250443	61250455	CCACCATCCCCAC
chr11	70289980	70289992	CCACCATCCCCAC
chr11	80544862	80544874	CCACCATCCCCAC
chr11	95333881	95333893	CCACCATCCCCAC
chr11	102652442	102652454	CCACCATCCCCAC
chr12	26423877	26423889	CCACCATCCCCAC
chr12	31300366	31300378	CCACCATCCCCAC
chr12	48280208	48280220	CCACCATCCCCAC
chr12	52577121	52577133	CCACCATCCCCAC
chr12	108071563	108071575	CCACCATCCCCAC
chr12	111854687	111854699	CCACCATCCCCAC
chr12	111878484	111878496	CCACCATCCCCAC
chr12	116149390	116149402	CCACCATCCCCAC
chr12	123888542	123888554	CCACCATCCCCAC
chr12	128710525	128710537	CCACCATCCCCAC
chr12	130513379	130513391	CCACCATCCCCAC
chr12	132863985	132863997	CCACCATCCCCAC
chr13	26513907	26513919	CCACCATCCCCAC
chr13	35379353	35379365	CCACCATCCCCAC
chr13	47571402	47571414	CCACCATCCCCAC
chr13	60285494	60285506	CCACCATCCCCAC
chr13	72614671	72614683	CCACCATCCCCAC
chr13	74345161	74345173	CCACCATCCCCAC
chr13	84428392	84428404	CCACCATCCCCAC
chr13	110292820	110292832	CCACCATCCCCAC
chr14	30034199	30034211	CCACCATCCCCAC
chr14	30771648	30771660	CCACCATCCCCAC
chr14	31991808	31991820	CCACCATCCCCAC
chr14	36978740	36978752	CCACCATCCCCAC
chr14	67853555	67853567	CCACCATCCCCAC
chr14	94460994	94461006	CCACCATCCCCAC
chr15	60349518	60349530	CCACCATCCCCAC
chr15	69595114	69595126	CCACCATCCCCAC
chr15	75651014	75651026	CCACCATCCCCAC
chr15	80141706	80141718	CCACCATCCCCAC
chr15	96891066	96891078	CCACCATCCCCAC
chr16	19734408	19734420	CCACCATCCCCAC
chr16	22198178	22198190	CCACCATCCCCAC
chr16	55418047	55418059	CCACCATCCCCAC
chr16	58220556	58220568	CCACCATCCCCAC
chr16	69996628	69996640	CCACCATCCCCAC
chr16	70219536	70219548	CCACCATCCCCAC
chr16	79820707	79820719	CCACCATCCCCAC
chr16	80887094	80887106	CCACCATCCCCAC
chr16	82570075	82570087	CCACCATCCCCAC
chr16	85156909	85156921	CCACCATCCCCAC
chr16	87091933	87091945	CCACCATCCCCAC
chr16	88812370	88812382	CCACCATCCCCAC
chr16	89112493	89112505	CCACCATCCCCAC
chr16	89643363	89643375	CCACCATCCCCAC
chr17	5547167	5547179	CCACCATCCCCAC
chr17	5939236	5939248	CCACCATCCCCAC
chr17	9963061	9963073	CCACCATCCCCAC
chr17	11316106	11316118	CCACCATCCCCAC
chr17	31263654	31263666	CCACCATCCCCAC
chr17	43454125	43454137	CCACCATCCCCAC
chr17	73734047	73734059	CCACCATCCCCAC
chr18	14947342	14947354	CCACCATCCCCAC
chr18	33994656	33994668	CCACCATCCCCAC
chr18	47601078	47601090	CCACCATCCCCAC
chr19	6532863	6532875	CCACCATCCCCAC
chr19	8334112	8334124	CCACCATCCCCAC
chr19	14194478	14194490	CCACCATCCCCAC
chr19	30612812	30612824	CCACCATCCCCAC
chr19	33142921	33142933	CCACCATCCCCAC
chr19	33540217	33540229	CCACCATCCCCAC
chr19	34244676	34244688	CCACCATCCCCAC
chr19	34244845	34244857	CCACCATCCCCAC
chr19	34244961	34244973	CCACCATCCCCAC
chr19	36812618	36812630	CCACCATCCCCAC
chr19	50218178	50218190	CCACCATCCCCAC
chr20	97236	97248	CCACCATCCCCAC
chr20	10588296	10588308	CCACCATCCCCAC
chr20	13002211	13002223	CCACCATCCCCAC
chr20	19321221	19321233	CCACCATCCCCAC
chr20	23764053	23764065	CCACCATCCCCAC
chr20	23871365	23871377	CCACCATCCCCAC
chr20	31155944	31155956	CCACCATCCCCAC
chr20	32030035	32030047	CCACCATCCCCAC
chr20	40681352	40681364	CCACCATCCCCAC
chr20	41872186	41872198	CCACCATCCCCAC
chr20	44795573	44795585	CCACCATCCCCAC
chr20	48804103	48804115	CCACCATCCCCAC
chr20	62837896	62837908	CCACCATCCCCAC
chr21	31965586	31965598	CCACCATCCCCAC
chr22	20245609	20245621	CCACCATCCCCAC
chr22	28702511	28702523	CCACCATCCCCAC
chr22	41949873	41949885	CCACCATCCCCAC
chrX	771170	771182	CCACCATCCCCAC
chrX	13548225	13548237	CCACCATCCCCAC
chrX	35169233	35169245	CCACCATCCCCAC
chrX	39617088	39617100	CCACCATCCCCAC
chrX	51642894	51642906	CCACCATCCCCAC
chrX	152830386	152830398	CCACCATCCCCAC
chrY	721170	721182	CCACCATCCCCAC
chr6_apd_hap1	3099547	3099559	CCACCATCCCCAC
chr6_apd_hap1	3111744	3111756	CCACCATCCCCAC
chr6_cox_hap2	3294366	3294378	CCACCATCCCCAC
chr6_cox_hap2	3306562	3306574	CCACCATCCCCAC
chr6_dbb_hap3	3070373	3070385	CCACCATCCCCAC
chr6_dbb_hap3	3082567	3082579	CCACCATCCCCAC
chr6_qbl_hap6	3078433	3078445	CCACCATCCCCAC
chr6_qbl_hap6	3090631	3090643	CCACCATCCCCAC
chr17_ctg5_hap1	69261	69273	CCACCATCCCCAC
chr1	2560890	2560902	CCACCATCCCCAC
chr1	2852869	2852881	CCACCATCCCCAC
chr1	13384213	13384225	CCACCATCCCCAC
chr1	17492726	17492738	CCACCATCCCCAC
chr1	18447531	18447543	CCACCATCCCCAC
chr1	19778093	19778105	CCACCATCCCCAC
chr1	20738288	20738300	CCACCATCCCCAC
chr1	22184039	22184051	CCACCATCCCCAC
chr1	31332653	31332665	CCACCATCCCCAC
chr1	39394963	39394975	CCACCATCCCCAC
chr1	39771562	39771574	CCACCATCCCCAC
chr1	55015023	55015035	CCACCATCCCCAC
chr1	99440118	99440130	CCACCATCCCCAC
chr1	153584671	153584683	CCACCATCCCCAC
chr1	155890922	155890934	CCACCATCCCCAC
chr1	157745868	157745880	CCACCATCCCCAC
chr1	161060550	161060562	CCACCATCCCCAC
chr1	166055514	166055526	CCACCATCCCCAC
chr1	199409713	199409725	CCACCATCCCCAC
chr1	206308679	206308691	CCACCATCCCCAC
chr1	229545011	229545023	CCACCATCCCCAC
chr1	245952051	245952063	CCACCATCCCCAC
chr2	2937299	2937311	CCACCATCCCCAC
chr2	3320017	3320029	CCACCATCCCCAC
chr2	3336310	3336322	CCACCATCCCCAC
chr2	8939249	8939261	CCACCATCCCCAC
chr2	15947555	15947567	CCACCATCCCCAC
chr2	26946137	26946149	CCACCATCCCCAC
chr2	59906726	59906738	CCACCATCCCCAC
chr2	62638822	62638834	CCACCATCCCCAC
chr2	91827266	91827278	CCACCATCCCCAC
chr2	95422194	95422206	CCACCATCCCCAC
chr2	114467324	114467336	CCACCATCCCCAC
chr2	117785223	117785235	CCACCATCCCCAC
chr2	121537944	121537956	CCACCATCCCCAC
chr2	135600044	135600056	CCACCATCCCCAC
chr2	203624090	203624102	CCACCATCCCCAC
chr2	217123473	217123485	CCACCATCCCCAC
chr2	218650721	218650733	CCACCATCCCCAC
chr2	240956770	240956782	CCACCATCCCCAC
chr3	9029689	9029701	CCACCATCCCCAC
chr3	35191609	35191621	CCACCATCCCCAC
chr3	47379278	47379290	CCACCATCCCCAC
chr3	47514186	47514198	CCACCATCCCCAC
chr3	52105813	52105825	CCACCATCCCCAC
chr3	55907802	55907814	CCACCATCCCCAC
chr3	73815867	73815879	CCACCATCCCCAC
chr3	96302313	96302325	CCACCATCCCCAC
chr3	127282875	127282887	CCACCATCCCCAC
chr3	150788674	150788686	CCACCATCCCCAC
chr3	171176699	171176711	CCACCATCCCCAC
chr3	186988173	186988185	CCACCATCCCCAC
chr4	880185	880197	CCACCATCCCCAC
chr4	2393295	2393307	CCACCATCCCCAC
chr4	9775461	9775473	CCACCATCCCCAC
chr4	75097105	75097117	CCACCATCCCCAC
chr4	87979055	87979067	CCACCATCCCCAC
chr4	92832675	92832687	CCACCATCCCCAC
chr4	119945314	119945326	CCACCATCCCCAC
chr4	120254060	120254072	CCACCATCCCCAC
chr4	137531472	137531484	CCACCATCCCCAC
chr4	138160254	138160266	CCACCATCCCCAC
chr4	173513567	173513579	CCACCATCCCCAC
chr4	190479174	190479186	CCACCATCCCCAC
chr5	262703	262715	CCACCATCCCCAC
chr5	24044130	24044142	CCACCATCCCCAC
chr5	35708689	35708701	CCACCATCCCCAC
chr5	75364697	75364709	CCACCATCCCCAC
chr5	76476921	76476933	CCACCATCCCCAC
chr5	81263748	81263760	CCACCATCCCCAC
chr5	128225378	128225390	CCACCATCCCCAC
chr5	142496217	142496229	CCACCATCCCCAC
chr5	169014871	169014883	CCACCATCCCCAC
chr5	175043188	175043200	CCACCATCCCCAC
chr5	175822092	175822104	CCACCATCCCCAC
chr5	175822101	175822113	CCACCATCCCCAC
chr5	179561538	179561550	CCACCATCCCCAC
chr6	17271901	17271913	CCACCATCCCCAC
chr6	24399794	24399806	CCACCATCCCCAC
chr6	31784786	31784798	CCACCATCCCCAC
chr6	31796980	31796992	CCACCATCCCCAC
chr6	33672392	33672404	CCACCATCCCCAC
chr6	42894496	42894508	CCACCATCCCCAC
chr6	143233914	143233926	CCACCATCCCCAC
chr6	146399990	146400002	CCACCATCCCCAC
chr6	167049273	167049285	CCACCATCCCCAC
chr7	3881848	3881860	CCACCATCCCCAC
chr7	5373319	5373331	CCACCATCCCCAC
chr7	24938663	24938675	CCACCATCCCCAC
chr7	53838691	53838703	CCACCATCCCCAC
chr7	68801876	68801888	CCACCATCCCCAC
chr7	100349878	100349890	CCACCATCCCCAC
chr7	100349899	100349911	CCACCATCCCCAC
chr7	100349962	100349974	CCACCATCCCCAC
chr7	100350067	100350079	CCACCATCCCCAC
chr7	100350298	100350310	CCACCATCCCCAC
chr7	100350487	100350499	CCACCATCCCCAC
chr7	100350508	100350520	CCACCATCCCCAC
chr7	100350634	100350646	CCACCATCCCCAC
chr7	100350676	100350688	CCACCATCCCCAC
chr7	101719282	101719294	CCACCATCCCCAC
chr7	124362250	124362262	CCACCATCCCCAC
chr7	129672148	129672160	CCACCATCCCCAC
chr7	132033672	132033684	CCACCATCCCCAC
chr7	147532277	147532289	CCACCATCCCCAC
chr7	148415477	148415489	CCACCATCCCCAC
chr8	19381838	19381850	CCACCATCCCCAC
chr8	21190597	21190609	CCACCATCCCCAC
chr8	48492276	48492288	CCACCATCCCCAC
chr8	54407928	54407940	CCACCATCCCCAC
chr8	72209498	72209510	CCACCATCCCCAC
chr8	103724727	103724739	CCACCATCCCCAC
chr9	7875700	7875712	CCACCATCCCCAC
chr9	27586015	27586027	CCACCATCCCCAC
chr9	84009012	84009024	CCACCATCCCCAC
chr9	91654485	91654497	CCACCATCCCCAC
chr9	99817678	99817690	CCACCATCCCCAC
chr9	102955709	102955721	CCACCATCCCCAC
chr9	113626778	113626790	CCACCATCCCCAC
chr9	127116251	127116263	CCACCATCCCCAC
chr9	136827122	136827134	CCACCATCCCCAC
chr10	11288979	11288991	CCACCATCCCCAC
chr10	14065017	14065029	CCACCATCCCCAC
chr10	15334400	15334412	CCACCATCCCCAC
chr10	43078419	43078431	CCACCATCCCCAC
chr10	46568992	46569004	CCACCATCCCCAC
chr10	48755885	48755897	CCACCATCCCCAC
chr10	49276421	49276433	CCACCATCCCCAC
chr10	81898009	81898021	CCACCATCCCCAC
chr10	104666191	104666203	CCACCATCCCCAC
chr10	126863205	126863217	CCACCATCCCCAC
chr10	131559071	131559083	CCACCATCCCCAC
chr11	2102758	2102770	CCACCATCCCCAC
chr11	9089736	9089748	CCACCATCCCCAC
chr11	17651785	17651797	CCACCATCCCCAC
chr11	61250443	61250455	CCACCATCCCCAC
chr11	70289980	70289992	CCACCATCCCCAC
chr11	80544862	80544874	CCACCATCCCCAC
chr11	95333881	95333893	CCACCATCCCCAC
chr11	102652442	102652454	CCACCATCCCCAC
chr12	26423877	26423889	CCACCATCCCCAC
chr12	31300366	31300378	CCACCATCCCCAC
chr12	48280208	48280220	CCACCATCCCCAC
chr12	52577121	52577133	CCACCATCCCCAC
chr12	108071563	108071575	CCACCATCCCCAC
chr12	111854687	111854699	CCACCATCCCCAC
chr12	111878484	111878496	CCACCATCCCCAC
chr12	116149390	116149402	CCACCATCCCCAC
chr12	123888542	123888554	CCACCATCCCCAC
chr12	128710525	128710537	CCACCATCCCCAC
chr12	130513379	130513391	CCACCATCCCCAC
chr12	132863985	132863997	CCACCATCCCCAC
chr13	26513907	26513919	CCACCATCCCCAC
chr13	35379353	35379365	CCACCATCCCCAC
chr13	47571402	47571414	CCACCATCCCCAC
chr13	60285494	60285506	CCACCATCCCCAC
chr13	72614671	72614683	CCACCATCCCCAC
chr13	74345161	74345173	CCACCATCCCCAC
chr13	84428392	84428404	CCACCATCCCCAC
chr13	110292820	110292832	CCACCATCCCCAC
chr14	30034199	30034211	CCACCATCCCCAC
chr14	30771648	30771660	CCACCATCCCCAC
chr14	31991808	31991820	CCACCATCCCCAC
chr14	36978740	36978752	CCACCATCCCCAC
chr14	67853555	67853567	CCACCATCCCCAC
chr14	94460994	94461006	CCACCATCCCCAC
chr15	60349518	60349530	CCACCATCCCCAC
chr15	69595114	69595126	CCACCATCCCCAC
chr15	75651014	75651026	CCACCATCCCCAC
chr15	80141706	80141718	CCACCATCCCCAC
chr15	96891066	96891078	CCACCATCCCCAC
chr16	19734408	19734420	CCACCATCCCCAC
chr16	22198178	22198190	CCACCATCCCCAC
chr16	55418047	55418059	CCACCATCCCCAC
chr16	58220556	58220568	CCACCATCCCCAC
chr16	69996628	69996640	CCACCATCCCCAC
chr16	70219536	70219548	CCACCATCCCCAC
chr16	79820707	79820719	CCACCATCCCCAC
chr16	80887094	80887106	CCACCATCCCCAC
chr16	82570075	82570087	CCACCATCCCCAC
chr16	85156909	85156921	CCACCATCCCCAC
chr16	87091933	87091945	CCACCATCCCCAC
chr16	88812370	88812382	CCACCATCCCCAC
chr16	89112493	89112505	CCACCATCCCCAC
chr16	89643363	89643375	CCACCATCCCCAC
chr17	5547167	5547179	CCACCATCCCCAC
chr17	5939236	5939248	CCACCATCCCCAC
chr17	9963061	9963073	CCACCATCCCCAC
chr17	11316106	11316118	CCACCATCCCCAC
chr17	31263654	31263666	CCACCATCCCCAC
chr17	43454125	43454137	CCACCATCCCCAC
chr17	73734047	73734059	CCACCATCCCCAC
chr18	14947342	14947354	CCACCATCCCCAC
chr18	33994656	33994668	CCACCATCCCCAC
chr18	47601078	47601090	CCACCATCCCCAC
chr19	6532863	6532875	CCACCATCCCCAC
chr19	8334112	8334124	CCACCATCCCCAC
chr19	14194478	14194490	CCACCATCCCCAC
chr19	30612812	30612824	CCACCATCCCCAC
chr19	33142921	33142933	CCACCATCCCCAC
chr19	33540217	33540229	CCACCATCCCCAC
chr19	34244676	34244688	CCACCATCCCCAC
chr19	34244845	34244857	CCACCATCCCCAC
chr19	34244961	34244973	CCACCATCCCCAC
chr19	36812618	36812630	CCACCATCCCCAC
chr19	50218178	50218190	CCACCATCCCCAC
chr20	97236	97248	CCACCATCCCCAC
chr20	10588296	10588308	CCACCATCCCCAC
chr20	13002211	13002223	CCACCATCCCCAC
chr20	19321221	19321233	CCACCATCCCCAC
chr20	23764053	23764065	CCACCATCCCCAC
chr20	23871365	23871377	CCACCATCCCCAC
chr20	31155944	31155956	CCACCATCCCCAC
chr20	32030035	32030047	CCACCATCCCCAC
chr20	40681352	40681364	CCACCATCCCCAC
chr20	41872186	41872198	CCACCATCCCCAC
chr20	44795573	44795585	CCACCATCCCCAC
chr20	48804103	48804115	CCACCATCCCCAC
chr20	62837896	62837908	CCACCATCCCCAC
chr21	31965586	31965598	CCACCATCCCCAC
chr22	20245609	20245621	CCACCATCCCCAC
chr22	28702511	28702523	CCACCATCCCCAC
chr22	41949873	41949885	CCACCATCCCCAC
chrX	771170	771182	CCACCATCCCCAC
chrX	13548225	13548237	CCACCATCCCCAC
chrX	35169233	35169245	CCACCATCCCCAC
chrX	39617088	39617100	CCACCATCCCCAC
chrX	51642894	51642906	CCACCATCCCCAC
chrX	152830386	152830398	CCACCATCCCCAC
chrY	721170	721182	CCACCATCCCCAC
chr6_apd_hap1	3099547	3099559	CCACCATCCCCAC
chr6_apd_hap1	3111744	3111756	CCACCATCCCCAC
chr6_cox_hap2	3294366	3294378	CCACCATCCCCAC
chr6_cox_hap2	3306562	3306574	CCACCATCCCCAC
chr6_dbb_hap3	3070373	3070385	CCACCATCCCCAC
chr6_dbb_hap3	3082567	3082579	CCACCATCCCCAC
chr6_qbl_hap6	3078433	3078445	CCACCATCCCCAC
chr6_qbl_hap6	3090631	3090643	CCACCATCCCCAC
chr17_ctg5_hap1	69261	69273	CCACCATCCCCAC
