# Supplementary material for: Cancer Associated PRDM9: Implications for Linking Genomic Instability and Meiotic Recombination
Source: Int J Mol Sci. 2023 Nov 20;24(22):16522. doi: 10.3390/ijms242216522 (PMC10671843; doi:10.3390/ijms242216522)
Supplement: Supplementary file 1 [file ijms-24-16522-s001.zip › Supplemntary file 1/BRC100/CCACCATCCCCCC.bed]

chr1	2380162	2380174	CCACCATCCCCCC
chr1	5490998	5491010	CCACCATCCCCCC
chr1	7934718	7934730	CCACCATCCCCCC
chr1	19386994	19387006	CCACCATCCCCCC
chr1	19387077	19387089	CCACCATCCCCCC
chr1	31357389	31357401	CCACCATCCCCCC
chr1	33845041	33845053	CCACCATCCCCCC
chr1	33845060	33845072	CCACCATCCCCCC
chr1	38090134	38090146	CCACCATCCCCCC
chr1	44713472	44713484	CCACCATCCCCCC
chr1	155743128	155743140	CCACCATCCCCCC
chr1	188812039	188812051	CCACCATCCCCCC
chr1	189160031	189160043	CCACCATCCCCCC
chr1	205629495	205629507	CCACCATCCCCCC
chr2	23447320	23447332	CCACCATCCCCCC
chr2	31151309	31151321	CCACCATCCCCCC
chr2	58382887	58382899	CCACCATCCCCCC
chr2	135908217	135908229	CCACCATCCCCCC
chr2	178398112	178398124	CCACCATCCCCCC
chr3	5464565	5464577	CCACCATCCCCCC
chr3	40137521	40137533	CCACCATCCCCCC
chr3	66445042	66445054	CCACCATCCCCCC
chr3	174282871	174282883	CCACCATCCCCCC
chr4	67323197	67323209	CCACCATCCCCCC
chr4	121982816	121982828	CCACCATCCCCCC
chr4	130524595	130524607	CCACCATCCCCCC
chr4	137558609	137558621	CCACCATCCCCCC
chr4	190436064	190436076	CCACCATCCCCCC
chr5	43203187	43203199	CCACCATCCCCCC
chr5	98128275	98128287	CCACCATCCCCCC
chr5	148653315	148653327	CCACCATCCCCCC
chr5	169233864	169233876	CCACCATCCCCCC
chr5	178838983	178838995	CCACCATCCCCCC
chr5	178839193	178839205	CCACCATCCCCCC
chr5	178839513	178839525	CCACCATCCCCCC
chr5	178839536	178839548	CCACCATCCCCCC
chr6	29782951	29782963	CCACCATCCCCCC
chr6	40140721	40140733	CCACCATCCCCCC
chr6	46967529	46967541	CCACCATCCCCCC
chr6	103057718	103057730	CCACCATCCCCCC
chr6	133046750	133046762	CCACCATCCCCCC
chr6	136526600	136526612	CCACCATCCCCCC
chr6	167307404	167307416	CCACCATCCCCCC
chr7	1586842	1586854	CCACCATCCCCCC
chr7	33925166	33925178	CCACCATCCCCCC
chr7	95760559	95760571	CCACCATCCCCCC
chr7	141848055	141848067	CCACCATCCCCCC
chr8	37825860	37825872	CCACCATCCCCCC
chr8	46936514	46936526	CCACCATCCCCCC
chr8	143001922	143001934	CCACCATCCCCCC
chr8	143701104	143701116	CCACCATCCCCCC
chr9	25611751	25611763	CCACCATCCCCCC
chr9	101613213	101613225	CCACCATCCCCCC
chr9	114248061	114248073	CCACCATCCCCCC
chr9	135751121	135751133	CCACCATCCCCCC
chr9	138870234	138870246	CCACCATCCCCCC
chr9	140736768	140736780	CCACCATCCCCCC
chr9	140736795	140736807	CCACCATCCCCCC
chr9	140736902	140736914	CCACCATCCCCCC
chr9	140736929	140736941	CCACCATCCCCCC
chr9	140736978	140736990	CCACCATCCCCCC
chr9	140737031	140737043	CCACCATCCCCCC
chr9	140737133	140737145	CCACCATCCCCCC
chr9	140737185	140737197	CCACCATCCCCCC
chr10	14396611	14396623	CCACCATCCCCCC
chr10	29760109	29760121	CCACCATCCCCCC
chr10	102267140	102267152	CCACCATCCCCCC
chr10	102745672	102745684	CCACCATCCCCCC
chr10	123189291	123189303	CCACCATCCCCCC
chr11	1031353	1031365	CCACCATCCCCCC
chr11	12043212	12043224	CCACCATCCCCCC
chr11	12662364	12662376	CCACCATCCCCCC
chr11	63859092	63859104	CCACCATCCCCCC
chr11	69923675	69923687	CCACCATCCCCCC
chr11	75032320	75032332	CCACCATCCCCCC
chr11	97450807	97450819	CCACCATCCCCCC
chr12	31298860	31298872	CCACCATCCCCCC
chr12	109015034	109015046	CCACCATCCCCCC
chr12	129190692	129190704	CCACCATCCCCCC
chr12	130494652	130494664	CCACCATCCCCCC
chr13	45528473	45528485	CCACCATCCCCCC
chr13	99361090	99361102	CCACCATCCCCCC
chr14	93327559	93327571	CCACCATCCCCCC
chr15	78164943	78164955	CCACCATCCCCCC
chr15	81477475	81477487	CCACCATCCCCCC
chr15	85609799	85609811	CCACCATCCCCCC
chr15	101360997	101361009	CCACCATCCCCCC
chr16	759444	759456	CCACCATCCCCCC
chr16	27448753	27448765	CCACCATCCCCCC
chr16	66965901	66965913	CCACCATCCCCCC
chr16	88127275	88127287	CCACCATCCCCCC
chr17	2626412	2626424	CCACCATCCCCCC
chr17	8249814	8249826	CCACCATCCCCCC
chr17	38019661	38019673	CCACCATCCCCCC
chr17	74892188	74892200	CCACCATCCCCCC
chr18	25119001	25119013	CCACCATCCCCCC
chr18	71861009	71861021	CCACCATCCCCCC
chr19	14811422	14811434	CCACCATCCCCCC
chr19	21447881	21447893	CCACCATCCCCCC
chr19	34240354	34240366	CCACCATCCCCCC
chr19	34244527	34244539	CCACCATCCCCCC
chr19	34244545	34244557	CCACCATCCCCCC
chr19	34244577	34244589	CCACCATCCCCCC
chr19	34244756	34244768	CCACCATCCCCCC
chr19	41580378	41580390	CCACCATCCCCCC
chr20	18943071	18943083	CCACCATCCCCCC
chr20	25031020	25031032	CCACCATCCCCCC
chr20	43552948	43552960	CCACCATCCCCCC
chr20	46302228	46302240	CCACCATCCCCCC
chr21	38413961	38413973	CCACCATCCCCCC
chr22	23542652	23542664	CCACCATCCCCCC
chr22	39779618	39779630	CCACCATCCCCCC
chrY	17058750	17058762	CCACCATCCCCCC
chr6_cox_hap2	1298851	1298863	CCACCATCCCCCC
chr6_dbb_hap3	1083576	1083588	CCACCATCCCCCC
chr6_mann_hap4	1083292	1083304	CCACCATCCCCCC
chr6_mcf_hap5	1083233	1083245	CCACCATCCCCCC
chr6_qbl_hap6	1083540	1083552	CCACCATCCCCCC
chr6_ssto_hap7	1120507	1120519	CCACCATCCCCCC
chr1	2380162	2380174	CCACCATCCCCCC
chr1	5490998	5491010	CCACCATCCCCCC
chr1	7934718	7934730	CCACCATCCCCCC
chr1	19386994	19387006	CCACCATCCCCCC
chr1	19387077	19387089	CCACCATCCCCCC
chr1	31357389	31357401	CCACCATCCCCCC
chr1	33845041	33845053	CCACCATCCCCCC
chr1	33845060	33845072	CCACCATCCCCCC
chr1	38090134	38090146	CCACCATCCCCCC
chr1	44713472	44713484	CCACCATCCCCCC
chr1	155743128	155743140	CCACCATCCCCCC
chr1	188812039	188812051	CCACCATCCCCCC
chr1	189160031	189160043	CCACCATCCCCCC
chr1	205629495	205629507	CCACCATCCCCCC
chr2	23447320	23447332	CCACCATCCCCCC
chr2	31151309	31151321	CCACCATCCCCCC
chr2	58382887	58382899	CCACCATCCCCCC
chr2	135908217	135908229	CCACCATCCCCCC
chr2	178398112	178398124	CCACCATCCCCCC
chr3	5464565	5464577	CCACCATCCCCCC
chr3	40137521	40137533	CCACCATCCCCCC
chr3	66445042	66445054	CCACCATCCCCCC
chr3	174282871	174282883	CCACCATCCCCCC
chr4	67323197	67323209	CCACCATCCCCCC
chr4	121982816	121982828	CCACCATCCCCCC
chr4	130524595	130524607	CCACCATCCCCCC
chr4	137558609	137558621	CCACCATCCCCCC
chr4	190436064	190436076	CCACCATCCCCCC
chr5	43203187	43203199	CCACCATCCCCCC
chr5	98128275	98128287	CCACCATCCCCCC
chr5	148653315	148653327	CCACCATCCCCCC
chr5	169233864	169233876	CCACCATCCCCCC
chr5	178838983	178838995	CCACCATCCCCCC
chr5	178839193	178839205	CCACCATCCCCCC
chr5	178839513	178839525	CCACCATCCCCCC
chr5	178839536	178839548	CCACCATCCCCCC
chr6	29782951	29782963	CCACCATCCCCCC
chr6	40140721	40140733	CCACCATCCCCCC
chr6	46967529	46967541	CCACCATCCCCCC
chr6	103057718	103057730	CCACCATCCCCCC
chr6	133046750	133046762	CCACCATCCCCCC
chr6	136526600	136526612	CCACCATCCCCCC
chr6	167307404	167307416	CCACCATCCCCCC
chr7	1586842	1586854	CCACCATCCCCCC
chr7	33925166	33925178	CCACCATCCCCCC
chr7	95760559	95760571	CCACCATCCCCCC
chr7	141848055	141848067	CCACCATCCCCCC
chr8	37825860	37825872	CCACCATCCCCCC
chr8	46936514	46936526	CCACCATCCCCCC
chr8	143001922	143001934	CCACCATCCCCCC
chr8	143701104	143701116	CCACCATCCCCCC
chr9	25611751	25611763	CCACCATCCCCCC
chr9	101613213	101613225	CCACCATCCCCCC
chr9	114248061	114248073	CCACCATCCCCCC
chr9	135751121	135751133	CCACCATCCCCCC
chr9	138870234	138870246	CCACCATCCCCCC
chr9	140736768	140736780	CCACCATCCCCCC
chr9	140736795	140736807	CCACCATCCCCCC
chr9	140736902	140736914	CCACCATCCCCCC
chr9	140736929	140736941	CCACCATCCCCCC
chr9	140736978	140736990	CCACCATCCCCCC
chr9	140737031	140737043	CCACCATCCCCCC
chr9	140737133	140737145	CCACCATCCCCCC
chr9	140737185	140737197	CCACCATCCCCCC
chr10	14396611	14396623	CCACCATCCCCCC
chr10	29760109	29760121	CCACCATCCCCCC
chr10	102267140	102267152	CCACCATCCCCCC
chr10	102745672	102745684	CCACCATCCCCCC
chr10	123189291	123189303	CCACCATCCCCCC
chr11	1031353	1031365	CCACCATCCCCCC
chr11	12043212	12043224	CCACCATCCCCCC
chr11	12662364	12662376	CCACCATCCCCCC
chr11	63859092	63859104	CCACCATCCCCCC
chr11	69923675	69923687	CCACCATCCCCCC
chr11	75032320	75032332	CCACCATCCCCCC
chr11	97450807	97450819	CCACCATCCCCCC
chr12	31298860	31298872	CCACCATCCCCCC
chr12	109015034	109015046	CCACCATCCCCCC
chr12	129190692	129190704	CCACCATCCCCCC
chr12	130494652	130494664	CCACCATCCCCCC
chr13	45528473	45528485	CCACCATCCCCCC
chr13	99361090	99361102	CCACCATCCCCCC
chr14	93327559	93327571	CCACCATCCCCCC
chr15	78164943	78164955	CCACCATCCCCCC
chr15	81477475	81477487	CCACCATCCCCCC
chr15	85609799	85609811	CCACCATCCCCCC
chr15	101360997	101361009	CCACCATCCCCCC
chr16	759444	759456	CCACCATCCCCCC
chr16	27448753	27448765	CCACCATCCCCCC
chr16	66965901	66965913	CCACCATCCCCCC
chr16	88127275	88127287	CCACCATCCCCCC
chr17	2626412	2626424	CCACCATCCCCCC
chr17	8249814	8249826	CCACCATCCCCCC
chr17	38019661	38019673	CCACCATCCCCCC
chr17	74892188	74892200	CCACCATCCCCCC
chr18	25119001	25119013	CCACCATCCCCCC
chr18	71861009	71861021	CCACCATCCCCCC
chr19	14811422	14811434	CCACCATCCCCCC
chr19	21447881	21447893	CCACCATCCCCCC
chr19	34240354	34240366	CCACCATCCCCCC
chr19	34244527	34244539	CCACCATCCCCCC
chr19	34244545	34244557	CCACCATCCCCCC
chr19	34244577	34244589	CCACCATCCCCCC
chr19	34244756	34244768	CCACCATCCCCCC
chr19	41580378	41580390	CCACCATCCCCCC
chr20	18943071	18943083	CCACCATCCCCCC
chr20	25031020	25031032	CCACCATCCCCCC
chr20	43552948	43552960	CCACCATCCCCCC
chr20	46302228	46302240	CCACCATCCCCCC
chr21	38413961	38413973	CCACCATCCCCCC
chr22	23542652	23542664	CCACCATCCCCCC
chr22	39779618	39779630	CCACCATCCCCCC
chrY	17058750	17058762	CCACCATCCCCCC
chr6_cox_hap2	1298851	1298863	CCACCATCCCCCC
chr6_dbb_hap3	1083576	1083588	CCACCATCCCCCC
chr6_mann_hap4	1083292	1083304	CCACCATCCCCCC
chr6_mcf_hap5	1083233	1083245	CCACCATCCCCCC
chr6_qbl_hap6	1083540	1083552	CCACCATCCCCCC
chr6_ssto_hap7	1120507	1120519	CCACCATCCCCCC
chr1	2380162	2380174	CCACCATCCCCCC
chr1	5490998	5491010	CCACCATCCCCCC
chr1	7934718	7934730	CCACCATCCCCCC
chr1	19386994	19387006	CCACCATCCCCCC
chr1	19387077	19387089	CCACCATCCCCCC
chr1	31357389	31357401	CCACCATCCCCCC
chr1	33845041	33845053	CCACCATCCCCCC
chr1	33845060	33845072	CCACCATCCCCCC
chr1	38090134	38090146	CCACCATCCCCCC
chr1	44713472	44713484	CCACCATCCCCCC
chr1	155743128	155743140	CCACCATCCCCCC
chr1	188812039	188812051	CCACCATCCCCCC
chr1	189160031	189160043	CCACCATCCCCCC
chr1	205629495	205629507	CCACCATCCCCCC
chr2	23447320	23447332	CCACCATCCCCCC
chr2	31151309	31151321	CCACCATCCCCCC
chr2	58382887	58382899	CCACCATCCCCCC
chr2	135908217	135908229	CCACCATCCCCCC
chr2	178398112	178398124	CCACCATCCCCCC
chr3	5464565	5464577	CCACCATCCCCCC
chr3	40137521	40137533	CCACCATCCCCCC
chr3	66445042	66445054	CCACCATCCCCCC
chr3	174282871	174282883	CCACCATCCCCCC
chr4	67323197	67323209	CCACCATCCCCCC
chr4	121982816	121982828	CCACCATCCCCCC
chr4	130524595	130524607	CCACCATCCCCCC
chr4	137558609	137558621	CCACCATCCCCCC
chr4	190436064	190436076	CCACCATCCCCCC
chr5	43203187	43203199	CCACCATCCCCCC
chr5	98128275	98128287	CCACCATCCCCCC
chr5	148653315	148653327	CCACCATCCCCCC
chr5	169233864	169233876	CCACCATCCCCCC
chr5	178838983	178838995	CCACCATCCCCCC
chr5	178839193	178839205	CCACCATCCCCCC
chr5	178839513	178839525	CCACCATCCCCCC
chr5	178839536	178839548	CCACCATCCCCCC
chr6	29782951	29782963	CCACCATCCCCCC
chr6	40140721	40140733	CCACCATCCCCCC
chr6	46967529	46967541	CCACCATCCCCCC
chr6	103057718	103057730	CCACCATCCCCCC
chr6	133046750	133046762	CCACCATCCCCCC
chr6	136526600	136526612	CCACCATCCCCCC
chr6	167307404	167307416	CCACCATCCCCCC
chr7	1586842	1586854	CCACCATCCCCCC
chr7	33925166	33925178	CCACCATCCCCCC
chr7	95760559	95760571	CCACCATCCCCCC
chr7	141848055	141848067	CCACCATCCCCCC
chr8	37825860	37825872	CCACCATCCCCCC
chr8	46936514	46936526	CCACCATCCCCCC
chr8	143001922	143001934	CCACCATCCCCCC
chr8	143701104	143701116	CCACCATCCCCCC
chr9	25611751	25611763	CCACCATCCCCCC
chr9	101613213	101613225	CCACCATCCCCCC
chr9	114248061	114248073	CCACCATCCCCCC
chr9	135751121	135751133	CCACCATCCCCCC
chr9	138870234	138870246	CCACCATCCCCCC
chr9	140736768	140736780	CCACCATCCCCCC
chr9	140736795	140736807	CCACCATCCCCCC
chr9	140736902	140736914	CCACCATCCCCCC
chr9	140736929	140736941	CCACCATCCCCCC
chr9	140736978	140736990	CCACCATCCCCCC
chr9	140737031	140737043	CCACCATCCCCCC
chr9	140737133	140737145	CCACCATCCCCCC
chr9	140737185	140737197	CCACCATCCCCCC
chr10	14396611	14396623	CCACCATCCCCCC
chr10	29760109	29760121	CCACCATCCCCCC
chr10	102267140	102267152	CCACCATCCCCCC
chr10	102745672	102745684	CCACCATCCCCCC
chr10	123189291	123189303	CCACCATCCCCCC
chr11	1031353	1031365	CCACCATCCCCCC
chr11	12043212	12043224	CCACCATCCCCCC
chr11	12662364	12662376	CCACCATCCCCCC
chr11	63859092	63859104	CCACCATCCCCCC
chr11	69923675	69923687	CCACCATCCCCCC
chr11	75032320	75032332	CCACCATCCCCCC
chr11	97450807	97450819	CCACCATCCCCCC
chr12	31298860	31298872	CCACCATCCCCCC
chr12	109015034	109015046	CCACCATCCCCCC
chr12	129190692	129190704	CCACCATCCCCCC
chr12	130494652	130494664	CCACCATCCCCCC
chr13	45528473	45528485	CCACCATCCCCCC
chr13	99361090	99361102	CCACCATCCCCCC
chr14	93327559	93327571	CCACCATCCCCCC
chr15	78164943	78164955	CCACCATCCCCCC
chr15	81477475	81477487	CCACCATCCCCCC
chr15	85609799	85609811	CCACCATCCCCCC
chr15	101360997	101361009	CCACCATCCCCCC
chr16	759444	759456	CCACCATCCCCCC
chr16	27448753	27448765	CCACCATCCCCCC
chr16	66965901	66965913	CCACCATCCCCCC
chr16	88127275	88127287	CCACCATCCCCCC
chr17	2626412	2626424	CCACCATCCCCCC
chr17	8249814	8249826	CCACCATCCCCCC
chr17	38019661	38019673	CCACCATCCCCCC
chr17	74892188	74892200	CCACCATCCCCCC
chr18	25119001	25119013	CCACCATCCCCCC
chr18	71861009	71861021	CCACCATCCCCCC
chr19	14811422	14811434	CCACCATCCCCCC
chr19	21447881	21447893	CCACCATCCCCCC
chr19	34240354	34240366	CCACCATCCCCCC
chr19	34244527	34244539	CCACCATCCCCCC
chr19	34244545	34244557	CCACCATCCCCCC
chr19	34244577	34244589	CCACCATCCCCCC
chr19	34244756	34244768	CCACCATCCCCCC
chr19	41580378	41580390	CCACCATCCCCCC
chr20	18943071	18943083	CCACCATCCCCCC
chr20	25031020	25031032	CCACCATCCCCCC
chr20	43552948	43552960	CCACCATCCCCCC
chr20	46302228	46302240	CCACCATCCCCCC
chr21	38413961	38413973	CCACCATCCCCCC
chr22	23542652	23542664	CCACCATCCCCCC
chr22	39779618	39779630	CCACCATCCCCCC
chrY	17058750	17058762	CCACCATCCCCCC
chr6_cox_hap2	1298851	1298863	CCACCATCCCCCC
chr6_dbb_hap3	1083576	1083588	CCACCATCCCCCC
chr6_mann_hap4	1083292	1083304	CCACCATCCCCCC
chr6_mcf_hap5	1083233	1083245	CCACCATCCCCCC
chr6_qbl_hap6	1083540	1083552	CCACCATCCCCCC
chr6_ssto_hap7	1120507	1120519	CCACCATCCCCCC
