# Supplementary material for: Cancer Associated PRDM9: Implications for Linking Genomic Instability and Meiotic Recombination
Source: Int J Mol Sci. 2023 Nov 20;24(22):16522. doi: 10.3390/ijms242216522 (PMC10671843; doi:10.3390/ijms242216522)
Supplement: Supplementary file 1 [file ijms-24-16522-s001.zip › Supplemntary file 1/BRC100/CCACCATCCCCGC.bed]

chr1	3037092	3037104	CCACCATCCCCGC
chr1	19386828	19386840	CCACCATCCCCGC
chr1	26657666	26657678	CCACCATCCCCGC
chr1	41873469	41873481	CCACCATCCCCGC
chr1	44889640	44889652	CCACCATCCCCGC
chr1	54119473	54119485	CCACCATCCCCGC
chr1	86734659	86734671	CCACCATCCCCGC
chr2	16381673	16381685	CCACCATCCCCGC
chr2	31564435	31564447	CCACCATCCCCGC
chr2	233284779	233284791	CCACCATCCCCGC
chr2	236509097	236509109	CCACCATCCCCGC
chr3	12903147	12903159	CCACCATCCCCGC
chr3	169372993	169373005	CCACCATCCCCGC
chr4	22241529	22241541	CCACCATCCCCGC
chr4	140890411	140890423	CCACCATCCCCGC
chr5	169447180	169447192	CCACCATCCCCGC
chr6	28227228	28227240	CCACCATCCCCGC
chr6	105754621	105754633	CCACCATCCCCGC
chr7	2765867	2765879	CCACCATCCCCGC
chr7	26903768	26903780	CCACCATCCCCGC
chr7	63050334	63050346	CCACCATCCCCGC
chr7	77493244	77493256	CCACCATCCCCGC
chr7	147885062	147885074	CCACCATCCCCGC
chr9	35906608	35906620	CCACCATCCCCGC
chr9	99053363	99053375	CCACCATCCCCGC
chr10	117923102	117923114	CCACCATCCCCGC
chr11	39079886	39079898	CCACCATCCCCGC
chr11	78423562	78423574	CCACCATCCCCGC
chr11	120400435	120400447	CCACCATCCCCGC
chr13	80868322	80868334	CCACCATCCCCGC
chr13	106623424	106623436	CCACCATCCCCGC
chr14	78447870	78447882	CCACCATCCCCGC
chr15	46851085	46851097	CCACCATCCCCGC
chr16	67488701	67488713	CCACCATCCCCGC
chr17	4927212	4927224	CCACCATCCCCGC
chr17	54404611	54404623	CCACCATCCCCGC
chr19	39541350	39541362	CCACCATCCCCGC
chr19	51307653	51307665	CCACCATCCCCGC
chr22	39600386	39600398	CCACCATCCCCGC
chrX	47487160	47487172	CCACCATCCCCGC
chrX	107404804	107404816	CCACCATCCCCGC
chr1	3037092	3037104	CCACCATCCCCGC
chr1	19386828	19386840	CCACCATCCCCGC
chr1	26657666	26657678	CCACCATCCCCGC
chr1	41873469	41873481	CCACCATCCCCGC
chr1	44889640	44889652	CCACCATCCCCGC
chr1	54119473	54119485	CCACCATCCCCGC
chr1	86734659	86734671	CCACCATCCCCGC
chr2	16381673	16381685	CCACCATCCCCGC
chr2	31564435	31564447	CCACCATCCCCGC
chr2	233284779	233284791	CCACCATCCCCGC
chr2	236509097	236509109	CCACCATCCCCGC
chr3	12903147	12903159	CCACCATCCCCGC
chr3	169372993	169373005	CCACCATCCCCGC
chr4	22241529	22241541	CCACCATCCCCGC
chr4	140890411	140890423	CCACCATCCCCGC
chr5	169447180	169447192	CCACCATCCCCGC
chr6	28227228	28227240	CCACCATCCCCGC
chr6	105754621	105754633	CCACCATCCCCGC
chr7	2765867	2765879	CCACCATCCCCGC
chr7	26903768	26903780	CCACCATCCCCGC
chr7	63050334	63050346	CCACCATCCCCGC
chr7	77493244	77493256	CCACCATCCCCGC
chr7	147885062	147885074	CCACCATCCCCGC
chr9	35906608	35906620	CCACCATCCCCGC
chr9	99053363	99053375	CCACCATCCCCGC
chr10	117923102	117923114	CCACCATCCCCGC
chr11	39079886	39079898	CCACCATCCCCGC
chr11	78423562	78423574	CCACCATCCCCGC
chr11	120400435	120400447	CCACCATCCCCGC
chr13	80868322	80868334	CCACCATCCCCGC
chr13	106623424	106623436	CCACCATCCCCGC
chr14	78447870	78447882	CCACCATCCCCGC
chr15	46851085	46851097	CCACCATCCCCGC
chr16	67488701	67488713	CCACCATCCCCGC
chr17	4927212	4927224	CCACCATCCCCGC
chr17	54404611	54404623	CCACCATCCCCGC
chr19	39541350	39541362	CCACCATCCCCGC
chr19	51307653	51307665	CCACCATCCCCGC
chr22	39600386	39600398	CCACCATCCCCGC
chrX	47487160	47487172	CCACCATCCCCGC
chrX	107404804	107404816	CCACCATCCCCGC
chr1	3037092	3037104	CCACCATCCCCGC
chr1	19386828	19386840	CCACCATCCCCGC
chr1	26657666	26657678	CCACCATCCCCGC
chr1	41873469	41873481	CCACCATCCCCGC
chr1	44889640	44889652	CCACCATCCCCGC
chr1	54119473	54119485	CCACCATCCCCGC
chr1	86734659	86734671	CCACCATCCCCGC
chr2	16381673	16381685	CCACCATCCCCGC
chr2	31564435	31564447	CCACCATCCCCGC
chr2	233284779	233284791	CCACCATCCCCGC
chr2	236509097	236509109	CCACCATCCCCGC
chr3	12903147	12903159	CCACCATCCCCGC
chr3	169372993	169373005	CCACCATCCCCGC
chr4	22241529	22241541	CCACCATCCCCGC
chr4	140890411	140890423	CCACCATCCCCGC
chr5	169447180	169447192	CCACCATCCCCGC
chr6	28227228	28227240	CCACCATCCCCGC
chr6	105754621	105754633	CCACCATCCCCGC
chr7	2765867	2765879	CCACCATCCCCGC
chr7	26903768	26903780	CCACCATCCCCGC
chr7	63050334	63050346	CCACCATCCCCGC
chr7	77493244	77493256	CCACCATCCCCGC
chr7	147885062	147885074	CCACCATCCCCGC
chr9	35906608	35906620	CCACCATCCCCGC
chr9	99053363	99053375	CCACCATCCCCGC
chr10	117923102	117923114	CCACCATCCCCGC
chr11	39079886	39079898	CCACCATCCCCGC
chr11	78423562	78423574	CCACCATCCCCGC
chr11	120400435	120400447	CCACCATCCCCGC
chr13	80868322	80868334	CCACCATCCCCGC
chr13	106623424	106623436	CCACCATCCCCGC
chr14	78447870	78447882	CCACCATCCCCGC
chr15	46851085	46851097	CCACCATCCCCGC
chr16	67488701	67488713	CCACCATCCCCGC
chr17	4927212	4927224	CCACCATCCCCGC
chr17	54404611	54404623	CCACCATCCCCGC
chr19	39541350	39541362	CCACCATCCCCGC
chr19	51307653	51307665	CCACCATCCCCGC
chr22	39600386	39600398	CCACCATCCCCGC
chrX	47487160	47487172	CCACCATCCCCGC
chrX	107404804	107404816	CCACCATCCCCGC
