# Supplementary material for: Cancer Associated PRDM9: Implications for Linking Genomic Instability and Meiotic Recombination
Source: Int J Mol Sci. 2023 Nov 20;24(22):16522. doi: 10.3390/ijms242216522 (PMC10671843; doi:10.3390/ijms242216522)
Supplement: Supplementary file 1 [file ijms-24-16522-s001.zip › Supplemntary file 1/BRC100/CCACCATCCCCTC.bed]

chr1	978515	978527	CCACCATCCCCTC
chr1	5185953	5185965	CCACCATCCCCTC
chr1	11131545	11131557	CCACCATCCCCTC
chr1	18376747	18376759	CCACCATCCCCTC
chr1	18630889	18630901	CCACCATCCCCTC
chr1	19197887	19197899	CCACCATCCCCTC
chr1	25231233	25231245	CCACCATCCCCTC
chr1	33149805	33149817	CCACCATCCCCTC
chr1	36950348	36950360	CCACCATCCCCTC
chr1	41144960	41144972	CCACCATCCCCTC
chr1	62782381	62782393	CCACCATCCCCTC
chr1	72091759	72091771	CCACCATCCCCTC
chr1	73989915	73989927	CCACCATCCCCTC
chr1	147356425	147356437	CCACCATCCCCTC
chr1	177748604	177748616	CCACCATCCCCTC
chr1	203541401	203541413	CCACCATCCCCTC
chr1	204319598	204319610	CCACCATCCCCTC
chr1	232551964	232551976	CCACCATCCCCTC
chr2	23904941	23904953	CCACCATCCCCTC
chr2	68091165	68091177	CCACCATCCCCTC
chr2	82930540	82930552	CCACCATCCCCTC
chr2	82932896	82932908	CCACCATCCCCTC
chr2	84814872	84814884	CCACCATCCCCTC
chr2	88385865	88385877	CCACCATCCCCTC
chr2	127429752	127429764	CCACCATCCCCTC
chr2	147272768	147272780	CCACCATCCCCTC
chr2	181815836	181815848	CCACCATCCCCTC
chr2	204887429	204887441	CCACCATCCCCTC
chr3	38519881	38519893	CCACCATCCCCTC
chr3	42582000	42582012	CCACCATCCCCTC
chr3	53832873	53832885	CCACCATCCCCTC
chr3	63604948	63604960	CCACCATCCCCTC
chr3	66000705	66000717	CCACCATCCCCTC
chr3	81035720	81035732	CCACCATCCCCTC
chr3	139865632	139865644	CCACCATCCCCTC
chr3	173155695	173155707	CCACCATCCCCTC
chr3	181692771	181692783	CCACCATCCCCTC
chr3	184039676	184039688	CCACCATCCCCTC
chr4	71232535	71232547	CCACCATCCCCTC
chr4	129464194	129464206	CCACCATCCCCTC
chr4	149588809	149588821	CCACCATCCCCTC
chr5	5695141	5695153	CCACCATCCCCTC
chr5	58007661	58007673	CCACCATCCCCTC
chr5	82013724	82013736	CCACCATCCCCTC
chr5	118954107	118954119	CCACCATCCCCTC
chr5	119772587	119772599	CCACCATCCCCTC
chr5	156484819	156484831	CCACCATCCCCTC
chr6	11347285	11347297	CCACCATCCCCTC
chr6	31377970	31377982	CCACCATCCCCTC
chr6	76592197	76592209	CCACCATCCCCTC
chr6	88171371	88171383	CCACCATCCCCTC
chr6	99718071	99718083	CCACCATCCCCTC
chr6	104915883	104915895	CCACCATCCCCTC
chr7	2552092	2552104	CCACCATCCCCTC
chr7	32395116	32395128	CCACCATCCCCTC
chr7	96563251	96563263	CCACCATCCCCTC
chr7	120604466	120604478	CCACCATCCCCTC
chr7	134327097	134327109	CCACCATCCCCTC
chr7	151477225	151477237	CCACCATCCCCTC
chr8	17452771	17452783	CCACCATCCCCTC
chr8	20076365	20076377	CCACCATCCCCTC
chr8	47671896	47671908	CCACCATCCCCTC
chr8	70472399	70472411	CCACCATCCCCTC
chr8	81229691	81229703	CCACCATCCCCTC
chr8	144585888	144585900	CCACCATCCCCTC
chr9	6601231	6601243	CCACCATCCCCTC
chr9	36330472	36330484	CCACCATCCCCTC
chr9	38039764	38039776	CCACCATCCCCTC
chr9	84338753	84338765	CCACCATCCCCTC
chr9	100463446	100463458	CCACCATCCCCTC
chr9	101136760	101136772	CCACCATCCCCTC
chr9	104348005	104348017	CCACCATCCCCTC
chr9	132457204	132457216	CCACCATCCCCTC
chr10	417082	417094	CCACCATCCCCTC
chr10	49671258	49671270	CCACCATCCCCTC
chr10	50833473	50833485	CCACCATCCCCTC
chr10	95485683	95485695	CCACCATCCCCTC
chr10	102341323	102341335	CCACCATCCCCTC
chr10	127220585	127220597	CCACCATCCCCTC
chr11	1548206	1548218	CCACCATCCCCTC
chr11	12410908	12410920	CCACCATCCCCTC
chr11	39723839	39723851	CCACCATCCCCTC
chr11	64444820	64444832	CCACCATCCCCTC
chr11	91693041	91693053	CCACCATCCCCTC
chr12	5795809	5795821	CCACCATCCCCTC
chr12	14136770	14136782	CCACCATCCCCTC
chr12	31932316	31932328	CCACCATCCCCTC
chr12	42868894	42868906	CCACCATCCCCTC
chr12	101049943	101049955	CCACCATCCCCTC
chr12	119177181	119177193	CCACCATCCCCTC
chr12	129627748	129627760	CCACCATCCCCTC
chr12	132850817	132850829	CCACCATCCCCTC
chr12	132930365	132930377	CCACCATCCCCTC
chr13	30034098	30034110	CCACCATCCCCTC
chr14	103603947	103603959	CCACCATCCCCTC
chr15	25939315	25939327	CCACCATCCCCTC
chr15	48845437	48845449	CCACCATCCCCTC
chr15	60346250	60346262	CCACCATCCCCTC
chr15	74568791	74568803	CCACCATCCCCTC
chr16	2134930	2134942	CCACCATCCCCTC
chr16	2811793	2811805	CCACCATCCCCTC
chr16	16693794	16693806	CCACCATCCCCTC
chr16	24979401	24979413	CCACCATCCCCTC
chr16	52769481	52769493	CCACCATCCCCTC
chr16	82032245	82032257	CCACCATCCCCTC
chr16	82928978	82928990	CCACCATCCCCTC
chr17	5451857	5451869	CCACCATCCCCTC
chr17	17536958	17536970	CCACCATCCCCTC
chr17	17797206	17797218	CCACCATCCCCTC
chr17	18063353	18063365	CCACCATCCCCTC
chr17	32331345	32331357	CCACCATCCCCTC
chr17	38509244	38509256	CCACCATCCCCTC
chr17	79973158	79973170	CCACCATCCCCTC
chr18	43190049	43190061	CCACCATCCCCTC
chr18	44272815	44272827	CCACCATCCCCTC
chr18	44995825	44995837	CCACCATCCCCTC
chr18	71914841	71914853	CCACCATCCCCTC
chr18	72145315	72145327	CCACCATCCCCTC
chr18	76652173	76652185	CCACCATCCCCTC
chr19	5209145	5209157	CCACCATCCCCTC
chr19	42576184	42576196	CCACCATCCCCTC
chr19	51151992	51152004	CCACCATCCCCTC
chr20	1369485	1369497	CCACCATCCCCTC
chr20	15756881	15756893	CCACCATCCCCTC
chr20	20911429	20911441	CCACCATCCCCTC
chr20	20911449	20911461	CCACCATCCCCTC
chr20	20911469	20911481	CCACCATCCCCTC
chr20	20911489	20911501	CCACCATCCCCTC
chr20	20911509	20911521	CCACCATCCCCTC
chr20	20911569	20911581	CCACCATCCCCTC
chr20	50125400	50125412	CCACCATCCCCTC
chr21	23345111	23345123	CCACCATCCCCTC
chr21	38929560	38929572	CCACCATCCCCTC
chr22	18536874	18536886	CCACCATCCCCTC
chr22	22113312	22113324	CCACCATCCCCTC
chr22	25845186	25845198	CCACCATCCCCTC
chr22	37896506	37896518	CCACCATCCCCTC
chr22	40199194	40199206	CCACCATCCCCTC
chr22	45289494	45289506	CCACCATCCCCTC
chr22	47849057	47849069	CCACCATCCCCTC
chrX	7295102	7295114	CCACCATCCCCTC
chrX	18794119	18794131	CCACCATCCCCTC
chrX	37684035	37684047	CCACCATCCCCTC
chrX	43477151	43477163	CCACCATCCCCTC
chrX	47034026	47034038	CCACCATCCCCTC
chrX	106532793	106532805	CCACCATCCCCTC
chrX	146827318	146827330	CCACCATCCCCTC
chr6_mann_hap4	2724398	2724410	CCACCATCCCCTC
chr6_qbl_hap6	2671514	2671526	CCACCATCCCCTC
chr6_ssto_hap7	2711768	2711780	CCACCATCCCCTC
chr17_ctg5_hap1	775631	775643	CCACCATCCCCTC
chr1	978515	978527	CCACCATCCCCTC
chr1	5185953	5185965	CCACCATCCCCTC
chr1	11131545	11131557	CCACCATCCCCTC
chr1	18376747	18376759	CCACCATCCCCTC
chr1	18630889	18630901	CCACCATCCCCTC
chr1	19197887	19197899	CCACCATCCCCTC
chr1	25231233	25231245	CCACCATCCCCTC
chr1	33149805	33149817	CCACCATCCCCTC
chr1	36950348	36950360	CCACCATCCCCTC
chr1	41144960	41144972	CCACCATCCCCTC
chr1	62782381	62782393	CCACCATCCCCTC
chr1	72091759	72091771	CCACCATCCCCTC
chr1	73989915	73989927	CCACCATCCCCTC
chr1	147356425	147356437	CCACCATCCCCTC
chr1	177748604	177748616	CCACCATCCCCTC
chr1	203541401	203541413	CCACCATCCCCTC
chr1	204319598	204319610	CCACCATCCCCTC
chr1	232551964	232551976	CCACCATCCCCTC
chr2	23904941	23904953	CCACCATCCCCTC
chr2	68091165	68091177	CCACCATCCCCTC
chr2	82930540	82930552	CCACCATCCCCTC
chr2	82932896	82932908	CCACCATCCCCTC
chr2	84814872	84814884	CCACCATCCCCTC
chr2	88385865	88385877	CCACCATCCCCTC
chr2	127429752	127429764	CCACCATCCCCTC
chr2	147272768	147272780	CCACCATCCCCTC
chr2	181815836	181815848	CCACCATCCCCTC
chr2	204887429	204887441	CCACCATCCCCTC
chr3	38519881	38519893	CCACCATCCCCTC
chr3	42582000	42582012	CCACCATCCCCTC
chr3	53832873	53832885	CCACCATCCCCTC
chr3	63604948	63604960	CCACCATCCCCTC
chr3	66000705	66000717	CCACCATCCCCTC
chr3	81035720	81035732	CCACCATCCCCTC
chr3	139865632	139865644	CCACCATCCCCTC
chr3	173155695	173155707	CCACCATCCCCTC
chr3	181692771	181692783	CCACCATCCCCTC
chr3	184039676	184039688	CCACCATCCCCTC
chr4	71232535	71232547	CCACCATCCCCTC
chr4	129464194	129464206	CCACCATCCCCTC
chr4	149588809	149588821	CCACCATCCCCTC
chr5	5695141	5695153	CCACCATCCCCTC
chr5	58007661	58007673	CCACCATCCCCTC
chr5	82013724	82013736	CCACCATCCCCTC
chr5	118954107	118954119	CCACCATCCCCTC
chr5	119772587	119772599	CCACCATCCCCTC
chr5	156484819	156484831	CCACCATCCCCTC
chr6	11347285	11347297	CCACCATCCCCTC
chr6	31377970	31377982	CCACCATCCCCTC
chr6	76592197	76592209	CCACCATCCCCTC
chr6	88171371	88171383	CCACCATCCCCTC
chr6	99718071	99718083	CCACCATCCCCTC
chr6	104915883	104915895	CCACCATCCCCTC
chr7	2552092	2552104	CCACCATCCCCTC
chr7	32395116	32395128	CCACCATCCCCTC
chr7	96563251	96563263	CCACCATCCCCTC
chr7	120604466	120604478	CCACCATCCCCTC
chr7	134327097	134327109	CCACCATCCCCTC
chr7	151477225	151477237	CCACCATCCCCTC
chr8	17452771	17452783	CCACCATCCCCTC
chr8	20076365	20076377	CCACCATCCCCTC
chr8	47671896	47671908	CCACCATCCCCTC
chr8	70472399	70472411	CCACCATCCCCTC
chr8	81229691	81229703	CCACCATCCCCTC
chr8	144585888	144585900	CCACCATCCCCTC
chr9	6601231	6601243	CCACCATCCCCTC
chr9	36330472	36330484	CCACCATCCCCTC
chr9	38039764	38039776	CCACCATCCCCTC
chr9	84338753	84338765	CCACCATCCCCTC
chr9	100463446	100463458	CCACCATCCCCTC
chr9	101136760	101136772	CCACCATCCCCTC
chr9	104348005	104348017	CCACCATCCCCTC
chr9	132457204	132457216	CCACCATCCCCTC
chr10	417082	417094	CCACCATCCCCTC
chr10	49671258	49671270	CCACCATCCCCTC
chr10	50833473	50833485	CCACCATCCCCTC
chr10	95485683	95485695	CCACCATCCCCTC
chr10	102341323	102341335	CCACCATCCCCTC
chr10	127220585	127220597	CCACCATCCCCTC
chr11	1548206	1548218	CCACCATCCCCTC
chr11	12410908	12410920	CCACCATCCCCTC
chr11	39723839	39723851	CCACCATCCCCTC
chr11	64444820	64444832	CCACCATCCCCTC
chr11	91693041	91693053	CCACCATCCCCTC
chr12	5795809	5795821	CCACCATCCCCTC
chr12	14136770	14136782	CCACCATCCCCTC
chr12	31932316	31932328	CCACCATCCCCTC
chr12	42868894	42868906	CCACCATCCCCTC
chr12	101049943	101049955	CCACCATCCCCTC
chr12	119177181	119177193	CCACCATCCCCTC
chr12	129627748	129627760	CCACCATCCCCTC
chr12	132850817	132850829	CCACCATCCCCTC
chr12	132930365	132930377	CCACCATCCCCTC
chr13	30034098	30034110	CCACCATCCCCTC
chr14	103603947	103603959	CCACCATCCCCTC
chr15	25939315	25939327	CCACCATCCCCTC
chr15	48845437	48845449	CCACCATCCCCTC
chr15	60346250	60346262	CCACCATCCCCTC
chr15	74568791	74568803	CCACCATCCCCTC
chr16	2134930	2134942	CCACCATCCCCTC
chr16	2811793	2811805	CCACCATCCCCTC
chr16	16693794	16693806	CCACCATCCCCTC
chr16	24979401	24979413	CCACCATCCCCTC
chr16	52769481	52769493	CCACCATCCCCTC
chr16	82032245	82032257	CCACCATCCCCTC
chr16	82928978	82928990	CCACCATCCCCTC
chr17	5451857	5451869	CCACCATCCCCTC
chr17	17536958	17536970	CCACCATCCCCTC
chr17	17797206	17797218	CCACCATCCCCTC
chr17	18063353	18063365	CCACCATCCCCTC
chr17	32331345	32331357	CCACCATCCCCTC
chr17	38509244	38509256	CCACCATCCCCTC
chr17	79973158	79973170	CCACCATCCCCTC
chr18	43190049	43190061	CCACCATCCCCTC
chr18	44272815	44272827	CCACCATCCCCTC
chr18	44995825	44995837	CCACCATCCCCTC
chr18	71914841	71914853	CCACCATCCCCTC
chr18	72145315	72145327	CCACCATCCCCTC
chr18	76652173	76652185	CCACCATCCCCTC
chr19	5209145	5209157	CCACCATCCCCTC
chr19	42576184	42576196	CCACCATCCCCTC
chr19	51151992	51152004	CCACCATCCCCTC
chr20	1369485	1369497	CCACCATCCCCTC
chr20	15756881	15756893	CCACCATCCCCTC
chr20	20911429	20911441	CCACCATCCCCTC
chr20	20911449	20911461	CCACCATCCCCTC
chr20	20911469	20911481	CCACCATCCCCTC
chr20	20911489	20911501	CCACCATCCCCTC
chr20	20911509	20911521	CCACCATCCCCTC
chr20	20911569	20911581	CCACCATCCCCTC
chr20	50125400	50125412	CCACCATCCCCTC
chr21	23345111	23345123	CCACCATCCCCTC
chr21	38929560	38929572	CCACCATCCCCTC
chr22	18536874	18536886	CCACCATCCCCTC
chr22	22113312	22113324	CCACCATCCCCTC
chr22	25845186	25845198	CCACCATCCCCTC
chr22	37896506	37896518	CCACCATCCCCTC
chr22	40199194	40199206	CCACCATCCCCTC
chr22	45289494	45289506	CCACCATCCCCTC
chr22	47849057	47849069	CCACCATCCCCTC
chrX	7295102	7295114	CCACCATCCCCTC
chrX	18794119	18794131	CCACCATCCCCTC
chrX	37684035	37684047	CCACCATCCCCTC
chrX	43477151	43477163	CCACCATCCCCTC
chrX	47034026	47034038	CCACCATCCCCTC
chrX	106532793	106532805	CCACCATCCCCTC
chrX	146827318	146827330	CCACCATCCCCTC
chr6_mann_hap4	2724398	2724410	CCACCATCCCCTC
chr6_qbl_hap6	2671514	2671526	CCACCATCCCCTC
chr6_ssto_hap7	2711768	2711780	CCACCATCCCCTC
chr17_ctg5_hap1	775631	775643	CCACCATCCCCTC
chr1	978515	978527	CCACCATCCCCTC
chr1	5185953	5185965	CCACCATCCCCTC
chr1	11131545	11131557	CCACCATCCCCTC
chr1	18376747	18376759	CCACCATCCCCTC
chr1	18630889	18630901	CCACCATCCCCTC
chr1	19197887	19197899	CCACCATCCCCTC
chr1	25231233	25231245	CCACCATCCCCTC
chr1	33149805	33149817	CCACCATCCCCTC
chr1	36950348	36950360	CCACCATCCCCTC
chr1	41144960	41144972	CCACCATCCCCTC
chr1	62782381	62782393	CCACCATCCCCTC
chr1	72091759	72091771	CCACCATCCCCTC
chr1	73989915	73989927	CCACCATCCCCTC
chr1	147356425	147356437	CCACCATCCCCTC
chr1	177748604	177748616	CCACCATCCCCTC
chr1	203541401	203541413	CCACCATCCCCTC
chr1	204319598	204319610	CCACCATCCCCTC
chr1	232551964	232551976	CCACCATCCCCTC
chr2	23904941	23904953	CCACCATCCCCTC
chr2	68091165	68091177	CCACCATCCCCTC
chr2	82930540	82930552	CCACCATCCCCTC
chr2	82932896	82932908	CCACCATCCCCTC
chr2	84814872	84814884	CCACCATCCCCTC
chr2	88385865	88385877	CCACCATCCCCTC
chr2	127429752	127429764	CCACCATCCCCTC
chr2	147272768	147272780	CCACCATCCCCTC
chr2	181815836	181815848	CCACCATCCCCTC
chr2	204887429	204887441	CCACCATCCCCTC
chr3	38519881	38519893	CCACCATCCCCTC
chr3	42582000	42582012	CCACCATCCCCTC
chr3	53832873	53832885	CCACCATCCCCTC
chr3	63604948	63604960	CCACCATCCCCTC
chr3	66000705	66000717	CCACCATCCCCTC
chr3	81035720	81035732	CCACCATCCCCTC
chr3	139865632	139865644	CCACCATCCCCTC
chr3	173155695	173155707	CCACCATCCCCTC
chr3	181692771	181692783	CCACCATCCCCTC
chr3	184039676	184039688	CCACCATCCCCTC
chr4	71232535	71232547	CCACCATCCCCTC
chr4	129464194	129464206	CCACCATCCCCTC
chr4	149588809	149588821	CCACCATCCCCTC
chr5	5695141	5695153	CCACCATCCCCTC
chr5	58007661	58007673	CCACCATCCCCTC
chr5	82013724	82013736	CCACCATCCCCTC
chr5	118954107	118954119	CCACCATCCCCTC
chr5	119772587	119772599	CCACCATCCCCTC
chr5	156484819	156484831	CCACCATCCCCTC
chr6	11347285	11347297	CCACCATCCCCTC
chr6	31377970	31377982	CCACCATCCCCTC
chr6	76592197	76592209	CCACCATCCCCTC
chr6	88171371	88171383	CCACCATCCCCTC
chr6	99718071	99718083	CCACCATCCCCTC
chr6	104915883	104915895	CCACCATCCCCTC
chr7	2552092	2552104	CCACCATCCCCTC
chr7	32395116	32395128	CCACCATCCCCTC
chr7	96563251	96563263	CCACCATCCCCTC
chr7	120604466	120604478	CCACCATCCCCTC
chr7	134327097	134327109	CCACCATCCCCTC
chr7	151477225	151477237	CCACCATCCCCTC
chr8	17452771	17452783	CCACCATCCCCTC
chr8	20076365	20076377	CCACCATCCCCTC
chr8	47671896	47671908	CCACCATCCCCTC
chr8	70472399	70472411	CCACCATCCCCTC
chr8	81229691	81229703	CCACCATCCCCTC
chr8	144585888	144585900	CCACCATCCCCTC
chr9	6601231	6601243	CCACCATCCCCTC
chr9	36330472	36330484	CCACCATCCCCTC
chr9	38039764	38039776	CCACCATCCCCTC
chr9	84338753	84338765	CCACCATCCCCTC
chr9	100463446	100463458	CCACCATCCCCTC
chr9	101136760	101136772	CCACCATCCCCTC
chr9	104348005	104348017	CCACCATCCCCTC
chr9	132457204	132457216	CCACCATCCCCTC
chr10	417082	417094	CCACCATCCCCTC
chr10	49671258	49671270	CCACCATCCCCTC
chr10	50833473	50833485	CCACCATCCCCTC
chr10	95485683	95485695	CCACCATCCCCTC
chr10	102341323	102341335	CCACCATCCCCTC
chr10	127220585	127220597	CCACCATCCCCTC
chr11	1548206	1548218	CCACCATCCCCTC
chr11	12410908	12410920	CCACCATCCCCTC
chr11	39723839	39723851	CCACCATCCCCTC
chr11	64444820	64444832	CCACCATCCCCTC
chr11	91693041	91693053	CCACCATCCCCTC
chr12	5795809	5795821	CCACCATCCCCTC
chr12	14136770	14136782	CCACCATCCCCTC
chr12	31932316	31932328	CCACCATCCCCTC
chr12	42868894	42868906	CCACCATCCCCTC
chr12	101049943	101049955	CCACCATCCCCTC
chr12	119177181	119177193	CCACCATCCCCTC
chr12	129627748	129627760	CCACCATCCCCTC
chr12	132850817	132850829	CCACCATCCCCTC
chr12	132930365	132930377	CCACCATCCCCTC
chr13	30034098	30034110	CCACCATCCCCTC
chr14	103603947	103603959	CCACCATCCCCTC
chr15	25939315	25939327	CCACCATCCCCTC
chr15	48845437	48845449	CCACCATCCCCTC
chr15	60346250	60346262	CCACCATCCCCTC
chr15	74568791	74568803	CCACCATCCCCTC
chr16	2134930	2134942	CCACCATCCCCTC
chr16	2811793	2811805	CCACCATCCCCTC
chr16	16693794	16693806	CCACCATCCCCTC
chr16	24979401	24979413	CCACCATCCCCTC
chr16	52769481	52769493	CCACCATCCCCTC
chr16	82032245	82032257	CCACCATCCCCTC
chr16	82928978	82928990	CCACCATCCCCTC
chr17	5451857	5451869	CCACCATCCCCTC
chr17	17536958	17536970	CCACCATCCCCTC
chr17	17797206	17797218	CCACCATCCCCTC
chr17	18063353	18063365	CCACCATCCCCTC
chr17	32331345	32331357	CCACCATCCCCTC
chr17	38509244	38509256	CCACCATCCCCTC
chr17	79973158	79973170	CCACCATCCCCTC
chr18	43190049	43190061	CCACCATCCCCTC
chr18	44272815	44272827	CCACCATCCCCTC
chr18	44995825	44995837	CCACCATCCCCTC
chr18	71914841	71914853	CCACCATCCCCTC
chr18	72145315	72145327	CCACCATCCCCTC
chr18	76652173	76652185	CCACCATCCCCTC
chr19	5209145	5209157	CCACCATCCCCTC
chr19	42576184	42576196	CCACCATCCCCTC
chr19	51151992	51152004	CCACCATCCCCTC
chr20	1369485	1369497	CCACCATCCCCTC
chr20	15756881	15756893	CCACCATCCCCTC
chr20	20911429	20911441	CCACCATCCCCTC
chr20	20911449	20911461	CCACCATCCCCTC
chr20	20911469	20911481	CCACCATCCCCTC
chr20	20911489	20911501	CCACCATCCCCTC
chr20	20911509	20911521	CCACCATCCCCTC
chr20	20911569	20911581	CCACCATCCCCTC
chr20	50125400	50125412	CCACCATCCCCTC
chr21	23345111	23345123	CCACCATCCCCTC
chr21	38929560	38929572	CCACCATCCCCTC
chr22	18536874	18536886	CCACCATCCCCTC
chr22	22113312	22113324	CCACCATCCCCTC
chr22	25845186	25845198	CCACCATCCCCTC
chr22	37896506	37896518	CCACCATCCCCTC
chr22	40199194	40199206	CCACCATCCCCTC
chr22	45289494	45289506	CCACCATCCCCTC
chr22	47849057	47849069	CCACCATCCCCTC
chrX	7295102	7295114	CCACCATCCCCTC
chrX	18794119	18794131	CCACCATCCCCTC
chrX	37684035	37684047	CCACCATCCCCTC
chrX	43477151	43477163	CCACCATCCCCTC
chrX	47034026	47034038	CCACCATCCCCTC
chrX	106532793	106532805	CCACCATCCCCTC
chrX	146827318	146827330	CCACCATCCCCTC
chr6_mann_hap4	2724398	2724410	CCACCATCCCCTC
chr6_qbl_hap6	2671514	2671526	CCACCATCCCCTC
chr6_ssto_hap7	2711768	2711780	CCACCATCCCCTC
chr17_ctg5_hap1	775631	775643	CCACCATCCCCTC
