# Supplementary material for: Cancer Associated PRDM9: Implications for Linking Genomic Instability and Meiotic Recombination
Source: Int J Mol Sci. 2023 Nov 20;24(22):16522. doi: 10.3390/ijms242216522 (PMC10671843; doi:10.3390/ijms242216522)
Supplement: Supplementary file 1 [file ijms-24-16522-s001.zip › Supplemntary file 1/BRC100/CCACCATCGCCAC.bed]

chr1	19303705	19303717	CCACCATCGCCAC
chr1	25362302	25362314	CCACCATCGCCAC
chr1	204966421	204966433	CCACCATCGCCAC
chr1	214626982	214626994	CCACCATCGCCAC
chr2	121293968	121293980	CCACCATCGCCAC
chr2	218282237	218282249	CCACCATCGCCAC
chr2	232396379	232396391	CCACCATCGCCAC
chr3	108022711	108022723	CCACCATCGCCAC
chr3	114825633	114825645	CCACCATCGCCAC
chr3	195494393	195494405	CCACCATCGCCAC
chr3	195494507	195494519	CCACCATCGCCAC
chr3	195494712	195494724	CCACCATCGCCAC
chr4	124265811	124265823	CCACCATCGCCAC
chr4	179875067	179875079	CCACCATCGCCAC
chr4	179875148	179875160	CCACCATCGCCAC
chr4	179875229	179875241	CCACCATCGCCAC
chr5	138678402	138678414	CCACCATCGCCAC
chr6	130693160	130693172	CCACCATCGCCAC
chr6	157337437	157337449	CCACCATCGCCAC
chr6	170533098	170533110	CCACCATCGCCAC
chr7	93610030	93610042	CCACCATCGCCAC
chr7	98010107	98010119	CCACCATCGCCAC
chr8	6423555	6423567	CCACCATCGCCAC
chr8	134625591	134625603	CCACCATCGCCAC
chr9	116541592	116541604	CCACCATCGCCAC
chr10	15191124	15191136	CCACCATCGCCAC
chr10	117605714	117605726	CCACCATCGCCAC
chr11	111145594	111145606	CCACCATCGCCAC
chr12	124857697	124857709	CCACCATCGCCAC
chr13	79686037	79686049	CCACCATCGCCAC
chr13	96612127	96612139	CCACCATCGCCAC
chr13	112680603	112680615	CCACCATCGCCAC
chr13	113427542	113427554	CCACCATCGCCAC
chr14	90759259	90759271	CCACCATCGCCAC
chr14	93327510	93327522	CCACCATCGCCAC
chr15	23887759	23887771	CCACCATCGCCAC
chr15	55400933	55400945	CCACCATCGCCAC
chr15	69113911	69113923	CCACCATCGCCAC
chr16	32488474	32488486	CCACCATCGCCAC
chr16	64879132	64879144	CCACCATCGCCAC
chr16	86378942	86378954	CCACCATCGCCAC
chr16	87631090	87631102	CCACCATCGCCAC
chr16	87631254	87631266	CCACCATCGCCAC
chr17	39674784	39674796	CCACCATCGCCAC
chr17	73906104	73906116	CCACCATCGCCAC
chr17	77459060	77459072	CCACCATCGCCAC
chr17	77459114	77459126	CCACCATCGCCAC
chr17	77459234	77459246	CCACCATCGCCAC
chr17	77459339	77459351	CCACCATCGCCAC
chr17	77459387	77459399	CCACCATCGCCAC
chr17	77459417	77459429	CCACCATCGCCAC
chr17	77459471	77459483	CCACCATCGCCAC
chr17	77459600	77459612	CCACCATCGCCAC
chr17	77459648	77459660	CCACCATCGCCAC
chr17	77459678	77459690	CCACCATCGCCAC
chr17	77459732	77459744	CCACCATCGCCAC
chr17	77460018	77460030	CCACCATCGCCAC
chr17	77460042	77460054	CCACCATCGCCAC
chr19	54925310	54925322	CCACCATCGCCAC
chr20	23763964	23763976	CCACCATCGCCAC
chr22	21739129	21739141	CCACCATCGCCAC
chr22	47027134	47027146	CCACCATCGCCAC
chr1	19303705	19303717	CCACCATCGCCAC
chr1	25362302	25362314	CCACCATCGCCAC
chr1	204966421	204966433	CCACCATCGCCAC
chr1	214626982	214626994	CCACCATCGCCAC
chr2	121293968	121293980	CCACCATCGCCAC
chr2	218282237	218282249	CCACCATCGCCAC
chr2	232396379	232396391	CCACCATCGCCAC
chr3	108022711	108022723	CCACCATCGCCAC
chr3	114825633	114825645	CCACCATCGCCAC
chr3	195494393	195494405	CCACCATCGCCAC
chr3	195494507	195494519	CCACCATCGCCAC
chr3	195494712	195494724	CCACCATCGCCAC
chr4	124265811	124265823	CCACCATCGCCAC
chr4	179875067	179875079	CCACCATCGCCAC
chr4	179875148	179875160	CCACCATCGCCAC
chr4	179875229	179875241	CCACCATCGCCAC
chr5	138678402	138678414	CCACCATCGCCAC
chr6	130693160	130693172	CCACCATCGCCAC
chr6	157337437	157337449	CCACCATCGCCAC
chr6	170533098	170533110	CCACCATCGCCAC
chr7	93610030	93610042	CCACCATCGCCAC
chr7	98010107	98010119	CCACCATCGCCAC
chr8	6423555	6423567	CCACCATCGCCAC
chr8	134625591	134625603	CCACCATCGCCAC
chr9	116541592	116541604	CCACCATCGCCAC
chr10	15191124	15191136	CCACCATCGCCAC
chr10	117605714	117605726	CCACCATCGCCAC
chr11	111145594	111145606	CCACCATCGCCAC
chr12	124857697	124857709	CCACCATCGCCAC
chr13	79686037	79686049	CCACCATCGCCAC
chr13	96612127	96612139	CCACCATCGCCAC
chr13	112680603	112680615	CCACCATCGCCAC
chr13	113427542	113427554	CCACCATCGCCAC
chr14	90759259	90759271	CCACCATCGCCAC
chr14	93327510	93327522	CCACCATCGCCAC
chr15	23887759	23887771	CCACCATCGCCAC
chr15	55400933	55400945	CCACCATCGCCAC
chr15	69113911	69113923	CCACCATCGCCAC
chr16	32488474	32488486	CCACCATCGCCAC
chr16	64879132	64879144	CCACCATCGCCAC
chr16	86378942	86378954	CCACCATCGCCAC
chr16	87631090	87631102	CCACCATCGCCAC
chr16	87631254	87631266	CCACCATCGCCAC
chr17	39674784	39674796	CCACCATCGCCAC
chr17	73906104	73906116	CCACCATCGCCAC
chr17	77459060	77459072	CCACCATCGCCAC
chr17	77459114	77459126	CCACCATCGCCAC
chr17	77459234	77459246	CCACCATCGCCAC
chr17	77459339	77459351	CCACCATCGCCAC
chr17	77459387	77459399	CCACCATCGCCAC
chr17	77459417	77459429	CCACCATCGCCAC
chr17	77459471	77459483	CCACCATCGCCAC
chr17	77459600	77459612	CCACCATCGCCAC
chr17	77459648	77459660	CCACCATCGCCAC
chr17	77459678	77459690	CCACCATCGCCAC
chr17	77459732	77459744	CCACCATCGCCAC
chr17	77460018	77460030	CCACCATCGCCAC
chr17	77460042	77460054	CCACCATCGCCAC
chr19	54925310	54925322	CCACCATCGCCAC
chr20	23763964	23763976	CCACCATCGCCAC
chr22	21739129	21739141	CCACCATCGCCAC
chr22	47027134	47027146	CCACCATCGCCAC
chr1	19303705	19303717	CCACCATCGCCAC
chr1	25362302	25362314	CCACCATCGCCAC
chr1	204966421	204966433	CCACCATCGCCAC
chr1	214626982	214626994	CCACCATCGCCAC
chr2	121293968	121293980	CCACCATCGCCAC
chr2	218282237	218282249	CCACCATCGCCAC
chr2	232396379	232396391	CCACCATCGCCAC
chr3	108022711	108022723	CCACCATCGCCAC
chr3	114825633	114825645	CCACCATCGCCAC
chr3	195494393	195494405	CCACCATCGCCAC
chr3	195494507	195494519	CCACCATCGCCAC
chr3	195494712	195494724	CCACCATCGCCAC
chr4	124265811	124265823	CCACCATCGCCAC
chr4	179875067	179875079	CCACCATCGCCAC
chr4	179875148	179875160	CCACCATCGCCAC
chr4	179875229	179875241	CCACCATCGCCAC
chr5	138678402	138678414	CCACCATCGCCAC
chr6	130693160	130693172	CCACCATCGCCAC
chr6	157337437	157337449	CCACCATCGCCAC
chr6	170533098	170533110	CCACCATCGCCAC
chr7	93610030	93610042	CCACCATCGCCAC
chr7	98010107	98010119	CCACCATCGCCAC
chr8	6423555	6423567	CCACCATCGCCAC
chr8	134625591	134625603	CCACCATCGCCAC
chr9	116541592	116541604	CCACCATCGCCAC
chr10	15191124	15191136	CCACCATCGCCAC
chr10	117605714	117605726	CCACCATCGCCAC
chr11	111145594	111145606	CCACCATCGCCAC
chr12	124857697	124857709	CCACCATCGCCAC
chr13	79686037	79686049	CCACCATCGCCAC
chr13	96612127	96612139	CCACCATCGCCAC
chr13	112680603	112680615	CCACCATCGCCAC
chr13	113427542	113427554	CCACCATCGCCAC
chr14	90759259	90759271	CCACCATCGCCAC
chr14	93327510	93327522	CCACCATCGCCAC
chr15	23887759	23887771	CCACCATCGCCAC
chr15	55400933	55400945	CCACCATCGCCAC
chr15	69113911	69113923	CCACCATCGCCAC
chr16	32488474	32488486	CCACCATCGCCAC
chr16	64879132	64879144	CCACCATCGCCAC
chr16	86378942	86378954	CCACCATCGCCAC
chr16	87631090	87631102	CCACCATCGCCAC
chr16	87631254	87631266	CCACCATCGCCAC
chr17	39674784	39674796	CCACCATCGCCAC
chr17	73906104	73906116	CCACCATCGCCAC
chr17	77459060	77459072	CCACCATCGCCAC
chr17	77459114	77459126	CCACCATCGCCAC
chr17	77459234	77459246	CCACCATCGCCAC
chr17	77459339	77459351	CCACCATCGCCAC
chr17	77459387	77459399	CCACCATCGCCAC
chr17	77459417	77459429	CCACCATCGCCAC
chr17	77459471	77459483	CCACCATCGCCAC
chr17	77459600	77459612	CCACCATCGCCAC
chr17	77459648	77459660	CCACCATCGCCAC
chr17	77459678	77459690	CCACCATCGCCAC
chr17	77459732	77459744	CCACCATCGCCAC
chr17	77460018	77460030	CCACCATCGCCAC
chr17	77460042	77460054	CCACCATCGCCAC
chr19	54925310	54925322	CCACCATCGCCAC
chr20	23763964	23763976	CCACCATCGCCAC
chr22	21739129	21739141	CCACCATCGCCAC
chr22	47027134	47027146	CCACCATCGCCAC
