# Supplementary material for: Cancer Associated PRDM9: Implications for Linking Genomic Instability and Meiotic Recombination
Source: Int J Mol Sci. 2023 Nov 20;24(22):16522. doi: 10.3390/ijms242216522 (PMC10671843; doi:10.3390/ijms242216522)
Supplement: Supplementary file 1 [file ijms-24-16522-s001.zip › Supplemntary file 1/BRC100/CCACCATCGCCCC.bed]

chr1	5277600	5277612	CCACCATCGCCCC
chr1	119542094	119542106	CCACCATCGCCCC
chr2	236686905	236686917	CCACCATCGCCCC
chr3	188300775	188300787	CCACCATCGCCCC
chr5	13992414	13992426	CCACCATCGCCCC
chr6	19538463	19538475	CCACCATCGCCCC
chr9	139834179	139834191	CCACCATCGCCCC
chr10	134955563	134955575	CCACCATCGCCCC
chr11	34057989	34058001	CCACCATCGCCCC
chr11	120827614	120827626	CCACCATCGCCCC
chr11	129728286	129728298	CCACCATCGCCCC
chr12	109617062	109617074	CCACCATCGCCCC
chr14	105330993	105331005	CCACCATCGCCCC
chr16	28070916	28070928	CCACCATCGCCCC
chr17	4433985	4433997	CCACCATCGCCCC
chr17	77778787	77778799	CCACCATCGCCCC
chr19	32294304	32294316	CCACCATCGCCCC
chr19	54606659	54606671	CCACCATCGCCCC
chr22	36959342	36959354	CCACCATCGCCCC
chr22	50343339	50343351	CCACCATCGCCCC
chr1	5277600	5277612	CCACCATCGCCCC
chr1	119542094	119542106	CCACCATCGCCCC
chr2	236686905	236686917	CCACCATCGCCCC
chr3	188300775	188300787	CCACCATCGCCCC
chr5	13992414	13992426	CCACCATCGCCCC
chr6	19538463	19538475	CCACCATCGCCCC
chr9	139834179	139834191	CCACCATCGCCCC
chr10	134955563	134955575	CCACCATCGCCCC
chr11	34057989	34058001	CCACCATCGCCCC
chr11	120827614	120827626	CCACCATCGCCCC
chr11	129728286	129728298	CCACCATCGCCCC
chr12	109617062	109617074	CCACCATCGCCCC
chr14	105330993	105331005	CCACCATCGCCCC
chr16	28070916	28070928	CCACCATCGCCCC
chr17	4433985	4433997	CCACCATCGCCCC
chr17	77778787	77778799	CCACCATCGCCCC
chr19	32294304	32294316	CCACCATCGCCCC
chr19	54606659	54606671	CCACCATCGCCCC
chr22	36959342	36959354	CCACCATCGCCCC
chr22	50343339	50343351	CCACCATCGCCCC
chr1	5277600	5277612	CCACCATCGCCCC
chr1	119542094	119542106	CCACCATCGCCCC
chr2	236686905	236686917	CCACCATCGCCCC
chr3	188300775	188300787	CCACCATCGCCCC
chr5	13992414	13992426	CCACCATCGCCCC
chr6	19538463	19538475	CCACCATCGCCCC
chr9	139834179	139834191	CCACCATCGCCCC
chr10	134955563	134955575	CCACCATCGCCCC
chr11	34057989	34058001	CCACCATCGCCCC
chr11	120827614	120827626	CCACCATCGCCCC
chr11	129728286	129728298	CCACCATCGCCCC
chr12	109617062	109617074	CCACCATCGCCCC
chr14	105330993	105331005	CCACCATCGCCCC
chr16	28070916	28070928	CCACCATCGCCCC
chr17	4433985	4433997	CCACCATCGCCCC
chr17	77778787	77778799	CCACCATCGCCCC
chr19	32294304	32294316	CCACCATCGCCCC
chr19	54606659	54606671	CCACCATCGCCCC
chr22	36959342	36959354	CCACCATCGCCCC
chr22	50343339	50343351	CCACCATCGCCCC
