# Supplementary material for: Cancer Associated PRDM9: Implications for Linking Genomic Instability and Meiotic Recombination
Source: Int J Mol Sci. 2023 Nov 20;24(22):16522. doi: 10.3390/ijms242216522 (PMC10671843; doi:10.3390/ijms242216522)
Supplement: Supplementary file 1 [file ijms-24-16522-s001.zip › Supplemntary file 1/BRC100/CCACCATCGCCGC.bed]

chr2	152930821	152930833	CCACCATCGCCGC
chr9	66455988	66456000	CCACCATCGCCGC
chr19	7660566	7660578	CCACCATCGCCGC
chr2	152930821	152930833	CCACCATCGCCGC
chr9	66455988	66456000	CCACCATCGCCGC
chr19	7660566	7660578	CCACCATCGCCGC
chr2	152930821	152930833	CCACCATCGCCGC
chr9	66455988	66456000	CCACCATCGCCGC
chr19	7660566	7660578	CCACCATCGCCGC
