# Supplementary material for: Cancer Associated PRDM9: Implications for Linking Genomic Instability and Meiotic Recombination
Source: Int J Mol Sci. 2023 Nov 20;24(22):16522. doi: 10.3390/ijms242216522 (PMC10671843; doi:10.3390/ijms242216522)
Supplement: Supplementary file 1 [file ijms-24-16522-s001.zip › Supplemntary file 1/BRC100/CCACCATCGCCTC.bed]

chr1	43405970	43405982	CCACCATCGCCTC
chr1	54675682	54675694	CCACCATCGCCTC
chr1	167031978	167031990	CCACCATCGCCTC
chr1	221611209	221611221	CCACCATCGCCTC
chr2	200414335	200414347	CCACCATCGCCTC
chr2	201473507	201473519	CCACCATCGCCTC
chr3	6499733	6499745	CCACCATCGCCTC
chr3	64253313	64253325	CCACCATCGCCTC
chr3	85725983	85725995	CCACCATCGCCTC
chr4	9371300	9371312	CCACCATCGCCTC
chr4	77960341	77960353	CCACCATCGCCTC
chr4	147821155	147821167	CCACCATCGCCTC
chr5	13458108	13458120	CCACCATCGCCTC
chr6	94269462	94269474	CCACCATCGCCTC
chr6	154675688	154675700	CCACCATCGCCTC
chr7	3157715	3157727	CCACCATCGCCTC
chr7	154571020	154571032	CCACCATCGCCTC
chr8	7201050	7201062	CCACCATCGCCTC
chr10	105257337	105257349	CCACCATCGCCTC
chr11	1493728	1493740	CCACCATCGCCTC
chr11	73029260	73029272	CCACCATCGCCTC
chr11	125139928	125139940	CCACCATCGCCTC
chr12	97482719	97482731	CCACCATCGCCTC
chr12	108972691	108972703	CCACCATCGCCTC
chr13	54366986	54366998	CCACCATCGCCTC
chr14	36699117	36699129	CCACCATCGCCTC
chr17	33236080	33236092	CCACCATCGCCTC
chr19	7991549	7991561	CCACCATCGCCTC
chr20	62135086	62135098	CCACCATCGCCTC
chr21	33824265	33824277	CCACCATCGCCTC
chr22	43934201	43934213	CCACCATCGCCTC
chr22	50208369	50208381	CCACCATCGCCTC
chr1	43405970	43405982	CCACCATCGCCTC
chr1	54675682	54675694	CCACCATCGCCTC
chr1	167031978	167031990	CCACCATCGCCTC
chr1	221611209	221611221	CCACCATCGCCTC
chr2	200414335	200414347	CCACCATCGCCTC
chr2	201473507	201473519	CCACCATCGCCTC
chr3	6499733	6499745	CCACCATCGCCTC
chr3	64253313	64253325	CCACCATCGCCTC
chr3	85725983	85725995	CCACCATCGCCTC
chr4	9371300	9371312	CCACCATCGCCTC
chr4	77960341	77960353	CCACCATCGCCTC
chr4	147821155	147821167	CCACCATCGCCTC
chr5	13458108	13458120	CCACCATCGCCTC
chr6	94269462	94269474	CCACCATCGCCTC
chr6	154675688	154675700	CCACCATCGCCTC
chr7	3157715	3157727	CCACCATCGCCTC
chr7	154571020	154571032	CCACCATCGCCTC
chr8	7201050	7201062	CCACCATCGCCTC
chr10	105257337	105257349	CCACCATCGCCTC
chr11	1493728	1493740	CCACCATCGCCTC
chr11	73029260	73029272	CCACCATCGCCTC
chr11	125139928	125139940	CCACCATCGCCTC
chr12	97482719	97482731	CCACCATCGCCTC
chr12	108972691	108972703	CCACCATCGCCTC
chr13	54366986	54366998	CCACCATCGCCTC
chr14	36699117	36699129	CCACCATCGCCTC
chr17	33236080	33236092	CCACCATCGCCTC
chr19	7991549	7991561	CCACCATCGCCTC
chr20	62135086	62135098	CCACCATCGCCTC
chr21	33824265	33824277	CCACCATCGCCTC
chr22	43934201	43934213	CCACCATCGCCTC
chr22	50208369	50208381	CCACCATCGCCTC
