# Supplementary material for: Cancer Associated PRDM9: Implications for Linking Genomic Instability and Meiotic Recombination
Source: Int J Mol Sci. 2023 Nov 20;24(22):16522. doi: 10.3390/ijms242216522 (PMC10671843; doi:10.3390/ijms242216522)
Supplement: Supplementary file 1 [file ijms-24-16522-s001.zip › Supplemntary file 1/BRC100/CCACCATCTCCAC.bed]

chr1	4580730	4580742	CCACCATCTCCAC
chr1	7935570	7935582	CCACCATCTCCAC
chr1	23447386	23447398	CCACCATCTCCAC
chr1	30567037	30567049	CCACCATCTCCAC
chr1	33216978	33216990	CCACCATCTCCAC
chr1	39167896	39167908	CCACCATCTCCAC
chr1	39561378	39561390	CCACCATCTCCAC
chr1	48325372	48325384	CCACCATCTCCAC
chr1	50432247	50432259	CCACCATCTCCAC
chr1	51763338	51763350	CCACCATCTCCAC
chr1	58303519	58303531	CCACCATCTCCAC
chr1	60208322	60208334	CCACCATCTCCAC
chr1	65312264	65312276	CCACCATCTCCAC
chr1	70136467	70136479	CCACCATCTCCAC
chr1	81364341	81364353	CCACCATCTCCAC
chr1	92101793	92101805	CCACCATCTCCAC
chr1	94726624	94726636	CCACCATCTCCAC
chr1	96592839	96592851	CCACCATCTCCAC
chr1	112267252	112267264	CCACCATCTCCAC
chr1	159752761	159752773	CCACCATCTCCAC
chr1	201989941	201989953	CCACCATCTCCAC
chr1	233454927	233454939	CCACCATCTCCAC
chr2	5693250	5693262	CCACCATCTCCAC
chr2	6708510	6708522	CCACCATCTCCAC
chr2	11500213	11500225	CCACCATCTCCAC
chr2	27064140	27064152	CCACCATCTCCAC
chr2	30884732	30884744	CCACCATCTCCAC
chr2	38431810	38431822	CCACCATCTCCAC
chr2	71917979	71917991	CCACCATCTCCAC
chr2	87254634	87254646	CCACCATCTCCAC
chr2	112894212	112894224	CCACCATCTCCAC
chr2	115569041	115569053	CCACCATCTCCAC
chr2	128002388	128002400	CCACCATCTCCAC
chr2	149373718	149373730	CCACCATCTCCAC
chr2	176931545	176931557	CCACCATCTCCAC
chr2	186061521	186061533	CCACCATCTCCAC
chr2	241157163	241157175	CCACCATCTCCAC
chr2	241695534	241695546	CCACCATCTCCAC
chr3	28971611	28971623	CCACCATCTCCAC
chr3	66528533	66528545	CCACCATCTCCAC
chr3	72700616	72700628	CCACCATCTCCAC
chr3	109199454	109199466	CCACCATCTCCAC
chr3	112998117	112998129	CCACCATCTCCAC
chr3	126584350	126584362	CCACCATCTCCAC
chr3	127388758	127388770	CCACCATCTCCAC
chr3	150475753	150475765	CCACCATCTCCAC
chr3	183412267	183412279	CCACCATCTCCAC
chr3	194209760	194209772	CCACCATCTCCAC
chr3	196036112	196036124	CCACCATCTCCAC
chr4	48530624	48530636	CCACCATCTCCAC
chr4	99169951	99169963	CCACCATCTCCAC
chr4	99586574	99586586	CCACCATCTCCAC
chr4	131475244	131475256	CCACCATCTCCAC
chr4	149184183	149184195	CCACCATCTCCAC
chr4	156252268	156252280	CCACCATCTCCAC
chr4	166924513	166924525	CCACCATCTCCAC
chr4	169571942	169571954	CCACCATCTCCAC
chr4	185542147	185542159	CCACCATCTCCAC
chr4	186947261	186947273	CCACCATCTCCAC
chr5	412449	412461	CCACCATCTCCAC
chr5	681463	681475	CCACCATCTCCAC
chr5	773561	773573	CCACCATCTCCAC
chr5	60150072	60150084	CCACCATCTCCAC
chr5	67946461	67946473	CCACCATCTCCAC
chr5	77517815	77517827	CCACCATCTCCAC
chr5	136651145	136651157	CCACCATCTCCAC
chr5	142063821	142063833	CCACCATCTCCAC
chr5	148575402	148575414	CCACCATCTCCAC
chr5	149543223	149543235	CCACCATCTCCAC
chr6	21515212	21515224	CCACCATCTCCAC
chr6	32815579	32815591	CCACCATCTCCAC
chr6	63920839	63920851	CCACCATCTCCAC
chr6	121664509	121664521	CCACCATCTCCAC
chr6	147324993	147325005	CCACCATCTCCAC
chr6	150166391	150166403	CCACCATCTCCAC
chr6	154675532	154675544	CCACCATCTCCAC
chr6	161341507	161341519	CCACCATCTCCAC
chr6	167320315	167320327	CCACCATCTCCAC
chr7	2386797	2386809	CCACCATCTCCAC
chr7	5919222	5919234	CCACCATCTCCAC
chr7	37084059	37084071	CCACCATCTCCAC
chr7	50781510	50781522	CCACCATCTCCAC
chr7	71037312	71037324	CCACCATCTCCAC
chr7	82486880	82486892	CCACCATCTCCAC
chr7	100349521	100349533	CCACCATCTCCAC
chr7	100350109	100350121	CCACCATCTCCAC
chr7	100350151	100350163	CCACCATCTCCAC
chr7	100350277	100350289	CCACCATCTCCAC
chr7	100350466	100350478	CCACCATCTCCAC
chr7	100350613	100350625	CCACCATCTCCAC
chr7	148612952	148612964	CCACCATCTCCAC
chr8	3963538	3963550	CCACCATCTCCAC
chr8	29854406	29854418	CCACCATCTCCAC
chr8	38133894	38133906	CCACCATCTCCAC
chr8	64445493	64445505	CCACCATCTCCAC
chr8	92104494	92104506	CCACCATCTCCAC
chr8	95186063	95186075	CCACCATCTCCAC
chr8	117363293	117363305	CCACCATCTCCAC
chr8	134679566	134679578	CCACCATCTCCAC
chr8	143094206	143094218	CCACCATCTCCAC
chr9	85657883	85657895	CCACCATCTCCAC
chr9	89298899	89298911	CCACCATCTCCAC
chr9	100150279	100150291	CCACCATCTCCAC
chr9	100854143	100854155	CCACCATCTCCAC
chr9	113063789	113063801	CCACCATCTCCAC
chr9	129327472	129327484	CCACCATCTCCAC
chr9	140360840	140360852	CCACCATCTCCAC
chr9	140360987	140360999	CCACCATCTCCAC
chr9	140361183	140361195	CCACCATCTCCAC
chr10	3113244	3113256	CCACCATCTCCAC
chr10	6531318	6531330	CCACCATCTCCAC
chr10	16812491	16812503	CCACCATCTCCAC
chr10	19147780	19147792	CCACCATCTCCAC
chr10	29585583	29585595	CCACCATCTCCAC
chr10	30165269	30165281	CCACCATCTCCAC
chr10	34973457	34973469	CCACCATCTCCAC
chr10	45616924	45616936	CCACCATCTCCAC
chr10	52291538	52291550	CCACCATCTCCAC
chr10	70639304	70639316	CCACCATCTCCAC
chr10	71551745	71551757	CCACCATCTCCAC
chr10	86118519	86118531	CCACCATCTCCAC
chr10	107515974	107515986	CCACCATCTCCAC
chr10	134734653	134734665	CCACCATCTCCAC
chr11	3153875	3153887	CCACCATCTCCAC
chr11	24321528	24321540	CCACCATCTCCAC
chr11	43301624	43301636	CCACCATCTCCAC
chr11	57143649	57143661	CCACCATCTCCAC
chr11	57896617	57896629	CCACCATCTCCAC
chr11	65223655	65223667	CCACCATCTCCAC
chr11	70524043	70524055	CCACCATCTCCAC
chr11	73105567	73105579	CCACCATCTCCAC
chr11	84285862	84285874	CCACCATCTCCAC
chr11	85163502	85163514	CCACCATCTCCAC
chr11	115596610	115596622	CCACCATCTCCAC
chr11	117186319	117186331	CCACCATCTCCAC
chr12	75994682	75994694	CCACCATCTCCAC
chr12	108972852	108972864	CCACCATCTCCAC
chr12	115139637	115139649	CCACCATCTCCAC
chr13	21496467	21496479	CCACCATCTCCAC
chr13	28335621	28335633	CCACCATCTCCAC
chr13	82501649	82501661	CCACCATCTCCAC
chr13	107089231	107089243	CCACCATCTCCAC
chr13	108542816	108542828	CCACCATCTCCAC
chr13	110630246	110630258	CCACCATCTCCAC
chr13	114918973	114918985	CCACCATCTCCAC
chr14	53414850	53414862	CCACCATCTCCAC
chr14	89828836	89828848	CCACCATCTCCAC
chr14	89828881	89828893	CCACCATCTCCAC
chr14	89828974	89828986	CCACCATCTCCAC
chr14	89828995	89829007	CCACCATCTCCAC
chr14	89829019	89829031	CCACCATCTCCAC
chr14	89829058	89829070	CCACCATCTCCAC
chr14	89829082	89829094	CCACCATCTCCAC
chr14	89829130	89829142	CCACCATCTCCAC
chr14	105325154	105325166	CCACCATCTCCAC
chr14	105326922	105326934	CCACCATCTCCAC
chr14	105327102	105327114	CCACCATCTCCAC
chr15	33301441	33301453	CCACCATCTCCAC
chr15	39372933	39372945	CCACCATCTCCAC
chr15	64181000	64181012	CCACCATCTCCAC
chr15	64864917	64864929	CCACCATCTCCAC
chr15	86799200	86799212	CCACCATCTCCAC
chr15	88000364	88000376	CCACCATCTCCAC
chr15	95210543	95210555	CCACCATCTCCAC
chr16	10996578	10996590	CCACCATCTCCAC
chr16	12893939	12893951	CCACCATCTCCAC
chr16	21518892	21518904	CCACCATCTCCAC
chr16	21518918	21518930	CCACCATCTCCAC
chr16	21518944	21518956	CCACCATCTCCAC
chr16	21518970	21518982	CCACCATCTCCAC
chr16	21518996	21519008	CCACCATCTCCAC
chr16	29612029	29612041	CCACCATCTCCAC
chr16	29612107	29612119	CCACCATCTCCAC
chr16	29612133	29612145	CCACCATCTCCAC
chr16	29612211	29612223	CCACCATCTCCAC
chr16	54492820	54492832	CCACCATCTCCAC
chr16	57509313	57509325	CCACCATCTCCAC
chr16	68404383	68404395	CCACCATCTCCAC
chr16	76750725	76750737	CCACCATCTCCAC
chr17	18193943	18193955	CCACCATCTCCAC
chr17	19617811	19617823	CCACCATCTCCAC
chr17	25601959	25601971	CCACCATCTCCAC
chr17	36891924	36891936	CCACCATCTCCAC
chr17	46812992	46813004	CCACCATCTCCAC
chr17	59563151	59563163	CCACCATCTCCAC
chr17	74480579	74480591	CCACCATCTCCAC
chr17	77459870	77459882	CCACCATCTCCAC
chr18	28730080	28730092	CCACCATCTCCAC
chr18	56173347	56173359	CCACCATCTCCAC
chr18	58756962	58756974	CCACCATCTCCAC
chr18	69671162	69671174	CCACCATCTCCAC
chr18	69673623	69673635	CCACCATCTCCAC
chr19	14584244	14584256	CCACCATCTCCAC
chr19	36226558	36226570	CCACCATCTCCAC
chr19	52632355	52632367	CCACCATCTCCAC
chr20	32065976	32065988	CCACCATCTCCAC
chr20	38962695	38962707	CCACCATCTCCAC
chr21	43227421	43227433	CCACCATCTCCAC
chr21	46413630	46413642	CCACCATCTCCAC
chr22	19627702	19627714	CCACCATCTCCAC
chr22	30720158	30720170	CCACCATCTCCAC
chr22	30826651	30826663	CCACCATCTCCAC
chr22	32478700	32478712	CCACCATCTCCAC
chr22	33374522	33374534	CCACCATCTCCAC
chrX	19756098	19756110	CCACCATCTCCAC
chrX	39350049	39350061	CCACCATCTCCAC
chrX	41341900	41341912	CCACCATCTCCAC
chrX	68545065	68545077	CCACCATCTCCAC
chrX	90351120	90351132	CCACCATCTCCAC
chrX	100739196	100739208	CCACCATCTCCAC
chrX	115395158	115395170	CCACCATCTCCAC
chrX	116771969	116771981	CCACCATCTCCAC
chrX	123615617	123615629	CCACCATCTCCAC
chrX	133883912	133883924	CCACCATCTCCAC
chr6_apd_hap1	4102583	4102595	CCACCATCTCCAC
chr6_cox_hap2	4260107	4260119	CCACCATCTCCAC
chr6_dbb_hap3	4096957	4096969	CCACCATCTCCAC
chr6_mann_hap4	4272775	4272787	CCACCATCTCCAC
chr6_mcf_hap5	4152456	4152468	CCACCATCTCCAC
chr6_qbl_hap6	4047686	4047698	CCACCATCTCCAC
chr6_ssto_hap7	4246352	4246364	CCACCATCTCCAC
chr1	4580730	4580742	CCACCATCTCCAC
chr1	7935570	7935582	CCACCATCTCCAC
chr1	23447386	23447398	CCACCATCTCCAC
chr1	30567037	30567049	CCACCATCTCCAC
chr1	33216978	33216990	CCACCATCTCCAC
chr1	39167896	39167908	CCACCATCTCCAC
chr1	39561378	39561390	CCACCATCTCCAC
chr1	48325372	48325384	CCACCATCTCCAC
chr1	50432247	50432259	CCACCATCTCCAC
chr1	51763338	51763350	CCACCATCTCCAC
chr1	58303519	58303531	CCACCATCTCCAC
chr1	60208322	60208334	CCACCATCTCCAC
chr1	65312264	65312276	CCACCATCTCCAC
chr1	70136467	70136479	CCACCATCTCCAC
chr1	81364341	81364353	CCACCATCTCCAC
chr1	92101793	92101805	CCACCATCTCCAC
chr1	94726624	94726636	CCACCATCTCCAC
chr1	96592839	96592851	CCACCATCTCCAC
chr1	112267252	112267264	CCACCATCTCCAC
chr1	159752761	159752773	CCACCATCTCCAC
chr1	201989941	201989953	CCACCATCTCCAC
chr1	233454927	233454939	CCACCATCTCCAC
chr2	5693250	5693262	CCACCATCTCCAC
chr2	6708510	6708522	CCACCATCTCCAC
chr2	11500213	11500225	CCACCATCTCCAC
chr2	27064140	27064152	CCACCATCTCCAC
chr2	30884732	30884744	CCACCATCTCCAC
chr2	38431810	38431822	CCACCATCTCCAC
chr2	71917979	71917991	CCACCATCTCCAC
chr2	87254634	87254646	CCACCATCTCCAC
chr2	112894212	112894224	CCACCATCTCCAC
chr2	115569041	115569053	CCACCATCTCCAC
chr2	128002388	128002400	CCACCATCTCCAC
chr2	149373718	149373730	CCACCATCTCCAC
chr2	176931545	176931557	CCACCATCTCCAC
chr2	186061521	186061533	CCACCATCTCCAC
chr2	241157163	241157175	CCACCATCTCCAC
chr2	241695534	241695546	CCACCATCTCCAC
chr3	28971611	28971623	CCACCATCTCCAC
chr3	66528533	66528545	CCACCATCTCCAC
chr3	72700616	72700628	CCACCATCTCCAC
chr3	109199454	109199466	CCACCATCTCCAC
chr3	112998117	112998129	CCACCATCTCCAC
chr3	126584350	126584362	CCACCATCTCCAC
chr3	127388758	127388770	CCACCATCTCCAC
chr3	150475753	150475765	CCACCATCTCCAC
chr3	183412267	183412279	CCACCATCTCCAC
chr3	194209760	194209772	CCACCATCTCCAC
chr3	196036112	196036124	CCACCATCTCCAC
chr4	48530624	48530636	CCACCATCTCCAC
chr4	99169951	99169963	CCACCATCTCCAC
chr4	99586574	99586586	CCACCATCTCCAC
chr4	131475244	131475256	CCACCATCTCCAC
chr4	149184183	149184195	CCACCATCTCCAC
chr4	156252268	156252280	CCACCATCTCCAC
chr4	166924513	166924525	CCACCATCTCCAC
chr4	169571942	169571954	CCACCATCTCCAC
chr4	185542147	185542159	CCACCATCTCCAC
chr4	186947261	186947273	CCACCATCTCCAC
chr5	412449	412461	CCACCATCTCCAC
chr5	681463	681475	CCACCATCTCCAC
chr5	773561	773573	CCACCATCTCCAC
chr5	60150072	60150084	CCACCATCTCCAC
chr5	67946461	67946473	CCACCATCTCCAC
chr5	77517815	77517827	CCACCATCTCCAC
chr5	136651145	136651157	CCACCATCTCCAC
chr5	142063821	142063833	CCACCATCTCCAC
chr5	148575402	148575414	CCACCATCTCCAC
chr5	149543223	149543235	CCACCATCTCCAC
chr6	21515212	21515224	CCACCATCTCCAC
chr6	32815579	32815591	CCACCATCTCCAC
chr6	63920839	63920851	CCACCATCTCCAC
chr6	121664509	121664521	CCACCATCTCCAC
chr6	147324993	147325005	CCACCATCTCCAC
chr6	150166391	150166403	CCACCATCTCCAC
chr6	154675532	154675544	CCACCATCTCCAC
chr6	161341507	161341519	CCACCATCTCCAC
chr6	167320315	167320327	CCACCATCTCCAC
chr7	2386797	2386809	CCACCATCTCCAC
chr7	5919222	5919234	CCACCATCTCCAC
chr7	37084059	37084071	CCACCATCTCCAC
chr7	50781510	50781522	CCACCATCTCCAC
chr7	71037312	71037324	CCACCATCTCCAC
chr7	82486880	82486892	CCACCATCTCCAC
chr7	100349521	100349533	CCACCATCTCCAC
chr7	100350109	100350121	CCACCATCTCCAC
chr7	100350151	100350163	CCACCATCTCCAC
chr7	100350277	100350289	CCACCATCTCCAC
chr7	100350466	100350478	CCACCATCTCCAC
chr7	100350613	100350625	CCACCATCTCCAC
chr7	148612952	148612964	CCACCATCTCCAC
chr8	3963538	3963550	CCACCATCTCCAC
chr8	29854406	29854418	CCACCATCTCCAC
chr8	38133894	38133906	CCACCATCTCCAC
chr8	64445493	64445505	CCACCATCTCCAC
chr8	92104494	92104506	CCACCATCTCCAC
chr8	95186063	95186075	CCACCATCTCCAC
chr8	117363293	117363305	CCACCATCTCCAC
chr8	134679566	134679578	CCACCATCTCCAC
chr8	143094206	143094218	CCACCATCTCCAC
chr9	85657883	85657895	CCACCATCTCCAC
chr9	89298899	89298911	CCACCATCTCCAC
chr9	100150279	100150291	CCACCATCTCCAC
chr9	100854143	100854155	CCACCATCTCCAC
chr9	113063789	113063801	CCACCATCTCCAC
chr9	129327472	129327484	CCACCATCTCCAC
chr9	140360840	140360852	CCACCATCTCCAC
chr9	140360987	140360999	CCACCATCTCCAC
chr9	140361183	140361195	CCACCATCTCCAC
chr10	3113244	3113256	CCACCATCTCCAC
chr10	6531318	6531330	CCACCATCTCCAC
chr10	16812491	16812503	CCACCATCTCCAC
chr10	19147780	19147792	CCACCATCTCCAC
chr10	29585583	29585595	CCACCATCTCCAC
chr10	30165269	30165281	CCACCATCTCCAC
chr10	34973457	34973469	CCACCATCTCCAC
chr10	45616924	45616936	CCACCATCTCCAC
chr10	52291538	52291550	CCACCATCTCCAC
chr10	70639304	70639316	CCACCATCTCCAC
chr10	71551745	71551757	CCACCATCTCCAC
chr10	86118519	86118531	CCACCATCTCCAC
chr10	107515974	107515986	CCACCATCTCCAC
chr10	134734653	134734665	CCACCATCTCCAC
chr11	3153875	3153887	CCACCATCTCCAC
chr11	24321528	24321540	CCACCATCTCCAC
chr11	43301624	43301636	CCACCATCTCCAC
chr11	57143649	57143661	CCACCATCTCCAC
chr11	57896617	57896629	CCACCATCTCCAC
chr11	65223655	65223667	CCACCATCTCCAC
chr11	70524043	70524055	CCACCATCTCCAC
chr11	73105567	73105579	CCACCATCTCCAC
chr11	84285862	84285874	CCACCATCTCCAC
chr11	85163502	85163514	CCACCATCTCCAC
chr11	115596610	115596622	CCACCATCTCCAC
chr11	117186319	117186331	CCACCATCTCCAC
chr12	75994682	75994694	CCACCATCTCCAC
chr12	108972852	108972864	CCACCATCTCCAC
chr12	115139637	115139649	CCACCATCTCCAC
chr13	21496467	21496479	CCACCATCTCCAC
chr13	28335621	28335633	CCACCATCTCCAC
chr13	82501649	82501661	CCACCATCTCCAC
chr13	107089231	107089243	CCACCATCTCCAC
chr13	108542816	108542828	CCACCATCTCCAC
chr13	110630246	110630258	CCACCATCTCCAC
chr13	114918973	114918985	CCACCATCTCCAC
chr14	53414850	53414862	CCACCATCTCCAC
chr14	89828836	89828848	CCACCATCTCCAC
chr14	89828881	89828893	CCACCATCTCCAC
chr14	89828974	89828986	CCACCATCTCCAC
chr14	89828995	89829007	CCACCATCTCCAC
chr14	89829019	89829031	CCACCATCTCCAC
chr14	89829058	89829070	CCACCATCTCCAC
chr14	89829082	89829094	CCACCATCTCCAC
chr14	89829130	89829142	CCACCATCTCCAC
chr14	105325154	105325166	CCACCATCTCCAC
chr14	105326922	105326934	CCACCATCTCCAC
chr14	105327102	105327114	CCACCATCTCCAC
chr15	33301441	33301453	CCACCATCTCCAC
chr15	39372933	39372945	CCACCATCTCCAC
chr15	64181000	64181012	CCACCATCTCCAC
chr15	64864917	64864929	CCACCATCTCCAC
chr15	86799200	86799212	CCACCATCTCCAC
chr15	88000364	88000376	CCACCATCTCCAC
chr15	95210543	95210555	CCACCATCTCCAC
chr16	10996578	10996590	CCACCATCTCCAC
chr16	12893939	12893951	CCACCATCTCCAC
chr16	21518892	21518904	CCACCATCTCCAC
chr16	21518918	21518930	CCACCATCTCCAC
chr16	21518944	21518956	CCACCATCTCCAC
chr16	21518970	21518982	CCACCATCTCCAC
chr16	21518996	21519008	CCACCATCTCCAC
chr16	29612029	29612041	CCACCATCTCCAC
chr16	29612107	29612119	CCACCATCTCCAC
chr16	29612133	29612145	CCACCATCTCCAC
chr16	29612211	29612223	CCACCATCTCCAC
chr16	54492820	54492832	CCACCATCTCCAC
chr16	57509313	57509325	CCACCATCTCCAC
chr16	68404383	68404395	CCACCATCTCCAC
chr16	76750725	76750737	CCACCATCTCCAC
chr17	18193943	18193955	CCACCATCTCCAC
chr17	19617811	19617823	CCACCATCTCCAC
chr17	25601959	25601971	CCACCATCTCCAC
chr17	36891924	36891936	CCACCATCTCCAC
chr17	46812992	46813004	CCACCATCTCCAC
chr17	59563151	59563163	CCACCATCTCCAC
chr17	74480579	74480591	CCACCATCTCCAC
chr17	77459870	77459882	CCACCATCTCCAC
chr18	28730080	28730092	CCACCATCTCCAC
chr18	56173347	56173359	CCACCATCTCCAC
chr18	58756962	58756974	CCACCATCTCCAC
chr18	69671162	69671174	CCACCATCTCCAC
chr18	69673623	69673635	CCACCATCTCCAC
chr19	14584244	14584256	CCACCATCTCCAC
chr19	36226558	36226570	CCACCATCTCCAC
chr19	52632355	52632367	CCACCATCTCCAC
chr20	32065976	32065988	CCACCATCTCCAC
chr20	38962695	38962707	CCACCATCTCCAC
chr21	43227421	43227433	CCACCATCTCCAC
chr21	46413630	46413642	CCACCATCTCCAC
chr22	19627702	19627714	CCACCATCTCCAC
chr22	30720158	30720170	CCACCATCTCCAC
chr22	30826651	30826663	CCACCATCTCCAC
chr22	32478700	32478712	CCACCATCTCCAC
chr22	33374522	33374534	CCACCATCTCCAC
chrX	19756098	19756110	CCACCATCTCCAC
chrX	39350049	39350061	CCACCATCTCCAC
chrX	41341900	41341912	CCACCATCTCCAC
chrX	68545065	68545077	CCACCATCTCCAC
chrX	90351120	90351132	CCACCATCTCCAC
chrX	100739196	100739208	CCACCATCTCCAC
chrX	115395158	115395170	CCACCATCTCCAC
chrX	116771969	116771981	CCACCATCTCCAC
chrX	123615617	123615629	CCACCATCTCCAC
chrX	133883912	133883924	CCACCATCTCCAC
chr6_apd_hap1	4102583	4102595	CCACCATCTCCAC
chr6_cox_hap2	4260107	4260119	CCACCATCTCCAC
chr6_dbb_hap3	4096957	4096969	CCACCATCTCCAC
chr6_mann_hap4	4272775	4272787	CCACCATCTCCAC
chr6_mcf_hap5	4152456	4152468	CCACCATCTCCAC
chr6_qbl_hap6	4047686	4047698	CCACCATCTCCAC
chr6_ssto_hap7	4246352	4246364	CCACCATCTCCAC
