# Supplementary material for: Cancer Associated PRDM9: Implications for Linking Genomic Instability and Meiotic Recombination
Source: Int J Mol Sci. 2023 Nov 20;24(22):16522. doi: 10.3390/ijms242216522 (PMC10671843; doi:10.3390/ijms242216522)
Supplement: Supplementary file 1 [file ijms-24-16522-s001.zip › Supplemntary file 1/BRC100/CCACCATCTCCCC.bed]

chr1	1100664	1100676	CCACCATCTCCCC
chr1	6923369	6923381	CCACCATCTCCCC
chr1	9671998	9672010	CCACCATCTCCCC
chr1	15220664	15220676	CCACCATCTCCCC
chr1	36652813	36652825	CCACCATCTCCCC
chr1	43778791	43778803	CCACCATCTCCCC
chr1	45264091	45264103	CCACCATCTCCCC
chr1	110430092	110430104	CCACCATCTCCCC
chr1	116273610	116273622	CCACCATCTCCCC
chr1	153780075	153780087	CCACCATCTCCCC
chr1	187604703	187604715	CCACCATCTCCCC
chr1	200269077	200269089	CCACCATCTCCCC
chr1	204317103	204317115	CCACCATCTCCCC
chr1	204915242	204915254	CCACCATCTCCCC
chr1	212800352	212800364	CCACCATCTCCCC
chr1	229534333	229534345	CCACCATCTCCCC
chr1	243659955	243659967	CCACCATCTCCCC
chr2	11190949	11190961	CCACCATCTCCCC
chr2	69414320	69414332	CCACCATCTCCCC
chr2	99943237	99943249	CCACCATCTCCCC
chr2	100885117	100885129	CCACCATCTCCCC
chr2	103229908	103229920	CCACCATCTCCCC
chr2	154598626	154598638	CCACCATCTCCCC
chr2	160880404	160880416	CCACCATCTCCCC
chr2	162444286	162444298	CCACCATCTCCCC
chr2	170121532	170121544	CCACCATCTCCCC
chr2	170121702	170121714	CCACCATCTCCCC
chr2	218265783	218265795	CCACCATCTCCCC
chr2	220639549	220639561	CCACCATCTCCCC
chr2	237966157	237966169	CCACCATCTCCCC
chr3	49038483	49038495	CCACCATCTCCCC
chr3	51553677	51553689	CCACCATCTCCCC
chr3	52482083	52482095	CCACCATCTCCCC
chr3	55912432	55912444	CCACCATCTCCCC
chr3	144674612	144674624	CCACCATCTCCCC
chr3	157812508	157812520	CCACCATCTCCCC
chr3	182394115	182394127	CCACCATCTCCCC
chr3	183964774	183964786	CCACCATCTCCCC
chr4	38287177	38287189	CCACCATCTCCCC
chr4	136474670	136474682	CCACCATCTCCCC
chr4	187615100	187615112	CCACCATCTCCCC
chr4	187615378	187615390	CCACCATCTCCCC
chr5	14425084	14425096	CCACCATCTCCCC
chr5	53035425	53035437	CCACCATCTCCCC
chr5	54089485	54089497	CCACCATCTCCCC
chr5	127560672	127560684	CCACCATCTCCCC
chr5	133137053	133137065	CCACCATCTCCCC
chr5	176315690	176315702	CCACCATCTCCCC
chr5	180472782	180472794	CCACCATCTCCCC
chr5	180472842	180472854	CCACCATCTCCCC
chr5	180472871	180472883	CCACCATCTCCCC
chr5	180472901	180472913	CCACCATCTCCCC
chr5	180472931	180472943	CCACCATCTCCCC
chr5	180472961	180472973	CCACCATCTCCCC
chr5	180472991	180473003	CCACCATCTCCCC
chr5	180473021	180473033	CCACCATCTCCCC
chr5	180473050	180473062	CCACCATCTCCCC
chr5	180473080	180473092	CCACCATCTCCCC
chr5	180473110	180473122	CCACCATCTCCCC
chr5	180473140	180473152	CCACCATCTCCCC
chr5	180473170	180473182	CCACCATCTCCCC
chr5	180473200	180473212	CCACCATCTCCCC
chr5	180473230	180473242	CCACCATCTCCCC
chr5	180473289	180473301	CCACCATCTCCCC
chr6	31107985	31107997	CCACCATCTCCCC
chr6	32096276	32096288	CCACCATCTCCCC
chr6	41674441	41674453	CCACCATCTCCCC
chr6	43251591	43251603	CCACCATCTCCCC
chr6	105329718	105329730	CCACCATCTCCCC
chr6	119869615	119869627	CCACCATCTCCCC
chr6	148052353	148052365	CCACCATCTCCCC
chr6	170429951	170429963	CCACCATCTCCCC
chr7	906184	906196	CCACCATCTCCCC
chr7	906220	906232	CCACCATCTCCCC
chr7	906256	906268	CCACCATCTCCCC
chr7	906292	906304	CCACCATCTCCCC
chr7	5252829	5252841	CCACCATCTCCCC
chr7	5821515	5821527	CCACCATCTCCCC
chr7	46161255	46161267	CCACCATCTCCCC
chr7	70311936	70311948	CCACCATCTCCCC
chr7	72856109	72856121	CCACCATCTCCCC
chr7	75311223	75311235	CCACCATCTCCCC
chr7	99526587	99526599	CCACCATCTCCCC
chr7	100349857	100349869	CCACCATCTCCCC
chr7	100349920	100349932	CCACCATCTCCCC
chr7	100349983	100349995	CCACCATCTCCCC
chr7	100350025	100350037	CCACCATCTCCCC
chr7	100350319	100350331	CCACCATCTCCCC
chr7	100350445	100350457	CCACCATCTCCCC
chr7	100350571	100350583	CCACCATCTCCCC
chr7	117373834	117373846	CCACCATCTCCCC
chr7	142427143	142427155	CCACCATCTCCCC
chr7	148703176	148703188	CCACCATCTCCCC
chr8	21595642	21595654	CCACCATCTCCCC
chr8	26550766	26550778	CCACCATCTCCCC
chr8	34420059	34420071	CCACCATCTCCCC
chr8	37185878	37185890	CCACCATCTCCCC
chr8	54472834	54472846	CCACCATCTCCCC
chr8	135583000	135583012	CCACCATCTCCCC
chr9	8619330	8619342	CCACCATCTCCCC
chr9	19550607	19550619	CCACCATCTCCCC
chr9	20297856	20297868	CCACCATCTCCCC
chr9	33138867	33138879	CCACCATCTCCCC
chr9	38012924	38012936	CCACCATCTCCCC
chr9	87898176	87898188	CCACCATCTCCCC
chr9	108988378	108988390	CCACCATCTCCCC
chr9	109622274	109622286	CCACCATCTCCCC
chr9	117110620	117110632	CCACCATCTCCCC
chr9	129270927	129270939	CCACCATCTCCCC
chr9	129455743	129455755	CCACCATCTCCCC
chr9	129965700	129965712	CCACCATCTCCCC
chr9	132169862	132169874	CCACCATCTCCCC
chr9	136309004	136309016	CCACCATCTCCCC
chr9	138037388	138037400	CCACCATCTCCCC
chr9	138095410	138095422	CCACCATCTCCCC
chr9	140395240	140395252	CCACCATCTCCCC
chr10	10862360	10862372	CCACCATCTCCCC
chr10	51785054	51785066	CCACCATCTCCCC
chr10	64852829	64852841	CCACCATCTCCCC
chr10	87657620	87657632	CCACCATCTCCCC
chr10	87767851	87767863	CCACCATCTCCCC
chr10	106402781	106402793	CCACCATCTCCCC
chr10	118015283	118015295	CCACCATCTCCCC
chr10	129202466	129202478	CCACCATCTCCCC
chr10	132332120	132332132	CCACCATCTCCCC
chr11	970862	970874	CCACCATCTCCCC
chr11	17706165	17706177	CCACCATCTCCCC
chr11	68701672	68701684	CCACCATCTCCCC
chr11	72358014	72358026	CCACCATCTCCCC
chr11	120655514	120655526	CCACCATCTCCCC
chr11	128527903	128527915	CCACCATCTCCCC
chr11	129561502	129561514	CCACCATCTCCCC
chr11	129604309	129604321	CCACCATCTCCCC
chr12	27161957	27161969	CCACCATCTCCCC
chr12	57437116	57437128	CCACCATCTCCCC
chr12	86705573	86705585	CCACCATCTCCCC
chr12	103352594	103352606	CCACCATCTCCCC
chr12	119289115	119289127	CCACCATCTCCCC
chr12	128416461	128416473	CCACCATCTCCCC
chr13	31338212	31338224	CCACCATCTCCCC
chr13	66140894	66140906	CCACCATCTCCCC
chr13	107239589	107239601	CCACCATCTCCCC
chr13	113971551	113971563	CCACCATCTCCCC
chr14	72625287	72625299	CCACCATCTCCCC
chr14	77592041	77592053	CCACCATCTCCCC
chr14	83306169	83306181	CCACCATCTCCCC
chr14	101310883	101310895	CCACCATCTCCCC
chr14	103800226	103800238	CCACCATCTCCCC
chr14	104977256	104977268	CCACCATCTCCCC
chr15	30678595	30678607	CCACCATCTCCCC
chr15	32719921	32719933	CCACCATCTCCCC
chr15	43512905	43512917	CCACCATCTCCCC
chr15	92848447	92848459	CCACCATCTCCCC
chr16	2137174	2137186	CCACCATCTCCCC
chr16	3720860	3720872	CCACCATCTCCCC
chr16	6283361	6283373	CCACCATCTCCCC
chr16	12735434	12735446	CCACCATCTCCCC
chr16	15442606	15442618	CCACCATCTCCCC
chr16	17852554	17852566	CCACCATCTCCCC
chr16	18396919	18396931	CCACCATCTCCCC
chr16	51362402	51362414	CCACCATCTCCCC
chr16	56310346	56310358	CCACCATCTCCCC
chr16	68573554	68573566	CCACCATCTCCCC
chr16	89503929	89503941	CCACCATCTCCCC
chr17	26245990	26246002	CCACCATCTCCCC
chr17	31638933	31638945	CCACCATCTCCCC
chr17	45888554	45888566	CCACCATCTCCCC
chr17	50117562	50117574	CCACCATCTCCCC
chr18	10472879	10472891	CCACCATCTCCCC
chr18	14099090	14099102	CCACCATCTCCCC
chr18	32494208	32494220	CCACCATCTCCCC
chr18	33260209	33260221	CCACCATCTCCCC
chr18	44605421	44605433	CCACCATCTCCCC
chr19	4122728	4122740	CCACCATCTCCCC
chr19	4377846	4377858	CCACCATCTCCCC
chr19	5851975	5851987	CCACCATCTCCCC
chr19	9829406	9829418	CCACCATCTCCCC
chr19	18226421	18226433	CCACCATCTCCCC
chr19	29222229	29222241	CCACCATCTCCCC
chr19	34244272	34244284	CCACCATCTCCCC
chr19	48097506	48097518	CCACCATCTCCCC
chr19	49309312	49309324	CCACCATCTCCCC
chr20	1438227	1438239	CCACCATCTCCCC
chr20	6224768	6224780	CCACCATCTCCCC
chr20	42777871	42777883	CCACCATCTCCCC
chr21	34949343	34949355	CCACCATCTCCCC
chr22	41833157	41833169	CCACCATCTCCCC
chr22	42270055	42270067	CCACCATCTCCCC
chr22	43657900	43657912	CCACCATCTCCCC
chr22	48021601	48021613	CCACCATCTCCCC
chrX	23053929	23053941	CCACCATCTCCCC
chrX	28198458	28198470	CCACCATCTCCCC
chrX	51041628	51041640	CCACCATCTCCCC
chrX	113312422	113312434	CCACCATCTCCCC
chrX	134811494	134811506	CCACCATCTCCCC
chr6_cox_hap2	2622707	2622719	CCACCATCTCCCC
chr6_cox_hap2	3566936	3566948	CCACCATCTCCCC
chr6_dbb_hap3	2405123	2405135	CCACCATCTCCCC
chr6_dbb_hap3	3375448	3375460	CCACCATCTCCCC
chr6_mann_hap4	2456353	2456365	CCACCATCTCCCC
chr6_mcf_hap5	2489930	2489942	CCACCATCTCCCC
chr6_mcf_hap5	3476104	3476116	CCACCATCTCCCC
chr6_qbl_hap6	2403829	2403841	CCACCATCTCCCC
chr1	1100664	1100676	CCACCATCTCCCC
chr1	6923369	6923381	CCACCATCTCCCC
chr1	9671998	9672010	CCACCATCTCCCC
chr1	15220664	15220676	CCACCATCTCCCC
chr1	36652813	36652825	CCACCATCTCCCC
chr1	43778791	43778803	CCACCATCTCCCC
chr1	45264091	45264103	CCACCATCTCCCC
chr1	110430092	110430104	CCACCATCTCCCC
chr1	116273610	116273622	CCACCATCTCCCC
chr1	153780075	153780087	CCACCATCTCCCC
chr1	187604703	187604715	CCACCATCTCCCC
chr1	200269077	200269089	CCACCATCTCCCC
chr1	204317103	204317115	CCACCATCTCCCC
chr1	204915242	204915254	CCACCATCTCCCC
chr1	212800352	212800364	CCACCATCTCCCC
chr1	229534333	229534345	CCACCATCTCCCC
chr1	243659955	243659967	CCACCATCTCCCC
chr2	11190949	11190961	CCACCATCTCCCC
chr2	69414320	69414332	CCACCATCTCCCC
chr2	99943237	99943249	CCACCATCTCCCC
chr2	100885117	100885129	CCACCATCTCCCC
chr2	103229908	103229920	CCACCATCTCCCC
chr2	154598626	154598638	CCACCATCTCCCC
chr2	160880404	160880416	CCACCATCTCCCC
chr2	162444286	162444298	CCACCATCTCCCC
chr2	170121532	170121544	CCACCATCTCCCC
chr2	170121702	170121714	CCACCATCTCCCC
chr2	218265783	218265795	CCACCATCTCCCC
chr2	220639549	220639561	CCACCATCTCCCC
chr2	237966157	237966169	CCACCATCTCCCC
chr3	49038483	49038495	CCACCATCTCCCC
chr3	51553677	51553689	CCACCATCTCCCC
chr3	52482083	52482095	CCACCATCTCCCC
chr3	55912432	55912444	CCACCATCTCCCC
chr3	144674612	144674624	CCACCATCTCCCC
chr3	157812508	157812520	CCACCATCTCCCC
chr3	182394115	182394127	CCACCATCTCCCC
chr3	183964774	183964786	CCACCATCTCCCC
chr4	38287177	38287189	CCACCATCTCCCC
chr4	136474670	136474682	CCACCATCTCCCC
chr4	187615100	187615112	CCACCATCTCCCC
chr4	187615378	187615390	CCACCATCTCCCC
chr5	14425084	14425096	CCACCATCTCCCC
chr5	53035425	53035437	CCACCATCTCCCC
chr5	54089485	54089497	CCACCATCTCCCC
chr5	127560672	127560684	CCACCATCTCCCC
chr5	133137053	133137065	CCACCATCTCCCC
chr5	176315690	176315702	CCACCATCTCCCC
chr5	180472782	180472794	CCACCATCTCCCC
chr5	180472842	180472854	CCACCATCTCCCC
chr5	180472871	180472883	CCACCATCTCCCC
chr5	180472901	180472913	CCACCATCTCCCC
chr5	180472931	180472943	CCACCATCTCCCC
chr5	180472961	180472973	CCACCATCTCCCC
chr5	180472991	180473003	CCACCATCTCCCC
chr5	180473021	180473033	CCACCATCTCCCC
chr5	180473050	180473062	CCACCATCTCCCC
chr5	180473080	180473092	CCACCATCTCCCC
chr5	180473110	180473122	CCACCATCTCCCC
chr5	180473140	180473152	CCACCATCTCCCC
chr5	180473170	180473182	CCACCATCTCCCC
chr5	180473200	180473212	CCACCATCTCCCC
chr5	180473230	180473242	CCACCATCTCCCC
chr5	180473289	180473301	CCACCATCTCCCC
chr6	31107985	31107997	CCACCATCTCCCC
chr6	32096276	32096288	CCACCATCTCCCC
chr6	41674441	41674453	CCACCATCTCCCC
chr6	43251591	43251603	CCACCATCTCCCC
chr6	105329718	105329730	CCACCATCTCCCC
chr6	119869615	119869627	CCACCATCTCCCC
chr6	148052353	148052365	CCACCATCTCCCC
chr6	170429951	170429963	CCACCATCTCCCC
chr7	906184	906196	CCACCATCTCCCC
chr7	906220	906232	CCACCATCTCCCC
chr7	906256	906268	CCACCATCTCCCC
chr7	906292	906304	CCACCATCTCCCC
chr7	5252829	5252841	CCACCATCTCCCC
chr7	5821515	5821527	CCACCATCTCCCC
chr7	46161255	46161267	CCACCATCTCCCC
chr7	70311936	70311948	CCACCATCTCCCC
chr7	72856109	72856121	CCACCATCTCCCC
chr7	75311223	75311235	CCACCATCTCCCC
chr7	99526587	99526599	CCACCATCTCCCC
chr7	100349857	100349869	CCACCATCTCCCC
chr7	100349920	100349932	CCACCATCTCCCC
chr7	100349983	100349995	CCACCATCTCCCC
chr7	100350025	100350037	CCACCATCTCCCC
chr7	100350319	100350331	CCACCATCTCCCC
chr7	100350445	100350457	CCACCATCTCCCC
chr7	100350571	100350583	CCACCATCTCCCC
chr7	117373834	117373846	CCACCATCTCCCC
chr7	142427143	142427155	CCACCATCTCCCC
chr7	148703176	148703188	CCACCATCTCCCC
chr8	21595642	21595654	CCACCATCTCCCC
chr8	26550766	26550778	CCACCATCTCCCC
chr8	34420059	34420071	CCACCATCTCCCC
chr8	37185878	37185890	CCACCATCTCCCC
chr8	54472834	54472846	CCACCATCTCCCC
chr8	135583000	135583012	CCACCATCTCCCC
chr9	8619330	8619342	CCACCATCTCCCC
chr9	19550607	19550619	CCACCATCTCCCC
chr9	20297856	20297868	CCACCATCTCCCC
chr9	33138867	33138879	CCACCATCTCCCC
chr9	38012924	38012936	CCACCATCTCCCC
chr9	87898176	87898188	CCACCATCTCCCC
chr9	108988378	108988390	CCACCATCTCCCC
chr9	109622274	109622286	CCACCATCTCCCC
chr9	117110620	117110632	CCACCATCTCCCC
chr9	129270927	129270939	CCACCATCTCCCC
chr9	129455743	129455755	CCACCATCTCCCC
chr9	129965700	129965712	CCACCATCTCCCC
chr9	132169862	132169874	CCACCATCTCCCC
chr9	136309004	136309016	CCACCATCTCCCC
chr9	138037388	138037400	CCACCATCTCCCC
chr9	138095410	138095422	CCACCATCTCCCC
chr9	140395240	140395252	CCACCATCTCCCC
chr10	10862360	10862372	CCACCATCTCCCC
chr10	51785054	51785066	CCACCATCTCCCC
chr10	64852829	64852841	CCACCATCTCCCC
chr10	87657620	87657632	CCACCATCTCCCC
chr10	87767851	87767863	CCACCATCTCCCC
chr10	106402781	106402793	CCACCATCTCCCC
chr10	118015283	118015295	CCACCATCTCCCC
chr10	129202466	129202478	CCACCATCTCCCC
chr10	132332120	132332132	CCACCATCTCCCC
chr11	970862	970874	CCACCATCTCCCC
chr11	17706165	17706177	CCACCATCTCCCC
chr11	68701672	68701684	CCACCATCTCCCC
chr11	72358014	72358026	CCACCATCTCCCC
chr11	120655514	120655526	CCACCATCTCCCC
chr11	128527903	128527915	CCACCATCTCCCC
chr11	129561502	129561514	CCACCATCTCCCC
chr11	129604309	129604321	CCACCATCTCCCC
chr12	27161957	27161969	CCACCATCTCCCC
chr12	57437116	57437128	CCACCATCTCCCC
chr12	86705573	86705585	CCACCATCTCCCC
chr12	103352594	103352606	CCACCATCTCCCC
chr12	119289115	119289127	CCACCATCTCCCC
chr12	128416461	128416473	CCACCATCTCCCC
chr13	31338212	31338224	CCACCATCTCCCC
chr13	66140894	66140906	CCACCATCTCCCC
chr13	107239589	107239601	CCACCATCTCCCC
chr13	113971551	113971563	CCACCATCTCCCC
chr14	72625287	72625299	CCACCATCTCCCC
chr14	77592041	77592053	CCACCATCTCCCC
chr14	83306169	83306181	CCACCATCTCCCC
chr14	101310883	101310895	CCACCATCTCCCC
chr14	103800226	103800238	CCACCATCTCCCC
chr14	104977256	104977268	CCACCATCTCCCC
chr15	30678595	30678607	CCACCATCTCCCC
chr15	32719921	32719933	CCACCATCTCCCC
chr15	43512905	43512917	CCACCATCTCCCC
chr15	92848447	92848459	CCACCATCTCCCC
chr16	2137174	2137186	CCACCATCTCCCC
chr16	3720860	3720872	CCACCATCTCCCC
chr16	6283361	6283373	CCACCATCTCCCC
chr16	12735434	12735446	CCACCATCTCCCC
chr16	15442606	15442618	CCACCATCTCCCC
chr16	17852554	17852566	CCACCATCTCCCC
chr16	18396919	18396931	CCACCATCTCCCC
chr16	51362402	51362414	CCACCATCTCCCC
chr16	56310346	56310358	CCACCATCTCCCC
chr16	68573554	68573566	CCACCATCTCCCC
chr16	89503929	89503941	CCACCATCTCCCC
chr17	26245990	26246002	CCACCATCTCCCC
chr17	31638933	31638945	CCACCATCTCCCC
chr17	45888554	45888566	CCACCATCTCCCC
chr17	50117562	50117574	CCACCATCTCCCC
chr18	10472879	10472891	CCACCATCTCCCC
chr18	14099090	14099102	CCACCATCTCCCC
chr18	32494208	32494220	CCACCATCTCCCC
chr18	33260209	33260221	CCACCATCTCCCC
chr18	44605421	44605433	CCACCATCTCCCC
chr19	4122728	4122740	CCACCATCTCCCC
chr19	4377846	4377858	CCACCATCTCCCC
chr19	5851975	5851987	CCACCATCTCCCC
chr19	9829406	9829418	CCACCATCTCCCC
chr19	18226421	18226433	CCACCATCTCCCC
chr19	29222229	29222241	CCACCATCTCCCC
chr19	34244272	34244284	CCACCATCTCCCC
chr19	48097506	48097518	CCACCATCTCCCC
chr19	49309312	49309324	CCACCATCTCCCC
chr20	1438227	1438239	CCACCATCTCCCC
chr20	6224768	6224780	CCACCATCTCCCC
chr20	42777871	42777883	CCACCATCTCCCC
chr21	34949343	34949355	CCACCATCTCCCC
chr22	41833157	41833169	CCACCATCTCCCC
chr22	42270055	42270067	CCACCATCTCCCC
chr22	43657900	43657912	CCACCATCTCCCC
chr22	48021601	48021613	CCACCATCTCCCC
chrX	23053929	23053941	CCACCATCTCCCC
chrX	28198458	28198470	CCACCATCTCCCC
chrX	51041628	51041640	CCACCATCTCCCC
chrX	113312422	113312434	CCACCATCTCCCC
chrX	134811494	134811506	CCACCATCTCCCC
chr6_cox_hap2	2622707	2622719	CCACCATCTCCCC
chr6_cox_hap2	3566936	3566948	CCACCATCTCCCC
chr6_dbb_hap3	2405123	2405135	CCACCATCTCCCC
chr6_dbb_hap3	3375448	3375460	CCACCATCTCCCC
chr6_mann_hap4	2456353	2456365	CCACCATCTCCCC
chr6_mcf_hap5	2489930	2489942	CCACCATCTCCCC
chr6_mcf_hap5	3476104	3476116	CCACCATCTCCCC
chr6_qbl_hap6	2403829	2403841	CCACCATCTCCCC
