# Supplementary material for: Cancer Associated PRDM9: Implications for Linking Genomic Instability and Meiotic Recombination
Source: Int J Mol Sci. 2023 Nov 20;24(22):16522. doi: 10.3390/ijms242216522 (PMC10671843; doi:10.3390/ijms242216522)
Supplement: Supplementary file 1 [file ijms-24-16522-s001.zip › Supplemntary file 1/BRC100/CCACCATCTCCGC.bed]

chr1	30329321	30329333	CCACCATCTCCGC
chr1	167343463	167343475	CCACCATCTCCGC
chr6	154675425	154675437	CCACCATCTCCGC
chr9	16235300	16235312	CCACCATCTCCGC
chr10	80714289	80714301	CCACCATCTCCGC
chr12	94719007	94719019	CCACCATCTCCGC
chr12	122651705	122651717	CCACCATCTCCGC
chr15	72453654	72453666	CCACCATCTCCGC
chr17	70107877	70107889	CCACCATCTCCGC
chr18	12252232	12252244	CCACCATCTCCGC
chr18	53076271	53076283	CCACCATCTCCGC
chr19	1262712	1262724	CCACCATCTCCGC
chr20	49626335	49626347	CCACCATCTCCGC
chr21	42558487	42558499	CCACCATCTCCGC
chrX	38075402	38075414	CCACCATCTCCGC
chr1	30329321	30329333	CCACCATCTCCGC
chr1	167343463	167343475	CCACCATCTCCGC
chr6	154675425	154675437	CCACCATCTCCGC
chr9	16235300	16235312	CCACCATCTCCGC
chr10	80714289	80714301	CCACCATCTCCGC
chr12	94719007	94719019	CCACCATCTCCGC
chr12	122651705	122651717	CCACCATCTCCGC
chr15	72453654	72453666	CCACCATCTCCGC
chr17	70107877	70107889	CCACCATCTCCGC
chr18	12252232	12252244	CCACCATCTCCGC
chr18	53076271	53076283	CCACCATCTCCGC
chr19	1262712	1262724	CCACCATCTCCGC
chr20	49626335	49626347	CCACCATCTCCGC
chr21	42558487	42558499	CCACCATCTCCGC
chrX	38075402	38075414	CCACCATCTCCGC
