# Supplementary material for: Cancer Associated PRDM9: Implications for Linking Genomic Instability and Meiotic Recombination
Source: Int J Mol Sci. 2023 Nov 20;24(22):16522. doi: 10.3390/ijms242216522 (PMC10671843; doi:10.3390/ijms242216522)
Supplement: Supplementary file 1 [file ijms-24-16522-s001.zip › Supplemntary file 1/BRC100/CCACCATCTCCTC.bed]

chr1	2869407	2869419	CCACCATCTCCTC
chr1	11549081	11549093	CCACCATCTCCTC
chr1	22170996	22171008	CCACCATCTCCTC
chr1	22505235	22505247	CCACCATCTCCTC
chr1	22916370	22916382	CCACCATCTCCTC
chr1	27672680	27672692	CCACCATCTCCTC
chr1	46953649	46953661	CCACCATCTCCTC
chr1	70414419	70414431	CCACCATCTCCTC
chr1	90094576	90094588	CCACCATCTCCTC
chr1	159784235	159784247	CCACCATCTCCTC
chr1	164123632	164123644	CCACCATCTCCTC
chr1	232312651	232312663	CCACCATCTCCTC
chr2	22513708	22513720	CCACCATCTCCTC
chr2	28356444	28356456	CCACCATCTCCTC
chr2	28661760	28661772	CCACCATCTCCTC
chr2	45489887	45489899	CCACCATCTCCTC
chr2	46060655	46060667	CCACCATCTCCTC
chr2	61206657	61206669	CCACCATCTCCTC
chr2	66431371	66431383	CCACCATCTCCTC
chr2	73852898	73852910	CCACCATCTCCTC
chr2	73913185	73913197	CCACCATCTCCTC
chr2	74597163	74597175	CCACCATCTCCTC
chr2	97258277	97258289	CCACCATCTCCTC
chr2	178885177	178885189	CCACCATCTCCTC
chr2	201972740	201972752	CCACCATCTCCTC
chr2	222900583	222900595	CCACCATCTCCTC
chr3	8141890	8141902	CCACCATCTCCTC
chr3	56476156	56476168	CCACCATCTCCTC
chr3	105286303	105286315	CCACCATCTCCTC
chr3	117982063	117982075	CCACCATCTCCTC
chr4	54649023	54649035	CCACCATCTCCTC
chr4	69225415	69225427	CCACCATCTCCTC
chr4	69292324	69292336	CCACCATCTCCTC
chr4	128387043	128387055	CCACCATCTCCTC
chr4	137340061	137340073	CCACCATCTCCTC
chr4	146808891	146808903	CCACCATCTCCTC
chr4	147732637	147732649	CCACCATCTCCTC
chr4	168220303	168220315	CCACCATCTCCTC
chr5	26503355	26503367	CCACCATCTCCTC
chr5	59356484	59356496	CCACCATCTCCTC
chr5	86165893	86165905	CCACCATCTCCTC
chr5	94409136	94409148	CCACCATCTCCTC
chr5	116028329	116028341	CCACCATCTCCTC
chr5	148756399	148756411	CCACCATCTCCTC
chr5	149459055	149459067	CCACCATCTCCTC
chr5	157586858	157586870	CCACCATCTCCTC
chr5	158741094	158741106	CCACCATCTCCTC
chr6	4467351	4467363	CCACCATCTCCTC
chr6	28186263	28186275	CCACCATCTCCTC
chr6	41646477	41646489	CCACCATCTCCTC
chr6	41890677	41890689	CCACCATCTCCTC
chr6	53242744	53242756	CCACCATCTCCTC
chr6	89258941	89258953	CCACCATCTCCTC
chr6	102128101	102128113	CCACCATCTCCTC
chr6	117087679	117087691	CCACCATCTCCTC
chr6	154675565	154675577	CCACCATCTCCTC
chr6	154675589	154675601	CCACCATCTCCTC
chr7	1759638	1759650	CCACCATCTCCTC
chr7	8192262	8192274	CCACCATCTCCTC
chr7	44178204	44178216	CCACCATCTCCTC
chr7	50781192	50781204	CCACCATCTCCTC
chr7	79758853	79758865	CCACCATCTCCTC
chr7	111547669	111547681	CCACCATCTCCTC
chr7	116869949	116869961	CCACCATCTCCTC
chr7	119068159	119068171	CCACCATCTCCTC
chr7	125333693	125333705	CCACCATCTCCTC
chr7	150589303	150589315	CCACCATCTCCTC
chr8	1417558	1417570	CCACCATCTCCTC
chr8	2201007	2201019	CCACCATCTCCTC
chr8	28044568	28044580	CCACCATCTCCTC
chr8	61707642	61707654	CCACCATCTCCTC
chr8	121625756	121625768	CCACCATCTCCTC
chr8	123495401	123495413	CCACCATCTCCTC
chr8	132025821	132025833	CCACCATCTCCTC
chr8	144488467	144488479	CCACCATCTCCTC
chr9	9680690	9680702	CCACCATCTCCTC
chr9	43322449	43322461	CCACCATCTCCTC
chr9	44481376	44481388	CCACCATCTCCTC
chr9	46921932	46921944	CCACCATCTCCTC
chr9	65982561	65982573	CCACCATCTCCTC
chr9	83578794	83578806	CCACCATCTCCTC
chr9	87212788	87212800	CCACCATCTCCTC
chr9	134894435	134894447	CCACCATCTCCTC
chr9	135974626	135974638	CCACCATCTCCTC
chr10	21224130	21224142	CCACCATCTCCTC
chr10	30935984	30935996	CCACCATCTCCTC
chr10	33177198	33177210	CCACCATCTCCTC
chr10	55184493	55184505	CCACCATCTCCTC
chr10	59580169	59580181	CCACCATCTCCTC
chr10	59591032	59591044	CCACCATCTCCTC
chr10	77676860	77676872	CCACCATCTCCTC
chr10	85319753	85319765	CCACCATCTCCTC
chr11	15156138	15156150	CCACCATCTCCTC
chr11	64327714	64327726	CCACCATCTCCTC
chr11	65312688	65312700	CCACCATCTCCTC
chr11	69406667	69406679	CCACCATCTCCTC
chr11	70336931	70336943	CCACCATCTCCTC
chr11	73073756	73073768	CCACCATCTCCTC
chr11	76389640	76389652	CCACCATCTCCTC
chr11	77929768	77929780	CCACCATCTCCTC
chr11	91450906	91450918	CCACCATCTCCTC
chr11	122650706	122650718	CCACCATCTCCTC
chr11	125509671	125509683	CCACCATCTCCTC
chr12	16019691	16019703	CCACCATCTCCTC
chr12	95183413	95183425	CCACCATCTCCTC
chr12	110652342	110652354	CCACCATCTCCTC
chr12	124862795	124862807	CCACCATCTCCTC
chr12	131111144	131111156	CCACCATCTCCTC
chr12	131111369	131111381	CCACCATCTCCTC
chr13	34811149	34811161	CCACCATCTCCTC
chr13	112110546	112110558	CCACCATCTCCTC
chr14	85765259	85765271	CCACCATCTCCTC
chr14	98747214	98747226	CCACCATCTCCTC
chr14	101538748	101538760	CCACCATCTCCTC
chr14	101579645	101579657	CCACCATCTCCTC
chr15	31699050	31699062	CCACCATCTCCTC
chr15	50599397	50599409	CCACCATCTCCTC
chr15	75463008	75463020	CCACCATCTCCTC
chr15	82520891	82520903	CCACCATCTCCTC
chr15	84380939	84380951	CCACCATCTCCTC
chr15	85155171	85155183	CCACCATCTCCTC
chr15	90190252	90190264	CCACCATCTCCTC
chr15	96326192	96326204	CCACCATCTCCTC
chr16	68225396	68225408	CCACCATCTCCTC
chr16	72042609	72042621	CCACCATCTCCTC
chr16	73530871	73530883	CCACCATCTCCTC
chr16	75642090	75642102	CCACCATCTCCTC
chr17	25972274	25972286	CCACCATCTCCTC
chr17	26079809	26079821	CCACCATCTCCTC
chr17	36489241	36489253	CCACCATCTCCTC
chr17	38978419	38978431	CCACCATCTCCTC
chr17	54696792	54696804	CCACCATCTCCTC
chr17	74480599	74480611	CCACCATCTCCTC
chr17	79574941	79574953	CCACCATCTCCTC
chr18	24611353	24611365	CCACCATCTCCTC
chr18	28942970	28942982	CCACCATCTCCTC
chr18	43297187	43297199	CCACCATCTCCTC
chr18	45855519	45855531	CCACCATCTCCTC
chr18	62014735	62014747	CCACCATCTCCTC
chr19	40822331	40822343	CCACCATCTCCTC
chr19	42867495	42867507	CCACCATCTCCTC
chr19	46473141	46473153	CCACCATCTCCTC
chr19	55760006	55760018	CCACCATCTCCTC
chr20	13042423	13042435	CCACCATCTCCTC
chr20	14732714	14732726	CCACCATCTCCTC
chr20	32878049	32878061	CCACCATCTCCTC
chr20	53478187	53478199	CCACCATCTCCTC
chr20	55375073	55375085	CCACCATCTCCTC
chr21	33941180	33941192	CCACCATCTCCTC
chr22	34690618	34690630	CCACCATCTCCTC
chr22	49658157	49658169	CCACCATCTCCTC
chrX	4779212	4779224	CCACCATCTCCTC
chrX	44102003	44102015	CCACCATCTCCTC
chrX	48888890	48888902	CCACCATCTCCTC
chrX	99785032	99785044	CCACCATCTCCTC
chrX	103623431	103623443	CCACCATCTCCTC
chrX	106805073	106805085	CCACCATCTCCTC
chrX	107762775	107762787	CCACCATCTCCTC
chr4_ctg9_hap1	55337	55349	CCACCATCTCCTC
chr4_ctg9_hap1	122246	122258	CCACCATCTCCTC
chr6_cox_hap2	2890670	2890682	CCACCATCTCCTC
chr9_gl000200_random	29548	29560	CCACCATCTCCTC
chr1	2869407	2869419	CCACCATCTCCTC
chr1	11549081	11549093	CCACCATCTCCTC
chr1	22170996	22171008	CCACCATCTCCTC
chr1	22505235	22505247	CCACCATCTCCTC
chr1	22916370	22916382	CCACCATCTCCTC
chr1	27672680	27672692	CCACCATCTCCTC
chr1	46953649	46953661	CCACCATCTCCTC
chr1	70414419	70414431	CCACCATCTCCTC
chr1	90094576	90094588	CCACCATCTCCTC
chr1	159784235	159784247	CCACCATCTCCTC
chr1	164123632	164123644	CCACCATCTCCTC
chr1	232312651	232312663	CCACCATCTCCTC
chr2	22513708	22513720	CCACCATCTCCTC
chr2	28356444	28356456	CCACCATCTCCTC
chr2	28661760	28661772	CCACCATCTCCTC
chr2	45489887	45489899	CCACCATCTCCTC
chr2	46060655	46060667	CCACCATCTCCTC
chr2	61206657	61206669	CCACCATCTCCTC
chr2	66431371	66431383	CCACCATCTCCTC
chr2	73852898	73852910	CCACCATCTCCTC
chr2	73913185	73913197	CCACCATCTCCTC
chr2	74597163	74597175	CCACCATCTCCTC
chr2	97258277	97258289	CCACCATCTCCTC
chr2	178885177	178885189	CCACCATCTCCTC
chr2	201972740	201972752	CCACCATCTCCTC
chr2	222900583	222900595	CCACCATCTCCTC
chr3	8141890	8141902	CCACCATCTCCTC
chr3	56476156	56476168	CCACCATCTCCTC
chr3	105286303	105286315	CCACCATCTCCTC
chr3	117982063	117982075	CCACCATCTCCTC
chr4	54649023	54649035	CCACCATCTCCTC
chr4	69225415	69225427	CCACCATCTCCTC
chr4	69292324	69292336	CCACCATCTCCTC
chr4	128387043	128387055	CCACCATCTCCTC
chr4	137340061	137340073	CCACCATCTCCTC
chr4	146808891	146808903	CCACCATCTCCTC
chr4	147732637	147732649	CCACCATCTCCTC
chr4	168220303	168220315	CCACCATCTCCTC
chr5	26503355	26503367	CCACCATCTCCTC
chr5	59356484	59356496	CCACCATCTCCTC
chr5	86165893	86165905	CCACCATCTCCTC
chr5	94409136	94409148	CCACCATCTCCTC
chr5	116028329	116028341	CCACCATCTCCTC
chr5	148756399	148756411	CCACCATCTCCTC
chr5	149459055	149459067	CCACCATCTCCTC
chr5	157586858	157586870	CCACCATCTCCTC
chr5	158741094	158741106	CCACCATCTCCTC
chr6	4467351	4467363	CCACCATCTCCTC
chr6	28186263	28186275	CCACCATCTCCTC
chr6	41646477	41646489	CCACCATCTCCTC
chr6	41890677	41890689	CCACCATCTCCTC
chr6	53242744	53242756	CCACCATCTCCTC
chr6	89258941	89258953	CCACCATCTCCTC
chr6	102128101	102128113	CCACCATCTCCTC
chr6	117087679	117087691	CCACCATCTCCTC
chr6	154675565	154675577	CCACCATCTCCTC
chr6	154675589	154675601	CCACCATCTCCTC
chr7	1759638	1759650	CCACCATCTCCTC
chr7	8192262	8192274	CCACCATCTCCTC
chr7	44178204	44178216	CCACCATCTCCTC
chr7	50781192	50781204	CCACCATCTCCTC
chr7	79758853	79758865	CCACCATCTCCTC
chr7	111547669	111547681	CCACCATCTCCTC
chr7	116869949	116869961	CCACCATCTCCTC
chr7	119068159	119068171	CCACCATCTCCTC
chr7	125333693	125333705	CCACCATCTCCTC
chr7	150589303	150589315	CCACCATCTCCTC
chr8	1417558	1417570	CCACCATCTCCTC
chr8	2201007	2201019	CCACCATCTCCTC
chr8	28044568	28044580	CCACCATCTCCTC
chr8	61707642	61707654	CCACCATCTCCTC
chr8	121625756	121625768	CCACCATCTCCTC
chr8	123495401	123495413	CCACCATCTCCTC
chr8	132025821	132025833	CCACCATCTCCTC
chr8	144488467	144488479	CCACCATCTCCTC
chr9	9680690	9680702	CCACCATCTCCTC
chr9	43322449	43322461	CCACCATCTCCTC
chr9	44481376	44481388	CCACCATCTCCTC
chr9	46921932	46921944	CCACCATCTCCTC
chr9	65982561	65982573	CCACCATCTCCTC
chr9	83578794	83578806	CCACCATCTCCTC
chr9	87212788	87212800	CCACCATCTCCTC
chr9	134894435	134894447	CCACCATCTCCTC
chr9	135974626	135974638	CCACCATCTCCTC
chr10	21224130	21224142	CCACCATCTCCTC
chr10	30935984	30935996	CCACCATCTCCTC
chr10	33177198	33177210	CCACCATCTCCTC
chr10	55184493	55184505	CCACCATCTCCTC
chr10	59580169	59580181	CCACCATCTCCTC
chr10	59591032	59591044	CCACCATCTCCTC
chr10	77676860	77676872	CCACCATCTCCTC
chr10	85319753	85319765	CCACCATCTCCTC
chr11	15156138	15156150	CCACCATCTCCTC
chr11	64327714	64327726	CCACCATCTCCTC
chr11	65312688	65312700	CCACCATCTCCTC
chr11	69406667	69406679	CCACCATCTCCTC
chr11	70336931	70336943	CCACCATCTCCTC
chr11	73073756	73073768	CCACCATCTCCTC
chr11	76389640	76389652	CCACCATCTCCTC
chr11	77929768	77929780	CCACCATCTCCTC
chr11	91450906	91450918	CCACCATCTCCTC
chr11	122650706	122650718	CCACCATCTCCTC
chr11	125509671	125509683	CCACCATCTCCTC
chr12	16019691	16019703	CCACCATCTCCTC
chr12	95183413	95183425	CCACCATCTCCTC
chr12	110652342	110652354	CCACCATCTCCTC
chr12	124862795	124862807	CCACCATCTCCTC
chr12	131111144	131111156	CCACCATCTCCTC
chr12	131111369	131111381	CCACCATCTCCTC
chr13	34811149	34811161	CCACCATCTCCTC
chr13	112110546	112110558	CCACCATCTCCTC
chr14	85765259	85765271	CCACCATCTCCTC
chr14	98747214	98747226	CCACCATCTCCTC
chr14	101538748	101538760	CCACCATCTCCTC
chr14	101579645	101579657	CCACCATCTCCTC
chr15	31699050	31699062	CCACCATCTCCTC
chr15	50599397	50599409	CCACCATCTCCTC
chr15	75463008	75463020	CCACCATCTCCTC
chr15	82520891	82520903	CCACCATCTCCTC
chr15	84380939	84380951	CCACCATCTCCTC
chr15	85155171	85155183	CCACCATCTCCTC
chr15	90190252	90190264	CCACCATCTCCTC
chr15	96326192	96326204	CCACCATCTCCTC
chr16	68225396	68225408	CCACCATCTCCTC
chr16	72042609	72042621	CCACCATCTCCTC
chr16	73530871	73530883	CCACCATCTCCTC
chr16	75642090	75642102	CCACCATCTCCTC
chr17	25972274	25972286	CCACCATCTCCTC
chr17	26079809	26079821	CCACCATCTCCTC
chr17	36489241	36489253	CCACCATCTCCTC
chr17	38978419	38978431	CCACCATCTCCTC
chr17	54696792	54696804	CCACCATCTCCTC
chr17	74480599	74480611	CCACCATCTCCTC
chr17	79574941	79574953	CCACCATCTCCTC
chr18	24611353	24611365	CCACCATCTCCTC
chr18	28942970	28942982	CCACCATCTCCTC
chr18	43297187	43297199	CCACCATCTCCTC
chr18	45855519	45855531	CCACCATCTCCTC
chr18	62014735	62014747	CCACCATCTCCTC
chr19	40822331	40822343	CCACCATCTCCTC
chr19	42867495	42867507	CCACCATCTCCTC
chr19	46473141	46473153	CCACCATCTCCTC
chr19	55760006	55760018	CCACCATCTCCTC
chr20	13042423	13042435	CCACCATCTCCTC
chr20	14732714	14732726	CCACCATCTCCTC
chr20	32878049	32878061	CCACCATCTCCTC
chr20	53478187	53478199	CCACCATCTCCTC
chr20	55375073	55375085	CCACCATCTCCTC
chr21	33941180	33941192	CCACCATCTCCTC
chr22	34690618	34690630	CCACCATCTCCTC
chr22	49658157	49658169	CCACCATCTCCTC
chrX	4779212	4779224	CCACCATCTCCTC
chrX	44102003	44102015	CCACCATCTCCTC
chrX	48888890	48888902	CCACCATCTCCTC
chrX	99785032	99785044	CCACCATCTCCTC
chrX	103623431	103623443	CCACCATCTCCTC
chrX	106805073	106805085	CCACCATCTCCTC
chrX	107762775	107762787	CCACCATCTCCTC
chr4_ctg9_hap1	55337	55349	CCACCATCTCCTC
chr4_ctg9_hap1	122246	122258	CCACCATCTCCTC
chr6_cox_hap2	2890670	2890682	CCACCATCTCCTC
chr9_gl000200_random	29548	29560	CCACCATCTCCTC
