# Supplementary material for: Cancer Associated PRDM9: Implications for Linking Genomic Instability and Meiotic Recombination
Source: Int J Mol Sci. 2023 Nov 20;24(22):16522. doi: 10.3390/ijms242216522 (PMC10671843; doi:10.3390/ijms242216522)
Supplement: Supplementary file 1 [file ijms-24-16522-s001.zip › Supplemntary file 1/BRC100/CCACCATGACCAC.bed]

chr1	3457860	3457872	CCACCATGACCAC
chr1	8803855	8803867	CCACCATGACCAC
chr1	24658179	24658191	CCACCATGACCAC
chr1	30196228	30196240	CCACCATGACCAC
chr1	41309024	41309036	CCACCATGACCAC
chr1	44824763	44824775	CCACCATGACCAC
chr1	47130739	47130751	CCACCATGACCAC
chr1	49236519	49236531	CCACCATGACCAC
chr1	58514286	58514298	CCACCATGACCAC
chr1	62072589	62072601	CCACCATGACCAC
chr1	93620295	93620307	CCACCATGACCAC
chr1	101406847	101406859	CCACCATGACCAC
chr1	158081729	158081741	CCACCATGACCAC
chr1	158598103	158598115	CCACCATGACCAC
chr1	175428187	175428199	CCACCATGACCAC
chr1	188306095	188306107	CCACCATGACCAC
chr1	213983379	213983391	CCACCATGACCAC
chr1	222617140	222617152	CCACCATGACCAC
chr1	229799549	229799561	CCACCATGACCAC
chr1	244584149	244584161	CCACCATGACCAC
chr2	30905145	30905157	CCACCATGACCAC
chr2	46919838	46919850	CCACCATGACCAC
chr2	63979070	63979082	CCACCATGACCAC
chr2	84859567	84859579	CCACCATGACCAC
chr2	118316195	118316207	CCACCATGACCAC
chr2	120577588	120577600	CCACCATGACCAC
chr2	145070008	145070020	CCACCATGACCAC
chr2	153068879	153068891	CCACCATGACCAC
chr2	154119109	154119121	CCACCATGACCAC
chr2	169748576	169748588	CCACCATGACCAC
chr2	230911394	230911406	CCACCATGACCAC
chr2	237574514	237574526	CCACCATGACCAC
chr2	241390460	241390472	CCACCATGACCAC
chr3	65324618	65324630	CCACCATGACCAC
chr3	81993670	81993682	CCACCATGACCAC
chr3	169138151	169138163	CCACCATGACCAC
chr4	5672517	5672529	CCACCATGACCAC
chr4	78909297	78909309	CCACCATGACCAC
chr4	84658307	84658319	CCACCATGACCAC
chr4	107352988	107353000	CCACCATGACCAC
chr4	132849991	132850003	CCACCATGACCAC
chr4	141814254	141814266	CCACCATGACCAC
chr4	152128930	152128942	CCACCATGACCAC
chr4	159947270	159947282	CCACCATGACCAC
chr5	4574597	4574609	CCACCATGACCAC
chr5	18861978	18861990	CCACCATGACCAC
chr5	37216224	37216236	CCACCATGACCAC
chr5	86345959	86345971	CCACCATGACCAC
chr5	153526842	153526854	CCACCATGACCAC
chr5	169516135	169516147	CCACCATGACCAC
chr5	175315374	175315386	CCACCATGACCAC
chr6	5609743	5609755	CCACCATGACCAC
chr6	10578189	10578201	CCACCATGACCAC
chr6	24927404	24927416	CCACCATGACCAC
chr6	74413940	74413952	CCACCATGACCAC
chr6	75265494	75265506	CCACCATGACCAC
chr6	167615028	167615040	CCACCATGACCAC
chr7	285630	285642	CCACCATGACCAC
chr7	1474502	1474514	CCACCATGACCAC
chr7	16930518	16930530	CCACCATGACCAC
chr7	31246663	31246675	CCACCATGACCAC
chr7	41853959	41853971	CCACCATGACCAC
chr7	48054750	48054762	CCACCATGACCAC
chr7	87469793	87469805	CCACCATGACCAC
chr7	100361751	100361763	CCACCATGACCAC
chr7	100686966	100686978	CCACCATGACCAC
chr7	141848101	141848113	CCACCATGACCAC
chr7	156480402	156480414	CCACCATGACCAC
chr8	25075915	25075927	CCACCATGACCAC
chr8	32395519	32395531	CCACCATGACCAC
chr8	41887265	41887277	CCACCATGACCAC
chr8	74290731	74290743	CCACCATGACCAC
chr8	83204142	83204154	CCACCATGACCAC
chr8	95212865	95212877	CCACCATGACCAC
chr8	95430771	95430783	CCACCATGACCAC
chr9	401010	401022	CCACCATGACCAC
chr9	34917167	34917179	CCACCATGACCAC
chr9	35733088	35733100	CCACCATGACCAC
chr9	68251208	68251220	CCACCATGACCAC
chr9	87104080	87104092	CCACCATGACCAC
chr9	91025703	91025715	CCACCATGACCAC
chr9	92041285	92041297	CCACCATGACCAC
chr9	95822504	95822516	CCACCATGACCAC
chr9	96383620	96383632	CCACCATGACCAC
chr9	114746944	114746956	CCACCATGACCAC
chr9	126402096	126402108	CCACCATGACCAC
chr9	131148291	131148303	CCACCATGACCAC
chr10	75185734	75185746	CCACCATGACCAC
chr10	104797161	104797173	CCACCATGACCAC
chr10	118456882	118456894	CCACCATGACCAC
chr10	118477070	118477082	CCACCATGACCAC
chr10	129745931	129745943	CCACCATGACCAC
chr11	233383	233395	CCACCATGACCAC
chr11	3002709	3002721	CCACCATGACCAC
chr11	66287098	66287110	CCACCATGACCAC
chr11	70633431	70633443	CCACCATGACCAC
chr11	71241699	71241711	CCACCATGACCAC
chr11	92210082	92210094	CCACCATGACCAC
chr11	93213512	93213524	CCACCATGACCAC
chr11	108878498	108878510	CCACCATGACCAC
chr11	109564647	109564659	CCACCATGACCAC
chr12	2095700	2095712	CCACCATGACCAC
chr12	50994662	50994674	CCACCATGACCAC
chr12	64986925	64986937	CCACCATGACCAC
chr12	79314844	79314856	CCACCATGACCAC
chr12	82598321	82598333	CCACCATGACCAC
chr12	105998708	105998720	CCACCATGACCAC
chr12	107377027	107377039	CCACCATGACCAC
chr12	109712202	109712214	CCACCATGACCAC
chr12	125024201	125024213	CCACCATGACCAC
chr13	28254139	28254151	CCACCATGACCAC
chr13	39582075	39582087	CCACCATGACCAC
chr13	53397840	53397852	CCACCATGACCAC
chr13	74289770	74289782	CCACCATGACCAC
chr13	109993534	109993546	CCACCATGACCAC
chr13	110292672	110292684	CCACCATGACCAC
chr14	75029776	75029788	CCACCATGACCAC
chr14	77631517	77631529	CCACCATGACCAC
chr14	106049957	106049969	CCACCATGACCAC
chr14	106170190	106170202	CCACCATGACCAC
chr15	54612965	54612977	CCACCATGACCAC
chr15	91273227	91273239	CCACCATGACCAC
chr16	8773662	8773674	CCACCATGACCAC
chr16	27087014	27087026	CCACCATGACCAC
chr16	28230910	28230922	CCACCATGACCAC
chr16	48963152	48963164	CCACCATGACCAC
chr16	54020115	54020127	CCACCATGACCAC
chr17	18330236	18330248	CCACCATGACCAC
chr17	27864509	27864521	CCACCATGACCAC
chr17	60701332	60701344	CCACCATGACCAC
chr17	76471955	76471967	CCACCATGACCAC
chr18	25566766	25566778	CCACCATGACCAC
chr18	52687381	52687393	CCACCATGACCAC
chr18	62199122	62199134	CCACCATGACCAC
chr19	2979099	2979111	CCACCATGACCAC
chr19	9010032	9010044	CCACCATGACCAC
chr19	22203332	22203344	CCACCATGACCAC
chr19	32674621	32674633	CCACCATGACCAC
chr19	35452925	35452937	CCACCATGACCAC
chr19	46551323	46551335	CCACCATGACCAC
chr19	49172431	49172443	CCACCATGACCAC
chr19	49172707	49172719	CCACCATGACCAC
chr19	54945361	54945373	CCACCATGACCAC
chr20	35064240	35064252	CCACCATGACCAC
chr20	43914630	43914642	CCACCATGACCAC
chr20	47353368	47353380	CCACCATGACCAC
chr21	10550446	10550458	CCACCATGACCAC
chr22	20847339	20847351	CCACCATGACCAC
chr22	36294760	36294772	CCACCATGACCAC
chr22	45327085	45327097	CCACCATGACCAC
chrX	7316369	7316381	CCACCATGACCAC
chrX	26225806	26225818	CCACCATGACCAC
chrX	63099419	63099431	CCACCATGACCAC
chrX	96624483	96624495	CCACCATGACCAC
chrX	100110715	100110727	CCACCATGACCAC
chrX	134291299	134291311	CCACCATGACCAC
chrX	134314241	134314253	CCACCATGACCAC
chrY	6936712	6936724	CCACCATGACCAC
chrY	8909667	8909679	CCACCATGACCAC
chrY	22058434	22058446	CCACCATGACCAC
chr1	3457860	3457872	CCACCATGACCAC
chr1	8803855	8803867	CCACCATGACCAC
chr1	24658179	24658191	CCACCATGACCAC
chr1	30196228	30196240	CCACCATGACCAC
chr1	41309024	41309036	CCACCATGACCAC
chr1	44824763	44824775	CCACCATGACCAC
chr1	47130739	47130751	CCACCATGACCAC
chr1	49236519	49236531	CCACCATGACCAC
chr1	58514286	58514298	CCACCATGACCAC
chr1	62072589	62072601	CCACCATGACCAC
chr1	93620295	93620307	CCACCATGACCAC
chr1	101406847	101406859	CCACCATGACCAC
chr1	158081729	158081741	CCACCATGACCAC
chr1	158598103	158598115	CCACCATGACCAC
chr1	175428187	175428199	CCACCATGACCAC
chr1	188306095	188306107	CCACCATGACCAC
chr1	213983379	213983391	CCACCATGACCAC
chr1	222617140	222617152	CCACCATGACCAC
chr1	229799549	229799561	CCACCATGACCAC
chr1	244584149	244584161	CCACCATGACCAC
chr2	30905145	30905157	CCACCATGACCAC
chr2	46919838	46919850	CCACCATGACCAC
chr2	63979070	63979082	CCACCATGACCAC
chr2	84859567	84859579	CCACCATGACCAC
chr2	118316195	118316207	CCACCATGACCAC
chr2	120577588	120577600	CCACCATGACCAC
chr2	145070008	145070020	CCACCATGACCAC
chr2	153068879	153068891	CCACCATGACCAC
chr2	154119109	154119121	CCACCATGACCAC
chr2	169748576	169748588	CCACCATGACCAC
chr2	230911394	230911406	CCACCATGACCAC
chr2	237574514	237574526	CCACCATGACCAC
chr2	241390460	241390472	CCACCATGACCAC
chr3	65324618	65324630	CCACCATGACCAC
chr3	81993670	81993682	CCACCATGACCAC
chr3	169138151	169138163	CCACCATGACCAC
chr4	5672517	5672529	CCACCATGACCAC
chr4	78909297	78909309	CCACCATGACCAC
chr4	84658307	84658319	CCACCATGACCAC
chr4	107352988	107353000	CCACCATGACCAC
chr4	132849991	132850003	CCACCATGACCAC
chr4	141814254	141814266	CCACCATGACCAC
chr4	152128930	152128942	CCACCATGACCAC
chr4	159947270	159947282	CCACCATGACCAC
chr5	4574597	4574609	CCACCATGACCAC
chr5	18861978	18861990	CCACCATGACCAC
chr5	37216224	37216236	CCACCATGACCAC
chr5	86345959	86345971	CCACCATGACCAC
chr5	153526842	153526854	CCACCATGACCAC
chr5	169516135	169516147	CCACCATGACCAC
chr5	175315374	175315386	CCACCATGACCAC
chr6	5609743	5609755	CCACCATGACCAC
chr6	10578189	10578201	CCACCATGACCAC
chr6	24927404	24927416	CCACCATGACCAC
chr6	74413940	74413952	CCACCATGACCAC
chr6	75265494	75265506	CCACCATGACCAC
chr6	167615028	167615040	CCACCATGACCAC
chr7	285630	285642	CCACCATGACCAC
chr7	1474502	1474514	CCACCATGACCAC
chr7	16930518	16930530	CCACCATGACCAC
chr7	31246663	31246675	CCACCATGACCAC
chr7	41853959	41853971	CCACCATGACCAC
chr7	48054750	48054762	CCACCATGACCAC
chr7	87469793	87469805	CCACCATGACCAC
chr7	100361751	100361763	CCACCATGACCAC
chr7	100686966	100686978	CCACCATGACCAC
chr7	141848101	141848113	CCACCATGACCAC
chr7	156480402	156480414	CCACCATGACCAC
chr8	25075915	25075927	CCACCATGACCAC
chr8	32395519	32395531	CCACCATGACCAC
chr8	41887265	41887277	CCACCATGACCAC
chr8	74290731	74290743	CCACCATGACCAC
chr8	83204142	83204154	CCACCATGACCAC
chr8	95212865	95212877	CCACCATGACCAC
chr8	95430771	95430783	CCACCATGACCAC
chr9	401010	401022	CCACCATGACCAC
chr9	34917167	34917179	CCACCATGACCAC
chr9	35733088	35733100	CCACCATGACCAC
chr9	68251208	68251220	CCACCATGACCAC
chr9	87104080	87104092	CCACCATGACCAC
chr9	91025703	91025715	CCACCATGACCAC
chr9	92041285	92041297	CCACCATGACCAC
chr9	95822504	95822516	CCACCATGACCAC
chr9	96383620	96383632	CCACCATGACCAC
chr9	114746944	114746956	CCACCATGACCAC
chr9	126402096	126402108	CCACCATGACCAC
chr9	131148291	131148303	CCACCATGACCAC
chr10	75185734	75185746	CCACCATGACCAC
chr10	104797161	104797173	CCACCATGACCAC
chr10	118456882	118456894	CCACCATGACCAC
chr10	118477070	118477082	CCACCATGACCAC
chr10	129745931	129745943	CCACCATGACCAC
chr11	233383	233395	CCACCATGACCAC
chr11	3002709	3002721	CCACCATGACCAC
chr11	66287098	66287110	CCACCATGACCAC
chr11	70633431	70633443	CCACCATGACCAC
chr11	71241699	71241711	CCACCATGACCAC
chr11	92210082	92210094	CCACCATGACCAC
chr11	93213512	93213524	CCACCATGACCAC
chr11	108878498	108878510	CCACCATGACCAC
chr11	109564647	109564659	CCACCATGACCAC
chr12	2095700	2095712	CCACCATGACCAC
chr12	50994662	50994674	CCACCATGACCAC
chr12	64986925	64986937	CCACCATGACCAC
chr12	79314844	79314856	CCACCATGACCAC
chr12	82598321	82598333	CCACCATGACCAC
chr12	105998708	105998720	CCACCATGACCAC
chr12	107377027	107377039	CCACCATGACCAC
chr12	109712202	109712214	CCACCATGACCAC
chr12	125024201	125024213	CCACCATGACCAC
chr13	28254139	28254151	CCACCATGACCAC
chr13	39582075	39582087	CCACCATGACCAC
chr13	53397840	53397852	CCACCATGACCAC
chr13	74289770	74289782	CCACCATGACCAC
chr13	109993534	109993546	CCACCATGACCAC
chr13	110292672	110292684	CCACCATGACCAC
chr14	75029776	75029788	CCACCATGACCAC
chr14	77631517	77631529	CCACCATGACCAC
chr14	106049957	106049969	CCACCATGACCAC
chr14	106170190	106170202	CCACCATGACCAC
chr15	54612965	54612977	CCACCATGACCAC
chr15	91273227	91273239	CCACCATGACCAC
chr16	8773662	8773674	CCACCATGACCAC
chr16	27087014	27087026	CCACCATGACCAC
chr16	28230910	28230922	CCACCATGACCAC
chr16	48963152	48963164	CCACCATGACCAC
chr16	54020115	54020127	CCACCATGACCAC
chr17	18330236	18330248	CCACCATGACCAC
chr17	27864509	27864521	CCACCATGACCAC
chr17	60701332	60701344	CCACCATGACCAC
chr17	76471955	76471967	CCACCATGACCAC
chr18	25566766	25566778	CCACCATGACCAC
chr18	52687381	52687393	CCACCATGACCAC
chr18	62199122	62199134	CCACCATGACCAC
chr19	2979099	2979111	CCACCATGACCAC
chr19	9010032	9010044	CCACCATGACCAC
chr19	22203332	22203344	CCACCATGACCAC
chr19	32674621	32674633	CCACCATGACCAC
chr19	35452925	35452937	CCACCATGACCAC
chr19	46551323	46551335	CCACCATGACCAC
chr19	49172431	49172443	CCACCATGACCAC
chr19	49172707	49172719	CCACCATGACCAC
chr19	54945361	54945373	CCACCATGACCAC
chr20	35064240	35064252	CCACCATGACCAC
chr20	43914630	43914642	CCACCATGACCAC
chr20	47353368	47353380	CCACCATGACCAC
chr21	10550446	10550458	CCACCATGACCAC
chr22	20847339	20847351	CCACCATGACCAC
chr22	36294760	36294772	CCACCATGACCAC
chr22	45327085	45327097	CCACCATGACCAC
chrX	7316369	7316381	CCACCATGACCAC
chrX	26225806	26225818	CCACCATGACCAC
chrX	63099419	63099431	CCACCATGACCAC
chrX	96624483	96624495	CCACCATGACCAC
chrX	100110715	100110727	CCACCATGACCAC
chrX	134291299	134291311	CCACCATGACCAC
chrX	134314241	134314253	CCACCATGACCAC
chrY	6936712	6936724	CCACCATGACCAC
chrY	8909667	8909679	CCACCATGACCAC
chrY	22058434	22058446	CCACCATGACCAC
