# Supplementary material for: Cancer Associated PRDM9: Implications for Linking Genomic Instability and Meiotic Recombination
Source: Int J Mol Sci. 2023 Nov 20;24(22):16522. doi: 10.3390/ijms242216522 (PMC10671843; doi:10.3390/ijms242216522)
Supplement: Supplementary file 1 [file ijms-24-16522-s001.zip › Supplemntary file 1/BRC100/CCACCATGACCCC.bed]

chr1	23817397	23817409	CCACCATGACCCC
chr1	44607751	44607763	CCACCATGACCCC
chr1	54853459	54853471	CCACCATGACCCC
chr1	175669201	175669213	CCACCATGACCCC
chr1	204920111	204920123	CCACCATGACCCC
chr2	4667596	4667608	CCACCATGACCCC
chr2	21840053	21840065	CCACCATGACCCC
chr2	51817154	51817166	CCACCATGACCCC
chr2	67082098	67082110	CCACCATGACCCC
chr2	95975116	95975128	CCACCATGACCCC
chr2	97462633	97462645	CCACCATGACCCC
chr2	113550184	113550196	CCACCATGACCCC
chr2	166521690	166521702	CCACCATGACCCC
chr2	239208919	239208931	CCACCATGACCCC
chr3	13901106	13901118	CCACCATGACCCC
chr3	39179940	39179952	CCACCATGACCCC
chr3	45340254	45340266	CCACCATGACCCC
chr3	51993747	51993759	CCACCATGACCCC
chr3	61855648	61855660	CCACCATGACCCC
chr3	90294830	90294842	CCACCATGACCCC
chr3	133051806	133051818	CCACCATGACCCC
chr3	176361689	176361701	CCACCATGACCCC
chr4	4199621	4199633	CCACCATGACCCC
chr4	25991334	25991346	CCACCATGACCCC
chr5	1770365	1770377	CCACCATGACCCC
chr5	13528411	13528423	CCACCATGACCCC
chr5	126427345	126427357	CCACCATGACCCC
chr5	169533164	169533176	CCACCATGACCCC
chr5	176904951	176904963	CCACCATGACCCC
chr6	5505561	5505573	CCACCATGACCCC
chr6	29770513	29770525	CCACCATGACCCC
chr6	29865885	29865897	CCACCATGACCCC
chr6	168595774	168595786	CCACCATGACCCC
chr6	168944880	168944892	CCACCATGACCCC
chr7	103841669	103841681	CCACCATGACCCC
chr7	155187225	155187237	CCACCATGACCCC
chr8	21336095	21336107	CCACCATGACCCC
chr8	39304618	39304630	CCACCATGACCCC
chr8	124711707	124711719	CCACCATGACCCC
chr8	125724483	125724495	CCACCATGACCCC
chr9	4436458	4436470	CCACCATGACCCC
chr9	11244976	11244988	CCACCATGACCCC
chr9	96678955	96678967	CCACCATGACCCC
chr9	130662144	130662156	CCACCATGACCCC
chr10	43889549	43889561	CCACCATGACCCC
chr10	85888384	85888396	CCACCATGACCCC
chr10	114614233	114614245	CCACCATGACCCC
chr10	125791420	125791432	CCACCATGACCCC
chr11	9557695	9557707	CCACCATGACCCC
chr11	17729724	17729736	CCACCATGACCCC
chr11	25233540	25233552	CCACCATGACCCC
chr11	46118607	46118619	CCACCATGACCCC
chr11	58634958	58634970	CCACCATGACCCC
chr11	58705789	58705801	CCACCATGACCCC
chr11	58803960	58803972	CCACCATGACCCC
chr11	58847844	58847856	CCACCATGACCCC
chr11	72349646	72349658	CCACCATGACCCC
chr11	88779116	88779128	CCACCATGACCCC
chr12	29791129	29791141	CCACCATGACCCC
chr12	75083918	75083930	CCACCATGACCCC
chr12	115944885	115944897	CCACCATGACCCC
chr13	55735499	55735511	CCACCATGACCCC
chr13	109530599	109530611	CCACCATGACCCC
chr14	66738527	66738539	CCACCATGACCCC
chr14	78818848	78818860	CCACCATGACCCC
chr14	105252146	105252158	CCACCATGACCCC
chr16	11366487	11366499	CCACCATGACCCC
chr16	88705436	88705448	CCACCATGACCCC
chr16	88817377	88817389	CCACCATGACCCC
chr16	89002784	89002796	CCACCATGACCCC
chr18	10317487	10317499	CCACCATGACCCC
chr18	10565755	10565767	CCACCATGACCCC
chr18	31289875	31289887	CCACCATGACCCC
chr18	72819700	72819712	CCACCATGACCCC
chr19	29893019	29893031	CCACCATGACCCC
chr19	39901744	39901756	CCACCATGACCCC
chr19	44088506	44088518	CCACCATGACCCC
chr19	46438497	46438509	CCACCATGACCCC
chr19	51585695	51585707	CCACCATGACCCC
chr19	56172437	56172449	CCACCATGACCCC
chr22	27059326	27059338	CCACCATGACCCC
chrX	2519303	2519315	CCACCATGACCCC
chrX	18420160	18420172	CCACCATGACCCC
chrX	48466662	48466674	CCACCATGACCCC
chrX	79017889	79017901	CCACCATGACCCC
chrX	148232899	148232911	CCACCATGACCCC
chrY	2469303	2469315	CCACCATGACCCC
chrY	17744918	17744930	CCACCATGACCCC
chr6_apd_hap1	1073952	1073964	CCACCATGACCCC
chr6_apd_hap1	1107656	1107668	CCACCATGACCCC
chr6_apd_hap1	1166513	1166525	CCACCATGACCCC
chr6_cox_hap2	1286414	1286426	CCACCATGACCCC
chr6_cox_hap2	1379520	1379532	CCACCATGACCCC
chr6_cox_hap2	1438378	1438390	CCACCATGACCCC
chr6_dbb_hap3	1071136	1071148	CCACCATGACCCC
chr6_dbb_hap3	1160804	1160816	CCACCATGACCCC
chr6_dbb_hap3	1220009	1220021	CCACCATGACCCC
chr6_mann_hap4	1070855	1070867	CCACCATGACCCC
chr6_mann_hap4	1160061	1160073	CCACCATGACCCC
chr6_mann_hap4	1225254	1225266	CCACCATGACCCC
chr6_mcf_hap5	1070793	1070805	CCACCATGACCCC
chr6_mcf_hap5	1160441	1160453	CCACCATGACCCC
chr6_mcf_hap5	1308523	1308535	CCACCATGACCCC
chr6_qbl_hap6	1071106	1071118	CCACCATGACCCC
chr6_qbl_hap6	1160471	1160483	CCACCATGACCCC
chr6_qbl_hap6	1219463	1219475	CCACCATGACCCC
chr6_ssto_hap7	1108069	1108081	CCACCATGACCCC
chr6_ssto_hap7	1197128	1197140	CCACCATGACCCC
chr6_ssto_hap7	1255991	1256003	CCACCATGACCCC
chr1	23817397	23817409	CCACCATGACCCC
chr1	44607751	44607763	CCACCATGACCCC
chr1	54853459	54853471	CCACCATGACCCC
chr1	175669201	175669213	CCACCATGACCCC
chr1	204920111	204920123	CCACCATGACCCC
chr2	4667596	4667608	CCACCATGACCCC
chr2	21840053	21840065	CCACCATGACCCC
chr2	51817154	51817166	CCACCATGACCCC
chr2	67082098	67082110	CCACCATGACCCC
chr2	95975116	95975128	CCACCATGACCCC
chr2	97462633	97462645	CCACCATGACCCC
chr2	113550184	113550196	CCACCATGACCCC
chr2	166521690	166521702	CCACCATGACCCC
chr2	239208919	239208931	CCACCATGACCCC
chr3	13901106	13901118	CCACCATGACCCC
chr3	39179940	39179952	CCACCATGACCCC
chr3	45340254	45340266	CCACCATGACCCC
chr3	51993747	51993759	CCACCATGACCCC
chr3	61855648	61855660	CCACCATGACCCC
chr3	90294830	90294842	CCACCATGACCCC
chr3	133051806	133051818	CCACCATGACCCC
chr3	176361689	176361701	CCACCATGACCCC
chr4	4199621	4199633	CCACCATGACCCC
chr4	25991334	25991346	CCACCATGACCCC
chr5	1770365	1770377	CCACCATGACCCC
chr5	13528411	13528423	CCACCATGACCCC
chr5	126427345	126427357	CCACCATGACCCC
chr5	169533164	169533176	CCACCATGACCCC
chr5	176904951	176904963	CCACCATGACCCC
chr6	5505561	5505573	CCACCATGACCCC
chr6	29770513	29770525	CCACCATGACCCC
chr6	29865885	29865897	CCACCATGACCCC
chr6	168595774	168595786	CCACCATGACCCC
chr6	168944880	168944892	CCACCATGACCCC
chr7	103841669	103841681	CCACCATGACCCC
chr7	155187225	155187237	CCACCATGACCCC
