# Supplementary material for: Cancer Associated PRDM9: Implications for Linking Genomic Instability and Meiotic Recombination
Source: Int J Mol Sci. 2023 Nov 20;24(22):16522. doi: 10.3390/ijms242216522 (PMC10671843; doi:10.3390/ijms242216522)
Supplement: Supplementary file 1 [file ijms-24-16522-s001.zip › Supplemntary file 1/BRC100/CCACCATGACCGC.bed]

chr1	42909687	42909699	CCACCATGACCGC
chr2	127493947	127493959	CCACCATGACCGC
chr2	153976003	153976015	CCACCATGACCGC
chr2	174743200	174743212	CCACCATGACCGC
chr2	205095320	205095332	CCACCATGACCGC
chr5	8376782	8376794	CCACCATGACCGC
chr5	77339104	77339116	CCACCATGACCGC
chr5	143892755	143892767	CCACCATGACCGC
chr5	151228441	151228453	CCACCATGACCGC
chr5	159877414	159877426	CCACCATGACCGC
chr7	5632563	5632575	CCACCATGACCGC
chr7	87541148	87541160	CCACCATGACCGC
chr8	33738586	33738598	CCACCATGACCGC
chr8	74172216	74172228	CCACCATGACCGC
chr10	134383011	134383023	CCACCATGACCGC
chr12	132046627	132046639	CCACCATGACCGC
chr15	34786616	34786628	CCACCATGACCGC
chr15	42151052	42151064	CCACCATGACCGC
chr15	65711544	65711556	CCACCATGACCGC
chr18	6970897	6970909	CCACCATGACCGC
chr21	37684361	37684373	CCACCATGACCGC
