# Supplementary material for: Cancer Associated PRDM9: Implications for Linking Genomic Instability and Meiotic Recombination
Source: Int J Mol Sci. 2023 Nov 20;24(22):16522. doi: 10.3390/ijms242216522 (PMC10671843; doi:10.3390/ijms242216522)
Supplement: Supplementary file 1 [file ijms-24-16522-s001.zip › Supplemntary file 1/BRC100/CCACCATGACCTC.bed]

chr1	38822504	38822516	CCACCATGACCTC
chr1	94108063	94108075	CCACCATGACCTC
chr1	94673639	94673651	CCACCATGACCTC
chr1	207200541	207200553	CCACCATGACCTC
chr1	219117546	219117558	CCACCATGACCTC
chr1	245902927	245902939	CCACCATGACCTC
chr2	9612754	9612766	CCACCATGACCTC
chr2	27944427	27944439	CCACCATGACCTC
chr2	33245026	33245038	CCACCATGACCTC
chr2	56691664	56691676	CCACCATGACCTC
chr2	103345202	103345214	CCACCATGACCTC
chr2	112845417	112845429	CCACCATGACCTC
chr2	125003567	125003579	CCACCATGACCTC
chr2	128002181	128002193	CCACCATGACCTC
chr3	32338403	32338415	CCACCATGACCTC
chr3	61329344	61329356	CCACCATGACCTC
chr3	68101352	68101364	CCACCATGACCTC
chr3	69402702	69402714	CCACCATGACCTC
chr3	149835315	149835327	CCACCATGACCTC
chr4	2825102	2825114	CCACCATGACCTC
chr4	3442369	3442381	CCACCATGACCTC
chr4	3442458	3442470	CCACCATGACCTC
chr4	3442511	3442523	CCACCATGACCTC
chr4	10624587	10624599	CCACCATGACCTC
chr4	54226110	54226122	CCACCATGACCTC
chr4	76440128	76440140	CCACCATGACCTC
chr4	83625883	83625895	CCACCATGACCTC
chr4	131465419	131465431	CCACCATGACCTC
chr4	152871501	152871513	CCACCATGACCTC
chr4	184444013	184444025	CCACCATGACCTC
chr5	7372692	7372704	CCACCATGACCTC
chr5	22427034	22427046	CCACCATGACCTC
chr5	39506594	39506606	CCACCATGACCTC
chr5	67339396	67339408	CCACCATGACCTC
chr5	90297140	90297152	CCACCATGACCTC
chr5	126993140	126993152	CCACCATGACCTC
chr5	158747374	158747386	CCACCATGACCTC
chr5	180558761	180558773	CCACCATGACCTC
chr6	89695558	89695570	CCACCATGACCTC
chr6	130057154	130057166	CCACCATGACCTC
chr6	166995935	166995947	CCACCATGACCTC
chr7	12896194	12896206	CCACCATGACCTC
chr7	26650428	26650440	CCACCATGACCTC
chr7	66870151	66870163	CCACCATGACCTC
chr7	97298680	97298692	CCACCATGACCTC
chr7	101985997	101986009	CCACCATGACCTC
chr7	104592803	104592815	CCACCATGACCTC
chr7	105508667	105508679	CCACCATGACCTC
chr7	138598958	138598970	CCACCATGACCTC
chr7	147934058	147934070	CCACCATGACCTC
chr7	153610403	153610415	CCACCATGACCTC
chr8	19679162	19679174	CCACCATGACCTC
chr8	54418582	54418594	CCACCATGACCTC
chr8	82366518	82366530	CCACCATGACCTC
chr8	97384280	97384292	CCACCATGACCTC
chr8	97544192	97544204	CCACCATGACCTC
chr8	104925451	104925463	CCACCATGACCTC
chr9	41927508	41927520	CCACCATGACCTC
chr9	44218317	44218329	CCACCATGACCTC
chr9	79752182	79752194	CCACCATGACCTC
chr9	123625650	123625662	CCACCATGACCTC
chr9	136431636	136431648	CCACCATGACCTC
chr10	80027363	80027375	CCACCATGACCTC
chr10	90000504	90000516	CCACCATGACCTC
chr10	93350633	93350645	CCACCATGACCTC
chr11	42331886	42331898	CCACCATGACCTC
chr11	60657526	60657538	CCACCATGACCTC
chr11	63903568	63903580	CCACCATGACCTC
chr11	98254744	98254756	CCACCATGACCTC
chr12	12131966	12131978	CCACCATGACCTC
chr12	68592399	68592411	CCACCATGACCTC
chr13	52450360	52450372	CCACCATGACCTC
chr14	34777263	34777275	CCACCATGACCTC
chr14	47359347	47359359	CCACCATGACCTC
chr14	47371401	47371413	CCACCATGACCTC
chr14	95508313	95508325	CCACCATGACCTC
chr15	27929340	27929352	CCACCATGACCTC
chr15	30242668	30242680	CCACCATGACCTC
chr15	40550268	40550280	CCACCATGACCTC
chr15	75091581	75091593	CCACCATGACCTC
chr15	76052976	76052988	CCACCATGACCTC
chr15	76470952	76470964	CCACCATGACCTC
chr15	90845232	90845244	CCACCATGACCTC
chr16	25506988	25507000	CCACCATGACCTC
chr16	73545197	73545209	CCACCATGACCTC
chr16	87210396	87210408	CCACCATGACCTC
chr17	10258854	10258866	CCACCATGACCTC
chr17	49751193	49751205	CCACCATGACCTC
chr17	57248025	57248037	CCACCATGACCTC
chr17	75138284	75138296	CCACCATGACCTC
chr18	76591056	76591068	CCACCATGACCTC
chr19	19408288	19408300	CCACCATGACCTC
chr19	45852502	45852514	CCACCATGACCTC
chr19	51078662	51078674	CCACCATGACCTC
chr20	8749084	8749096	CCACCATGACCTC
chr20	16531421	16531433	CCACCATGACCTC
chr20	31387021	31387033	CCACCATGACCTC
chr22	24083695	24083707	CCACCATGACCTC
chr22	33268483	33268495	CCACCATGACCTC
chr22	47797181	47797193	CCACCATGACCTC
chr22	48522423	48522435	CCACCATGACCTC
chrX	6065078	6065090	CCACCATGACCTC
chrX	123319577	123319589	CCACCATGACCTC
chrX	125793553	125793565	CCACCATGACCTC
chrX	136428363	136428375	CCACCATGACCTC
chrX	153224616	153224628	CCACCATGACCTC
chr9_gl000201_random	13906	13918	CCACCATGACCTC
