# Supplementary material for: Cancer Associated PRDM9: Implications for Linking Genomic Instability and Meiotic Recombination
Source: Int J Mol Sci. 2023 Nov 20;24(22):16522. doi: 10.3390/ijms242216522 (PMC10671843; doi:10.3390/ijms242216522)
Supplement: Supplementary file 1 [file ijms-24-16522-s001.zip › Supplemntary file 1/BRC100/CCACCATGCCCAC.bed]

chr1	428008	428020	CCACCATGCCCAC
chr1	3193906	3193918	CCACCATGCCCAC
chr1	8061798	8061810	CCACCATGCCCAC
chr1	9476181	9476193	CCACCATGCCCAC
chr1	9851740	9851752	CCACCATGCCCAC
chr1	10350690	10350702	CCACCATGCCCAC
chr1	13022722	13022734	CCACCATGCCCAC
chr1	13709528	13709540	CCACCATGCCCAC
chr1	16876577	16876589	CCACCATGCCCAC
chr1	17492714	17492726	CCACCATGCCCAC
chr1	17631992	17632004	CCACCATGCCCAC
chr1	19744821	19744833	CCACCATGCCCAC
chr1	19790115	19790127	CCACCATGCCCAC
chr1	19937023	19937035	CCACCATGCCCAC
chr1	21574817	21574829	CCACCATGCCCAC
chr1	24084139	24084151	CCACCATGCCCAC
chr1	26838454	26838466	CCACCATGCCCAC
chr1	26873325	26873337	CCACCATGCCCAC
chr1	28583529	28583541	CCACCATGCCCAC
chr1	32519142	32519154	CCACCATGCCCAC
chr1	34118505	34118517	CCACCATGCCCAC
chr1	36402458	36402470	CCACCATGCCCAC
chr1	36758023	36758035	CCACCATGCCCAC
chr1	36903403	36903415	CCACCATGCCCAC
chr1	40283605	40283617	CCACCATGCCCAC
chr1	41062562	41062574	CCACCATGCCCAC
chr1	41651458	41651470	CCACCATGCCCAC
chr1	41792105	41792117	CCACCATGCCCAC
chr1	45263023	45263035	CCACCATGCCCAC
chr1	45527328	45527340	CCACCATGCCCAC
chr1	45714656	45714668	CCACCATGCCCAC
chr1	51011228	51011240	CCACCATGCCCAC
chr1	51711110	51711122	CCACCATGCCCAC
chr1	51836576	51836588	CCACCATGCCCAC
chr1	55148126	55148138	CCACCATGCCCAC
chr1	63413050	63413062	CCACCATGCCCAC
chr1	65583195	65583207	CCACCATGCCCAC
chr1	76261531	76261543	CCACCATGCCCAC
chr1	77812332	77812344	CCACCATGCCCAC
chr1	85516910	85516922	CCACCATGCCCAC
chr1	92919333	92919345	CCACCATGCCCAC
chr1	104948989	104949001	CCACCATGCCCAC
chr1	114127875	114127887	CCACCATGCCCAC
chr1	115426464	115426476	CCACCATGCCCAC
chr1	116359320	116359332	CCACCATGCCCAC
chr1	145032100	145032112	CCACCATGCCCAC
chr1	151086143	151086155	CCACCATGCCCAC
chr1	152050817	152050829	CCACCATGCCCAC
chr1	156150515	156150527	CCACCATGCCCAC
chr1	156657994	156658006	CCACCATGCCCAC
chr1	156665546	156665558	CCACCATGCCCAC
chr1	157126795	157126807	CCACCATGCCCAC
chr1	160214558	160214570	CCACCATGCCCAC
chr1	165337441	165337453	CCACCATGCCCAC
chr1	167173322	167173334	CCACCATGCCCAC
chr1	167269852	167269864	CCACCATGCCCAC
chr1	177219332	177219344	CCACCATGCCCAC
chr1	179988141	179988153	CCACCATGCCCAC
chr1	182449741	182449753	CCACCATGCCCAC
chr1	183135373	183135385	CCACCATGCCCAC
chr1	193052045	193052057	CCACCATGCCCAC
chr1	200075336	200075348	CCACCATGCCCAC
chr1	201135776	201135788	CCACCATGCCCAC
chr1	211323695	211323707	CCACCATGCCCAC
chr1	217003046	217003058	CCACCATGCCCAC
chr1	221959488	221959500	CCACCATGCCCAC
chr1	222181011	222181023	CCACCATGCCCAC
chr1	228141160	228141172	CCACCATGCCCAC
chr1	230061389	230061401	CCACCATGCCCAC
chr1	243957486	243957498	CCACCATGCCCAC
chr2	3330225	3330237	CCACCATGCCCAC
chr2	5554292	5554304	CCACCATGCCCAC
chr2	10479429	10479441	CCACCATGCCCAC
chr2	23401058	23401070	CCACCATGCCCAC
chr2	23808521	23808533	CCACCATGCCCAC
chr2	27033905	27033917	CCACCATGCCCAC
chr2	27675650	27675662	CCACCATGCCCAC
chr2	28141706	28141718	CCACCATGCCCAC
chr2	30343019	30343031	CCACCATGCCCAC
chr2	33578196	33578208	CCACCATGCCCAC
chr2	34824163	34824175	CCACCATGCCCAC
chr2	54025549	54025561	CCACCATGCCCAC
chr2	55465317	55465329	CCACCATGCCCAC
chr2	65806026	65806038	CCACCATGCCCAC
chr2	73834921	73834933	CCACCATGCCCAC
chr2	84434796	84434808	CCACCATGCCCAC
chr2	92216686	92216698	CCACCATGCCCAC
chr2	98958302	98958314	CCACCATGCCCAC
chr2	120541944	120541956	CCACCATGCCCAC
chr2	120853395	120853407	CCACCATGCCCAC
chr2	121262669	121262681	CCACCATGCCCAC
chr2	125422414	125422426	CCACCATGCCCAC
chr2	127442052	127442064	CCACCATGCCCAC
chr2	128042550	128042562	CCACCATGCCCAC
chr2	128749696	128749708	CCACCATGCCCAC
chr2	131689932	131689944	CCACCATGCCCAC
chr2	132053370	132053382	CCACCATGCCCAC
chr2	135455185	135455197	CCACCATGCCCAC
chr2	136013635	136013647	CCACCATGCCCAC
chr2	136298273	136298285	CCACCATGCCCAC
chr2	147063946	147063958	CCACCATGCCCAC
chr2	155187965	155187977	CCACCATGCCCAC
chr2	160703994	160704006	CCACCATGCCCAC
chr2	167619621	167619633	CCACCATGCCCAC
chr2	172328840	172328852	CCACCATGCCCAC
chr2	173478331	173478343	CCACCATGCCCAC
chr2	173545230	173545242	CCACCATGCCCAC
chr2	175438768	175438780	CCACCATGCCCAC
chr2	188044996	188045008	CCACCATGCCCAC
chr2	200932828	200932840	CCACCATGCCCAC
chr2	221947047	221947059	CCACCATGCCCAC
chr2	223991937	223991949	CCACCATGCCCAC
chr2	225525573	225525585	CCACCATGCCCAC
chr2	228450853	228450865	CCACCATGCCCAC
chr2	232372979	232372991	CCACCATGCCCAC
chr2	232525122	232525134	CCACCATGCCCAC
chr2	233753643	233753655	CCACCATGCCCAC
chr2	236357950	236357962	CCACCATGCCCAC
chr2	236360867	236360879	CCACCATGCCCAC
chr2	236914070	236914082	CCACCATGCCCAC
chr3	375790	375802	CCACCATGCCCAC
chr3	1649705	1649717	CCACCATGCCCAC
chr3	5961379	5961391	CCACCATGCCCAC
chr3	7166777	7166789	CCACCATGCCCAC
chr3	12221599	12221611	CCACCATGCCCAC
chr3	12762361	12762373	CCACCATGCCCAC
chr3	21708804	21708816	CCACCATGCCCAC
chr3	23950305	23950317	CCACCATGCCCAC
chr3	23951931	23951943	CCACCATGCCCAC
chr3	28004851	28004863	CCACCATGCCCAC
chr3	36611612	36611624	CCACCATGCCCAC
chr3	47354999	47355011	CCACCATGCCCAC
chr3	48061661	48061673	CCACCATGCCCAC
chr3	48921933	48921945	CCACCATGCCCAC
chr3	53211291	53211303	CCACCATGCCCAC
chr3	53473825	53473837	CCACCATGCCCAC
chr3	55358491	55358503	CCACCATGCCCAC
chr3	57900460	57900472	CCACCATGCCCAC
chr3	70421736	70421748	CCACCATGCCCAC
chr3	76050839	76050851	CCACCATGCCCAC
chr3	79021066	79021078	CCACCATGCCCAC
chr3	97830449	97830461	CCACCATGCCCAC
chr3	107580199	107580211	CCACCATGCCCAC
chr3	111519003	111519015	CCACCATGCCCAC
chr3	117364340	117364352	CCACCATGCCCAC
chr3	120385644	120385656	CCACCATGCCCAC
chr3	121192724	121192736	CCACCATGCCCAC
chr3	122171946	122171958	CCACCATGCCCAC
chr3	127209631	127209643	CCACCATGCCCAC
chr3	128867697	128867709	CCACCATGCCCAC
chr3	136476117	136476129	CCACCATGCCCAC
chr3	138168077	138168089	CCACCATGCCCAC
chr3	152858965	152858977	CCACCATGCCCAC
chr3	158530354	158530366	CCACCATGCCCAC
chr3	167305424	167305436	CCACCATGCCCAC
chr3	168350066	168350078	CCACCATGCCCAC
chr3	170926497	170926509	CCACCATGCCCAC
chr3	171250431	171250443	CCACCATGCCCAC
chr3	174353443	174353455	CCACCATGCCCAC
chr3	180045693	180045705	CCACCATGCCCAC
chr3	183225370	183225382	CCACCATGCCCAC
chr3	185419003	185419015	CCACCATGCCCAC
chr3	196492918	196492930	CCACCATGCCCAC
chr3	197324258	197324270	CCACCATGCCCAC
chr3	197590282	197590294	CCACCATGCCCAC
chr4	1774589	1774601	CCACCATGCCCAC
chr4	2153909	2153921	CCACCATGCCCAC
chr4	9717530	9717542	CCACCATGCCCAC
chr4	17567210	17567222	CCACCATGCCCAC
chr4	19561494	19561506	CCACCATGCCCAC
chr4	25352033	25352045	CCACCATGCCCAC
chr4	25509654	25509666	CCACCATGCCCAC
chr4	26283187	26283199	CCACCATGCCCAC
chr4	29078962	29078974	CCACCATGCCCAC
chr4	39540043	39540055	CCACCATGCCCAC
chr4	39770737	39770749	CCACCATGCCCAC
chr4	40128664	40128676	CCACCATGCCCAC
chr4	55502599	55502611	CCACCATGCCCAC
chr4	56927487	56927499	CCACCATGCCCAC
chr4	57173416	57173428	CCACCATGCCCAC
chr4	73876959	73876971	CCACCATGCCCAC
chr4	88995452	88995464	CCACCATGCCCAC
chr4	93915760	93915772	CCACCATGCCCAC
chr4	95333062	95333074	CCACCATGCCCAC
chr4	101978362	101978374	CCACCATGCCCAC
chr4	104042178	104042190	CCACCATGCCCAC
chr4	107215497	107215509	CCACCATGCCCAC
chr4	119358134	119358146	CCACCATGCCCAC
chr4	122032976	122032988	CCACCATGCCCAC
chr4	128865966	128865978	CCACCATGCCCAC
chr4	132873250	132873262	CCACCATGCCCAC
chr4	138072172	138072184	CCACCATGCCCAC
chr4	139891395	139891407	CCACCATGCCCAC
chr4	141193354	141193366	CCACCATGCCCAC
chr4	153463005	153463017	CCACCATGCCCAC
chr4	154278125	154278137	CCACCATGCCCAC
chr4	155687772	155687784	CCACCATGCCCAC
chr4	160245199	160245211	CCACCATGCCCAC
chr4	161812249	161812261	CCACCATGCCCAC
chr4	170206538	170206550	CCACCATGCCCAC
chr4	172750071	172750083	CCACCATGCCCAC
chr4	177775750	177775762	CCACCATGCCCAC
chr4	184394962	184394974	CCACCATGCCCAC
chr4	184617833	184617845	CCACCATGCCCAC
chr4	186096571	186096583	CCACCATGCCCAC
chr5	16766859	16766871	CCACCATGCCCAC
chr5	21238519	21238531	CCACCATGCCCAC
chr5	32014965	32014977	CCACCATGCCCAC
chr5	35546926	35546938	CCACCATGCCCAC
chr5	39893649	39893661	CCACCATGCCCAC
chr5	40159895	40159907	CCACCATGCCCAC
chr5	52318547	52318559	CCACCATGCCCAC
chr5	53200708	53200720	CCACCATGCCCAC
chr5	55015481	55015493	CCACCATGCCCAC
chr5	57470847	57470859	CCACCATGCCCAC
chr5	62913122	62913134	CCACCATGCCCAC
chr5	71280926	71280938	CCACCATGCCCAC
chr5	73312144	73312156	CCACCATGCCCAC
chr5	73972272	73972284	CCACCATGCCCAC
chr5	82734749	82734761	CCACCATGCCCAC
chr5	96252318	96252330	CCACCATGCCCAC
chr5	98094717	98094729	CCACCATGCCCAC
chr5	98802630	98802642	CCACCATGCCCAC
chr5	100033188	100033200	CCACCATGCCCAC
chr5	100841994	100842006	CCACCATGCCCAC
chr5	111127325	111127337	CCACCATGCCCAC
chr5	125802268	125802280	CCACCATGCCCAC
chr5	130355616	130355628	CCACCATGCCCAC
chr5	133385070	133385082	CCACCATGCCCAC
chr5	134268310	134268322	CCACCATGCCCAC
chr5	137314987	137314999	CCACCATGCCCAC
chr5	140885113	140885125	CCACCATGCCCAC
chr5	145638472	145638484	CCACCATGCCCAC
chr5	146951548	146951560	CCACCATGCCCAC
chr5	148823575	148823587	CCACCATGCCCAC
chr5	154003413	154003425	CCACCATGCCCAC
chr5	154215601	154215613	CCACCATGCCCAC
chr5	161030836	161030848	CCACCATGCCCAC
chr5	162823931	162823943	CCACCATGCCCAC
chr5	162832471	162832483	CCACCATGCCCAC
chr5	164153341	164153353	CCACCATGCCCAC
chr5	164794166	164794178	CCACCATGCCCAC
chr5	177506189	177506201	CCACCATGCCCAC
chr5	177511611	177511623	CCACCATGCCCAC
chr5	180854562	180854574	CCACCATGCCCAC
chr6	3921786	3921798	CCACCATGCCCAC
chr6	4755445	4755457	CCACCATGCCCAC
chr6	5362374	5362386	CCACCATGCCCAC
chr6	5539590	5539602	CCACCATGCCCAC
chr6	6339654	6339666	CCACCATGCCCAC
chr6	10343159	10343171	CCACCATGCCCAC
chr6	13800214	13800226	CCACCATGCCCAC
chr6	15163937	15163949	CCACCATGCCCAC
chr6	23190763	23190775	CCACCATGCCCAC
chr6	25036770	25036782	CCACCATGCCCAC
chr6	26630545	26630557	CCACCATGCCCAC
chr6	31006877	31006889	CCACCATGCCCAC
chr6	31158826	31158838	CCACCATGCCCAC
chr6	33717460	33717472	CCACCATGCCCAC
chr6	33719328	33719340	CCACCATGCCCAC
chr6	33942646	33942658	CCACCATGCCCAC
chr6	41082871	41082883	CCACCATGCCCAC
chr6	41879924	41879936	CCACCATGCCCAC
chr6	43084851	43084863	CCACCATGCCCAC
chr6	44033119	44033131	CCACCATGCCCAC
chr6	67764874	67764886	CCACCATGCCCAC
chr6	69047445	69047457	CCACCATGCCCAC
chr6	70913273	70913285	CCACCATGCCCAC
chr6	73262317	73262329	CCACCATGCCCAC
chr6	88174724	88174736	CCACCATGCCCAC
chr6	90335602	90335614	CCACCATGCCCAC
chr6	93513729	93513741	CCACCATGCCCAC
chr6	107161027	107161039	CCACCATGCCCAC
chr6	107359208	107359220	CCACCATGCCCAC
chr6	109111472	109111484	CCACCATGCCCAC
chr6	118003146	118003158	CCACCATGCCCAC
chr6	135766861	135766873	CCACCATGCCCAC
chr6	139311161	139311173	CCACCATGCCCAC
chr6	141148512	141148524	CCACCATGCCCAC
chr6	157089834	157089846	CCACCATGCCCAC
chr6	157099324	157099336	CCACCATGCCCAC
chr6	157099345	157099357	CCACCATGCCCAC
chr6	158611219	158611231	CCACCATGCCCAC
chr6	159609930	159609942	CCACCATGCCCAC
chr6	165488233	165488245	CCACCATGCCCAC
chr6	166952550	166952562	CCACCATGCCCAC
chr6	171012250	171012262	CCACCATGCCCAC
chr7	1733802	1733814	CCACCATGCCCAC
chr7	2751338	2751350	CCACCATGCCCAC
chr7	5210414	5210426	CCACCATGCCCAC
chr7	6083210	6083222	CCACCATGCCCAC
chr7	7664412	7664424	CCACCATGCCCAC
chr7	12306164	12306176	CCACCATGCCCAC
chr7	19451722	19451734	CCACCATGCCCAC
chr7	24494233	24494245	CCACCATGCCCAC
chr7	56126840	56126852	CCACCATGCCCAC
chr7	56331490	56331502	CCACCATGCCCAC
chr7	56404385	56404397	CCACCATGCCCAC
chr7	64191099	64191111	CCACCATGCCCAC
chr7	64224216	64224228	CCACCATGCCCAC
chr7	64879471	64879483	CCACCATGCCCAC
chr7	68457798	68457810	CCACCATGCCCAC
chr7	69275129	69275141	CCACCATGCCCAC
chr7	70180804	70180816	CCACCATGCCCAC
chr7	70655768	70655780	CCACCATGCCCAC
chr7	70837117	70837129	CCACCATGCCCAC
chr7	71604335	71604347	CCACCATGCCCAC
chr7	72053948	72053960	CCACCATGCCCAC
chr7	72927434	72927446	CCACCATGCCCAC
chr7	75953111	75953123	CCACCATGCCCAC
chr7	76237704	76237716	CCACCATGCCCAC
chr7	80765128	80765140	CCACCATGCCCAC
chr7	82511107	82511119	CCACCATGCCCAC
chr7	87739936	87739948	CCACCATGCCCAC
chr7	90525176	90525188	CCACCATGCCCAC
chr7	92627707	92627719	CCACCATGCCCAC
chr7	92983756	92983768	CCACCATGCCCAC
chr7	95670185	95670197	CCACCATGCCCAC
chr7	97689612	97689624	CCACCATGCCCAC
chr7	97742352	97742364	CCACCATGCCCAC
chr7	100909167	100909179	CCACCATGCCCAC
chr7	101664988	101665000	CCACCATGCCCAC
chr7	102951273	102951285	CCACCATGCCCAC
chr7	105798701	105798713	CCACCATGCCCAC
chr7	112211693	112211705	CCACCATGCCCAC
chr7	115342530	115342542	CCACCATGCCCAC
chr7	121139606	121139618	CCACCATGCCCAC
chr7	128961767	128961779	CCACCATGCCCAC
chr7	130119475	130119487	CCACCATGCCCAC
chr7	130311903	130311915	CCACCATGCCCAC
chr7	140504753	140504765	CCACCATGCCCAC
chr7	148897838	148897850	CCACCATGCCCAC
chr7	149047971	149047983	CCACCATGCCCAC
chr7	152188198	152188210	CCACCATGCCCAC
chr7	152338891	152338903	CCACCATGCCCAC
chr8	6443632	6443644	CCACCATGCCCAC
chr8	8066747	8066759	CCACCATGCCCAC
chr8	9753172	9753184	CCACCATGCCCAC
chr8	11086794	11086806	CCACCATGCCCAC
chr8	30551331	30551343	CCACCATGCCCAC
chr8	39829478	39829490	CCACCATGCCCAC
chr8	47869363	47869375	CCACCATGCCCAC
chr8	48123954	48123966	CCACCATGCCCAC
chr8	56967769	56967781	CCACCATGCCCAC
chr8	59058785	59058797	CCACCATGCCCAC
chr8	69848250	69848262	CCACCATGCCCAC
chr8	70635637	70635649	CCACCATGCCCAC
chr8	79610064	79610076	CCACCATGCCCAC
chr8	86024246	86024258	CCACCATGCCCAC
chr8	92983257	92983269	CCACCATGCCCAC
chr8	95640838	95640850	CCACCATGCCCAC
chr8	95881185	95881197	CCACCATGCCCAC
chr8	98829510	98829522	CCACCATGCCCAC
chr8	101769706	101769718	CCACCATGCCCAC
chr8	103169448	103169460	CCACCATGCCCAC
chr8	106212087	106212099	CCACCATGCCCAC
chr8	113858782	113858794	CCACCATGCCCAC
chr8	122390204	122390216	CCACCATGCCCAC
chr8	123354698	123354710	CCACCATGCCCAC
chr8	137959625	137959637	CCACCATGCCCAC
chr8	142572451	142572463	CCACCATGCCCAC
chr9	825862	825874	CCACCATGCCCAC
chr9	12993205	12993217	CCACCATGCCCAC
chr9	25344093	25344105	CCACCATGCCCAC
chr9	29749630	29749642	CCACCATGCCCAC
chr9	32699660	32699672	CCACCATGCCCAC
chr9	32724971	32724983	CCACCATGCCCAC
chr9	37394156	37394168	CCACCATGCCCAC
chr9	37421509	37421521	CCACCATGCCCAC
chr9	37843165	37843177	CCACCATGCCCAC
chr9	42227793	42227805	CCACCATGCCCAC
chr9	42731016	42731028	CCACCATGCCCAC
chr9	68274801	68274813	CCACCATGCCCAC
chr9	69771638	69771650	CCACCATGCCCAC
chr9	70138315	70138327	CCACCATGCCCAC
chr9	70388791	70388803	CCACCATGCCCAC
chr9	70622641	70622653	CCACCATGCCCAC
chr9	73123966	73123978	CCACCATGCCCAC
chr9	79685445	79685457	CCACCATGCCCAC
chr9	80920964	80920976	CCACCATGCCCAC
chr9	83425380	83425392	CCACCATGCCCAC
chr9	83460793	83460805	CCACCATGCCCAC
chr9	86603922	86603934	CCACCATGCCCAC
chr9	89924641	89924653	CCACCATGCCCAC
chr9	97167900	97167912	CCACCATGCCCAC
chr9	105741961	105741973	CCACCATGCCCAC
chr9	112114203	112114215	CCACCATGCCCAC
chr9	114430287	114430299	CCACCATGCCCAC
chr9	116734614	116734626	CCACCATGCCCAC
chr9	117254078	117254090	CCACCATGCCCAC
chr9	117346580	117346592	CCACCATGCCCAC
chr9	122558534	122558546	CCACCATGCCCAC
chr9	124165899	124165911	CCACCATGCCCAC
chr9	124356667	124356679	CCACCATGCCCAC
chr9	127428708	127428720	CCACCATGCCCAC
chr9	127547383	127547395	CCACCATGCCCAC
chr9	131137989	131138001	CCACCATGCCCAC
chr9	132608687	132608699	CCACCATGCCCAC
chr9	133668463	133668475	CCACCATGCCCAC
chr9	133915551	133915563	CCACCATGCCCAC
chr9	134204339	134204351	CCACCATGCCCAC
chr9	135325450	135325462	CCACCATGCCCAC
chr9	135715355	135715367	CCACCATGCCCAC
chr10	22584911	22584923	CCACCATGCCCAC
chr10	24776225	24776237	CCACCATGCCCAC
chr10	25043172	25043184	CCACCATGCCCAC
chr10	25746056	25746068	CCACCATGCCCAC
chr10	25849345	25849357	CCACCATGCCCAC
chr10	30064453	30064465	CCACCATGCCCAC
chr10	34800804	34800816	CCACCATGCCCAC
chr10	35862162	35862174	CCACCATGCCCAC
chr10	38316427	38316439	CCACCATGCCCAC
chr10	42766785	42766797	CCACCATGCCCAC
chr10	46709554	46709566	CCACCATGCCCAC
chr10	47583983	47583995	CCACCATGCCCAC
chr10	48896085	48896097	CCACCATGCCCAC
chr10	49989492	49989504	CCACCATGCCCAC
chr10	51459028	51459040	CCACCATGCCCAC
chr10	51505514	51505526	CCACCATGCCCAC
chr10	54106750	54106762	CCACCATGCCCAC
chr10	70907619	70907631	CCACCATGCCCAC
chr10	72550132	72550144	CCACCATGCCCAC
chr10	73633302	73633314	CCACCATGCCCAC
chr10	75179914	75179926	CCACCATGCCCAC
chr10	75499053	75499065	CCACCATGCCCAC
chr10	76671714	76671726	CCACCATGCCCAC
chr10	77924881	77924893	CCACCATGCCCAC
chr10	78257254	78257266	CCACCATGCCCAC
chr10	80133816	80133828	CCACCATGCCCAC
chr10	85610128	85610140	CCACCATGCCCAC
chr10	91161024	91161036	CCACCATGCCCAC
chr10	94620171	94620183	CCACCATGCCCAC
chr10	100247506	100247518	CCACCATGCCCAC
chr10	100773379	100773391	CCACCATGCCCAC
chr10	101454579	101454591	CCACCATGCCCAC
chr10	101822501	101822513	CCACCATGCCCAC
chr10	104788730	104788742	CCACCATGCCCAC
chr10	110066643	110066655	CCACCATGCCCAC
chr10	116197363	116197375	CCACCATGCCCAC
chr10	116701247	116701259	CCACCATGCCCAC
chr10	121394613	121394625	CCACCATGCCCAC
chr10	123893837	123893849	CCACCATGCCCAC
chr10	129850277	129850289	CCACCATGCCCAC
chr10	131438512	131438524	CCACCATGCCCAC
chr10	131976669	131976681	CCACCATGCCCAC
chr10	131978506	131978518	CCACCATGCCCAC
chr11	3708310	3708322	CCACCATGCCCAC
chr11	3754827	3754839	CCACCATGCCCAC
chr11	11446447	11446459	CCACCATGCCCAC
chr11	18580572	18580584	CCACCATGCCCAC
chr11	42764764	42764776	CCACCATGCCCAC
chr11	59830415	59830427	CCACCATGCCCAC
chr11	60562443	60562455	CCACCATGCCCAC
chr11	62551157	62551169	CCACCATGCCCAC
chr11	64535156	64535168	CCACCATGCCCAC
chr11	65488738	65488750	CCACCATGCCCAC
chr11	66941471	66941483	CCACCATGCCCAC
chr11	68663288	68663300	CCACCATGCCCAC
chr11	68980271	68980283	CCACCATGCCCAC
chr11	70026705	70026717	CCACCATGCCCAC
chr11	70146625	70146637	CCACCATGCCCAC
chr11	72152768	72152780	CCACCATGCCCAC
chr11	74097671	74097683	CCACCATGCCCAC
chr11	76696298	76696310	CCACCATGCCCAC
chr11	77357016	77357028	CCACCATGCCCAC
chr11	77543523	77543535	CCACCATGCCCAC
chr11	107912288	107912300	CCACCATGCCCAC
chr11	108552982	108552994	CCACCATGCCCAC
chr11	120530591	120530603	CCACCATGCCCAC
chr11	121185989	121186001	CCACCATGCCCAC
chr11	122755658	122755670	CCACCATGCCCAC
chr11	123015230	123015242	CCACCATGCCCAC
chr11	132153031	132153043	CCACCATGCCCAC
chr12	4554631	4554643	CCACCATGCCCAC
chr12	4852302	4852314	CCACCATGCCCAC
chr12	8894647	8894659	CCACCATGCCCAC
chr12	11349994	11350006	CCACCATGCCCAC
chr12	24627935	24627947	CCACCATGCCCAC
chr12	26118574	26118586	CCACCATGCCCAC
chr12	26165758	26165770	CCACCATGCCCAC
chr12	30764472	30764484	CCACCATGCCCAC
chr12	33714649	33714661	CCACCATGCCCAC
chr12	34416608	34416620	CCACCATGCCCAC
chr12	46403009	46403021	CCACCATGCCCAC
chr12	50805614	50805626	CCACCATGCCCAC
chr12	51351267	51351279	CCACCATGCCCAC
chr12	51528218	51528230	CCACCATGCCCAC
chr12	71154179	71154191	CCACCATGCCCAC
chr12	72185937	72185949	CCACCATGCCCAC
chr12	93758831	93758843	CCACCATGCCCAC
chr12	94514991	94515003	CCACCATGCCCAC
chr12	95461629	95461641	CCACCATGCCCAC
chr12	96226075	96226087	CCACCATGCCCAC
chr12	102279455	102279467	CCACCATGCCCAC
chr12	104602629	104602641	CCACCATGCCCAC
chr12	109426863	109426875	CCACCATGCCCAC
chr12	109464423	109464435	CCACCATGCCCAC
chr12	111829088	111829100	CCACCATGCCCAC
chr12	112921143	112921155	CCACCATGCCCAC
chr12	113774356	113774368	CCACCATGCCCAC
chr12	115708769	115708781	CCACCATGCCCAC
chr12	117197996	117198008	CCACCATGCCCAC
chr12	120617353	120617365	CCACCATGCCCAC
chr12	122704778	122704790	CCACCATGCCCAC
chr12	122786932	122786944	CCACCATGCCCAC
chr12	125236224	125236236	CCACCATGCCCAC
chr12	126949002	126949014	CCACCATGCCCAC
chr12	130505191	130505203	CCACCATGCCCAC
chr12	131359917	131359929	CCACCATGCCCAC
chr13	28661069	28661081	CCACCATGCCCAC
chr13	39755389	39755401	CCACCATGCCCAC
chr13	41741525	41741537	CCACCATGCCCAC
chr13	42548817	42548829	CCACCATGCCCAC
chr13	50822701	50822713	CCACCATGCCCAC
chr13	52634641	52634653	CCACCATGCCCAC
chr13	52712307	52712319	CCACCATGCCCAC
chr13	52798003	52798015	CCACCATGCCCAC
chr13	60353796	60353808	CCACCATGCCCAC
chr13	64675425	64675437	CCACCATGCCCAC
chr13	68072191	68072203	CCACCATGCCCAC
chr13	71014163	71014175	CCACCATGCCCAC
chr13	91444445	91444457	CCACCATGCCCAC
chr13	95345803	95345815	CCACCATGCCCAC
chr13	98443114	98443126	CCACCATGCCCAC
chr13	99900626	99900638	CCACCATGCCCAC
chr13	100592118	100592130	CCACCATGCCCAC
chr13	106645369	106645381	CCACCATGCCCAC
chr14	24455351	24455363	CCACCATGCCCAC
chr14	25343128	25343140	CCACCATGCCCAC
chr14	25538240	25538252	CCACCATGCCCAC
chr14	28085386	28085398	CCACCATGCCCAC
chr14	29502300	29502312	CCACCATGCCCAC
chr14	31313221	31313233	CCACCATGCCCAC
chr14	34424809	34424821	CCACCATGCCCAC
chr14	35257660	35257672	CCACCATGCCCAC
chr14	35369194	35369206	CCACCATGCCCAC
chr14	35749738	35749750	CCACCATGCCCAC
chr14	55745690	55745702	CCACCATGCCCAC
chr14	55757688	55757700	CCACCATGCCCAC
chr14	57678868	57678880	CCACCATGCCCAC
chr14	69099460	69099472	CCACCATGCCCAC
chr14	70048874	70048886	CCACCATGCCCAC
chr14	70852240	70852252	CCACCATGCCCAC
chr14	73386406	73386418	CCACCATGCCCAC
chr14	73878783	73878795	CCACCATGCCCAC
chr14	76986522	76986534	CCACCATGCCCAC
chr14	89129173	89129185	CCACCATGCCCAC
chr14	95349726	95349738	CCACCATGCCCAC
chr14	96051815	96051827	CCACCATGCCCAC
chr14	102550668	102550680	CCACCATGCCCAC
chr14	102921935	102921947	CCACCATGCCCAC
chr14	105988455	105988467	CCACCATGCCCAC
chr15	26400787	26400799	CCACCATGCCCAC
chr15	44839170	44839182	CCACCATGCCCAC
chr15	45749152	45749164	CCACCATGCCCAC
chr15	55139578	55139590	CCACCATGCCCAC
chr15	59886179	59886191	CCACCATGCCCAC
chr15	59923425	59923437	CCACCATGCCCAC
chr15	60103530	60103542	CCACCATGCCCAC
chr15	63603294	63603306	CCACCATGCCCAC
chr15	64659897	64659909	CCACCATGCCCAC
chr15	64662426	64662438	CCACCATGCCCAC
chr15	64808861	64808873	CCACCATGCCCAC
chr15	65331037	65331049	CCACCATGCCCAC
chr15	67531318	67531330	CCACCATGCCCAC
chr15	68508075	68508087	CCACCATGCCCAC
chr15	69322170	69322182	CCACCATGCCCAC
chr15	72628550	72628562	CCACCATGCCCAC
chr15	74631426	74631438	CCACCATGCCCAC
chr15	74697723	74697735	CCACCATGCCCAC
chr15	78986418	78986430	CCACCATGCCCAC
chr15	79099394	79099406	CCACCATGCCCAC
chr15	79641331	79641343	CCACCATGCCCAC
chr15	84798916	84798928	CCACCATGCCCAC
chr15	85340342	85340354	CCACCATGCCCAC
chr15	89552351	89552363	CCACCATGCCCAC
chr15	91231110	91231122	CCACCATGCCCAC
chr16	287190	287202	CCACCATGCCCAC
chr16	5777839	5777851	CCACCATGCCCAC
chr16	6600477	6600489	CCACCATGCCCAC
chr16	8373471	8373483	CCACCATGCCCAC
chr16	15348929	15348941	CCACCATGCCCAC
chr16	15492051	15492063	CCACCATGCCCAC
chr16	18304396	18304408	CCACCATGCCCAC
chr16	19026436	19026448	CCACCATGCCCAC
chr16	21205319	21205331	CCACCATGCCCAC
chr16	22220632	22220644	CCACCATGCCCAC
chr16	23004138	23004150	CCACCATGCCCAC
chr16	24121683	24121695	CCACCATGCCCAC
chr16	27456427	27456439	CCACCATGCCCAC
chr16	28244152	28244164	CCACCATGCCCAC
chr16	29004417	29004429	CCACCATGCCCAC
chr16	29007872	29007884	CCACCATGCCCAC
chr16	30653435	30653447	CCACCATGCCCAC
chr16	31204042	31204054	CCACCATGCCCAC
chr16	46770074	46770086	CCACCATGCCCAC
chr16	53207607	53207619	CCACCATGCCCAC
chr16	54372247	54372259	CCACCATGCCCAC
chr16	54796571	54796583	CCACCATGCCCAC
chr16	56893513	56893525	CCACCATGCCCAC
chr16	57401759	57401771	CCACCATGCCCAC
chr16	58086587	58086599	CCACCATGCCCAC
chr16	60391506	60391518	CCACCATGCCCAC
chr16	68130154	68130166	CCACCATGCCCAC
chr16	69260259	69260271	CCACCATGCCCAC
chr16	74126990	74127002	CCACCATGCCCAC
chr16	75664818	75664830	CCACCATGCCCAC
chr16	77482771	77482783	CCACCATGCCCAC
chr16	79050470	79050482	CCACCATGCCCAC
chr16	81454631	81454643	CCACCATGCCCAC
chr16	81801645	81801657	CCACCATGCCCAC
chr16	85907321	85907333	CCACCATGCCCAC
chr16	86090655	86090667	CCACCATGCCCAC
chr17	2477152	2477164	CCACCATGCCCAC
chr17	7132051	7132063	CCACCATGCCCAC
chr17	9058809	9058821	CCACCATGCCCAC
chr17	9911006	9911018	CCACCATGCCCAC
chr17	10336177	10336189	CCACCATGCCCAC
chr17	16260789	16260801	CCACCATGCCCAC
chr17	27120239	27120251	CCACCATGCCCAC
chr17	27545368	27545380	CCACCATGCCCAC
chr17	38241873	38241885	CCACCATGCCCAC
chr17	39588927	39588939	CCACCATGCCCAC
chr17	40271894	40271906	CCACCATGCCCAC
chr17	40361212	40361224	CCACCATGCCCAC
chr17	40987205	40987217	CCACCATGCCCAC
chr17	44422901	44422913	CCACCATGCCCAC
chr17	44640836	44640848	CCACCATGCCCAC
chr17	44948427	44948439	CCACCATGCCCAC
chr17	57920496	57920508	CCACCATGCCCAC
chr17	60152393	60152405	CCACCATGCCCAC
chr17	60565446	60565458	CCACCATGCCCAC
chr17	61234343	61234355	CCACCATGCCCAC
chr17	63003983	63003995	CCACCATGCCCAC
chr17	65789108	65789120	CCACCATGCCCAC
chr17	76214023	76214035	CCACCATGCCCAC
chr17	77758447	77758459	CCACCATGCCCAC
chr17	79823128	79823140	CCACCATGCCCAC
chr17	80342005	80342017	CCACCATGCCCAC
chr18	1568092	1568104	CCACCATGCCCAC
chr18	2318072	2318084	CCACCATGCCCAC
chr18	3078325	3078337	CCACCATGCCCAC
chr18	19522239	19522251	CCACCATGCCCAC
chr18	19524766	19524778	CCACCATGCCCAC
chr18	19700925	19700937	CCACCATGCCCAC
chr18	23239364	23239376	CCACCATGCCCAC
chr18	26711100	26711112	CCACCATGCCCAC
chr18	33996281	33996293	CCACCATGCCCAC
chr18	37728739	37728751	CCACCATGCCCAC
chr18	44292248	44292260	CCACCATGCCCAC
chr18	44630098	44630110	CCACCATGCCCAC
chr18	49699120	49699132	CCACCATGCCCAC
chr18	59581959	59581971	CCACCATGCCCAC
chr18	66133706	66133718	CCACCATGCCCAC
chr18	71684822	71684834	CCACCATGCCCAC
chr18	74447811	74447823	CCACCATGCCCAC
chr19	5875208	5875220	CCACCATGCCCAC
chr19	8459190	8459202	CCACCATGCCCAC
chr19	8914502	8914514	CCACCATGCCCAC
chr19	11082429	11082441	CCACCATGCCCAC
chr19	14371612	14371624	CCACCATGCCCAC
chr19	16555688	16555700	CCACCATGCCCAC
chr19	17853117	17853129	CCACCATGCCCAC
chr19	29511183	29511195	CCACCATGCCCAC
chr19	30149957	30149969	CCACCATGCCCAC
chr19	30370441	30370453	CCACCATGCCCAC
chr19	33636725	33636737	CCACCATGCCCAC
chr19	34692996	34693008	CCACCATGCCCAC
chr19	35088170	35088182	CCACCATGCCCAC
chr19	35376772	35376784	CCACCATGCCCAC
chr19	35968784	35968796	CCACCATGCCCAC
chr19	39325664	39325676	CCACCATGCCCAC
chr19	39400808	39400820	CCACCATGCCCAC
chr19	44592208	44592220	CCACCATGCCCAC
chr19	44742589	44742601	CCACCATGCCCAC
chr19	45743513	45743525	CCACCATGCCCAC
chr19	47126594	47126606	CCACCATGCCCAC
chr19	48845864	48845876	CCACCATGCCCAC
chr19	49487414	49487426	CCACCATGCCCAC
chr20	365158	365170	CCACCATGCCCAC
chr20	503500	503512	CCACCATGCCCAC
chr20	12244424	12244436	CCACCATGCCCAC
chr20	12371974	12371986	CCACCATGCCCAC
chr20	12381119	12381131	CCACCATGCCCAC
chr20	24594781	24594793	CCACCATGCCCAC
chr20	30609047	30609059	CCACCATGCCCAC
chr20	31940253	31940265	CCACCATGCCCAC
chr20	33477343	33477355	CCACCATGCCCAC
chr20	34974445	34974457	CCACCATGCCCAC
chr20	39947950	39947962	CCACCATGCCCAC
chr20	43868832	43868844	CCACCATGCCCAC
chr20	43961502	43961514	CCACCATGCCCAC
chr20	44018148	44018160	CCACCATGCCCAC
chr20	45887750	45887762	CCACCATGCCCAC
chr20	46339067	46339079	CCACCATGCCCAC
chr20	49402013	49402025	CCACCATGCCCAC
chr20	53259847	53259859	CCACCATGCCCAC
chr20	56685440	56685452	CCACCATGCCCAC
chr21	10573782	10573794	CCACCATGCCCAC
chr21	11050806	11050818	CCACCATGCCCAC
chr21	17408993	17409005	CCACCATGCCCAC
chr21	21456742	21456754	CCACCATGCCCAC
chr21	21515125	21515137	CCACCATGCCCAC
chr21	26910019	26910031	CCACCATGCCCAC
chr21	33110633	33110645	CCACCATGCCCAC
chr21	34130101	34130113	CCACCATGCCCAC
chr21	37202443	37202455	CCACCATGCCCAC
chr21	40737748	40737760	CCACCATGCCCAC
chr21	44137551	44137563	CCACCATGCCCAC
chr21	44941367	44941379	CCACCATGCCCAC
chr21	45435646	45435658	CCACCATGCCCAC
chr21	45468660	45468672	CCACCATGCCCAC
chr22	17379303	17379315	CCACCATGCCCAC
chr22	17631559	17631571	CCACCATGCCCAC
chr22	23594768	23594780	CCACCATGCCCAC
chr22	25391611	25391623	CCACCATGCCCAC
chr22	25976651	25976663	CCACCATGCCCAC
chr22	31759593	31759605	CCACCATGCCCAC
chr22	32143247	32143259	CCACCATGCCCAC
chr22	32420684	32420696	CCACCATGCCCAC
chr22	32566922	32566934	CCACCATGCCCAC
chr22	34385244	34385256	CCACCATGCCCAC
chr22	36814089	36814101	CCACCATGCCCAC
chr22	41986907	41986919	CCACCATGCCCAC
chr22	45055902	45055914	CCACCATGCCCAC
chr22	47182736	47182748	CCACCATGCCCAC
chr22	48546725	48546737	CCACCATGCCCAC
chr22	49753408	49753420	CCACCATGCCCAC
chr22	50667148	50667160	CCACCATGCCCAC
chrX	837250	837262	CCACCATGCCCAC
chrX	1468051	1468063	CCACCATGCCCAC
chrX	7096115	7096127	CCACCATGCCCAC
chrX	9967510	9967522	CCACCATGCCCAC
chrX	14949694	14949706	CCACCATGCCCAC
chrX	15634972	15634984	CCACCATGCCCAC
chrX	18415010	18415022	CCACCATGCCCAC
chrX	19415168	19415180	CCACCATGCCCAC
chrX	24423820	24423832	CCACCATGCCCAC
chrX	29396960	29396972	CCACCATGCCCAC
chrX	35814247	35814259	CCACCATGCCCAC
chrX	40991533	40991545	CCACCATGCCCAC
chrX	41644410	41644422	CCACCATGCCCAC
chrX	47971254	47971266	CCACCATGCCCAC
chrX	48118582	48118594	CCACCATGCCCAC
chrX	48597433	48597445	CCACCATGCCCAC
chrX	52279096	52279108	CCACCATGCCCAC
chrX	52564962	52564974	CCACCATGCCCAC
chrX	54081462	54081474	CCACCATGCCCAC
chrX	67591872	67591884	CCACCATGCCCAC
chrX	68369137	68369149	CCACCATGCCCAC
chrX	75890041	75890053	CCACCATGCCCAC
chrX	78605350	78605362	CCACCATGCCCAC
chrX	81793766	81793778	CCACCATGCCCAC
chrX	100574797	100574809	CCACCATGCCCAC
chrX	107951585	107951597	CCACCATGCCCAC
chrX	132369770	132369782	CCACCATGCCCAC
chrX	144650303	144650315	CCACCATGCCCAC
chrY	787250	787262	CCACCATGCCCAC
chrY	1418051	1418063	CCACCATGCCCAC
chrY	2738913	2738925	CCACCATGCCCAC
chrY	13623582	13623594	CCACCATGCCCAC
chrY	15975111	15975123	CCACCATGCCCAC
chrY	24205452	24205464	CCACCATGCCCAC
chrY	25815161	25815173	CCACCATGCCCAC
chrY	26484956	26484968	CCACCATGCCCAC
chr6_apd_hap1	2318857	2318869	CCACCATGCCCAC
chr6_cox_hap2	2518899	2518911	CCACCATGCCCAC
chr6_cox_hap2	2673607	2673619	CCACCATGCCCAC
chr6_dbb_hap3	2301331	2301343	CCACCATGCCCAC
chr6_dbb_hap3	2455974	2455986	CCACCATGCCCAC
chr6_mann_hap4	2355235	2355247	CCACCATGCCCAC
chr6_mcf_hap5	2388824	2388836	CCACCATGCCCAC
chr6_qbl_hap6	2300331	2300343	CCACCATGCCCAC
chr6_qbl_hap6	2454684	2454696	CCACCATGCCCAC
chr6_ssto_hap7	2339132	2339144	CCACCATGCCCAC
chr6_ssto_hap7	2493773	2493785	CCACCATGCCCAC
chr17_ctg5_hap1	1497687	1497699	CCACCATGCCCAC
chr17_gl000204_random	69213	69225	CCACCATGCCCAC
chrUn_gl000224	69672	69684	CCACCATGCCCAC
