# Supplementary material for: Cancer Associated PRDM9: Implications for Linking Genomic Instability and Meiotic Recombination
Source: Int J Mol Sci. 2023 Nov 20;24(22):16522. doi: 10.3390/ijms242216522 (PMC10671843; doi:10.3390/ijms242216522)
Supplement: Supplementary file 1 [file ijms-24-16522-s001.zip › Supplemntary file 1/BRC100/CCACCATGCCCCC.bed]

chr1	11739570	11739582	CCACCATGCCCCC
chr1	16984099	16984111	CCACCATGCCCCC
chr1	19386624	19386636	CCACCATGCCCCC
chr1	19387158	19387170	CCACCATGCCCCC
chr1	19387200	19387212	CCACCATGCCCCC
chr1	26915215	26915227	CCACCATGCCCCC
chr1	33158834	33158846	CCACCATGCCCCC
chr1	40533281	40533293	CCACCATGCCCCC
chr1	62877794	62877806	CCACCATGCCCCC
chr1	63548050	63548062	CCACCATGCCCCC
chr1	76646232	76646244	CCACCATGCCCCC
chr1	84779323	84779335	CCACCATGCCCCC
chr1	147305629	147305641	CCACCATGCCCCC
chr1	162984248	162984260	CCACCATGCCCCC
chr1	166391823	166391835	CCACCATGCCCCC
chr1	170973225	170973237	CCACCATGCCCCC
chr1	205240614	205240626	CCACCATGCCCCC
chr1	219165229	219165241	CCACCATGCCCCC
chr1	224363853	224363865	CCACCATGCCCCC
chr1	232327368	232327380	CCACCATGCCCCC
chr1	232909091	232909103	CCACCATGCCCCC
chr1	239248322	239248334	CCACCATGCCCCC
chr2	1755980	1755992	CCACCATGCCCCC
chr2	4094768	4094780	CCACCATGCCCCC
chr2	17082799	17082811	CCACCATGCCCCC
chr2	18866974	18866986	CCACCATGCCCCC
chr2	31486340	31486352	CCACCATGCCCCC
chr2	34096701	34096713	CCACCATGCCCCC
chr2	34944881	34944893	CCACCATGCCCCC
chr2	46257653	46257665	CCACCATGCCCCC
chr2	56515818	56515830	CCACCATGCCCCC
chr2	59641515	59641527	CCACCATGCCCCC
chr2	63372734	63372746	CCACCATGCCCCC
chr2	74764139	74764151	CCACCATGCCCCC
chr2	79517624	79517636	CCACCATGCCCCC
chr2	130544510	130544522	CCACCATGCCCCC
chr2	224648998	224649010	CCACCATGCCCCC
chr3	5825435	5825447	CCACCATGCCCCC
chr3	39817348	39817360	CCACCATGCCCCC
chr3	47882473	47882485	CCACCATGCCCCC
chr3	53032508	53032520	CCACCATGCCCCC
chr3	58810672	58810684	CCACCATGCCCCC
chr3	72304831	72304843	CCACCATGCCCCC
chr3	74703475	74703487	CCACCATGCCCCC
chr3	134084224	134084236	CCACCATGCCCCC
chr3	146427635	146427647	CCACCATGCCCCC
chr3	187326964	187326976	CCACCATGCCCCC
chr3	196770324	196770336	CCACCATGCCCCC
chr4	1751083	1751095	CCACCATGCCCCC
chr4	31532955	31532967	CCACCATGCCCCC
chr4	32659970	32659982	CCACCATGCCCCC
chr4	35366231	35366243	CCACCATGCCCCC
chr4	39730739	39730751	CCACCATGCCCCC
chr4	43908918	43908930	CCACCATGCCCCC
chr4	83885489	83885501	CCACCATGCCCCC
chr4	89746517	89746529	CCACCATGCCCCC
chr4	121062083	121062095	CCACCATGCCCCC
chr4	139421386	139421398	CCACCATGCCCCC
chr4	188850736	188850748	CCACCATGCCCCC
chr5	5907615	5907627	CCACCATGCCCCC
chr5	16314634	16314646	CCACCATGCCCCC
chr5	33920125	33920137	CCACCATGCCCCC
chr5	39586384	39586396	CCACCATGCCCCC
chr5	55343062	55343074	CCACCATGCCCCC
chr5	78449088	78449100	CCACCATGCCCCC
chr5	85519481	85519493	CCACCATGCCCCC
chr5	92730643	92730655	CCACCATGCCCCC
chr5	98844076	98844088	CCACCATGCCCCC
chr5	104686500	104686512	CCACCATGCCCCC
chr5	106936338	106936350	CCACCATGCCCCC
chr5	120551407	120551419	CCACCATGCCCCC
chr5	121164890	121164902	CCACCATGCCCCC
chr5	135566008	135566020	CCACCATGCCCCC
chr5	140211089	140211101	CCACCATGCCCCC
chr5	174082367	174082379	CCACCATGCCCCC
chr5	175973387	175973399	CCACCATGCCCCC
chr6	36032040	36032052	CCACCATGCCCCC
chr6	72513256	72513268	CCACCATGCCCCC
chr6	78530129	78530141	CCACCATGCCCCC
chr6	80675726	80675738	CCACCATGCCCCC
chr6	81855254	81855266	CCACCATGCCCCC
chr6	107374878	107374890	CCACCATGCCCCC
chr6	110521012	110521024	CCACCATGCCCCC
chr6	159094622	159094634	CCACCATGCCCCC
chr6	159321321	159321333	CCACCATGCCCCC
chr6	160995272	160995284	CCACCATGCCCCC
chr7	5486396	5486408	CCACCATGCCCCC
chr7	13055934	13055946	CCACCATGCCCCC
chr7	16580602	16580614	CCACCATGCCCCC
chr7	34584213	34584225	CCACCATGCCCCC
chr7	36118514	36118526	CCACCATGCCCCC
chr7	41498380	41498392	CCACCATGCCCCC
chr7	47368071	47368083	CCACCATGCCCCC
chr7	54621493	54621505	CCACCATGCCCCC
chr7	64415678	64415690	CCACCATGCCCCC
chr7	96945887	96945899	CCACCATGCCCCC
chr7	98460272	98460284	CCACCATGCCCCC
chr7	101302100	101302112	CCACCATGCCCCC
chr7	112812826	112812838	CCACCATGCCCCC
chr7	128363714	128363726	CCACCATGCCCCC
chr7	142362788	142362800	CCACCATGCCCCC
chr7	150134555	150134567	CCACCATGCCCCC
chr8	39755669	39755681	CCACCATGCCCCC
chr8	41167485	41167497	CCACCATGCCCCC
chr8	41517920	41517932	CCACCATGCCCCC
chr8	52093915	52093927	CCACCATGCCCCC
chr8	64234751	64234763	CCACCATGCCCCC
chr8	85724992	85725004	CCACCATGCCCCC
chr8	87323757	87323769	CCACCATGCCCCC
chr8	87415675	87415687	CCACCATGCCCCC
chr8	96584612	96584624	CCACCATGCCCCC
chr8	98420485	98420497	CCACCATGCCCCC
chr8	120408300	120408312	CCACCATGCCCCC
chr8	130444194	130444206	CCACCATGCCCCC
chr9	691902	691914	CCACCATGCCCCC
chr9	33647689	33647701	CCACCATGCCCCC
chr9	111055783	111055795	CCACCATGCCCCC
chr9	119769009	119769021	CCACCATGCCCCC
chr9	122798989	122799001	CCACCATGCCCCC
chr9	127449702	127449714	CCACCATGCCCCC
chr9	131360512	131360524	CCACCATGCCCCC
chr9	136773039	136773051	CCACCATGCCCCC
chr10	4188677	4188689	CCACCATGCCCCC
chr10	19751259	19751271	CCACCATGCCCCC
chr10	19821468	19821480	CCACCATGCCCCC
chr10	26370336	26370348	CCACCATGCCCCC
chr10	29431639	29431651	CCACCATGCCCCC
chr10	59166166	59166178	CCACCATGCCCCC
chr10	64287348	64287360	CCACCATGCCCCC
chr10	88304905	88304917	CCACCATGCCCCC
chr10	88337733	88337745	CCACCATGCCCCC
chr10	95684691	95684703	CCACCATGCCCCC
chr10	99956957	99956969	CCACCATGCCCCC
chr10	123377117	123377129	CCACCATGCCCCC
chr11	1328836	1328848	CCACCATGCCCCC
chr11	9079228	9079240	CCACCATGCCCCC
chr11	32906790	32906802	CCACCATGCCCCC
chr11	35248581	35248593	CCACCATGCCCCC
chr11	64206089	64206101	CCACCATGCCCCC
chr11	68442802	68442814	CCACCATGCCCCC
chr11	69369055	69369067	CCACCATGCCCCC
chr11	71287545	71287557	CCACCATGCCCCC
chr11	85134816	85134828	CCACCATGCCCCC
chr11	112942432	112942444	CCACCATGCCCCC
chr12	8215046	8215058	CCACCATGCCCCC
chr12	13071721	13071733	CCACCATGCCCCC
chr12	19834449	19834461	CCACCATGCCCCC
chr12	30577940	30577952	CCACCATGCCCCC
chr12	31757103	31757115	CCACCATGCCCCC
chr12	33171715	33171727	CCACCATGCCCCC
chr12	33361378	33361390	CCACCATGCCCCC
chr12	52338224	52338236	CCACCATGCCCCC
chr12	56921542	56921554	CCACCATGCCCCC
chr12	58159699	58159711	CCACCATGCCCCC
chr12	72125525	72125537	CCACCATGCCCCC
chr12	82491801	82491813	CCACCATGCCCCC
chr12	83515774	83515786	CCACCATGCCCCC
chr12	96350037	96350049	CCACCATGCCCCC
chr12	124700216	124700228	CCACCATGCCCCC
chr12	125398900	125398912	CCACCATGCCCCC
chr13	22006893	22006905	CCACCATGCCCCC
chr13	29255189	29255201	CCACCATGCCCCC
chr13	43973082	43973094	CCACCATGCCCCC
chr13	44197237	44197249	CCACCATGCCCCC
chr13	52457105	52457117	CCACCATGCCCCC
chr13	71215959	71215971	CCACCATGCCCCC
chr13	79163332	79163344	CCACCATGCCCCC
chr13	101718826	101718838	CCACCATGCCCCC
chr14	61806549	61806561	CCACCATGCCCCC
chr14	74555079	74555091	CCACCATGCCCCC
chr15	30790011	30790023	CCACCATGCCCCC
chr15	75447248	75447260	CCACCATGCCCCC
chr15	77245112	77245124	CCACCATGCCCCC
chr15	89244966	89244978	CCACCATGCCCCC
chr16	2685475	2685487	CCACCATGCCCCC
chr16	3741368	3741380	CCACCATGCCCCC
chr16	9297378	9297390	CCACCATGCCCCC
chr16	30955181	30955193	CCACCATGCCCCC
chr16	48501882	48501894	CCACCATGCCCCC
chr16	66418282	66418294	CCACCATGCCCCC
chr16	68103766	68103778	CCACCATGCCCCC
chr16	68874213	68874225	CCACCATGCCCCC
chr16	70949889	70949901	CCACCATGCCCCC
chr16	73432914	73432926	CCACCATGCCCCC
chr16	85135559	85135571	CCACCATGCCCCC
chr17	40935778	40935790	CCACCATGCCCCC
chr17	41959813	41959825	CCACCATGCCCCC
chr17	43951979	43951991	CCACCATGCCCCC
chr17	66447192	66447204	CCACCATGCCCCC
chr17	66741187	66741199	CCACCATGCCCCC
chr17	72059627	72059639	CCACCATGCCCCC
chr17	72287059	72287071	CCACCATGCCCCC
chr17	78482501	78482513	CCACCATGCCCCC
chr17	79360144	79360156	CCACCATGCCCCC
chr18	2660762	2660774	CCACCATGCCCCC
chr18	2774559	2774571	CCACCATGCCCCC
chr18	3123109	3123121	CCACCATGCCCCC
chr18	37118450	37118462	CCACCATGCCCCC
chr18	54035440	54035452	CCACCATGCCCCC
chr18	57608055	57608067	CCACCATGCCCCC
chr19	2540299	2540311	CCACCATGCCCCC
chr19	2844522	2844534	CCACCATGCCCCC
chr19	8011122	8011134	CCACCATGCCCCC
chr19	42268483	42268495	CCACCATGCCCCC
chr19	44631036	44631048	CCACCATGCCCCC
chr19	52661418	52661430	CCACCATGCCCCC
chr20	3182454	3182466	CCACCATGCCCCC
chr20	8321739	8321751	CCACCATGCCCCC
chr20	14774086	14774098	CCACCATGCCCCC
chr20	24671205	24671217	CCACCATGCCCCC
chr20	25320291	25320303	CCACCATGCCCCC
chr20	45760872	45760884	CCACCATGCCCCC
chr21	16753151	16753163	CCACCATGCCCCC
chr21	43124276	43124288	CCACCATGCCCCC
chr22	20098854	20098866	CCACCATGCCCCC
chr22	21953108	21953120	CCACCATGCCCCC
chr22	25771723	25771735	CCACCATGCCCCC
chr22	31953460	31953472	CCACCATGCCCCC
chr22	35284170	35284182	CCACCATGCCCCC
chr22	35760909	35760921	CCACCATGCCCCC
chr22	42252281	42252293	CCACCATGCCCCC
chr22	50162403	50162415	CCACCATGCCCCC
chr22	50901425	50901437	CCACCATGCCCCC
chrX	5296786	5296798	CCACCATGCCCCC
chrX	9830066	9830078	CCACCATGCCCCC
chrX	16179806	16179818	CCACCATGCCCCC
chrX	16589020	16589032	CCACCATGCCCCC
chrX	25444404	25444416	CCACCATGCCCCC
chrX	42474919	42474931	CCACCATGCCCCC
chrX	43191962	43191974	CCACCATGCCCCC
chrX	74504977	74504989	CCACCATGCCCCC
chrX	75422359	75422371	CCACCATGCCCCC
chrX	96374886	96374898	CCACCATGCCCCC
chrX	99091693	99091705	CCACCATGCCCCC
chrX	106687426	106687438	CCACCATGCCCCC
chrX	111649776	111649788	CCACCATGCCCCC
chrX	114259874	114259886	CCACCATGCCCCC
chrX	117552990	117553002	CCACCATGCCCCC
chrX	127297299	127297311	CCACCATGCCCCC
chrX	153881087	153881099	CCACCATGCCCCC
chrY	17876276	17876288	CCACCATGCCCCC
chr1_gl000192_random	155281	155293	CCACCATGCCCCC
chr4_ctg9_hap1	184318	184330	CCACCATGCCCCC
