# Supplementary material for: Cancer Associated PRDM9: Implications for Linking Genomic Instability and Meiotic Recombination
Source: Int J Mol Sci. 2023 Nov 20;24(22):16522. doi: 10.3390/ijms242216522 (PMC10671843; doi:10.3390/ijms242216522)
Supplement: Supplementary file 1 [file ijms-24-16522-s001.zip › Supplemntary file 1/BRC100/CCACCATGCCCGC.bed]

chr1	7404957	7404969	CCACCATGCCCGC
chr1	9393675	9393687	CCACCATGCCCGC
chr1	9934598	9934610	CCACCATGCCCGC
chr1	12629744	12629756	CCACCATGCCCGC
chr1	16253338	16253350	CCACCATGCCCGC
chr1	17864432	17864444	CCACCATGCCCGC
chr1	22035553	22035565	CCACCATGCCCGC
chr1	32027811	32027823	CCACCATGCCCGC
chr1	32055958	32055970	CCACCATGCCCGC
chr1	39766949	39766961	CCACCATGCCCGC
chr1	39772832	39772844	CCACCATGCCCGC
chr1	42831342	42831354	CCACCATGCCCGC
chr1	55226602	55226614	CCACCATGCCCGC
chr1	64269166	64269178	CCACCATGCCCGC
chr1	92739153	92739165	CCACCATGCCCGC
chr1	110119291	110119303	CCACCATGCCCGC
chr1	117602379	117602391	CCACCATGCCCGC
chr1	144369418	144369430	CCACCATGCCCGC
chr1	147960559	147960571	CCACCATGCCCGC
chr1	151198096	151198108	CCACCATGCCCGC
chr1	155764148	155764160	CCACCATGCCCGC
chr1	155885449	155885461	CCACCATGCCCGC
chr1	156757774	156757786	CCACCATGCCCGC
chr1	169861550	169861562	CCACCATGCCCGC
chr1	179321005	179321017	CCACCATGCCCGC
chr1	183882480	183882492	CCACCATGCCCGC
chr1	184736527	184736539	CCACCATGCCCGC
chr1	188405741	188405753	CCACCATGCCCGC
chr1	200914129	200914141	CCACCATGCCCGC
chr1	201559306	201559318	CCACCATGCCCGC
chr1	207522813	207522825	CCACCATGCCCGC
chr1	226402088	226402100	CCACCATGCCCGC
chr1	233677704	233677716	CCACCATGCCCGC
chr1	235486641	235486653	CCACCATGCCCGC
chr2	27039099	27039111	CCACCATGCCCGC
chr2	30479533	30479545	CCACCATGCCCGC
chr2	42330415	42330427	CCACCATGCCCGC
chr2	55897044	55897056	CCACCATGCCCGC
chr2	74196087	74196099	CCACCATGCCCGC
chr2	78820871	78820883	CCACCATGCCCGC
chr2	97447236	97447248	CCACCATGCCCGC
chr2	104015598	104015610	CCACCATGCCCGC
chr2	112934798	112934810	CCACCATGCCCGC
chr2	122193135	122193147	CCACCATGCCCGC
chr2	127917690	127917702	CCACCATGCCCGC
chr2	128653246	128653258	CCACCATGCCCGC
chr2	131781999	131782011	CCACCATGCCCGC
chr2	132333253	132333265	CCACCATGCCCGC
chr2	135765843	135765855	CCACCATGCCCGC
chr2	135804131	135804143	CCACCATGCCCGC
chr2	141733774	141733786	CCACCATGCCCGC
chr2	148099383	148099395	CCACCATGCCCGC
chr2	205160660	205160672	CCACCATGCCCGC
chr2	228468205	228468217	CCACCATGCCCGC
chr2	228614769	228614781	CCACCATGCCCGC
chr2	234256137	234256149	CCACCATGCCCGC
chr3	26974699	26974711	CCACCATGCCCGC
chr3	32012783	32012795	CCACCATGCCCGC
chr3	38212418	38212430	CCACCATGCCCGC
chr3	72616162	72616174	CCACCATGCCCGC
chr3	80094202	80094214	CCACCATGCCCGC
chr3	84803736	84803748	CCACCATGCCCGC
chr3	97704861	97704873	CCACCATGCCCGC
chr3	103621612	103621624	CCACCATGCCCGC
chr3	153078458	153078470	CCACCATGCCCGC
chr3	153846313	153846325	CCACCATGCCCGC
chr3	156429829	156429841	CCACCATGCCCGC
chr3	159735299	159735311	CCACCATGCCCGC
chr3	169767998	169768010	CCACCATGCCCGC
chr3	174372676	174372688	CCACCATGCCCGC
chr3	176072182	176072194	CCACCATGCCCGC
chr3	185942240	185942252	CCACCATGCCCGC
chr3	186311103	186311115	CCACCATGCCCGC
chr4	423633	423645	CCACCATGCCCGC
chr4	585898	585910	CCACCATGCCCGC
chr4	785593	785605	CCACCATGCCCGC
chr4	2468493	2468505	CCACCATGCCCGC
chr4	6382652	6382664	CCACCATGCCCGC
chr4	13567339	13567351	CCACCATGCCCGC
chr4	15096927	15096939	CCACCATGCCCGC
chr4	17836966	17836978	CCACCATGCCCGC
chr4	39441709	39441721	CCACCATGCCCGC
chr4	39963029	39963041	CCACCATGCCCGC
chr4	44215105	44215117	CCACCATGCCCGC
chr4	56266755	56266767	CCACCATGCCCGC
chr4	75221230	75221242	CCACCATGCCCGC
chr4	76785176	76785188	CCACCATGCCCGC
chr4	77470672	77470684	CCACCATGCCCGC
chr4	86351723	86351735	CCACCATGCCCGC
chr4	99073242	99073254	CCACCATGCCCGC
chr4	113732242	113732254	CCACCATGCCCGC
chr4	119439663	119439675	CCACCATGCCCGC
chr4	124617080	124617092	CCACCATGCCCGC
chr4	162537389	162537401	CCACCATGCCCGC
chr4	170161498	170161510	CCACCATGCCCGC
chr4	174294084	174294096	CCACCATGCCCGC
chr4	177721552	177721564	CCACCATGCCCGC
chr4	182817029	182817041	CCACCATGCCCGC
chr5	36856542	36856554	CCACCATGCCCGC
chr5	45173102	45173114	CCACCATGCCCGC
chr5	54887989	54888001	CCACCATGCCCGC
chr5	72299290	72299302	CCACCATGCCCGC
chr5	78905281	78905293	CCACCATGCCCGC
chr5	80689973	80689985	CCACCATGCCCGC
chr5	98295452	98295464	CCACCATGCCCGC
chr5	105666874	105666886	CCACCATGCCCGC
chr5	120245261	120245273	CCACCATGCCCGC
chr5	140232614	140232626	CCACCATGCCCGC
chr5	150424801	150424813	CCACCATGCCCGC
chr5	154285841	154285853	CCACCATGCCCGC
chr5	166324966	166324978	CCACCATGCCCGC
chr6	900033	900045	CCACCATGCCCGC
chr6	2747730	2747742	CCACCATGCCCGC
chr6	6321751	6321763	CCACCATGCCCGC
chr6	7381912	7381924	CCACCATGCCCGC
chr6	10305082	10305094	CCACCATGCCCGC
chr6	10802819	10802831	CCACCATGCCCGC
chr6	17195259	17195271	CCACCATGCCCGC
chr6	29632269	29632281	CCACCATGCCCGC
chr6	43495251	43495263	CCACCATGCCCGC
chr6	63937776	63937788	CCACCATGCCCGC
chr6	64365119	64365131	CCACCATGCCCGC
chr6	74070409	74070421	CCACCATGCCCGC
chr6	81024178	81024190	CCACCATGCCCGC
chr6	100158719	100158731	CCACCATGCCCGC
chr6	107317914	107317926	CCACCATGCCCGC
chr6	134159914	134159926	CCACCATGCCCGC
chr6	151993893	151993905	CCACCATGCCCGC
chr7	22897435	22897447	CCACCATGCCCGC
chr7	43783513	43783525	CCACCATGCCCGC
chr7	63557021	63557033	CCACCATGCCCGC
chr7	73293416	73293428	CCACCATGCCCGC
chr7	73685227	73685239	CCACCATGCCCGC
chr7	75977723	75977735	CCACCATGCCCGC
chr7	77335366	77335378	CCACCATGCCCGC
chr7	81178256	81178268	CCACCATGCCCGC
chr7	82103374	82103386	CCACCATGCCCGC
chr7	87544937	87544949	CCACCATGCCCGC
chr7	89567370	89567382	CCACCATGCCCGC
chr7	92493516	92493528	CCACCATGCCCGC
chr7	100126734	100126746	CCACCATGCCCGC
chr7	101074226	101074238	CCACCATGCCCGC
chr7	101286880	101286892	CCACCATGCCCGC
chr7	106683739	106683751	CCACCATGCCCGC
chr7	107244201	107244213	CCACCATGCCCGC
chr7	107569223	107569235	CCACCATGCCCGC
chr7	123212346	123212358	CCACCATGCCCGC
chr7	133867664	133867676	CCACCATGCCCGC
chr7	134711311	134711323	CCACCATGCCCGC
chr7	140238457	140238469	CCACCATGCCCGC
chr7	142959791	142959803	CCACCATGCCCGC
chr8	10113433	10113445	CCACCATGCCCGC
chr8	13088256	13088268	CCACCATGCCCGC
chr8	13395313	13395325	CCACCATGCCCGC
chr8	18403656	18403668	CCACCATGCCCGC
chr8	30294589	30294601	CCACCATGCCCGC
chr8	34370543	34370555	CCACCATGCCCGC
chr8	52678554	52678566	CCACCATGCCCGC
chr8	99767023	99767035	CCACCATGCCCGC
chr8	121066259	121066271	CCACCATGCCCGC
chr8	124555197	124555209	CCACCATGCCCGC
chr8	140982186	140982198	CCACCATGCCCGC
chr8	142053173	142053185	CCACCATGCCCGC
chr9	6886463	6886475	CCACCATGCCCGC
chr9	15880605	15880617	CCACCATGCCCGC
chr9	17606374	17606386	CCACCATGCCCGC
chr9	19204526	19204538	CCACCATGCCCGC
chr9	34134972	34134984	CCACCATGCCCGC
chr9	36284277	36284289	CCACCATGCCCGC
chr9	36562131	36562143	CCACCATGCCCGC
chr9	39272093	39272105	CCACCATGCCCGC
chr9	39801346	39801358	CCACCATGCCCGC
chr9	80270033	80270045	CCACCATGCCCGC
chr9	84454519	84454531	CCACCATGCCCGC
chr9	85045628	85045640	CCACCATGCCCGC
chr9	94893012	94893024	CCACCATGCCCGC
chr9	96196893	96196905	CCACCATGCCCGC
chr9	97301604	97301616	CCACCATGCCCGC
chr9	99093465	99093477	CCACCATGCCCGC
chr9	99494356	99494368	CCACCATGCCCGC
chr9	108666622	108666634	CCACCATGCCCGC
chr9	126731276	126731288	CCACCATGCCCGC
chr9	130519075	130519087	CCACCATGCCCGC
chr10	5683215	5683227	CCACCATGCCCGC
chr10	14593294	14593306	CCACCATGCCCGC
chr10	29068811	29068823	CCACCATGCCCGC
chr10	31650272	31650284	CCACCATGCCCGC
chr10	34889866	34889878	CCACCATGCCCGC
chr10	38125353	38125365	CCACCATGCCCGC
chr10	70745439	70745451	CCACCATGCCCGC
chr10	73925025	73925037	CCACCATGCCCGC
chr10	82155092	82155104	CCACCATGCCCGC
chr10	88176173	88176185	CCACCATGCCCGC
chr10	91911423	91911435	CCACCATGCCCGC
chr10	94366685	94366697	CCACCATGCCCGC
chr10	95063475	95063487	CCACCATGCCCGC
chr10	99249986	99249998	CCACCATGCCCGC
chr10	133846744	133846756	CCACCATGCCCGC
chr11	26360852	26360864	CCACCATGCCCGC
chr11	30033180	30033192	CCACCATGCCCGC
chr11	59577003	59577015	CCACCATGCCCGC
chr11	62065467	62065479	CCACCATGCCCGC
chr11	67421107	67421119	CCACCATGCCCGC
chr11	67961809	67961821	CCACCATGCCCGC
chr11	72261523	72261535	CCACCATGCCCGC
chr11	113240128	113240140	CCACCATGCCCGC
chr11	114674585	114674597	CCACCATGCCCGC
chr11	118161076	118161088	CCACCATGCCCGC
chr11	119140081	119140093	CCACCATGCCCGC
chr11	125523260	125523272	CCACCATGCCCGC
chr11	126004890	126004902	CCACCATGCCCGC
chr12	12973586	12973598	CCACCATGCCCGC
chr12	22741594	22741606	CCACCATGCCCGC
chr12	27359638	27359650	CCACCATGCCCGC
chr12	42666283	42666295	CCACCATGCCCGC
chr12	50918661	50918673	CCACCATGCCCGC
chr12	53780426	53780438	CCACCATGCCCGC
chr12	57960483	57960495	CCACCATGCCCGC
chr12	58077087	58077099	CCACCATGCCCGC
chr12	69197121	69197133	CCACCATGCCCGC
chr12	69412235	69412247	CCACCATGCCCGC
chr12	70061361	70061373	CCACCATGCCCGC
chr12	72258437	72258449	CCACCATGCCCGC
chr12	78665010	78665022	CCACCATGCCCGC
chr12	95999443	95999455	CCACCATGCCCGC
chr12	112287983	112287995	CCACCATGCCCGC
chr12	112582225	112582237	CCACCATGCCCGC
chr12	119205074	119205086	CCACCATGCCCGC
chr12	123148065	123148077	CCACCATGCCCGC
chr12	123975582	123975594	CCACCATGCCCGC
chr13	37317599	37317611	CCACCATGCCCGC
chr14	23506814	23506826	CCACCATGCCCGC
chr14	29953414	29953426	CCACCATGCCCGC
chr14	47716658	47716670	CCACCATGCCCGC
chr14	50645351	50645363	CCACCATGCCCGC
chr14	62208372	62208384	CCACCATGCCCGC
chr14	71341060	71341072	CCACCATGCCCGC
chr14	74788358	74788370	CCACCATGCCCGC
chr14	77585642	77585654	CCACCATGCCCGC
chr14	96582511	96582523	CCACCATGCCCGC
chr15	28832376	28832388	CCACCATGCCCGC
chr15	43197220	43197232	CCACCATGCCCGC
chr15	63819244	63819256	CCACCATGCCCGC
chr15	72936024	72936036	CCACCATGCCCGC
chr15	75052454	75052466	CCACCATGCCCGC
chr15	77547060	77547072	CCACCATGCCCGC
chr15	101797923	101797935	CCACCATGCCCGC
chr16	9264957	9264969	CCACCATGCCCGC
chr16	12044312	12044324	CCACCATGCCCGC
chr16	14506131	14506143	CCACCATGCCCGC
chr16	14747335	14747347	CCACCATGCCCGC
chr16	16847488	16847500	CCACCATGCCCGC
chr16	19010728	19010740	CCACCATGCCCGC
chr16	19430200	19430212	CCACCATGCCCGC
chr16	30598053	30598065	CCACCATGCCCGC
chr16	48668008	48668020	CCACCATGCCCGC
chr16	53385053	53385065	CCACCATGCCCGC
chr16	56568810	56568822	CCACCATGCCCGC
chr16	71847130	71847142	CCACCATGCCCGC
chr16	78333575	78333587	CCACCATGCCCGC
chr17	1814225	1814237	CCACCATGCCCGC
chr17	1977521	1977533	CCACCATGCCCGC
chr17	3687839	3687851	CCACCATGCCCGC
chr17	4532335	4532347	CCACCATGCCCGC
chr17	16478691	16478703	CCACCATGCCCGC
chr17	27152943	27152955	CCACCATGCCCGC
chr17	27677813	27677825	CCACCATGCCCGC
chr17	31444344	31444356	CCACCATGCCCGC
chr17	38552382	38552394	CCACCATGCCCGC
chr17	42331493	42331505	CCACCATGCCCGC
chr17	47212791	47212803	CCACCATGCCCGC
chr17	53774863	53774875	CCACCATGCCCGC
chr17	58623066	58623078	CCACCATGCCCGC
chr17	63485562	63485574	CCACCATGCCCGC
chr18	372702	372714	CCACCATGCCCGC
chr18	9005455	9005467	CCACCATGCCCGC
chr18	14897465	14897477	CCACCATGCCCGC
chr18	34800940	34800952	CCACCATGCCCGC
chr18	51180084	51180096	CCACCATGCCCGC
chr18	54199061	54199073	CCACCATGCCCGC
chr18	57667979	57667991	CCACCATGCCCGC
chr19	2753747	2753759	CCACCATGCCCGC
chr19	4964813	4964825	CCACCATGCCCGC
chr19	5198245	5198257	CCACCATGCCCGC
chr19	6920515	6920527	CCACCATGCCCGC
chr19	10076660	10076672	CCACCATGCCCGC
chr19	13429853	13429865	CCACCATGCCCGC
chr19	17825943	17825955	CCACCATGCCCGC
chr19	18411534	18411546	CCACCATGCCCGC
chr19	19071630	19071642	CCACCATGCCCGC
chr19	20222818	20222830	CCACCATGCCCGC
chr19	28415412	28415424	CCACCATGCCCGC
chr19	34865022	34865034	CCACCATGCCCGC
chr19	35004320	35004332	CCACCATGCCCGC
chr19	39539491	39539503	CCACCATGCCCGC
chr19	40990901	40990913	CCACCATGCCCGC
chr19	48109363	48109375	CCACCATGCCCGC
chr19	49515225	49515237	CCACCATGCCCGC
chr19	52368635	52368647	CCACCATGCCCGC
chr19	53089580	53089592	CCACCATGCCCGC
chr19	55484894	55484906	CCACCATGCCCGC
chr20	359818	359830	CCACCATGCCCGC
chr20	30649893	30649905	CCACCATGCCCGC
chr20	50615612	50615624	CCACCATGCCCGC
chr20	59811761	59811773	CCACCATGCCCGC
chr21	14981006	14981018	CCACCATGCCCGC
chr21	32022779	32022791	CCACCATGCCCGC
chr21	35039273	35039285	CCACCATGCCCGC
chr21	35577947	35577959	CCACCATGCCCGC
chr21	40595925	40595937	CCACCATGCCCGC
chr21	44108080	44108092	CCACCATGCCCGC
chr21	44595531	44595543	CCACCATGCCCGC
chr22	20916822	20916834	CCACCATGCCCGC
chr22	23927609	23927621	CCACCATGCCCGC
chr22	24811714	24811726	CCACCATGCCCGC
chr22	26608539	26608551	CCACCATGCCCGC
chr22	28195682	28195694	CCACCATGCCCGC
chr22	29273562	29273574	CCACCATGCCCGC
chr22	32114064	32114076	CCACCATGCCCGC
chr22	44826088	44826100	CCACCATGCCCGC
chr22	47167642	47167654	CCACCATGCCCGC
chrX	1851870	1851882	CCACCATGCCCGC
chrX	1989276	1989288	CCACCATGCCCGC
chrX	16912358	16912370	CCACCATGCCCGC
chrX	38632092	38632104	CCACCATGCCCGC
chrX	43624506	43624518	CCACCATGCCCGC
chrX	46715053	46715065	CCACCATGCCCGC
chrX	47957435	47957447	CCACCATGCCCGC
chrX	96114925	96114937	CCACCATGCCCGC
chrX	107100661	107100673	CCACCATGCCCGC
chrX	113327988	113328000	CCACCATGCCCGC
chrX	118933531	118933543	CCACCATGCCCGC
chrX	128908808	128908820	CCACCATGCCCGC
chrX	132704380	132704392	CCACCATGCCCGC
chrX	152817862	152817874	CCACCATGCCCGC
chrY	1801870	1801882	CCACCATGCCCGC
chrY	1939276	1939288	CCACCATGCCCGC
chrY	20508161	20508173	CCACCATGCCCGC
chr1_gl000192_random	543207	543219	CCACCATGCCCGC
chr6_apd_hap1	935790	935802	CCACCATGCCCGC
chr6_cox_hap2	1151064	1151076	CCACCATGCCCGC
chr6_dbb_hap3	935619	935631	CCACCATGCCCGC
chr6_mann_hap4	935226	935238	CCACCATGCCCGC
chr6_mcf_hap5	935455	935467	CCACCATGCCCGC
chr6_qbl_hap6	935585	935597	CCACCATGCCCGC
chr6_ssto_hap7	972820	972832	CCACCATGCCCGC
chr17_ctg5_hap1	369247	369259	CCACCATGCCCGC
