# Supplementary material for: Cancer Associated PRDM9: Implications for Linking Genomic Instability and Meiotic Recombination
Source: Int J Mol Sci. 2023 Nov 20;24(22):16522. doi: 10.3390/ijms242216522 (PMC10671843; doi:10.3390/ijms242216522)
Supplement: Supplementary file 1 [file ijms-24-16522-s001.zip › Supplemntary file 1/BRC100/CCACCATGCCCTC.bed]

chr1	6968407	6968419	CCACCATGCCCTC
chr1	10479975	10479987	CCACCATGCCCTC
chr1	11990460	11990472	CCACCATGCCCTC
chr1	12669924	12669936	CCACCATGCCCTC
chr1	46915015	46915027	CCACCATGCCCTC
chr1	58163909	58163921	CCACCATGCCCTC
chr1	62301226	62301238	CCACCATGCCCTC
chr1	151536590	151536602	CCACCATGCCCTC
chr1	164558074	164558086	CCACCATGCCCTC
chr1	166008004	166008016	CCACCATGCCCTC
chr1	174451900	174451912	CCACCATGCCCTC
chr1	212334110	212334122	CCACCATGCCCTC
chr1	228213200	228213212	CCACCATGCCCTC
chr1	233088407	233088419	CCACCATGCCCTC
chr2	11086560	11086572	CCACCATGCCCTC
chr2	20392151	20392163	CCACCATGCCCTC
chr2	20709168	20709180	CCACCATGCCCTC
chr2	53605702	53605714	CCACCATGCCCTC
chr2	88914215	88914227	CCACCATGCCCTC
chr2	99172230	99172242	CCACCATGCCCTC
chr2	104416207	104416219	CCACCATGCCCTC
chr2	157505563	157505575	CCACCATGCCCTC
chr2	235941772	235941784	CCACCATGCCCTC
chr3	5676220	5676232	CCACCATGCCCTC
chr3	26067011	26067023	CCACCATGCCCTC
chr3	42028905	42028917	CCACCATGCCCTC
chr3	48451829	48451841	CCACCATGCCCTC
chr3	58753406	58753418	CCACCATGCCCTC
chr3	125679169	125679181	CCACCATGCCCTC
chr3	140253934	140253946	CCACCATGCCCTC
chr3	188024122	188024134	CCACCATGCCCTC
chr3	191776307	191776319	CCACCATGCCCTC
chr4	375483	375495	CCACCATGCCCTC
chr4	23083637	23083649	CCACCATGCCCTC
chr4	69907534	69907546	CCACCATGCCCTC
chr4	96325913	96325925	CCACCATGCCCTC
chr4	109237081	109237093	CCACCATGCCCTC
chr4	145657438	145657450	CCACCATGCCCTC
chr4	147431565	147431577	CCACCATGCCCTC
chr4	185111866	185111878	CCACCATGCCCTC
chr5	15831990	15832002	CCACCATGCCCTC
chr5	17951978	17951990	CCACCATGCCCTC
chr5	41647064	41647076	CCACCATGCCCTC
chr5	52919699	52919711	CCACCATGCCCTC
chr5	78271098	78271110	CCACCATGCCCTC
chr5	124921686	124921698	CCACCATGCCCTC
chr5	148672636	148672648	CCACCATGCCCTC
chr5	149759734	149759746	CCACCATGCCCTC
chr6	31108981	31108993	CCACCATGCCCTC
chr6	33312211	33312223	CCACCATGCCCTC
chr6	40327150	40327162	CCACCATGCCCTC
chr6	43188874	43188886	CCACCATGCCCTC
chr6	87550918	87550930	CCACCATGCCCTC
chr6	87781143	87781155	CCACCATGCCCTC
chr6	99381317	99381329	CCACCATGCCCTC
chr6	99577292	99577304	CCACCATGCCCTC
chr6	124077993	124078005	CCACCATGCCCTC
chr6	140526970	140526982	CCACCATGCCCTC
chr6	150007607	150007619	CCACCATGCCCTC
chr6	167325461	167325473	CCACCATGCCCTC
chr7	6870525	6870537	CCACCATGCCCTC
chr7	29999171	29999183	CCACCATGCCCTC
chr7	44051344	44051356	CCACCATGCCCTC
chr7	66755605	66755617	CCACCATGCCCTC
chr7	68883771	68883783	CCACCATGCCCTC
chr7	75135253	75135265	CCACCATGCCCTC
chr7	102205601	102205613	CCACCATGCCCTC
chr7	102304684	102304696	CCACCATGCCCTC
chr7	124837302	124837314	CCACCATGCCCTC
chr7	157473615	157473627	CCACCATGCCCTC
chr8	20042445	20042457	CCACCATGCCCTC
chr8	40577513	40577525	CCACCATGCCCTC
chr8	122514699	122514711	CCACCATGCCCTC
chr8	127500819	127500831	CCACCATGCCCTC
chr9	27464482	27464494	CCACCATGCCCTC
chr9	34709716	34709728	CCACCATGCCCTC
chr9	95828351	95828363	CCACCATGCCCTC
chr9	128791044	128791056	CCACCATGCCCTC
chr10	774804	774816	CCACCATGCCCTC
chr10	774852	774864	CCACCATGCCCTC
chr10	774977	774989	CCACCATGCCCTC
chr10	2442854	2442866	CCACCATGCCCTC
chr10	5650818	5650830	CCACCATGCCCTC
chr10	18784587	18784599	CCACCATGCCCTC
chr10	29787965	29787977	CCACCATGCCCTC
chr10	48173428	48173440	CCACCATGCCCTC
chr10	68885531	68885543	CCACCATGCCCTC
chr10	103020406	103020418	CCACCATGCCCTC
chr10	118477940	118477952	CCACCATGCCCTC
chr10	126337182	126337194	CCACCATGCCCTC
chr11	1577834	1577846	CCACCATGCCCTC
chr11	20781725	20781737	CCACCATGCCCTC
chr11	63301966	63301978	CCACCATGCCCTC
chr11	65209403	65209415	CCACCATGCCCTC
chr11	74179250	74179262	CCACCATGCCCTC
chr11	76986729	76986741	CCACCATGCCCTC
chr11	91963610	91963622	CCACCATGCCCTC
chr11	104978837	104978849	CCACCATGCCCTC
chr11	116461067	116461079	CCACCATGCCCTC
chr11	120160195	120160207	CCACCATGCCCTC
chr11	133945607	133945619	CCACCATGCCCTC
chr12	29583586	29583598	CCACCATGCCCTC
chr12	42422309	42422321	CCACCATGCCCTC
chr12	56355370	56355382	CCACCATGCCCTC
chr12	95811428	95811440	CCACCATGCCCTC
chr12	129447397	129447409	CCACCATGCCCTC
chr13	43440162	43440174	CCACCATGCCCTC
chr13	50460372	50460384	CCACCATGCCCTC
chr13	111602878	111602890	CCACCATGCCCTC
chr14	55980765	55980777	CCACCATGCCCTC
chr14	93191588	93191600	CCACCATGCCCTC
chr15	29713101	29713113	CCACCATGCCCTC
chr15	30163599	30163611	CCACCATGCCCTC
chr15	32441047	32441059	CCACCATGCCCTC
chr15	38214008	38214020	CCACCATGCCCTC
chr15	39994328	39994340	CCACCATGCCCTC
chr15	90312430	90312442	CCACCATGCCCTC
chr15	94307097	94307109	CCACCATGCCCTC
chr15	97450687	97450699	CCACCATGCCCTC
chr16	8749822	8749834	CCACCATGCCCTC
chr16	12484502	12484514	CCACCATGCCCTC
chr16	14861002	14861014	CCACCATGCCCTC
chr16	15047609	15047621	CCACCATGCCCTC
chr16	16446151	16446163	CCACCATGCCCTC
chr16	16489513	16489525	CCACCATGCCCTC
chr16	23217255	23217267	CCACCATGCCCTC
chr16	58927229	58927241	CCACCATGCCCTC
chr16	89589265	89589277	CCACCATGCCCTC
chr17	6577682	6577694	CCACCATGCCCTC
chr17	48433814	48433826	CCACCATGCCCTC
chr17	64838215	64838227	CCACCATGCCCTC
chr17	79360081	79360093	CCACCATGCCCTC
chr18	8513810	8513822	CCACCATGCCCTC
chr18	32637264	32637276	CCACCATGCCCTC
chr18	32897418	32897430	CCACCATGCCCTC
chr18	33629154	33629166	CCACCATGCCCTC
chr18	45873627	45873639	CCACCATGCCCTC
chr18	56072310	56072322	CCACCATGCCCTC
chr18	66440318	66440330	CCACCATGCCCTC
chr18	77096100	77096112	CCACCATGCCCTC
chr19	15276227	15276239	CCACCATGCCCTC
chr19	30885481	30885493	CCACCATGCCCTC
chr19	31872191	31872203	CCACCATGCCCTC
chr19	34189735	34189747	CCACCATGCCCTC
chr20	12302321	12302333	CCACCATGCCCTC
chr20	20911529	20911541	CCACCATGCCCTC
chr22	27417117	27417129	CCACCATGCCCTC
chr22	37320446	37320458	CCACCATGCCCTC
chr22	38823255	38823267	CCACCATGCCCTC
chr22	42678274	42678286	CCACCATGCCCTC
chr22	43439624	43439636	CCACCATGCCCTC
chr22	50467009	50467021	CCACCATGCCCTC
chrX	2464185	2464197	CCACCATGCCCTC
chrX	18936012	18936024	CCACCATGCCCTC
chrX	39594332	39594344	CCACCATGCCCTC
chrX	57254420	57254432	CCACCATGCCCTC
chrX	65683073	65683085	CCACCATGCCCTC
chrY	2414185	2414197	CCACCATGCCCTC
chrY	7129988	7130000	CCACCATGCCCTC
chr6_apd_hap1	4599003	4599015	CCACCATGCCCTC
chr6_cox_hap2	2623700	2623712	CCACCATGCCCTC
chr6_cox_hap2	4756019	4756031	CCACCATGCCCTC
chr6_dbb_hap3	2406116	2406128	CCACCATGCCCTC
chr6_dbb_hap3	4593527	4593539	CCACCATGCCCTC
chr6_mann_hap4	2457341	2457353	CCACCATGCCCTC
chr6_mcf_hap5	2490918	2490930	CCACCATGCCCTC
chr6_mcf_hap5	4785956	4785968	CCACCATGCCCTC
chr6_qbl_hap6	2404828	2404840	CCACCATGCCCTC
chr6_qbl_hap6	4544457	4544469	CCACCATGCCCTC
chr17_gl000205_random	103952	103964	CCACCATGCCCTC
