# Supplementary material for: Cancer Associated PRDM9: Implications for Linking Genomic Instability and Meiotic Recombination
Source: Int J Mol Sci. 2023 Nov 20;24(22):16522. doi: 10.3390/ijms242216522 (PMC10671843; doi:10.3390/ijms242216522)
Supplement: Supplementary file 1 [file ijms-24-16522-s001.zip › Supplemntary file 1/BRC100/CCACCATGGCCAC.bed]

chr1	12450886	12450898	CCACCATGGCCAC
chr1	15736463	15736475	CCACCATGGCCAC
chr1	26224499	26224511	CCACCATGGCCAC
chr1	26967008	26967020	CCACCATGGCCAC
chr1	28981320	28981332	CCACCATGGCCAC
chr1	51631979	51631991	CCACCATGGCCAC
chr1	62098089	62098101	CCACCATGGCCAC
chr1	71027130	71027142	CCACCATGGCCAC
chr1	72780299	72780311	CCACCATGGCCAC
chr1	81041883	81041895	CCACCATGGCCAC
chr1	88268255	88268267	CCACCATGGCCAC
chr1	91928129	91928141	CCACCATGGCCAC
chr1	94629411	94629423	CCACCATGGCCAC
chr1	96112069	96112081	CCACCATGGCCAC
chr1	108563160	108563172	CCACCATGGCCAC
chr1	115550170	115550182	CCACCATGGCCAC
chr1	152790914	152790926	CCACCATGGCCAC
chr1	157793626	157793638	CCACCATGGCCAC
chr1	160730943	160730955	CCACCATGGCCAC
chr1	161170834	161170846	CCACCATGGCCAC
chr1	172659198	172659210	CCACCATGGCCAC
chr1	205503872	205503884	CCACCATGGCCAC
chr1	208368299	208368311	CCACCATGGCCAC
chr1	232334348	232334360	CCACCATGGCCAC
chr1	247870283	247870295	CCACCATGGCCAC
chr1	247947597	247947609	CCACCATGGCCAC
chr2	3968019	3968031	CCACCATGGCCAC
chr2	4533698	4533710	CCACCATGGCCAC
chr2	17279855	17279867	CCACCATGGCCAC
chr2	49771691	49771703	CCACCATGGCCAC
chr2	52878582	52878594	CCACCATGGCCAC
chr2	75621388	75621400	CCACCATGGCCAC
chr2	80007384	80007396	CCACCATGGCCAC
chr2	83389071	83389083	CCACCATGGCCAC
chr2	92219352	92219364	CCACCATGGCCAC
chr2	110020341	110020353	CCACCATGGCCAC
chr2	110748500	110748512	CCACCATGGCCAC
chr2	112368281	112368293	CCACCATGGCCAC
chr2	151688402	151688414	CCACCATGGCCAC
chr2	154968816	154968828	CCACCATGGCCAC
chr2	156779978	156779990	CCACCATGGCCAC
chr2	173149663	173149675	CCACCATGGCCAC
chr2	177445351	177445363	CCACCATGGCCAC
chr2	206639007	206639019	CCACCATGGCCAC
chr2	214244572	214244584	CCACCATGGCCAC
chr2	221403935	221403947	CCACCATGGCCAC
chr3	483973	483985	CCACCATGGCCAC
chr3	3871751	3871763	CCACCATGGCCAC
chr3	12902395	12902407	CCACCATGGCCAC
chr3	16359770	16359782	CCACCATGGCCAC
chr3	28482556	28482568	CCACCATGGCCAC
chr3	38606668	38606680	CCACCATGGCCAC
chr3	46102881	46102893	CCACCATGGCCAC
chr3	51166275	51166287	CCACCATGGCCAC
chr3	51447639	51447651	CCACCATGGCCAC
chr3	72031218	72031230	CCACCATGGCCAC
chr3	72700625	72700637	CCACCATGGCCAC
chr3	73040373	73040385	CCACCATGGCCAC
chr3	95384418	95384430	CCACCATGGCCAC
chr3	98039482	98039494	CCACCATGGCCAC
chr3	109495300	109495312	CCACCATGGCCAC
chr3	110038990	110039002	CCACCATGGCCAC
chr3	128546040	128546052	CCACCATGGCCAC
chr3	138210816	138210828	CCACCATGGCCAC
chr3	144225304	144225316	CCACCATGGCCAC
chr3	151138920	151138932	CCACCATGGCCAC
chr3	154491373	154491385	CCACCATGGCCAC
chr3	159035881	159035893	CCACCATGGCCAC
chr4	7706180	7706192	CCACCATGGCCAC
chr4	8547112	8547124	CCACCATGGCCAC
chr4	23467222	23467234	CCACCATGGCCAC
chr4	25354181	25354193	CCACCATGGCCAC
chr4	29787888	29787900	CCACCATGGCCAC
chr4	32063655	32063667	CCACCATGGCCAC
chr4	36717983	36717995	CCACCATGGCCAC
chr4	45202199	45202211	CCACCATGGCCAC
chr4	46522099	46522111	CCACCATGGCCAC
chr4	46640886	46640898	CCACCATGGCCAC
chr4	74632408	74632420	CCACCATGGCCAC
chr4	81716155	81716167	CCACCATGGCCAC
chr4	98620403	98620415	CCACCATGGCCAC
chr4	102538175	102538187	CCACCATGGCCAC
chr4	103664154	103664166	CCACCATGGCCAC
chr4	113388121	113388133	CCACCATGGCCAC
chr4	114847147	114847159	CCACCATGGCCAC
chr4	133007393	133007405	CCACCATGGCCAC
chr4	146487182	146487194	CCACCATGGCCAC
chr4	151692950	151692962	CCACCATGGCCAC
chr4	158653218	158653230	CCACCATGGCCAC
chr4	161236987	161236999	CCACCATGGCCAC
chr5	3949743	3949755	CCACCATGGCCAC
chr5	6151815	6151827	CCACCATGGCCAC
chr5	8739613	8739625	CCACCATGGCCAC
chr5	12918042	12918054	CCACCATGGCCAC
chr5	30615669	30615681	CCACCATGGCCAC
chr5	31790531	31790543	CCACCATGGCCAC
chr5	37266566	37266578	CCACCATGGCCAC
chr5	58278595	58278607	CCACCATGGCCAC
chr5	61205893	61205905	CCACCATGGCCAC
chr5	64784691	64784703	CCACCATGGCCAC
chr5	65708546	65708558	CCACCATGGCCAC
chr5	86886813	86886825	CCACCATGGCCAC
chr5	87936276	87936288	CCACCATGGCCAC
chr5	88973567	88973579	CCACCATGGCCAC
chr5	97366836	97366848	CCACCATGGCCAC
chr5	111378625	111378637	CCACCATGGCCAC
chr5	112018359	112018371	CCACCATGGCCAC
chr5	114384866	114384878	CCACCATGGCCAC
chr5	115062575	115062587	CCACCATGGCCAC
chr5	128005613	128005625	CCACCATGGCCAC
chr5	133178649	133178661	CCACCATGGCCAC
chr5	140287316	140287328	CCACCATGGCCAC
chr5	142712056	142712068	CCACCATGGCCAC
chr5	177814990	177815002	CCACCATGGCCAC
chr6	33169184	33169196	CCACCATGGCCAC
chr6	34555383	34555395	CCACCATGGCCAC
chr6	37454359	37454371	CCACCATGGCCAC
chr6	47145483	47145495	CCACCATGGCCAC
chr6	63844157	63844169	CCACCATGGCCAC
chr6	66234922	66234934	CCACCATGGCCAC
chr6	68845927	68845939	CCACCATGGCCAC
chr6	69918025	69918037	CCACCATGGCCAC
chr6	72899452	72899464	CCACCATGGCCAC
chr6	73764815	73764827	CCACCATGGCCAC
chr6	75528648	75528660	CCACCATGGCCAC
chr6	105666595	105666607	CCACCATGGCCAC
chr6	120828676	120828688	CCACCATGGCCAC
chr6	129729923	129729935	CCACCATGGCCAC
chr6	133592878	133592890	CCACCATGGCCAC
chr6	135001619	135001631	CCACCATGGCCAC
chr6	138901703	138901715	CCACCATGGCCAC
chr6	141013029	141013041	CCACCATGGCCAC
chr6	144190984	144190996	CCACCATGGCCAC
chr6	145892902	145892914	CCACCATGGCCAC
chr6	148608598	148608610	CCACCATGGCCAC
chr6	167005318	167005330	CCACCATGGCCAC
chr6	170716247	170716259	CCACCATGGCCAC
chr7	32647760	32647772	CCACCATGGCCAC
chr7	46894728	46894740	CCACCATGGCCAC
chr7	66373268	66373280	CCACCATGGCCAC
chr7	72891951	72891963	CCACCATGGCCAC
chr7	77501501	77501513	CCACCATGGCCAC
chr7	109432281	109432293	CCACCATGGCCAC
chr7	132292948	132292960	CCACCATGGCCAC
chr7	141004344	141004356	CCACCATGGCCAC
chr7	152139623	152139635	CCACCATGGCCAC
chr7	155747070	155747082	CCACCATGGCCAC
chr7	156135647	156135659	CCACCATGGCCAC
chr8	36323242	36323254	CCACCATGGCCAC
chr8	42608420	42608432	CCACCATGGCCAC
chr8	46939657	46939669	CCACCATGGCCAC
chr8	62228073	62228085	CCACCATGGCCAC
chr8	62377287	62377299	CCACCATGGCCAC
chr8	70338420	70338432	CCACCATGGCCAC
chr8	82192826	82192838	CCACCATGGCCAC
chr8	91423852	91423864	CCACCATGGCCAC
chr8	97903724	97903736	CCACCATGGCCAC
chr8	104649423	104649435	CCACCATGGCCAC
chr8	114949201	114949213	CCACCATGGCCAC
chr8	133313597	133313609	CCACCATGGCCAC
chr8	134193929	134193941	CCACCATGGCCAC
chr8	137542388	137542400	CCACCATGGCCAC
chr8	138226690	138226702	CCACCATGGCCAC
chr8	140138163	140138175	CCACCATGGCCAC
chr9	14577146	14577158	CCACCATGGCCAC
chr9	28511466	28511478	CCACCATGGCCAC
chr9	32354754	32354766	CCACCATGGCCAC
chr9	33209929	33209941	CCACCATGGCCAC
chr9	69774310	69774322	CCACCATGGCCAC
chr9	70140985	70140997	CCACCATGGCCAC
chr9	70391463	70391475	CCACCATGGCCAC
chr9	79973022	79973034	CCACCATGGCCAC
chr9	87987039	87987051	CCACCATGGCCAC
chr9	88392415	88392427	CCACCATGGCCAC
chr9	95116701	95116713	CCACCATGGCCAC
chr9	115137321	115137333	CCACCATGGCCAC
chr9	129332168	129332180	CCACCATGGCCAC
chr9	132537179	132537191	CCACCATGGCCAC
chr9	139557526	139557538	CCACCATGGCCAC
chr10	10808639	10808651	CCACCATGGCCAC
chr10	13046777	13046789	CCACCATGGCCAC
chr10	16682995	16683007	CCACCATGGCCAC
chr10	33087307	33087319	CCACCATGGCCAC
chr10	43341254	43341266	CCACCATGGCCAC
chr10	44007145	44007157	CCACCATGGCCAC
chr10	50200914	50200926	CCACCATGGCCAC
chr10	53168491	53168503	CCACCATGGCCAC
chr10	85732911	85732923	CCACCATGGCCAC
chr10	86643430	86643442	CCACCATGGCCAC
chr10	92366682	92366694	CCACCATGGCCAC
chr10	92416640	92416652	CCACCATGGCCAC
chr10	92459984	92459996	CCACCATGGCCAC
chr10	99875428	99875440	CCACCATGGCCAC
chr10	105272834	105272846	CCACCATGGCCAC
chr10	107183401	107183413	CCACCATGGCCAC
chr10	108080146	108080158	CCACCATGGCCAC
chr10	111073645	111073657	CCACCATGGCCAC
chr10	111598843	111598855	CCACCATGGCCAC
chr10	117032731	117032743	CCACCATGGCCAC
chr10	135311871	135311883	CCACCATGGCCAC
chr11	1272752	1272764	CCACCATGGCCAC
chr11	17632114	17632126	CCACCATGGCCAC
chr11	27572380	27572392	CCACCATGGCCAC
chr11	38555619	38555631	CCACCATGGCCAC
chr11	64970064	64970076	CCACCATGGCCAC
chr11	70806455	70806467	CCACCATGGCCAC
chr11	83216421	83216433	CCACCATGGCCAC
chr11	109368566	109368578	CCACCATGGCCAC
chr11	113133733	113133745	CCACCATGGCCAC
chr11	117081225	117081237	CCACCATGGCCAC
chr11	123876277	123876289	CCACCATGGCCAC
chr12	2776434	2776446	CCACCATGGCCAC
chr12	14448044	14448056	CCACCATGGCCAC
chr12	23273175	23273187	CCACCATGGCCAC
chr12	30479908	30479920	CCACCATGGCCAC
chr12	47122932	47122944	CCACCATGGCCAC
chr12	47256634	47256646	CCACCATGGCCAC
chr12	59584519	59584531	CCACCATGGCCAC
chr12	61221813	61221825	CCACCATGGCCAC
chr12	86472503	86472515	CCACCATGGCCAC
chr12	93295113	93295125	CCACCATGGCCAC
chr12	105999059	105999071	CCACCATGGCCAC
chr12	108504188	108504200	CCACCATGGCCAC
chr12	111827684	111827696	CCACCATGGCCAC
chr12	114542342	114542354	CCACCATGGCCAC
chr13	24923618	24923630	CCACCATGGCCAC
chr13	26718354	26718366	CCACCATGGCCAC
chr13	49945474	49945486	CCACCATGGCCAC
chr13	52540873	52540885	CCACCATGGCCAC
chr13	56162198	56162210	CCACCATGGCCAC
chr13	66754139	66754151	CCACCATGGCCAC
chr13	70075518	70075530	CCACCATGGCCAC
chr13	96357446	96357458	CCACCATGGCCAC
chr13	98241600	98241612	CCACCATGGCCAC
chr13	111445890	111445902	CCACCATGGCCAC
chr14	25752260	25752272	CCACCATGGCCAC
chr14	27588940	27588952	CCACCATGGCCAC
chr14	27987629	27987641	CCACCATGGCCAC
chr14	46446618	46446630	CCACCATGGCCAC
chr14	54106454	54106466	CCACCATGGCCAC
chr14	63326072	63326084	CCACCATGGCCAC
chr14	70289908	70289920	CCACCATGGCCAC
chr14	70900466	70900478	CCACCATGGCCAC
chr14	72404735	72404747	CCACCATGGCCAC
chr14	80693051	80693063	CCACCATGGCCAC
chr14	82310771	82310783	CCACCATGGCCAC
chr14	96605794	96605806	CCACCATGGCCAC
chr15	29117872	29117884	CCACCATGGCCAC
chr15	31159077	31159089	CCACCATGGCCAC
chr15	31741911	31741923	CCACCATGGCCAC
chr15	40390330	40390342	CCACCATGGCCAC
chr15	40434084	40434096	CCACCATGGCCAC
chr15	40608643	40608655	CCACCATGGCCAC
chr15	47253470	47253482	CCACCATGGCCAC
chr15	65686239	65686251	CCACCATGGCCAC
chr15	71607795	71607807	CCACCATGGCCAC
chr15	78522837	78522849	CCACCATGGCCAC
chr15	83713115	83713127	CCACCATGGCCAC
chr15	84037224	84037236	CCACCATGGCCAC
chr15	88795866	88795878	CCACCATGGCCAC
chr16	1239033	1239045	CCACCATGGCCAC
chr16	19050747	19050759	CCACCATGGCCAC
chr16	19286466	19286478	CCACCATGGCCAC
chr16	49945334	49945346	CCACCATGGCCAC
chr16	55172207	55172219	CCACCATGGCCAC
chr16	68243360	68243372	CCACCATGGCCAC
chr17	33560855	33560867	CCACCATGGCCAC
chr17	35280791	35280803	CCACCATGGCCAC
chr17	61516312	61516324	CCACCATGGCCAC
chr17	70290070	70290082	CCACCATGGCCAC
chr17	72365076	72365088	CCACCATGGCCAC
chr17	79917056	79917068	CCACCATGGCCAC
chr18	1934050	1934062	CCACCATGGCCAC
chr18	2834779	2834791	CCACCATGGCCAC
chr18	22353892	22353904	CCACCATGGCCAC
chr18	22494284	22494296	CCACCATGGCCAC
chr18	29235248	29235260	CCACCATGGCCAC
chr18	36275810	36275822	CCACCATGGCCAC
chr18	40979919	40979931	CCACCATGGCCAC
chr18	47387418	47387430	CCACCATGGCCAC
chr19	7755649	7755661	CCACCATGGCCAC
chr19	30225761	30225773	CCACCATGGCCAC
chr19	33711847	33711859	CCACCATGGCCAC
chr19	36653078	36653090	CCACCATGGCCAC
chr19	38654364	38654376	CCACCATGGCCAC
chr19	44317698	44317710	CCACCATGGCCAC
chr19	50745050	50745062	CCACCATGGCCAC
chr20	24309457	24309469	CCACCATGGCCAC
chr20	24918448	24918460	CCACCATGGCCAC
chr20	25125186	25125198	CCACCATGGCCAC
chr20	32317856	32317868	CCACCATGGCCAC
chr20	44815910	44815922	CCACCATGGCCAC
chr20	46384556	46384568	CCACCATGGCCAC
chr20	47195232	47195244	CCACCATGGCCAC
chr20	57320919	57320931	CCACCATGGCCAC
chr21	14697634	14697646	CCACCATGGCCAC
chr21	18713761	18713773	CCACCATGGCCAC
chr21	26993609	26993621	CCACCATGGCCAC
chr21	29591930	29591942	CCACCATGGCCAC
chr21	32571787	32571799	CCACCATGGCCAC
chr21	34720609	34720621	CCACCATGGCCAC
chr22	17418434	17418446	CCACCATGGCCAC
chr22	23091504	23091516	CCACCATGGCCAC
chr22	31303493	31303505	CCACCATGGCCAC
chr22	38746203	38746215	CCACCATGGCCAC
chr22	45953424	45953436	CCACCATGGCCAC
chr22	46252091	46252103	CCACCATGGCCAC
chr22	48130671	48130683	CCACCATGGCCAC
chrX	8683600	8683612	CCACCATGGCCAC
chrX	9779355	9779367	CCACCATGGCCAC
chrX	10332628	10332640	CCACCATGGCCAC
chrX	11553273	11553285	CCACCATGGCCAC
chrX	13503827	13503839	CCACCATGGCCAC
chrX	15397129	15397141	CCACCATGGCCAC
chrX	40022850	40022862	CCACCATGGCCAC
chrX	55769944	55769956	CCACCATGGCCAC
chrX	62531643	62531655	CCACCATGGCCAC
chrX	62848868	62848880	CCACCATGGCCAC
chrX	63959158	63959170	CCACCATGGCCAC
chrX	68580051	68580063	CCACCATGGCCAC
chrX	69087042	69087054	CCACCATGGCCAC
chrX	78306365	78306377	CCACCATGGCCAC
chrX	82429363	82429375	CCACCATGGCCAC
chrX	93335020	93335032	CCACCATGGCCAC
chrX	95216032	95216044	CCACCATGGCCAC
chrX	98106345	98106357	CCACCATGGCCAC
chrX	101349267	101349279	CCACCATGGCCAC
chrX	107384481	107384493	CCACCATGGCCAC
chrX	107387772	107387784	CCACCATGGCCAC
chrX	108059259	108059271	CCACCATGGCCAC
chrX	121586536	121586548	CCACCATGGCCAC
chrX	121705991	121706003	CCACCATGGCCAC
chrX	124771045	124771057	CCACCATGGCCAC
chrX	124945405	124945417	CCACCATGGCCAC
chrX	126074595	126074607	CCACCATGGCCAC
chrX	136635416	136635428	CCACCATGGCCAC
chrX	139339156	139339168	CCACCATGGCCAC
chrX	143081545	143081557	CCACCATGGCCAC
chrX	145395100	145395112	CCACCATGGCCAC
chrX	152755385	152755397	CCACCATGGCCAC
chrX	153097538	153097550	CCACCATGGCCAC
chrY	13626275	13626287	CCACCATGGCCAC
chrY	17088969	17088981	CCACCATGGCCAC
chrY	18750731	18750743	CCACCATGGCCAC
chrY	20014697	20014709	CCACCATGGCCAC
chr6_cox_hap2	4613018	4613030	CCACCATGGCCAC
chr6_dbb_hap3	4450491	4450503	CCACCATGGCCAC
chr6_mann_hap4	4626500	4626512	CCACCATGGCCAC
chr6_mcf_hap5	4642945	4642957	CCACCATGGCCAC
chr6_qbl_hap6	4401407	4401419	CCACCATGGCCAC
