# Supplementary material for: Cancer Associated PRDM9: Implications for Linking Genomic Instability and Meiotic Recombination
Source: Int J Mol Sci. 2023 Nov 20;24(22):16522. doi: 10.3390/ijms242216522 (PMC10671843; doi:10.3390/ijms242216522)
Supplement: Supplementary file 1 [file ijms-24-16522-s001.zip › Supplemntary file 1/BRC100/CCACCATGGCCCC.bed]

chr1	2535760	2535772	CCACCATGGCCCC
chr1	25272374	25272386	CCACCATGGCCCC
chr1	56050542	56050554	CCACCATGGCCCC
chr1	57787035	57787047	CCACCATGGCCCC
chr1	199462677	199462689	CCACCATGGCCCC
chr1	244466433	244466445	CCACCATGGCCCC
chr2	6296159	6296171	CCACCATGGCCCC
chr2	16964420	16964432	CCACCATGGCCCC
chr2	43057091	43057103	CCACCATGGCCCC
chr2	47091044	47091056	CCACCATGGCCCC
chr2	48243802	48243814	CCACCATGGCCCC
chr2	69944462	69944474	CCACCATGGCCCC
chr2	88941172	88941184	CCACCATGGCCCC
chr2	165030252	165030264	CCACCATGGCCCC
chr2	170075086	170075098	CCACCATGGCCCC
chr2	174521567	174521579	CCACCATGGCCCC
chr2	241905970	241905982	CCACCATGGCCCC
chr3	13368762	13368774	CCACCATGGCCCC
chr3	32168830	32168842	CCACCATGGCCCC
chr3	127288640	127288652	CCACCATGGCCCC
chr3	140957478	140957490	CCACCATGGCCCC
chr3	149942960	149942972	CCACCATGGCCCC
chr4	75119365	75119377	CCACCATGGCCCC
chr4	183508400	183508412	CCACCATGGCCCC
chr5	73350142	73350154	CCACCATGGCCCC
chr5	94611120	94611132	CCACCATGGCCCC
chr5	107764927	107764939	CCACCATGGCCCC
chr5	131579555	131579567	CCACCATGGCCCC
chr5	141232781	141232793	CCACCATGGCCCC
chr5	159795084	159795096	CCACCATGGCCCC
chr6	213833	213845	CCACCATGGCCCC
chr6	109185073	109185085	CCACCATGGCCCC
chr6	150527197	150527209	CCACCATGGCCCC
chr6	157712026	157712038	CCACCATGGCCCC
chr6	159787357	159787369	CCACCATGGCCCC
chr6	165502539	165502551	CCACCATGGCCCC
chr7	1893859	1893871	CCACCATGGCCCC
chr7	25099080	25099092	CCACCATGGCCCC
chr7	25570951	25570963	CCACCATGGCCCC
chr7	28411213	28411225	CCACCATGGCCCC
chr7	36814754	36814766	CCACCATGGCCCC
chr7	137511779	137511791	CCACCATGGCCCC
chr7	149418315	149418327	CCACCATGGCCCC
chr8	27754227	27754239	CCACCATGGCCCC
chr8	40703789	40703801	CCACCATGGCCCC
chr8	54722429	54722441	CCACCATGGCCCC
chr8	145886559	145886571	CCACCATGGCCCC
chr9	32291401	32291413	CCACCATGGCCCC
chr9	33863969	33863981	CCACCATGGCCCC
chr9	83052952	83052964	CCACCATGGCCCC
chr9	101777817	101777829	CCACCATGGCCCC
chr9	111331954	111331966	CCACCATGGCCCC
chr10	21315436	21315448	CCACCATGGCCCC
chr10	81789214	81789226	CCACCATGGCCCC
chr10	81804971	81804983	CCACCATGGCCCC
chr10	111207212	111207224	CCACCATGGCCCC
chr10	129018118	129018130	CCACCATGGCCCC
chr10	129488657	129488669	CCACCATGGCCCC
chr11	222136	222148	CCACCATGGCCCC
chr11	64899911	64899923	CCACCATGGCCCC
chr11	72874547	72874559	CCACCATGGCCCC
chr11	108481216	108481228	CCACCATGGCCCC
chr11	113699972	113699984	CCACCATGGCCCC
chr11	116604411	116604423	CCACCATGGCCCC
chr12	53273607	53273619	CCACCATGGCCCC
chr12	72536426	72536438	CCACCATGGCCCC
chr12	110472851	110472863	CCACCATGGCCCC
chr13	20810432	20810444	CCACCATGGCCCC
chr13	43211890	43211902	CCACCATGGCCCC
chr13	44536099	44536111	CCACCATGGCCCC
chr14	92192209	92192221	CCACCATGGCCCC
chr14	93602263	93602275	CCACCATGGCCCC
chr14	104769616	104769628	CCACCATGGCCCC
chr15	23735415	23735427	CCACCATGGCCCC
chr15	28818751	28818763	CCACCATGGCCCC
chr15	54531935	54531947	CCACCATGGCCCC
chr15	77969300	77969312	CCACCATGGCCCC
chr15	88407424	88407436	CCACCATGGCCCC
chr15	99637609	99637621	CCACCATGGCCCC
chr16	27908983	27908995	CCACCATGGCCCC
chr16	56889399	56889411	CCACCATGGCCCC
chr16	65893083	65893095	CCACCATGGCCCC
chr16	86043267	86043279	CCACCATGGCCCC
chr17	34416166	34416178	CCACCATGGCCCC
chr17	37735372	37735384	CCACCATGGCCCC
chr17	47952003	47952015	CCACCATGGCCCC
chr17	57487011	57487023	CCACCATGGCCCC
chr17	58597392	58597404	CCACCATGGCCCC
chr18	12755862	12755874	CCACCATGGCCCC
chr18	76158189	76158201	CCACCATGGCCCC
chr18	76181141	76181153	CCACCATGGCCCC
chr19	3285708	3285720	CCACCATGGCCCC
chr19	13923958	13923970	CCACCATGGCCCC
chr19	46375358	46375370	CCACCATGGCCCC
chr19	53804334	53804346	CCACCATGGCCCC
chr19	56029113	56029125	CCACCATGGCCCC
chr20	10886997	10887009	CCACCATGGCCCC
chr20	34145666	34145678	CCACCATGGCCCC
chr20	61631610	61631622	CCACCATGGCCCC
chr20	62476543	62476555	CCACCATGGCCCC
chr21	25271152	25271164	CCACCATGGCCCC
chr21	31970151	31970163	CCACCATGGCCCC
chr21	33506910	33506922	CCACCATGGCCCC
chr21	41441370	41441382	CCACCATGGCCCC
chr22	23409497	23409509	CCACCATGGCCCC
chr22	27309800	27309812	CCACCATGGCCCC
chr22	39246536	39246548	CCACCATGGCCCC
chr22	39828598	39828610	CCACCATGGCCCC
chr22	48993070	48993082	CCACCATGGCCCC
chr22	50304172	50304184	CCACCATGGCCCC
chrX	17326041	17326053	CCACCATGGCCCC
chrX	47442810	47442822	CCACCATGGCCCC
chrX	68517206	68517218	CCACCATGGCCCC
chrY	13327813	13327825	CCACCATGGCCCC
chr4_gl000194_random	71950	71962	CCACCATGGCCCC
chrUn_gl000211	101978	101990	CCACCATGGCCCC
