# Supplementary material for: Cancer Associated PRDM9: Implications for Linking Genomic Instability and Meiotic Recombination
Source: Int J Mol Sci. 2023 Nov 20;24(22):16522. doi: 10.3390/ijms242216522 (PMC10671843; doi:10.3390/ijms242216522)
Supplement: Supplementary file 1 [file ijms-24-16522-s001.zip › Supplemntary file 1/BRC100/CCACCATGGCCGC.bed]

chr1	64093599	64093611	CCACCATGGCCGC
chr3	1027463	1027475	CCACCATGGCCGC
chr3	14166689	14166701	CCACCATGGCCGC
chr3	88089462	88089474	CCACCATGGCCGC
chr3	157299763	157299775	CCACCATGGCCGC
chr9	100953195	100953207	CCACCATGGCCGC
chr9	127615676	127615688	CCACCATGGCCGC
chr10	60272899	60272911	CCACCATGGCCGC
chr10	104341327	104341339	CCACCATGGCCGC
chr11	57070963	57070975	CCACCATGGCCGC
chr14	73079980	73079992	CCACCATGGCCGC
chr15	55806088	55806100	CCACCATGGCCGC
chr16	723112	723124	CCACCATGGCCGC
chr16	4379740	4379752	CCACCATGGCCGC
chr17	48122041	48122053	CCACCATGGCCGC
chr19	8665998	8666010	CCACCATGGCCGC
chr22	17381972	17381984	CCACCATGGCCGC
chrX	12739916	12739928	CCACCATGGCCGC
chrY	26218026	26218038	CCACCATGGCCGC
chr17_ctg5_hap1	983564	983576	CCACCATGGCCGC
