# Supplementary material for: Cancer Associated PRDM9: Implications for Linking Genomic Instability and Meiotic Recombination
Source: Int J Mol Sci. 2023 Nov 20;24(22):16522. doi: 10.3390/ijms242216522 (PMC10671843; doi:10.3390/ijms242216522)
Supplement: Supplementary file 1 [file ijms-24-16522-s001.zip › Supplemntary file 1/BRC100/CCACCATGGCCTC.bed]

chr1	5644280	5644292	CCACCATGGCCTC
chr1	6381232	6381244	CCACCATGGCCTC
chr1	9839730	9839742	CCACCATGGCCTC
chr1	11517678	11517690	CCACCATGGCCTC
chr1	17672205	17672217	CCACCATGGCCTC
chr1	21884173	21884185	CCACCATGGCCTC
chr1	26863300	26863312	CCACCATGGCCTC
chr1	31698420	31698432	CCACCATGGCCTC
chr1	40011018	40011030	CCACCATGGCCTC
chr1	42582099	42582111	CCACCATGGCCTC
chr1	43854955	43854967	CCACCATGGCCTC
chr1	49563498	49563510	CCACCATGGCCTC
chr1	58387497	58387509	CCACCATGGCCTC
chr1	65564820	65564832	CCACCATGGCCTC
chr1	100440131	100440143	CCACCATGGCCTC
chr1	120818515	120818527	CCACCATGGCCTC
chr1	150756595	150756607	CCACCATGGCCTC
chr1	158199504	158199516	CCACCATGGCCTC
chr1	162113355	162113367	CCACCATGGCCTC
chr1	165883254	165883266	CCACCATGGCCTC
chr1	171858364	171858376	CCACCATGGCCTC
chr1	184361087	184361099	CCACCATGGCCTC
chr1	202456981	202456993	CCACCATGGCCTC
chr1	206118008	206118020	CCACCATGGCCTC
chr1	214049855	214049867	CCACCATGGCCTC
chr1	229008819	229008831	CCACCATGGCCTC
chr1	230867992	230868004	CCACCATGGCCTC
chr1	232912292	232912304	CCACCATGGCCTC
chr1	238934488	238934500	CCACCATGGCCTC
chr1	242072947	242072959	CCACCATGGCCTC
chr1	244205589	244205601	CCACCATGGCCTC
chr1	246974275	246974287	CCACCATGGCCTC
chr2	654467	654479	CCACCATGGCCTC
chr2	4075615	4075627	CCACCATGGCCTC
chr2	12287050	12287062	CCACCATGGCCTC
chr2	13599183	13599195	CCACCATGGCCTC
chr2	16010058	16010070	CCACCATGGCCTC
chr2	23113871	23113883	CCACCATGGCCTC
chr2	26785476	26785488	CCACCATGGCCTC
chr2	34068986	34068998	CCACCATGGCCTC
chr2	34380240	34380252	CCACCATGGCCTC
chr2	43338934	43338946	CCACCATGGCCTC
chr2	44506947	44506959	CCACCATGGCCTC
chr2	48871083	48871095	CCACCATGGCCTC
chr2	55288445	55288457	CCACCATGGCCTC
chr2	64205999	64206011	CCACCATGGCCTC
chr2	65031722	65031734	CCACCATGGCCTC
chr2	70210296	70210308	CCACCATGGCCTC
chr2	74762759	74762771	CCACCATGGCCTC
chr2	80221996	80222008	CCACCATGGCCTC
chr2	82159883	82159895	CCACCATGGCCTC
chr2	87596547	87596559	CCACCATGGCCTC
chr2	90300317	90300329	CCACCATGGCCTC
chr2	91772104	91772116	CCACCATGGCCTC
chr2	92182182	92182194	CCACCATGGCCTC
chr2	122986318	122986330	CCACCATGGCCTC
chr2	125342243	125342255	CCACCATGGCCTC
chr2	128749791	128749803	CCACCATGGCCTC
chr2	135860852	135860864	CCACCATGGCCTC
chr2	150984553	150984565	CCACCATGGCCTC
chr2	167662417	167662429	CCACCATGGCCTC
chr2	169130027	169130039	CCACCATGGCCTC
chr2	185784163	185784175	CCACCATGGCCTC
chr2	198389448	198389460	CCACCATGGCCTC
chr2	222646759	222646771	CCACCATGGCCTC
chr2	228551145	228551157	CCACCATGGCCTC
chr2	240284281	240284293	CCACCATGGCCTC
chr3	6274112	6274124	CCACCATGGCCTC
chr3	10045481	10045493	CCACCATGGCCTC
chr3	23716574	23716586	CCACCATGGCCTC
chr3	31514011	31514023	CCACCATGGCCTC
chr3	44608243	44608255	CCACCATGGCCTC
chr3	44722286	44722298	CCACCATGGCCTC
chr3	51620379	51620391	CCACCATGGCCTC
chr3	62172486	62172498	CCACCATGGCCTC
chr3	72697442	72697454	CCACCATGGCCTC
chr3	77782229	77782241	CCACCATGGCCTC
chr3	101756073	101756085	CCACCATGGCCTC
chr3	126674358	126674370	CCACCATGGCCTC
chr3	137841295	137841307	CCACCATGGCCTC
chr3	141722217	141722229	CCACCATGGCCTC
chr3	184278544	184278556	CCACCATGGCCTC
chr3	190163735	190163747	CCACCATGGCCTC
chr3	192701320	192701332	CCACCATGGCCTC
chr4	2566771	2566783	CCACCATGGCCTC
chr4	7190845	7190857	CCACCATGGCCTC
chr4	18408336	18408348	CCACCATGGCCTC
chr4	18850883	18850895	CCACCATGGCCTC
chr4	26340021	26340033	CCACCATGGCCTC
chr4	64314214	64314226	CCACCATGGCCTC
chr4	70311752	70311764	CCACCATGGCCTC
chr4	71167513	71167525	CCACCATGGCCTC
chr4	76206886	76206898	CCACCATGGCCTC
chr4	91146472	91146484	CCACCATGGCCTC
chr4	131417104	131417116	CCACCATGGCCTC
chr4	137972439	137972451	CCACCATGGCCTC
chr4	139886403	139886415	CCACCATGGCCTC
chr4	146119957	146119969	CCACCATGGCCTC
chr4	146318587	146318599	CCACCATGGCCTC
chr4	158786434	158786446	CCACCATGGCCTC
chr4	163217386	163217398	CCACCATGGCCTC
chr4	185242816	185242828	CCACCATGGCCTC
chr5	2688492	2688504	CCACCATGGCCTC
chr5	10322445	10322457	CCACCATGGCCTC
chr5	10368930	10368942	CCACCATGGCCTC
chr5	23825309	23825321	CCACCATGGCCTC
chr5	36573691	36573703	CCACCATGGCCTC
chr5	56383080	56383092	CCACCATGGCCTC
chr5	63753270	63753282	CCACCATGGCCTC
chr5	67280711	67280723	CCACCATGGCCTC
chr5	81836568	81836580	CCACCATGGCCTC
chr5	92710037	92710049	CCACCATGGCCTC
chr5	102587198	102587210	CCACCATGGCCTC
chr5	118889729	118889741	CCACCATGGCCTC
chr5	122462978	122462990	CCACCATGGCCTC
chr5	172458332	172458344	CCACCATGGCCTC
chr5	175604386	175604398	CCACCATGGCCTC
chr5	177738664	177738676	CCACCATGGCCTC
chr6	16647478	16647490	CCACCATGGCCTC
chr6	17447496	17447508	CCACCATGGCCTC
chr6	18292021	18292033	CCACCATGGCCTC
chr6	20195294	20195306	CCACCATGGCCTC
chr6	30709930	30709942	CCACCATGGCCTC
chr6	30993348	30993360	CCACCATGGCCTC
chr6	30993360	30993372	CCACCATGGCCTC
chr6	30993732	30993744	CCACCATGGCCTC
chr6	33902966	33902978	CCACCATGGCCTC
chr6	34286585	34286597	CCACCATGGCCTC
chr6	40708372	40708384	CCACCATGGCCTC
chr6	63641796	63641808	CCACCATGGCCTC
chr6	63903370	63903382	CCACCATGGCCTC
chr6	79618303	79618315	CCACCATGGCCTC
chr6	84514185	84514197	CCACCATGGCCTC
chr6	106478293	106478305	CCACCATGGCCTC
chr6	139705514	139705526	CCACCATGGCCTC
chr6	155110490	155110502	CCACCATGGCCTC
chr6	160564495	160564507	CCACCATGGCCTC
chr6	169231880	169231892	CCACCATGGCCTC
chr6	169822115	169822127	CCACCATGGCCTC
chr7	5699829	5699841	CCACCATGGCCTC
chr7	23418436	23418448	CCACCATGGCCTC
chr7	30372915	30372927	CCACCATGGCCTC
chr7	30688288	30688300	CCACCATGGCCTC
chr7	43800613	43800625	CCACCATGGCCTC
chr7	56315416	56315428	CCACCATGGCCTC
chr7	57644695	57644707	CCACCATGGCCTC
chr7	61283326	61283338	CCACCATGGCCTC
chr7	61410059	61410071	CCACCATGGCCTC
chr7	62810047	62810059	CCACCATGGCCTC
chr7	65406348	65406360	CCACCATGGCCTC
chr7	71797813	71797825	CCACCATGGCCTC
chr7	85077176	85077188	CCACCATGGCCTC
chr7	100924424	100924436	CCACCATGGCCTC
chr7	126932694	126932706	CCACCATGGCCTC
chr7	130643308	130643320	CCACCATGGCCTC
chr7	138431494	138431506	CCACCATGGCCTC
chr7	138798974	138798986	CCACCATGGCCTC
chr7	139347776	139347788	CCACCATGGCCTC
chr7	142165127	142165139	CCACCATGGCCTC
chr7	151266366	151266378	CCACCATGGCCTC
chr7	156979652	156979664	CCACCATGGCCTC
chr8	544167	544179	CCACCATGGCCTC
chr8	16722020	16722032	CCACCATGGCCTC
chr8	23177442	23177454	CCACCATGGCCTC
chr8	30813281	30813293	CCACCATGGCCTC
chr8	39880508	39880520	CCACCATGGCCTC
chr8	42324571	42324583	CCACCATGGCCTC
chr8	42833937	42833949	CCACCATGGCCTC
chr8	55674128	55674140	CCACCATGGCCTC
chr8	76794083	76794095	CCACCATGGCCTC
chr8	87670507	87670519	CCACCATGGCCTC
chr8	95983155	95983167	CCACCATGGCCTC
chr8	96025579	96025591	CCACCATGGCCTC
chr8	103860068	103860080	CCACCATGGCCTC
chr8	119817043	119817055	CCACCATGGCCTC
chr9	5656115	5656127	CCACCATGGCCTC
chr9	15368327	15368339	CCACCATGGCCTC
chr9	19182297	19182309	CCACCATGGCCTC
chr9	23968226	23968238	CCACCATGGCCTC
chr9	36340221	36340233	CCACCATGGCCTC
chr9	67359572	67359584	CCACCATGGCCTC
chr9	69741031	69741043	CCACCATGGCCTC
chr9	70107709	70107721	CCACCATGGCCTC
chr9	70358132	70358144	CCACCATGGCCTC
chr9	74961191	74961203	CCACCATGGCCTC
chr9	78738005	78738017	CCACCATGGCCTC
chr9	80009228	80009240	CCACCATGGCCTC
chr9	90148823	90148835	CCACCATGGCCTC
chr9	94139215	94139227	CCACCATGGCCTC
chr9	95024277	95024289	CCACCATGGCCTC
chr9	96486550	96486562	CCACCATGGCCTC
chr9	98383190	98383202	CCACCATGGCCTC
chr9	121290955	121290967	CCACCATGGCCTC
chr9	122462530	122462542	CCACCATGGCCTC
chr9	130947194	130947206	CCACCATGGCCTC
chr9	134726491	134726503	CCACCATGGCCTC
chr10	12353026	12353038	CCACCATGGCCTC
chr10	12927242	12927254	CCACCATGGCCTC
chr10	17972874	17972886	CCACCATGGCCTC
chr10	18219782	18219794	CCACCATGGCCTC
chr10	18661990	18662002	CCACCATGGCCTC
chr10	32796164	32796176	CCACCATGGCCTC
chr10	39042488	39042500	CCACCATGGCCTC
chr10	47183691	47183703	CCACCATGGCCTC
chr10	52737511	52737523	CCACCATGGCCTC
chr10	65145308	65145320	CCACCATGGCCTC
chr10	69533749	69533761	CCACCATGGCCTC
chr10	82312919	82312931	CCACCATGGCCTC
chr10	113351557	113351569	CCACCATGGCCTC
chr10	116208614	116208626	CCACCATGGCCTC
chr10	117048277	117048289	CCACCATGGCCTC
chr11	6961785	6961797	CCACCATGGCCTC
chr11	9349906	9349918	CCACCATGGCCTC
chr11	9604357	9604369	CCACCATGGCCTC
chr11	10787254	10787266	CCACCATGGCCTC
chr11	11459656	11459668	CCACCATGGCCTC
chr11	40276596	40276608	CCACCATGGCCTC
chr11	46343173	46343185	CCACCATGGCCTC
chr11	47762666	47762678	CCACCATGGCCTC
chr11	48099855	48099867	CCACCATGGCCTC
chr11	57738154	57738166	CCACCATGGCCTC
chr11	64175867	64175879	CCACCATGGCCTC
chr11	66122531	66122543	CCACCATGGCCTC
chr11	107104397	107104409	CCACCATGGCCTC
chr11	110048772	110048784	CCACCATGGCCTC
chr11	116458835	116458847	CCACCATGGCCTC
chr11	119652489	119652501	CCACCATGGCCTC
chr11	120121928	120121940	CCACCATGGCCTC
chr11	120955992	120956004	CCACCATGGCCTC
chr11	123009608	123009620	CCACCATGGCCTC
chr11	134666299	134666311	CCACCATGGCCTC
chr12	3744947	3744959	CCACCATGGCCTC
chr12	3744977	3744989	CCACCATGGCCTC
chr12	6420911	6420923	CCACCATGGCCTC
chr12	26298643	26298655	CCACCATGGCCTC
chr12	27222400	27222412	CCACCATGGCCTC
chr12	29540230	29540242	CCACCATGGCCTC
chr12	31665411	31665423	CCACCATGGCCTC
chr12	58254923	58254935	CCACCATGGCCTC
chr12	82344685	82344697	CCACCATGGCCTC
chr12	101743464	101743476	CCACCATGGCCTC
chr12	105623803	105623815	CCACCATGGCCTC
chr12	109158831	109158843	CCACCATGGCCTC
chr12	109273029	109273041	CCACCATGGCCTC
chr12	111852501	111852513	CCACCATGGCCTC
chr12	113027218	113027230	CCACCATGGCCTC
chr12	113101264	113101276	CCACCATGGCCTC
chr12	113739389	113739401	CCACCATGGCCTC
chr12	113793188	113793200	CCACCATGGCCTC
chr12	121987739	121987751	CCACCATGGCCTC
chr12	132592753	132592765	CCACCATGGCCTC
chr13	25687162	25687174	CCACCATGGCCTC
chr13	37554609	37554621	CCACCATGGCCTC
chr13	48454811	48454823	CCACCATGGCCTC
chr13	52978326	52978338	CCACCATGGCCTC
chr13	56815816	56815828	CCACCATGGCCTC
chr13	60248812	60248824	CCACCATGGCCTC
chr13	69759150	69759162	CCACCATGGCCTC
chr13	80412894	80412906	CCACCATGGCCTC
chr13	81835867	81835879	CCACCATGGCCTC
chr14	31528027	31528039	CCACCATGGCCTC
chr14	31554465	31554477	CCACCATGGCCTC
chr14	34775904	34775916	CCACCATGGCCTC
chr14	52704284	52704296	CCACCATGGCCTC
chr14	58784461	58784473	CCACCATGGCCTC
chr14	60215752	60215764	CCACCATGGCCTC
chr14	67969414	67969426	CCACCATGGCCTC
chr14	68483046	68483058	CCACCATGGCCTC
chr14	71622597	71622609	CCACCATGGCCTC
chr14	73961510	73961522	CCACCATGGCCTC
chr14	74200931	74200943	CCACCATGGCCTC
chr14	92095020	92095032	CCACCATGGCCTC
chr14	94069232	94069244	CCACCATGGCCTC
chr14	104109353	104109365	CCACCATGGCCTC
chr14	104254232	104254244	CCACCATGGCCTC
chr15	20015134	20015146	CCACCATGGCCTC
chr15	20525500	20525512	CCACCATGGCCTC
chr15	25292876	25292888	CCACCATGGCCTC
chr15	28229363	28229375	CCACCATGGCCTC
chr15	37742007	37742019	CCACCATGGCCTC
chr15	40494115	40494127	CCACCATGGCCTC
chr15	43248769	43248781	CCACCATGGCCTC
chr15	47517972	47517984	CCACCATGGCCTC
chr15	54031049	54031061	CCACCATGGCCTC
chr15	65073525	65073537	CCACCATGGCCTC
chr15	66988918	66988930	CCACCATGGCCTC
chr15	77983747	77983759	CCACCATGGCCTC
chr15	89044906	89044918	CCACCATGGCCTC
chr15	91246069	91246081	CCACCATGGCCTC
chr15	93477081	93477093	CCACCATGGCCTC
chr15	94990851	94990863	CCACCATGGCCTC
chr16	6207081	6207093	CCACCATGGCCTC
chr16	9280623	9280635	CCACCATGGCCTC
chr16	10396459	10396471	CCACCATGGCCTC
chr16	11754276	11754288	CCACCATGGCCTC
chr16	12673959	12673971	CCACCATGGCCTC
chr16	24029617	24029629	CCACCATGGCCTC
chr16	25185478	25185490	CCACCATGGCCTC
chr16	29536149	29536161	CCACCATGGCCTC
chr16	30276133	30276145	CCACCATGGCCTC
chr16	31795394	31795406	CCACCATGGCCTC
chr16	68068230	68068242	CCACCATGGCCTC
chr16	70251033	70251045	CCACCATGGCCTC
chr16	75123252	75123264	CCACCATGGCCTC
chr16	84315100	84315112	CCACCATGGCCTC
chr16	85976968	85976980	CCACCATGGCCTC
chr16	86929187	86929199	CCACCATGGCCTC
chr16	88835705	88835717	CCACCATGGCCTC
chr17	2690491	2690503	CCACCATGGCCTC
chr17	33931373	33931385	CCACCATGGCCTC
chr17	36025858	36025870	CCACCATGGCCTC
chr17	39564463	39564475	CCACCATGGCCTC
chr17	39578566	39578578	CCACCATGGCCTC
chr17	39620575	39620587	CCACCATGGCCTC
chr17	42603909	42603921	CCACCATGGCCTC
chr17	43830471	43830483	CCACCATGGCCTC
chr17	46781758	46781770	CCACCATGGCCTC
chr17	47709010	47709022	CCACCATGGCCTC
chr17	56542628	56542640	CCACCATGGCCTC
chr17	56903176	56903188	CCACCATGGCCTC
chr17	74156146	74156158	CCACCATGGCCTC
chr17	75410770	75410782	CCACCATGGCCTC
chr17	78807328	78807340	CCACCATGGCCTC
chr18	6601165	6601177	CCACCATGGCCTC
chr18	11784318	11784330	CCACCATGGCCTC
chr18	13830215	13830227	CCACCATGGCCTC
chr18	18993072	18993084	CCACCATGGCCTC
chr18	20798652	20798664	CCACCATGGCCTC
chr18	21036602	21036614	CCACCATGGCCTC
chr18	24210544	24210556	CCACCATGGCCTC
chr18	34402807	34402819	CCACCATGGCCTC
chr18	42759324	42759336	CCACCATGGCCTC
chr18	44488183	44488195	CCACCATGGCCTC
chr18	44489456	44489468	CCACCATGGCCTC
chr18	73405043	73405055	CCACCATGGCCTC
chr19	1769535	1769547	CCACCATGGCCTC
chr19	6347476	6347488	CCACCATGGCCTC
chr19	7137088	7137100	CCACCATGGCCTC
chr19	7179168	7179180	CCACCATGGCCTC
chr19	8031614	8031626	CCACCATGGCCTC
chr19	9304945	9304957	CCACCATGGCCTC
chr19	11676021	11676033	CCACCATGGCCTC
chr19	14411860	14411872	CCACCATGGCCTC
chr19	17237125	17237137	CCACCATGGCCTC
chr19	28512921	28512933	CCACCATGGCCTC
chr19	34355259	34355271	CCACCATGGCCTC
chr19	39905644	39905656	CCACCATGGCCTC
chr19	41688501	41688513	CCACCATGGCCTC
chr19	42886890	42886902	CCACCATGGCCTC
chr19	47421216	47421228	CCACCATGGCCTC
chr19	47808100	47808112	CCACCATGGCCTC
chr19	55074982	55074994	CCACCATGGCCTC
chr19	58611567	58611579	CCACCATGGCCTC
chr20	5755934	5755946	CCACCATGGCCTC
chr20	31525668	31525680	CCACCATGGCCTC
chr20	56666228	56666240	CCACCATGGCCTC
chr20	58540285	58540297	CCACCATGGCCTC
chr21	9556644	9556656	CCACCATGGCCTC
chr21	36906209	36906221	CCACCATGGCCTC
chr21	42132187	42132199	CCACCATGGCCTC
chr22	17018850	17018862	CCACCATGGCCTC
chr22	20101809	20101821	CCACCATGGCCTC
chr22	22593921	22593933	CCACCATGGCCTC
chr22	25529760	25529772	CCACCATGGCCTC
chr22	25617392	25617404	CCACCATGGCCTC
chr22	38693778	38693790	CCACCATGGCCTC
chr22	39891531	39891543	CCACCATGGCCTC
chr22	41566181	41566193	CCACCATGGCCTC
chr22	41984604	41984616	CCACCATGGCCTC
chr22	42168571	42168583	CCACCATGGCCTC
chr22	45373712	45373724	CCACCATGGCCTC
chr22	49737260	49737272	CCACCATGGCCTC
chrX	837345	837357	CCACCATGGCCTC
chrX	14804155	14804167	CCACCATGGCCTC
chrX	33986758	33986770	CCACCATGGCCTC
chrX	34703531	34703543	CCACCATGGCCTC
chrX	38713531	38713543	CCACCATGGCCTC
chrX	44017956	44017968	CCACCATGGCCTC
chrX	44738213	44738225	CCACCATGGCCTC
chrX	48217098	48217110	CCACCATGGCCTC
chrX	50037186	50037198	CCACCATGGCCTC
chrX	51274325	51274337	CCACCATGGCCTC
chrX	68529552	68529564	CCACCATGGCCTC
chrX	70137741	70137753	CCACCATGGCCTC
chrX	87179163	87179175	CCACCATGGCCTC
chrX	100364315	100364327	CCACCATGGCCTC
chrX	103624756	103624768	CCACCATGGCCTC
chrX	105982634	105982646	CCACCATGGCCTC
chrX	109611314	109611326	CCACCATGGCCTC
chrX	117375246	117375258	CCACCATGGCCTC
chrX	119777176	119777188	CCACCATGGCCTC
chrX	150147893	150147905	CCACCATGGCCTC
chrY	787345	787357	CCACCATGGCCTC
chrY	2696640	2696652	CCACCATGGCCTC
chrY	19053252	19053264	CCACCATGGCCTC
chr6_apd_hap1	2305295	2305307	CCACCATGGCCTC
chr6_apd_hap1	2305307	2305319	CCACCATGGCCTC
chr6_apd_hap1	2305679	2305691	CCACCATGGCCTC
chr6_cox_hap2	2221999	2222011	CCACCATGGCCTC
chr6_cox_hap2	2505370	2505382	CCACCATGGCCTC
chr6_cox_hap2	2505382	2505394	CCACCATGGCCTC
chr6_cox_hap2	2505754	2505766	CCACCATGGCCTC
chr6_dbb_hap3	2003589	2003601	CCACCATGGCCTC
chr6_dbb_hap3	2287769	2287781	CCACCATGGCCTC
chr6_dbb_hap3	2287781	2287793	CCACCATGGCCTC
chr6_dbb_hap3	2288153	2288165	CCACCATGGCCTC
chr6_mann_hap4	2058024	2058036	CCACCATGGCCTC
chr6_mann_hap4	2341706	2341718	CCACCATGGCCTC
chr6_mann_hap4	2341718	2341730	CCACCATGGCCTC
chr6_mann_hap4	2342090	2342102	CCACCATGGCCTC
chr6_mcf_hap5	2375295	2375307	CCACCATGGCCTC
chr6_mcf_hap5	2375307	2375319	CCACCATGGCCTC
chr6_mcf_hap5	2375679	2375691	CCACCATGGCCTC
chr6_qbl_hap6	2002859	2002871	CCACCATGGCCTC
chr6_qbl_hap6	2286803	2286815	CCACCATGGCCTC
chr6_qbl_hap6	2286815	2286827	CCACCATGGCCTC
chr6_qbl_hap6	2287187	2287199	CCACCATGGCCTC
chr6_ssto_hap7	2042247	2042259	CCACCATGGCCTC
chr6_ssto_hap7	2325602	2325614	CCACCATGGCCTC
chr6_ssto_hap7	2325614	2325626	CCACCATGGCCTC
chr6_ssto_hap7	2325986	2325998	CCACCATGGCCTC
