# Supplementary material for: Cancer Associated PRDM9: Implications for Linking Genomic Instability and Meiotic Recombination
Source: Int J Mol Sci. 2023 Nov 20;24(22):16522. doi: 10.3390/ijms242216522 (PMC10671843; doi:10.3390/ijms242216522)
Supplement: Supplementary file 1 [file ijms-24-16522-s001.zip › Supplemntary file 1/BRC100/CCACCATGTCCAC.bed]

chr1	109999	110011	CCACCATGTCCAC
chr1	256314	256326	CCACCATGTCCAC
chr1	3630775	3630787	CCACCATGTCCAC
chr1	15184859	15184871	CCACCATGTCCAC
chr1	30953433	30953445	CCACCATGTCCAC
chr1	51592086	51592098	CCACCATGTCCAC
chr1	61369885	61369897	CCACCATGTCCAC
chr1	95493912	95493924	CCACCATGTCCAC
chr1	204362336	204362348	CCACCATGTCCAC
chr1	224113702	224113714	CCACCATGTCCAC
chr1	228840698	228840710	CCACCATGTCCAC
chr1	243191858	243191870	CCACCATGTCCAC
chr2	6786182	6786194	CCACCATGTCCAC
chr2	7787860	7787872	CCACCATGTCCAC
chr2	35475716	35475728	CCACCATGTCCAC
chr2	85288435	85288447	CCACCATGTCCAC
chr2	109534585	109534597	CCACCATGTCCAC
chr2	136325777	136325789	CCACCATGTCCAC
chr2	171567053	171567065	CCACCATGTCCAC
chr2	217972319	217972331	CCACCATGTCCAC
chr2	232401312	232401324	CCACCATGTCCAC
chr3	10990330	10990342	CCACCATGTCCAC
chr3	66840036	66840048	CCACCATGTCCAC
chr3	74467464	74467476	CCACCATGTCCAC
chr3	76271285	76271297	CCACCATGTCCAC
chr3	109825530	109825542	CCACCATGTCCAC
chr3	122065698	122065710	CCACCATGTCCAC
chr3	148442024	148442036	CCACCATGTCCAC
chr3	149071545	149071557	CCACCATGTCCAC
chr3	155884904	155884916	CCACCATGTCCAC
chr3	192405386	192405398	CCACCATGTCCAC
chr3	194287588	194287600	CCACCATGTCCAC
chr3	195037413	195037425	CCACCATGTCCAC
chr4	7147263	7147275	CCACCATGTCCAC
chr4	7989135	7989147	CCACCATGTCCAC
chr4	8478084	8478096	CCACCATGTCCAC
chr4	55181076	55181088	CCACCATGTCCAC
chr4	91022723	91022735	CCACCATGTCCAC
chr4	109345017	109345029	CCACCATGTCCAC
chr4	110422777	110422789	CCACCATGTCCAC
chr4	165184699	165184711	CCACCATGTCCAC
chr5	604610	604622	CCACCATGTCCAC
chr5	58178954	58178966	CCACCATGTCCAC
chr5	81614136	81614148	CCACCATGTCCAC
chr5	86149678	86149690	CCACCATGTCCAC
chr5	96408776	96408788	CCACCATGTCCAC
chr5	143696226	143696238	CCACCATGTCCAC
chr5	154052896	154052908	CCACCATGTCCAC
chr5	171380124	171380136	CCACCATGTCCAC
chr5	174533964	174533976	CCACCATGTCCAC
chr6	106378923	106378935	CCACCATGTCCAC
chr6	123005649	123005661	CCACCATGTCCAC
chr6	129423432	129423444	CCACCATGTCCAC
chr6	152669454	152669466	CCACCATGTCCAC
chr6	159925806	159925818	CCACCATGTCCAC
chr6	169367823	169367835	CCACCATGTCCAC
chr7	8008977	8008989	CCACCATGTCCAC
chr7	43787283	43787295	CCACCATGTCCAC
chr7	67073885	67073897	CCACCATGTCCAC
chr7	71291811	71291823	CCACCATGTCCAC
chr7	100551545	100551557	CCACCATGTCCAC
chr7	130642932	130642944	CCACCATGTCCAC
chr7	132134154	132134166	CCACCATGTCCAC
chr7	151473592	151473604	CCACCATGTCCAC
chr8	26092752	26092764	CCACCATGTCCAC
chr8	30055917	30055929	CCACCATGTCCAC
chr8	81323446	81323458	CCACCATGTCCAC
chr8	86143915	86143927	CCACCATGTCCAC
chr8	99923904	99923916	CCACCATGTCCAC
chr9	11111940	11111952	CCACCATGTCCAC
chr9	73049262	73049274	CCACCATGTCCAC
chr9	97862308	97862320	CCACCATGTCCAC
chr9	122800937	122800949	CCACCATGTCCAC
chr9	131192366	131192378	CCACCATGTCCAC
chr9	136511463	136511475	CCACCATGTCCAC
chr9	140361861	140361873	CCACCATGTCCAC
chr10	8052895	8052907	CCACCATGTCCAC
chr10	14079367	14079379	CCACCATGTCCAC
chr10	42976220	42976232	CCACCATGTCCAC
chr10	46698518	46698530	CCACCATGTCCAC
chr10	46849157	46849169	CCACCATGTCCAC
chr10	47329948	47329960	CCACCATGTCCAC
chr10	48722778	48722790	CCACCATGTCCAC
chr10	48885069	48885081	CCACCATGTCCAC
chr10	49038914	49038926	CCACCATGTCCAC
chr10	67079790	67079802	CCACCATGTCCAC
chr10	89738514	89738526	CCACCATGTCCAC
chr10	133663387	133663399	CCACCATGTCCAC
chr11	1264118	1264130	CCACCATGTCCAC
chr11	1265789	1265801	CCACCATGTCCAC
chr11	1267376	1267388	CCACCATGTCCAC
chr11	1267889	1267901	CCACCATGTCCAC
chr11	1269560	1269572	CCACCATGTCCAC
chr11	1271147	1271159	CCACCATGTCCAC
chr11	1271744	1271756	CCACCATGTCCAC
chr11	1272428	1272440	CCACCATGTCCAC
chr11	9343378	9343390	CCACCATGTCCAC
chr11	44394619	44394631	CCACCATGTCCAC
chr11	57359623	57359635	CCACCATGTCCAC
chr11	69605850	69605862	CCACCATGTCCAC
chr11	106253283	106253295	CCACCATGTCCAC
chr11	116666856	116666868	CCACCATGTCCAC
chr11	124254524	124254536	CCACCATGTCCAC
chr11	126079171	126079183	CCACCATGTCCAC
chr11	129798435	129798447	CCACCATGTCCAC
chr11	134178408	134178420	CCACCATGTCCAC
chr12	2563623	2563635	CCACCATGTCCAC
chr12	5907750	5907762	CCACCATGTCCAC
chr12	107297705	107297717	CCACCATGTCCAC
chr12	131244558	131244570	CCACCATGTCCAC
chr13	33312960	33312972	CCACCATGTCCAC
chr13	79613558	79613570	CCACCATGTCCAC
chr13	112248658	112248670	CCACCATGTCCAC
chr13	113695011	113695023	CCACCATGTCCAC
chr15	37297908	37297920	CCACCATGTCCAC
chr15	53008603	53008615	CCACCATGTCCAC
chr15	87301375	87301387	CCACCATGTCCAC
chr16	12780211	12780223	CCACCATGTCCAC
chr16	17114160	17114172	CCACCATGTCCAC
chr16	74778635	74778647	CCACCATGTCCAC
chr17	4109658	4109670	CCACCATGTCCAC
chr17	10628704	10628716	CCACCATGTCCAC
chr17	19280924	19280936	CCACCATGTCCAC
chr17	56175102	56175114	CCACCATGTCCAC
chr17	62100926	62100938	CCACCATGTCCAC
chr18	35112024	35112036	CCACCATGTCCAC
chr19	45509012	45509024	CCACCATGTCCAC
chr19	50233143	50233155	CCACCATGTCCAC
chr20	39609114	39609126	CCACCATGTCCAC
chr20	39824206	39824218	CCACCATGTCCAC
chr20	51546429	51546441	CCACCATGTCCAC
chr21	40748994	40749006	CCACCATGTCCAC
chr22	21941630	21941642	CCACCATGTCCAC
chrX	1403708	1403720	CCACCATGTCCAC
chrX	16097105	16097117	CCACCATGTCCAC
chrX	73070449	73070461	CCACCATGTCCAC
chrX	78831238	78831250	CCACCATGTCCAC
chrY	1353708	1353720	CCACCATGTCCAC
chrY	27507987	27507999	CCACCATGTCCAC
