# Supplementary material for: Cancer Associated PRDM9: Implications for Linking Genomic Instability and Meiotic Recombination
Source: Int J Mol Sci. 2023 Nov 20;24(22):16522. doi: 10.3390/ijms242216522 (PMC10671843; doi:10.3390/ijms242216522)
Supplement: Supplementary file 1 [file ijms-24-16522-s001.zip › Supplemntary file 1/BRC100/CCACCATGTCCCC.bed]

chr1	1627589	1627601	CCACCATGTCCCC
chr1	1679820	1679832	CCACCATGTCCCC
chr1	11810111	11810123	CCACCATGTCCCC
chr1	18977586	18977598	CCACCATGTCCCC
chr1	19386663	19386675	CCACCATGTCCCC
chr1	25461413	25461425	CCACCATGTCCCC
chr1	54737367	54737379	CCACCATGTCCCC
chr1	89559063	89559075	CCACCATGTCCCC
chr1	154515855	154515867	CCACCATGTCCCC
chr1	166568271	166568283	CCACCATGTCCCC
chr1	175444271	175444283	CCACCATGTCCCC
chr1	209403244	209403256	CCACCATGTCCCC
chr1	234401332	234401344	CCACCATGTCCCC
chr2	2648632	2648644	CCACCATGTCCCC
chr2	8070724	8070736	CCACCATGTCCCC
chr2	20728389	20728401	CCACCATGTCCCC
chr2	85458848	85458860	CCACCATGTCCCC
chr2	102488101	102488113	CCACCATGTCCCC
chr2	177493428	177493440	CCACCATGTCCCC
chr2	241906936	241906948	CCACCATGTCCCC
chr3	15081877	15081889	CCACCATGTCCCC
chr3	56355137	56355149	CCACCATGTCCCC
chr3	89673113	89673125	CCACCATGTCCCC
chr3	126867068	126867080	CCACCATGTCCCC
chr4	6087164	6087176	CCACCATGTCCCC
chr4	11569699	11569711	CCACCATGTCCCC
chr4	92102340	92102352	CCACCATGTCCCC
chr4	110306425	110306437	CCACCATGTCCCC
chr4	135308005	135308017	CCACCATGTCCCC
chr4	152643651	152643663	CCACCATGTCCCC
chr4	169095481	169095493	CCACCATGTCCCC
chr4	177561128	177561140	CCACCATGTCCCC
chr4	187678889	187678901	CCACCATGTCCCC
chr4	189697750	189697762	CCACCATGTCCCC
chr5	53849181	53849193	CCACCATGTCCCC
chr5	53849239	53849251	CCACCATGTCCCC
chr5	68733903	68733915	CCACCATGTCCCC
chr5	73235483	73235495	CCACCATGTCCCC
chr5	87141519	87141531	CCACCATGTCCCC
chr5	134050238	134050250	CCACCATGTCCCC
chr5	135837286	135837298	CCACCATGTCCCC
chr5	178652488	178652500	CCACCATGTCCCC
chr5	180023051	180023063	CCACCATGTCCCC
chr6	23342842	23342854	CCACCATGTCCCC
chr6	29733543	29733555	CCACCATGTCCCC
chr6	33655201	33655213	CCACCATGTCCCC
chr6	84782637	84782649	CCACCATGTCCCC
chr6	87392115	87392127	CCACCATGTCCCC
chr6	104078448	104078460	CCACCATGTCCCC
chr6	113349746	113349758	CCACCATGTCCCC
chr6	161548198	161548210	CCACCATGTCCCC
chr6	169501610	169501622	CCACCATGTCCCC
chr7	28362514	28362526	CCACCATGTCCCC
chr7	117057656	117057668	CCACCATGTCCCC
chr7	117654111	117654123	CCACCATGTCCCC
chr7	155629818	155629830	CCACCATGTCCCC
chr8	2939918	2939930	CCACCATGTCCCC
chr8	68520506	68520518	CCACCATGTCCCC
chr8	94626513	94626525	CCACCATGTCCCC
chr8	97288791	97288803	CCACCATGTCCCC
chr8	116929666	116929678	CCACCATGTCCCC
chr8	144920436	144920448	CCACCATGTCCCC
chr9	117087290	117087302	CCACCATGTCCCC
chr9	117094067	117094079	CCACCATGTCCCC
chr10	12700571	12700583	CCACCATGTCCCC
chr10	90359159	90359171	CCACCATGTCCCC
chr10	129951786	129951798	CCACCATGTCCCC
chr10	131475868	131475880	CCACCATGTCCCC
chr11	15400485	15400497	CCACCATGTCCCC
chr11	68552107	68552119	CCACCATGTCCCC
chr12	9512848	9512860	CCACCATGTCCCC
chr12	51005502	51005514	CCACCATGTCCCC
chr12	110067430	110067442	CCACCATGTCCCC
chr12	114932209	114932221	CCACCATGTCCCC
chr12	129361004	129361016	CCACCATGTCCCC
chr12	132916682	132916694	CCACCATGTCCCC
chr13	29785452	29785464	CCACCATGTCCCC
chr13	29920683	29920695	CCACCATGTCCCC
chr13	58011948	58011960	CCACCATGTCCCC
chr13	94979670	94979682	CCACCATGTCCCC
chr13	96042025	96042037	CCACCATGTCCCC
chr13	114620839	114620851	CCACCATGTCCCC
chr14	21258621	21258633	CCACCATGTCCCC
chr14	35689385	35689397	CCACCATGTCCCC
chr14	85045702	85045714	CCACCATGTCCCC
chr14	89087198	89087210	CCACCATGTCCCC
chr14	94925192	94925204	CCACCATGTCCCC
chr15	31665694	31665706	CCACCATGTCCCC
chr15	35651426	35651438	CCACCATGTCCCC
chr15	72912724	72912736	CCACCATGTCCCC
chr16	51610425	51610437	CCACCATGTCCCC
chr16	51875783	51875795	CCACCATGTCCCC
chr16	54164623	54164635	CCACCATGTCCCC
chr16	85172508	85172520	CCACCATGTCCCC
chr17	16772586	16772598	CCACCATGTCCCC
chr17	43133039	43133051	CCACCATGTCCCC
chr17	48720160	48720172	CCACCATGTCCCC
chr17	71490426	71490438	CCACCATGTCCCC
chr18	35032591	35032603	CCACCATGTCCCC
chr18	42965894	42965906	CCACCATGTCCCC
chr18	44245597	44245609	CCACCATGTCCCC
chr18	53592744	53592756	CCACCATGTCCCC
chr19	5946334	5946346	CCACCATGTCCCC
chr19	13103584	13103596	CCACCATGTCCCC
chr19	13419172	13419184	CCACCATGTCCCC
chr19	33743447	33743459	CCACCATGTCCCC
chr19	36508038	36508050	CCACCATGTCCCC
chr20	5669019	5669031	CCACCATGTCCCC
chr20	18714218	18714230	CCACCATGTCCCC
chr20	42378007	42378019	CCACCATGTCCCC
chr20	56627767	56627779	CCACCATGTCCCC
chr21	44629664	44629676	CCACCATGTCCCC
chr22	23427534	23427546	CCACCATGTCCCC
chr22	37785380	37785392	CCACCATGTCCCC
chr22	37792379	37792391	CCACCATGTCCCC
chr22	37804213	37804225	CCACCATGTCCCC
chr22	39263707	39263719	CCACCATGTCCCC
chr22	43342589	43342601	CCACCATGTCCCC
chr22	43394784	43394796	CCACCATGTCCCC
chr22	45078341	45078353	CCACCATGTCCCC
chrX	18553976	18553988	CCACCATGTCCCC
chrX	43655561	43655573	CCACCATGTCCCC
chrX	114274474	114274486	CCACCATGTCCCC
chrX	121371298	121371310	CCACCATGTCCCC
chrX	136591613	136591625	CCACCATGTCCCC
chrY	15282132	15282144	CCACCATGTCCCC
chr6_apd_hap1	1037188	1037200	CCACCATGTCCCC
chr6_cox_hap2	1249650	1249662	CCACCATGTCCCC
chr6_dbb_hap3	1034356	1034368	CCACCATGTCCCC
chr6_mann_hap4	1033986	1033998	CCACCATGTCCCC
chr6_mcf_hap5	1034022	1034034	CCACCATGTCCCC
chr6_qbl_hap6	1034341	1034353	CCACCATGTCCCC
chr6_ssto_hap7	1071220	1071232	CCACCATGTCCCC
