# Supplementary material for: Cancer Associated PRDM9: Implications for Linking Genomic Instability and Meiotic Recombination
Source: Int J Mol Sci. 2023 Nov 20;24(22):16522. doi: 10.3390/ijms242216522 (PMC10671843; doi:10.3390/ijms242216522)
Supplement: Supplementary file 1 [file ijms-24-16522-s001.zip › Supplemntary file 1/BRC100/CCACCATGTCCGC.bed]

chr1	69586829	69586841	CCACCATGTCCGC
chr2	130737684	130737696	CCACCATGTCCGC
chr2	234292824	234292836	CCACCATGTCCGC
chr2	241874206	241874218	CCACCATGTCCGC
chr3	11180511	11180523	CCACCATGTCCGC
chr3	63449309	63449321	CCACCATGTCCGC
chr4	129144256	129144268	CCACCATGTCCGC
chr6	85369672	85369684	CCACCATGTCCGC
chr6	98011787	98011799	CCACCATGTCCGC
chr6	109184571	109184583	CCACCATGTCCGC
chr7	1162216	1162228	CCACCATGTCCGC
chr7	2917437	2917449	CCACCATGTCCGC
chr7	157296848	157296860	CCACCATGTCCGC
chr9	108244341	108244353	CCACCATGTCCGC
chr9	136759286	136759298	CCACCATGTCCGC
chr10	9596989	9597001	CCACCATGTCCGC
chr12	607469	607481	CCACCATGTCCGC
chr13	42559593	42559605	CCACCATGTCCGC
chr16	11950852	11950864	CCACCATGTCCGC
chr17	37274742	37274754	CCACCATGTCCGC
chr17	47145576	47145588	CCACCATGTCCGC
chr19	6539147	6539159	CCACCATGTCCGC
chr19	12370936	12370948	CCACCATGTCCGC
chr20	25566840	25566852	CCACCATGTCCGC
chr21	44331702	44331714	CCACCATGTCCGC
chrX	97878802	97878814	CCACCATGTCCGC
