# Supplementary material for: Cancer Associated PRDM9: Implications for Linking Genomic Instability and Meiotic Recombination
Source: Int J Mol Sci. 2023 Nov 20;24(22):16522. doi: 10.3390/ijms242216522 (PMC10671843; doi:10.3390/ijms242216522)
Supplement: Supplementary file 1 [file ijms-24-16522-s001.zip › Supplemntary file 1/BRC100/CCACCATGTCCTC.bed]

chr1	9578543	9578555	CCACCATGTCCTC
chr1	18212283	18212295	CCACCATGTCCTC
chr1	40113803	40113815	CCACCATGTCCTC
chr1	44048525	44048537	CCACCATGTCCTC
chr1	50681104	50681116	CCACCATGTCCTC
chr1	98727387	98727399	CCACCATGTCCTC
chr1	149210567	149210579	CCACCATGTCCTC
chr1	154872476	154872488	CCACCATGTCCTC
chr1	162352211	162352223	CCACCATGTCCTC
chr1	202691586	202691598	CCACCATGTCCTC
chr1	209933195	209933207	CCACCATGTCCTC
chr1	230427945	230427957	CCACCATGTCCTC
chr1	230815074	230815086	CCACCATGTCCTC
chr1	237171595	237171607	CCACCATGTCCTC
chr2	21635095	21635107	CCACCATGTCCTC
chr2	31595227	31595239	CCACCATGTCCTC
chr2	50254730	50254742	CCACCATGTCCTC
chr2	58181148	58181160	CCACCATGTCCTC
chr2	68304911	68304923	CCACCATGTCCTC
chr2	85984388	85984400	CCACCATGTCCTC
chr2	97466269	97466281	CCACCATGTCCTC
chr2	133640816	133640828	CCACCATGTCCTC
chr2	204832894	204832906	CCACCATGTCCTC
chr2	217909891	217909903	CCACCATGTCCTC
chr2	238653559	238653571	CCACCATGTCCTC
chr3	36778953	36778965	CCACCATGTCCTC
chr3	110774016	110774028	CCACCATGTCCTC
chr4	10051053	10051065	CCACCATGTCCTC
chr4	10097064	10097076	CCACCATGTCCTC
chr4	102768240	102768252	CCACCATGTCCTC
chr5	18939474	18939486	CCACCATGTCCTC
chr5	97264203	97264215	CCACCATGTCCTC
chr5	134443761	134443773	CCACCATGTCCTC
chr5	138035185	138035197	CCACCATGTCCTC
chr6	35237616	35237628	CCACCATGTCCTC
chr6	77331820	77331832	CCACCATGTCCTC
chr6	90693840	90693852	CCACCATGTCCTC
chr6	143688962	143688974	CCACCATGTCCTC
chr6	159653826	159653838	CCACCATGTCCTC
chr7	1488334	1488346	CCACCATGTCCTC
chr7	20291988	20292000	CCACCATGTCCTC
chr7	43918342	43918354	CCACCATGTCCTC
chr7	67557459	67557471	CCACCATGTCCTC
chr7	83247792	83247804	CCACCATGTCCTC
chr7	154997434	154997446	CCACCATGTCCTC
chr7	156759290	156759302	CCACCATGTCCTC
chr8	13797557	13797569	CCACCATGTCCTC
chr8	20563162	20563174	CCACCATGTCCTC
chr8	52433098	52433110	CCACCATGTCCTC
chr8	82767850	82767862	CCACCATGTCCTC
chr8	97156814	97156826	CCACCATGTCCTC
chr8	102751419	102751431	CCACCATGTCCTC
chr8	145004938	145004950	CCACCATGTCCTC
chr9	132623696	132623708	CCACCATGTCCTC
chr10	83753348	83753360	CCACCATGTCCTC
chr10	119330837	119330849	CCACCATGTCCTC
chr10	130862225	130862237	CCACCATGTCCTC
chr11	42683918	42683930	CCACCATGTCCTC
chr11	50526216	50526228	CCACCATGTCCTC
chr11	109491741	109491753	CCACCATGTCCTC
chr11	123585754	123585766	CCACCATGTCCTC
chr11	134907894	134907906	CCACCATGTCCTC
chr12	13897741	13897753	CCACCATGTCCTC
chr12	23527220	23527232	CCACCATGTCCTC
chr12	69309177	69309189	CCACCATGTCCTC
chr12	114798828	114798840	CCACCATGTCCTC
chr12	116169077	116169089	CCACCATGTCCTC
chr12	125892371	125892383	CCACCATGTCCTC
chr12	126489991	126490003	CCACCATGTCCTC
chr12	127772051	127772063	CCACCATGTCCTC
chr12	128818853	128818865	CCACCATGTCCTC
chr13	22627930	22627942	CCACCATGTCCTC
chr13	22782266	22782278	CCACCATGTCCTC
chr14	29874065	29874077	CCACCATGTCCTC
chr14	57438457	57438469	CCACCATGTCCTC
chr14	69835440	69835452	CCACCATGTCCTC
chr14	99277790	99277802	CCACCATGTCCTC
chr15	58978605	58978617	CCACCATGTCCTC
chr15	78068963	78068975	CCACCATGTCCTC
chr15	78161383	78161395	CCACCATGTCCTC
chr16	66609550	66609562	CCACCATGTCCTC
chr16	80595140	80595152	CCACCATGTCCTC
chr17	38865067	38865079	CCACCATGTCCTC
chr17	43085418	43085430	CCACCATGTCCTC
chr17	45881957	45881969	CCACCATGTCCTC
chr17	74078259	74078271	CCACCATGTCCTC
chr19	5289939	5289951	CCACCATGTCCTC
chr19	10958440	10958452	CCACCATGTCCTC
chr19	18979429	18979441	CCACCATGTCCTC
chr19	50880858	50880870	CCACCATGTCCTC
chr19	51298021	51298033	CCACCATGTCCTC
chr20	19664219	19664231	CCACCATGTCCTC
chr20	33120599	33120611	CCACCATGTCCTC
chr20	35460738	35460750	CCACCATGTCCTC
chr20	36662345	36662357	CCACCATGTCCTC
chr20	54881731	54881743	CCACCATGTCCTC
chr20	58982673	58982685	CCACCATGTCCTC
chr22	18962099	18962111	CCACCATGTCCTC
chrX	11007853	11007865	CCACCATGTCCTC
chrX	22311897	22311909	CCACCATGTCCTC
chrX	40136083	40136095	CCACCATGTCCTC
chrX	54012352	54012364	CCACCATGTCCTC
chrX	130361105	130361117	CCACCATGTCCTC
chrX	142189903	142189915	CCACCATGTCCTC
chrY	19255271	19255283	CCACCATGTCCTC
