# Supplementary material for: Cancer Associated PRDM9: Implications for Linking Genomic Instability and Meiotic Recombination
Source: Int J Mol Sci. 2023 Nov 20;24(22):16522. doi: 10.3390/ijms242216522 (PMC10671843; doi:10.3390/ijms242216522)
Supplement: Supplementary file 1 [file ijms-24-16522-s001.zip › Supplemntary file 1/BRC100/CCACCATTACCAC.bed]

chr1	19185074	19185086	CCACCATTACCAC
chr1	22866063	22866075	CCACCATTACCAC
chr1	39128942	39128954	CCACCATTACCAC
chr1	108330864	108330876	CCACCATTACCAC
chr1	114076273	114076285	CCACCATTACCAC
chr1	153344727	153344739	CCACCATTACCAC
chr1	156264678	156264690	CCACCATTACCAC
chr1	161879120	161879132	CCACCATTACCAC
chr1	175428471	175428483	CCACCATTACCAC
chr1	226498401	226498413	CCACCATTACCAC
chr2	7482470	7482482	CCACCATTACCAC
chr2	41251065	41251077	CCACCATTACCAC
chr2	64603355	64603367	CCACCATTACCAC
chr2	72060632	72060644	CCACCATTACCAC
chr2	74047952	74047964	CCACCATTACCAC
chr2	84773113	84773125	CCACCATTACCAC
chr2	88881557	88881569	CCACCATTACCAC
chr2	113104606	113104618	CCACCATTACCAC
chr2	113280737	113280749	CCACCATTACCAC
chr2	121348875	121348887	CCACCATTACCAC
chr2	132549893	132549905	CCACCATTACCAC
chr2	139595315	139595327	CCACCATTACCAC
chr2	145019783	145019795	CCACCATTACCAC
chr2	186740642	186740654	CCACCATTACCAC
chr2	187536429	187536441	CCACCATTACCAC
chr2	197472638	197472650	CCACCATTACCAC
chr2	213580139	213580151	CCACCATTACCAC
chr2	220298151	220298163	CCACCATTACCAC
chr3	6034265	6034277	CCACCATTACCAC
chr3	17544810	17544822	CCACCATTACCAC
chr3	40647708	40647720	CCACCATTACCAC
chr3	65226919	65226931	CCACCATTACCAC
chr3	94840201	94840213	CCACCATTACCAC
chr3	114760109	114760121	CCACCATTACCAC
chr3	121049475	121049487	CCACCATTACCAC
chr3	126580439	126580451	CCACCATTACCAC
chr3	126582935	126582947	CCACCATTACCAC
chr3	126582974	126582986	CCACCATTACCAC
chr3	186073541	186073553	CCACCATTACCAC
chr4	6172190	6172202	CCACCATTACCAC
chr4	76787321	76787333	CCACCATTACCAC
chr4	103607594	103607606	CCACCATTACCAC
chr4	107353076	107353088	CCACCATTACCAC
chr4	130241325	130241337	CCACCATTACCAC
chr4	147488419	147488431	CCACCATTACCAC
chr4	154050509	154050521	CCACCATTACCAC
chr4	154051353	154051365	CCACCATTACCAC
chr4	159053644	159053656	CCACCATTACCAC
chr4	168547355	168547367	CCACCATTACCAC
chr4	179874501	179874513	CCACCATTACCAC
chr5	92360893	92360905	CCACCATTACCAC
chr5	142347662	142347674	CCACCATTACCAC
chr6	3222423	3222435	CCACCATTACCAC
chr6	26564438	26564450	CCACCATTACCAC
chr6	43262383	43262395	CCACCATTACCAC
chr6	77616192	77616204	CCACCATTACCAC
chr6	96328456	96328468	CCACCATTACCAC
chr6	149243306	149243318	CCACCATTACCAC
chr6	168042194	168042206	CCACCATTACCAC
chr7	3903133	3903145	CCACCATTACCAC
chr7	14214290	14214302	CCACCATTACCAC
chr7	35645535	35645547	CCACCATTACCAC
chr7	47739089	47739101	CCACCATTACCAC
chr7	51430007	51430019	CCACCATTACCAC
chr7	65428382	65428394	CCACCATTACCAC
chr7	66194244	66194256	CCACCATTACCAC
chr7	120099229	120099241	CCACCATTACCAC
chr7	121713709	121713721	CCACCATTACCAC
chr7	127058595	127058607	CCACCATTACCAC
chr7	141036544	141036556	CCACCATTACCAC
chr7	142541630	142541642	CCACCATTACCAC
chr8	55288263	55288275	CCACCATTACCAC
chr8	56444827	56444839	CCACCATTACCAC
chr8	64334439	64334451	CCACCATTACCAC
chr8	101438790	101438802	CCACCATTACCAC
chr8	119445116	119445128	CCACCATTACCAC
chr8	125681103	125681115	CCACCATTACCAC
chr8	136874675	136874687	CCACCATTACCAC
chr8	141906806	141906818	CCACCATTACCAC
chr9	4320612	4320624	CCACCATTACCAC
chr9	25481943	25481955	CCACCATTACCAC
chr9	25834828	25834840	CCACCATTACCAC
chr9	45421217	45421229	CCACCATTACCAC
chr9	80232471	80232483	CCACCATTACCAC
chr9	93670896	93670908	CCACCATTACCAC
chr9	113703827	113703839	CCACCATTACCAC
chr9	132000154	132000166	CCACCATTACCAC
chr9	139528040	139528052	CCACCATTACCAC
chr10	33874639	33874651	CCACCATTACCAC
chr10	61068135	61068147	CCACCATTACCAC
chr10	71551823	71551835	CCACCATTACCAC
chr10	79727251	79727263	CCACCATTACCAC
chr10	83374672	83374684	CCACCATTACCAC
chr10	84221130	84221142	CCACCATTACCAC
chr10	87876851	87876863	CCACCATTACCAC
chr10	87876866	87876878	CCACCATTACCAC
chr10	111555085	111555097	CCACCATTACCAC
chr10	119126096	119126108	CCACCATTACCAC
chr10	125994667	125994679	CCACCATTACCAC
chr10	125994847	125994859	CCACCATTACCAC
chr11	16517273	16517285	CCACCATTACCAC
chr11	58734823	58734835	CCACCATTACCAC
chr11	74641752	74641764	CCACCATTACCAC
chr11	78112264	78112276	CCACCATTACCAC
chr11	120746957	120746969	CCACCATTACCAC
chr12	31841370	31841382	CCACCATTACCAC
chr12	91979152	91979164	CCACCATTACCAC
chr12	94910632	94910644	CCACCATTACCAC
chr12	98311118	98311130	CCACCATTACCAC
chr12	108972541	108972553	CCACCATTACCAC
chr12	108972816	108972828	CCACCATTACCAC
chr12	110072401	110072413	CCACCATTACCAC
chr12	110072557	110072569	CCACCATTACCAC
chr12	110073004	110073016	CCACCATTACCAC
chr13	26002464	26002476	CCACCATTACCAC
chr13	53084962	53084974	CCACCATTACCAC
chr14	21004298	21004310	CCACCATTACCAC
chr14	66688522	66688534	CCACCATTACCAC
chr14	71124799	71124811	CCACCATTACCAC
chr14	100993555	100993567	CCACCATTACCAC
chr15	45754145	45754157	CCACCATTACCAC
chr15	51966241	51966253	CCACCATTACCAC
chr15	68394667	68394679	CCACCATTACCAC
chr15	72414934	72414946	CCACCATTACCAC
chr15	83221602	83221614	CCACCATTACCAC
chr15	93717804	93717816	CCACCATTACCAC
chr16	4911955	4911967	CCACCATTACCAC
chr16	17789072	17789084	CCACCATTACCAC
chr16	26553488	26553500	CCACCATTACCAC
chr16	50667662	50667674	CCACCATTACCAC
chr16	76993310	76993322	CCACCATTACCAC
chr16	87255875	87255887	CCACCATTACCAC
chr17	7750170	7750182	CCACCATTACCAC
chr17	31837776	31837788	CCACCATTACCAC
chr17	60871628	60871640	CCACCATTACCAC
chr18	45261400	45261412	CCACCATTACCAC
chr18	47156501	47156513	CCACCATTACCAC
chr18	52266517	52266529	CCACCATTACCAC
chr18	76504392	76504404	CCACCATTACCAC
chr19	54362353	54362365	CCACCATTACCAC
chr20	18755789	18755801	CCACCATTACCAC
chr20	23924047	23924059	CCACCATTACCAC
chr20	62074153	62074165	CCACCATTACCAC
chr21	43766426	43766438	CCACCATTACCAC
chr22	16081382	16081394	CCACCATTACCAC
chr22	37076216	37076228	CCACCATTACCAC
chrX	4048992	4049004	CCACCATTACCAC
chrX	17834698	17834710	CCACCATTACCAC
chrX	42136491	42136503	CCACCATTACCAC
chrX	69103238	69103250	CCACCATTACCAC
chrX	76635909	76635921	CCACCATTACCAC
chrX	91955717	91955729	CCACCATTACCAC
chrX	115939766	115939778	CCACCATTACCAC
chrX	118918947	118918959	CCACCATTACCAC
chrX	134350275	134350287	CCACCATTACCAC
chrX	139596956	139596968	CCACCATTACCAC
chrX	149623135	149623147	CCACCATTACCAC
chrY	5685497	5685509	CCACCATTACCAC
chr4_gl000194_random	7909	7921	CCACCATTACCAC
