# Supplementary material for: Cancer Associated PRDM9: Implications for Linking Genomic Instability and Meiotic Recombination
Source: Int J Mol Sci. 2023 Nov 20;24(22):16522. doi: 10.3390/ijms242216522 (PMC10671843; doi:10.3390/ijms242216522)
Supplement: Supplementary file 1 [file ijms-24-16522-s001.zip › Supplemntary file 1/BRC100/CCACCATTACCCC.bed]

chr1	60269842	60269854	CCACCATTACCCC
chr2	60602549	60602561	CCACCATTACCCC
chr2	120984781	120984793	CCACCATTACCCC
chr3	31723698	31723710	CCACCATTACCCC
chr3	163835301	163835313	CCACCATTACCCC
chr3	171845603	171845615	CCACCATTACCCC
chr3	186073353	186073365	CCACCATTACCCC
chr4	2444255	2444267	CCACCATTACCCC
chr4	10113320	10113332	CCACCATTACCCC
chr4	140419492	140419504	CCACCATTACCCC
chr4	154050449	154050461	CCACCATTACCCC
chr5	100053388	100053400	CCACCATTACCCC
chr7	47526144	47526156	CCACCATTACCCC
chr7	123983249	123983261	CCACCATTACCCC
chr9	27587335	27587347	CCACCATTACCCC
chr9	34520934	34520946	CCACCATTACCCC
chr9	77681128	77681140	CCACCATTACCCC
chr9	81432814	81432826	CCACCATTACCCC
chr9	90843902	90843914	CCACCATTACCCC
chr9	106475417	106475429	CCACCATTACCCC
chr10	28868582	28868594	CCACCATTACCCC
chr10	66571326	66571338	CCACCATTACCCC
chr10	118428318	118428330	CCACCATTACCCC
chr12	120224345	120224357	CCACCATTACCCC
chr14	91720086	91720098	CCACCATTACCCC
chr15	35408407	35408419	CCACCATTACCCC
chr15	40481244	40481256	CCACCATTACCCC
chr15	66466023	66466035	CCACCATTACCCC
chr15	89635397	89635409	CCACCATTACCCC
chr16	77660872	77660884	CCACCATTACCCC
chr17	7144003	7144015	CCACCATTACCCC
chr17	36206829	36206841	CCACCATTACCCC
chr18	61342136	61342148	CCACCATTACCCC
chr22	31489399	31489411	CCACCATTACCCC
chr22	37881593	37881605	CCACCATTACCCC
chrX	5628365	5628377	CCACCATTACCCC
chrX	86166110	86166122	CCACCATTACCCC
