# Supplementary material for: Cancer Associated PRDM9: Implications for Linking Genomic Instability and Meiotic Recombination
Source: Int J Mol Sci. 2023 Nov 20;24(22):16522. doi: 10.3390/ijms242216522 (PMC10671843; doi:10.3390/ijms242216522)
Supplement: Supplementary file 1 [file ijms-24-16522-s001.zip › Supplemntary file 1/BRC100/CCACCATTACCGC.bed]

chr2	152931016	152931028	CCACCATTACCGC
chr2	196184685	196184697	CCACCATTACCGC
chr5	33202246	33202258	CCACCATTACCGC
chr12	30159682	30159694	CCACCATTACCGC
chr12	34248224	34248236	CCACCATTACCGC
chr12	44107848	44107860	CCACCATTACCGC
chr17	215002	215014	CCACCATTACCGC
chr17	3776181	3776193	CCACCATTACCGC
chr17	7832653	7832665	CCACCATTACCGC
chr17	72874236	72874248	CCACCATTACCGC
chr18	8301339	8301351	CCACCATTACCGC
chr19	36030757	36030769	CCACCATTACCGC
chr20	31966622	31966634	CCACCATTACCGC
