# Supplementary material for: Cancer Associated PRDM9: Implications for Linking Genomic Instability and Meiotic Recombination
Source: Int J Mol Sci. 2023 Nov 20;24(22):16522. doi: 10.3390/ijms242216522 (PMC10671843; doi:10.3390/ijms242216522)
Supplement: Supplementary file 1 [file ijms-24-16522-s001.zip › Supplemntary file 1/BRC100/CCACCATTACCTC.bed]

chr1	23733758	23733770	CCACCATTACCTC
chr1	53861170	53861182	CCACCATTACCTC
chr1	120295617	120295629	CCACCATTACCTC
chr1	120549325	120549337	CCACCATTACCTC
chr1	157555759	157555771	CCACCATTACCTC
chr1	168484714	168484726	CCACCATTACCTC
chr1	170226171	170226183	CCACCATTACCTC
chr1	175487886	175487898	CCACCATTACCTC
chr1	226247430	226247442	CCACCATTACCTC
chr2	42296602	42296614	CCACCATTACCTC
chr2	116926577	116926589	CCACCATTACCTC
chr2	148778167	148778179	CCACCATTACCTC
chr2	160536326	160536338	CCACCATTACCTC
chr2	177895194	177895206	CCACCATTACCTC
chr2	238187776	238187788	CCACCATTACCTC
chr3	124197515	124197527	CCACCATTACCTC
chr3	153121022	153121034	CCACCATTACCTC
chr4	5703653	5703665	CCACCATTACCTC
chr4	82845094	82845106	CCACCATTACCTC
chr4	153827723	153827735	CCACCATTACCTC
chr5	34182775	34182787	CCACCATTACCTC
chr5	68941699	68941711	CCACCATTACCTC
chr5	69503375	69503387	CCACCATTACCTC
chr5	69521425	69521437	CCACCATTACCTC
chr5	69796534	69796546	CCACCATTACCTC
chr5	69817818	69817830	CCACCATTACCTC
chr5	70503760	70503772	CCACCATTACCTC
chr5	70521784	70521796	CCACCATTACCTC
chr5	99403461	99403473	CCACCATTACCTC
chr5	99716905	99716917	CCACCATTACCTC
chr6	4474579	4474591	CCACCATTACCTC
chr6	26856779	26856791	CCACCATTACCTC
chr6	56861627	56861639	CCACCATTACCTC
chr6	58256372	58256384	CCACCATTACCTC
chr6	148005251	148005263	CCACCATTACCTC
chr6	154675394	154675406	CCACCATTACCTC
chr6	166829910	166829922	CCACCATTACCTC
chr6	166830133	166830145	CCACCATTACCTC
chr6	166830169	166830181	CCACCATTACCTC
chr7	21844374	21844386	CCACCATTACCTC
chr7	65440992	65441004	CCACCATTACCTC
chr7	157816691	157816703	CCACCATTACCTC
chr8	4471863	4471875	CCACCATTACCTC
chr8	5324653	5324665	CCACCATTACCTC
chr8	15676937	15676949	CCACCATTACCTC
chr8	24983254	24983266	CCACCATTACCTC
chr8	52439334	52439346	CCACCATTACCTC
chr8	109689891	109689903	CCACCATTACCTC
chr9	97450071	97450083	CCACCATTACCTC
chr10	24060617	24060629	CCACCATTACCTC
chr11	61250479	61250491	CCACCATTACCTC
chr12	39066308	39066320	CCACCATTACCTC
chr12	43312948	43312960	CCACCATTACCTC
chr12	47412415	47412427	CCACCATTACCTC
chr13	72491547	72491559	CCACCATTACCTC
chr14	24078370	24078382	CCACCATTACCTC
chr14	55881828	55881840	CCACCATTACCTC
chr14	74477535	74477547	CCACCATTACCTC
chr14	75677740	75677752	CCACCATTACCTC
chr14	83096261	83096273	CCACCATTACCTC
chr15	76435587	76435599	CCACCATTACCTC
chr15	91464691	91464703	CCACCATTACCTC
chr15	93759569	93759581	CCACCATTACCTC
chr16	8151767	8151779	CCACCATTACCTC
chr17	48759837	48759849	CCACCATTACCTC
chr20	29890416	29890428	CCACCATTACCTC
chr21	40210953	40210965	CCACCATTACCTC
chr22	39840815	39840827	CCACCATTACCTC
chrX	47421254	47421266	CCACCATTACCTC
chrX	73601631	73601643	CCACCATTACCTC
