# Supplementary material for: Cancer Associated PRDM9: Implications for Linking Genomic Instability and Meiotic Recombination
Source: Int J Mol Sci. 2023 Nov 20;24(22):16522. doi: 10.3390/ijms242216522 (PMC10671843; doi:10.3390/ijms242216522)
Supplement: Supplementary file 1 [file ijms-24-16522-s001.zip › Supplemntary file 1/BRC100/CCACCATTCCCAC.bed]

chr1	16499708	16499720	CCACCATTCCCAC
chr1	17492554	17492566	CCACCATTCCCAC
chr1	17492605	17492617	CCACCATTCCCAC
chr1	30396872	30396884	CCACCATTCCCAC
chr1	107687028	107687040	CCACCATTCCCAC
chr1	115891875	115891887	CCACCATTCCCAC
chr1	175328704	175328716	CCACCATTCCCAC
chr1	180974705	180974717	CCACCATTCCCAC
chr1	224351737	224351749	CCACCATTCCCAC
chr1	228284946	228284958	CCACCATTCCCAC
chr2	7989300	7989312	CCACCATTCCCAC
chr2	41582797	41582809	CCACCATTCCCAC
chr2	56841423	56841435	CCACCATTCCCAC
chr2	121107808	121107820	CCACCATTCCCAC
chr2	196662343	196662355	CCACCATTCCCAC
chr3	1934087	1934099	CCACCATTCCCAC
chr3	6049752	6049764	CCACCATTCCCAC
chr3	36900646	36900658	CCACCATTCCCAC
chr3	41137949	41137961	CCACCATTCCCAC
chr3	55912525	55912537	CCACCATTCCCAC
chr3	57486793	57486805	CCACCATTCCCAC
chr3	79737695	79737707	CCACCATTCCCAC
chr3	170811708	170811720	CCACCATTCCCAC
chr4	6172949	6172961	CCACCATTCCCAC
chr4	43659672	43659684	CCACCATTCCCAC
chr4	62723581	62723593	CCACCATTCCCAC
chr4	126159129	126159141	CCACCATTCCCAC
chr4	141827935	141827947	CCACCATTCCCAC
chr4	152609205	152609217	CCACCATTCCCAC
chr5	23342088	23342100	CCACCATTCCCAC
chr5	148517381	148517393	CCACCATTCCCAC
chr6	11144453	11144465	CCACCATTCCCAC
chr6	15126567	15126579	CCACCATTCCCAC
chr6	32427348	32427360	CCACCATTCCCAC
chr6	34436274	34436286	CCACCATTCCCAC
chr6	44366840	44366852	CCACCATTCCCAC
chr6	63922369	63922381	CCACCATTCCCAC
chr6	79041653	79041665	CCACCATTCCCAC
chr6	81183907	81183919	CCACCATTCCCAC
chr6	119049823	119049835	CCACCATTCCCAC
chr6	169286012	169286024	CCACCATTCCCAC
chr7	42056798	42056810	CCACCATTCCCAC
chr7	75936903	75936915	CCACCATTCCCAC
chr7	85450288	85450300	CCACCATTCCCAC
chr7	100349500	100349512	CCACCATTCCCAC
chr7	100350088	100350100	CCACCATTCCCAC
chr7	100350697	100350709	CCACCATTCCCAC
chr7	102065954	102065966	CCACCATTCCCAC
chr8	4898389	4898401	CCACCATTCCCAC
chr8	5410950	5410962	CCACCATTCCCAC
chr8	37700518	37700530	CCACCATTCCCAC
chr8	64904405	64904417	CCACCATTCCCAC
chr8	119534282	119534294	CCACCATTCCCAC
chr8	143267140	143267152	CCACCATTCCCAC
chr9	4503152	4503164	CCACCATTCCCAC
chr9	12602181	12602193	CCACCATTCCCAC
chr9	79749140	79749152	CCACCATTCCCAC
chr9	93558952	93558964	CCACCATTCCCAC
chr9	110944038	110944050	CCACCATTCCCAC
chr9	114784638	114784650	CCACCATTCCCAC
chr9	132320400	132320412	CCACCATTCCCAC
chr9	134070274	134070286	CCACCATTCCCAC
chr10	26252621	26252633	CCACCATTCCCAC
chr10	44709599	44709611	CCACCATTCCCAC
chr10	46491830	46491842	CCACCATTCCCAC
chr10	48679174	48679186	CCACCATTCCCAC
chr10	60601048	60601060	CCACCATTCCCAC
chr10	66998465	66998477	CCACCATTCCCAC
chr10	68530446	68530458	CCACCATTCCCAC
chr10	88462146	88462158	CCACCATTCCCAC
chr10	102410863	102410875	CCACCATTCCCAC
chr10	102410881	102410893	CCACCATTCCCAC
chr10	102410989	102411001	CCACCATTCCCAC
chr10	102411313	102411325	CCACCATTCCCAC
chr10	113761067	113761079	CCACCATTCCCAC
chr10	124323162	124323174	CCACCATTCCCAC
chr10	132893636	132893648	CCACCATTCCCAC
chr11	58443916	58443928	CCACCATTCCCAC
chr12	12047598	12047610	CCACCATTCCCAC
chr12	63944074	63944086	CCACCATTCCCAC
chr12	64139137	64139149	CCACCATTCCCAC
chr12	68772469	68772481	CCACCATTCCCAC
chr12	87938565	87938577	CCACCATTCCCAC
chr12	88075401	88075413	CCACCATTCCCAC
chr12	129180881	129180893	CCACCATTCCCAC
chr13	54789269	54789281	CCACCATTCCCAC
chr13	99407457	99407469	CCACCATTCCCAC
chr13	101384115	101384127	CCACCATTCCCAC
chr14	50360573	50360585	CCACCATTCCCAC
chr14	60970415	60970427	CCACCATTCCCAC
chr15	54581521	54581533	CCACCATTCCCAC
chr15	58263308	58263320	CCACCATTCCCAC
chr15	74410232	74410244	CCACCATTCCCAC
chr15	94401060	94401072	CCACCATTCCCAC
chr16	12483166	12483178	CCACCATTCCCAC
chr16	77857110	77857122	CCACCATTCCCAC
chr17	33381361	33381373	CCACCATTCCCAC
chr17	33955740	33955752	CCACCATTCCCAC
chr17	69682017	69682029	CCACCATTCCCAC
chr18	36068421	36068433	CCACCATTCCCAC
chr19	13595601	13595613	CCACCATTCCCAC
chr19	18606223	18606235	CCACCATTCCCAC
chr19	56484837	56484849	CCACCATTCCCAC
chr20	38808730	38808742	CCACCATTCCCAC
chr20	59344533	59344545	CCACCATTCCCAC
chr21	46596292	46596304	CCACCATTCCCAC
chr22	26365981	26365993	CCACCATTCCCAC
chr22	26601859	26601871	CCACCATTCCCAC
chrX	9737365	9737377	CCACCATTCCCAC
chrX	54057818	54057830	CCACCATTCCCAC
chrX	87441451	87441463	CCACCATTCCCAC
chrX	123964645	123964657	CCACCATTCCCAC
chrX	139606366	139606378	CCACCATTCCCAC
chrX	154660505	154660517	CCACCATTCCCAC
chr6_apd_hap1	3741729	3741741	CCACCATTCCCAC
chr6_cox_hap2	3897757	3897769	CCACCATTCCCAC
chr6_dbb_hap3	3705445	3705457	CCACCATTCCCAC
chr6_mann_hap4	3769443	3769455	CCACCATTCCCAC
chr6_mcf_hap5	3806040	3806052	CCACCATTCCCAC
chr6_qbl_hap6	3688255	3688267	CCACCATTCCCAC
chr6_ssto_hap7	3774152	3774164	CCACCATTCCCAC
