# Supplementary material for: Cancer Associated PRDM9: Implications for Linking Genomic Instability and Meiotic Recombination
Source: Int J Mol Sci. 2023 Nov 20;24(22):16522. doi: 10.3390/ijms242216522 (PMC10671843; doi:10.3390/ijms242216522)
Supplement: Supplementary file 1 [file ijms-24-16522-s001.zip › Supplemntary file 1/BRC100/CCACCATTCCCCC.bed]

chr1	12097481	12097493	CCACCATTCCCCC
chr1	19386786	19386798	CCACCATTCCCCC
chr1	19387036	19387048	CCACCATTCCCCC
chr1	33845021	33845033	CCACCATTCCCCC
chr1	82128749	82128761	CCACCATTCCCCC
chr1	169757162	169757174	CCACCATTCCCCC
chr1	182648416	182648428	CCACCATTCCCCC
chr2	15570867	15570879	CCACCATTCCCCC
chr2	23737838	23737850	CCACCATTCCCCC
chr2	26998180	26998192	CCACCATTCCCCC
chr2	48751273	48751285	CCACCATTCCCCC
chr2	71367552	71367564	CCACCATTCCCCC
chr2	86766132	86766144	CCACCATTCCCCC
chr2	88798593	88798605	CCACCATTCCCCC
chr2	196560174	196560186	CCACCATTCCCCC
chr2	241978751	241978763	CCACCATTCCCCC
chr2	242830361	242830373	CCACCATTCCCCC
chr3	12833930	12833942	CCACCATTCCCCC
chr3	36115674	36115686	CCACCATTCCCCC
chr3	64109485	64109497	CCACCATTCCCCC
chr3	96601359	96601371	CCACCATTCCCCC
chr3	112580904	112580916	CCACCATTCCCCC
chr3	137906497	137906509	CCACCATTCCCCC
chr3	142189873	142189885	CCACCATTCCCCC
chr3	146114648	146114660	CCACCATTCCCCC
chr3	156609535	156609547	CCACCATTCCCCC
chr4	1552846	1552858	CCACCATTCCCCC
chr4	34121583	34121595	CCACCATTCCCCC
chr5	16514795	16514807	CCACCATTCCCCC
chr5	51917681	51917693	CCACCATTCCCCC
chr5	75297778	75297790	CCACCATTCCCCC
chr5	145428562	145428574	CCACCATTCCCCC
chr5	148549287	148549299	CCACCATTCCCCC
chr6	74663224	74663236	CCACCATTCCCCC
chr6	79844930	79844942	CCACCATTCCCCC
chr7	16685690	16685702	CCACCATTCCCCC
chr7	42190466	42190478	CCACCATTCCCCC
chr7	53343208	53343220	CCACCATTCCCCC
chr7	140911956	140911968	CCACCATTCCCCC
chr8	879004	879016	CCACCATTCCCCC
chr8	879647	879659	CCACCATTCCCCC
chr8	144469185	144469197	CCACCATTCCCCC
chr9	33103518	33103530	CCACCATTCCCCC
chr9	35452531	35452543	CCACCATTCCCCC
chr9	129581849	129581861	CCACCATTCCCCC
chr10	19542659	19542671	CCACCATTCCCCC
chr10	22293487	22293499	CCACCATTCCCCC
chr10	114436014	114436026	CCACCATTCCCCC
chr11	1076096	1076108	CCACCATTCCCCC
chr11	3111579	3111591	CCACCATTCCCCC
chr11	62564602	62564614	CCACCATTCCCCC
chr11	76784631	76784643	CCACCATTCCCCC
chr11	114128300	114128312	CCACCATTCCCCC
chr12	54583940	54583952	CCACCATTCCCCC
chr12	129333565	129333577	CCACCATTCCCCC
chr13	31098028	31098040	CCACCATTCCCCC
chr13	36205081	36205093	CCACCATTCCCCC
chr13	71641052	71641064	CCACCATTCCCCC
chr14	55863556	55863568	CCACCATTCCCCC
chr15	45585052	45585064	CCACCATTCCCCC
chr15	78190809	78190821	CCACCATTCCCCC
chr16	845622	845634	CCACCATTCCCCC
chr16	54376939	54376951	CCACCATTCCCCC
chr17	48677632	48677644	CCACCATTCCCCC
chr17	52484924	52484936	CCACCATTCCCCC
chr18	7781601	7781613	CCACCATTCCCCC
chr19	4105630	4105642	CCACCATTCCCCC
chr20	4663096	4663108	CCACCATTCCCCC
chr20	7260380	7260392	CCACCATTCCCCC
chr20	23283090	23283102	CCACCATTCCCCC
chr20	44790026	44790038	CCACCATTCCCCC
chr21	37012561	37012573	CCACCATTCCCCC
chr22	40824003	40824015	CCACCATTCCCCC
chrX	36654981	36654993	CCACCATTCCCCC
chrX	83377897	83377909	CCACCATTCCCCC
chrX	96756048	96756060	CCACCATTCCCCC
chrX	100490079	100490091	CCACCATTCCCCC
chrX	108716119	108716131	CCACCATTCCCCC
