# Supplementary material for: Cancer Associated PRDM9: Implications for Linking Genomic Instability and Meiotic Recombination
Source: Int J Mol Sci. 2023 Nov 20;24(22):16522. doi: 10.3390/ijms242216522 (PMC10671843; doi:10.3390/ijms242216522)
Supplement: Supplementary file 1 [file ijms-24-16522-s001.zip › Supplemntary file 1/BRC100/CCACCATTCCCGC.bed]

chr1	1664117	1664129	CCACCATTCCCGC
chr2	12412705	12412717	CCACCATTCCCGC
chr3	43926154	43926166	CCACCATTCCCGC
chr3	170043608	170043620	CCACCATTCCCGC
chr4	6125829	6125841	CCACCATTCCCGC
chr5	177143950	177143962	CCACCATTCCCGC
chr6	33410147	33410159	CCACCATTCCCGC
chr7	134966052	134966064	CCACCATTCCCGC
chr10	30157150	30157162	CCACCATTCCCGC
chr10	75385156	75385168	CCACCATTCCCGC
chr10	98807685	98807697	CCACCATTCCCGC
chr13	44453329	44453341	CCACCATTCCCGC
chr15	21005661	21005673	CCACCATTCCCGC
chr15	22012344	22012356	CCACCATTCCCGC
chr15	94053038	94053050	CCACCATTCCCGC
chr16	88370806	88370818	CCACCATTCCCGC
chr18	32573206	32573218	CCACCATTCCCGC
chr19	50369417	50369429	CCACCATTCCCGC
chr21	42608322	42608334	CCACCATTCCCGC
chr22	18986459	18986471	CCACCATTCCCGC
chrX	123525416	123525428	CCACCATTCCCGC
chr6_ssto_hap7	4890393	4890405	CCACCATTCCCGC
