# Supplementary material for: Cancer Associated PRDM9: Implications for Linking Genomic Instability and Meiotic Recombination
Source: Int J Mol Sci. 2023 Nov 20;24(22):16522. doi: 10.3390/ijms242216522 (PMC10671843; doi:10.3390/ijms242216522)
Supplement: Supplementary file 1 [file ijms-24-16522-s001.zip › Supplemntary file 1/BRC100/CCACCATTCCCTC.bed]

chr1	997495	997507	CCACCATTCCCTC
chr1	57972567	57972579	CCACCATTCCCTC
chr1	120461077	120461089	CCACCATTCCCTC
chr1	154759775	154759787	CCACCATTCCCTC
chr1	175428343	175428355	CCACCATTCCCTC
chr1	178549690	178549702	CCACCATTCCCTC
chr1	205518766	205518778	CCACCATTCCCTC
chr1	229069587	229069599	CCACCATTCCCTC
chr2	7816970	7816982	CCACCATTCCCTC
chr2	23093929	23093941	CCACCATTCCCTC
chr2	29831604	29831616	CCACCATTCCCTC
chr2	67071086	67071098	CCACCATTCCCTC
chr2	85207605	85207617	CCACCATTCCCTC
chr2	216717528	216717540	CCACCATTCCCTC
chr2	230086400	230086412	CCACCATTCCCTC
chr3	33202059	33202071	CCACCATTCCCTC
chr3	51942705	51942717	CCACCATTCCCTC
chr3	101717424	101717436	CCACCATTCCCTC
chr3	131759704	131759716	CCACCATTCCCTC
chr3	155837653	155837665	CCACCATTCCCTC
chr4	23811025	23811037	CCACCATTCCCTC
chr4	56410938	56410950	CCACCATTCCCTC
chr4	75598049	75598061	CCACCATTCCCTC
chr4	89282232	89282244	CCACCATTCCCTC
chr4	106928817	106928829	CCACCATTCCCTC
chr4	127400824	127400836	CCACCATTCCCTC
chr4	140842590	140842602	CCACCATTCCCTC
chr5	9389657	9389669	CCACCATTCCCTC
chr5	98783737	98783749	CCACCATTCCCTC
chr5	111643548	111643560	CCACCATTCCCTC
chr5	157645316	157645328	CCACCATTCCCTC
chr5	179031150	179031162	CCACCATTCCCTC
chr6	31210571	31210583	CCACCATTCCCTC
chr6	44836329	44836341	CCACCATTCCCTC
chr6	62005686	62005698	CCACCATTCCCTC
chr6	72064257	72064269	CCACCATTCCCTC
chr6	112445004	112445016	CCACCATTCCCTC
chr7	8416444	8416456	CCACCATTCCCTC
chr7	34026879	34026891	CCACCATTCCCTC
chr7	39123894	39123906	CCACCATTCCCTC
chr7	39439042	39439054	CCACCATTCCCTC
chr7	100349584	100349596	CCACCATTCCCTC
chr7	100349626	100349638	CCACCATTCCCTC
chr7	100349647	100349659	CCACCATTCCCTC
chr7	108168343	108168355	CCACCATTCCCTC
chr7	152741378	152741390	CCACCATTCCCTC
chr7	158553821	158553833	CCACCATTCCCTC
chr8	15954957	15954969	CCACCATTCCCTC
chr8	27888011	27888023	CCACCATTCCCTC
chr8	62410074	62410086	CCACCATTCCCTC
chr8	69327083	69327095	CCACCATTCCCTC
chr8	120164658	120164670	CCACCATTCCCTC
chr8	144110460	144110472	CCACCATTCCCTC
chr9	27362555	27362567	CCACCATTCCCTC
chr10	28843542	28843554	CCACCATTCCCTC
chr10	30348670	30348682	CCACCATTCCCTC
chr10	74579147	74579159	CCACCATTCCCTC
chr10	102833786	102833798	CCACCATTCCCTC
chr10	125773742	125773754	CCACCATTCCCTC
chr11	15308721	15308733	CCACCATTCCCTC
chr11	29364538	29364550	CCACCATTCCCTC
chr11	40515673	40515685	CCACCATTCCCTC
chr11	46717788	46717800	CCACCATTCCCTC
chr12	119875547	119875559	CCACCATTCCCTC
chr12	127876465	127876477	CCACCATTCCCTC
chr12	129585974	129585986	CCACCATTCCCTC
chr14	53083898	53083910	CCACCATTCCCTC
chr15	43875565	43875577	CCACCATTCCCTC
chr15	43975400	43975412	CCACCATTCCCTC
chr15	63279693	63279705	CCACCATTCCCTC
chr15	73613140	73613152	CCACCATTCCCTC
chr15	74994018	74994030	CCACCATTCCCTC
chr15	79990674	79990686	CCACCATTCCCTC
chr17	38225646	38225658	CCACCATTCCCTC
chr17	46831747	46831759	CCACCATTCCCTC
chr17	54885563	54885575	CCACCATTCCCTC
chr17	71120118	71120130	CCACCATTCCCTC
chr18	30032404	30032416	CCACCATTCCCTC
chr19	38873960	38873972	CCACCATTCCCTC
chr19	49425549	49425561	CCACCATTCCCTC
chr20	56713118	56713130	CCACCATTCCCTC
chr22	29656949	29656961	CCACCATTCCCTC
chrX	37981301	37981313	CCACCATTCCCTC
chrX	44173826	44173838	CCACCATTCCCTC
chrX	72910427	72910439	CCACCATTCCCTC
chrX	93926999	93927011	CCACCATTCCCTC
chrX	110235741	110235753	CCACCATTCCCTC
chrX	140854526	140854538	CCACCATTCCCTC
chr6_qbl_hap6	2505321	2505333	CCACCATTCCCTC
