# Supplementary material for: Cancer Associated PRDM9: Implications for Linking Genomic Instability and Meiotic Recombination
Source: Int J Mol Sci. 2023 Nov 20;24(22):16522. doi: 10.3390/ijms242216522 (PMC10671843; doi:10.3390/ijms242216522)
Supplement: Supplementary file 1 [file ijms-24-16522-s001.zip › Supplemntary file 1/BRC100/CCACCATTGCCAC.bed]

chr1	10914012	10914024	CCACCATTGCCAC
chr1	45545074	45545086	CCACCATTGCCAC
chr1	182042994	182043006	CCACCATTGCCAC
chr1	182219309	182219321	CCACCATTGCCAC
chr2	35161699	35161711	CCACCATTGCCAC
chr2	46484170	46484182	CCACCATTGCCAC
chr2	52554408	52554420	CCACCATTGCCAC
chr2	69327572	69327584	CCACCATTGCCAC
chr2	75690830	75690842	CCACCATTGCCAC
chr2	113906933	113906945	CCACCATTGCCAC
chr2	125529238	125529250	CCACCATTGCCAC
chr2	125529533	125529545	CCACCATTGCCAC
chr2	135600114	135600126	CCACCATTGCCAC
chr2	146010672	146010684	CCACCATTGCCAC
chr2	153279375	153279387	CCACCATTGCCAC
chr2	178852744	178852756	CCACCATTGCCAC
chr2	201542202	201542214	CCACCATTGCCAC
chr2	214563840	214563852	CCACCATTGCCAC
chr2	217993504	217993516	CCACCATTGCCAC
chr2	235292608	235292620	CCACCATTGCCAC
chr3	8240902	8240914	CCACCATTGCCAC
chr3	12881231	12881243	CCACCATTGCCAC
chr3	54304452	54304464	CCACCATTGCCAC
chr3	59624501	59624513	CCACCATTGCCAC
chr3	78668808	78668820	CCACCATTGCCAC
chr3	82547373	82547385	CCACCATTGCCAC
chr3	112805223	112805235	CCACCATTGCCAC
chr4	6172291	6172303	CCACCATTGCCAC
chr4	6172710	6172722	CCACCATTGCCAC
chr4	13487621	13487633	CCACCATTGCCAC
chr4	14256114	14256126	CCACCATTGCCAC
chr4	68999099	68999111	CCACCATTGCCAC
chr4	80169814	80169826	CCACCATTGCCAC
chr4	109558388	109558400	CCACCATTGCCAC
chr4	125986883	125986895	CCACCATTGCCAC
chr4	128091383	128091395	CCACCATTGCCAC
chr4	143211805	143211817	CCACCATTGCCAC
chr4	170003176	170003188	CCACCATTGCCAC
chr4	176016814	176016826	CCACCATTGCCAC
chr4	179874990	179875002	CCACCATTGCCAC
chr4	179875220	179875232	CCACCATTGCCAC
chr4	179875277	179875289	CCACCATTGCCAC
chr4	185315062	185315074	CCACCATTGCCAC
chr5	40349283	40349295	CCACCATTGCCAC
chr5	50644256	50644268	CCACCATTGCCAC
chr5	108041228	108041240	CCACCATTGCCAC
chr5	153456713	153456725	CCACCATTGCCAC
chr5	161184304	161184316	CCACCATTGCCAC
chr5	170676043	170676055	CCACCATTGCCAC
chr6	19451079	19451091	CCACCATTGCCAC
chr6	25272646	25272658	CCACCATTGCCAC
chr6	37746075	37746087	CCACCATTGCCAC
chr6	52104874	52104886	CCACCATTGCCAC
chr6	64487929	64487941	CCACCATTGCCAC
chr6	67282161	67282173	CCACCATTGCCAC
chr6	110138854	110138866	CCACCATTGCCAC
chr6	129191099	129191111	CCACCATTGCCAC
chr6	161604104	161604116	CCACCATTGCCAC
chr7	20527115	20527127	CCACCATTGCCAC
chr7	41692646	41692658	CCACCATTGCCAC
chr7	42546005	42546017	CCACCATTGCCAC
chr7	47739947	47739959	CCACCATTGCCAC
chr7	69393915	69393927	CCACCATTGCCAC
chr7	73382011	73382023	CCACCATTGCCAC
chr7	119989322	119989334	CCACCATTGCCAC
chr7	126899380	126899392	CCACCATTGCCAC
chr7	140354579	140354591	CCACCATTGCCAC
chr7	140832526	140832538	CCACCATTGCCAC
chr7	152821371	152821383	CCACCATTGCCAC
chr8	115267662	115267674	CCACCATTGCCAC
chr8	139038123	139038135	CCACCATTGCCAC
chr9	29817764	29817776	CCACCATTGCCAC
chr9	77493184	77493196	CCACCATTGCCAC
chr9	98468165	98468177	CCACCATTGCCAC
chr10	5368514	5368526	CCACCATTGCCAC
chr10	6778516	6778528	CCACCATTGCCAC
chr10	15191375	15191387	CCACCATTGCCAC
chr10	50819715	50819727	CCACCATTGCCAC
chr10	61068381	61068393	CCACCATTGCCAC
chr10	79426554	79426566	CCACCATTGCCAC
chr11	23949260	23949272	CCACCATTGCCAC
chr11	64298677	64298689	CCACCATTGCCAC
chr12	24247689	24247701	CCACCATTGCCAC
chr12	120347854	120347866	CCACCATTGCCAC
chr13	59584452	59584464	CCACCATTGCCAC
chr14	24024915	24024927	CCACCATTGCCAC
chr14	63198405	63198417	CCACCATTGCCAC
chr14	70704349	70704361	CCACCATTGCCAC
chr14	81274973	81274985	CCACCATTGCCAC
chr15	55339394	55339406	CCACCATTGCCAC
chr16	54513084	54513096	CCACCATTGCCAC
chr16	87306643	87306655	CCACCATTGCCAC
chr17	1049852	1049864	CCACCATTGCCAC
chr17	1049995	1050007	CCACCATTGCCAC
chr17	12067110	12067122	CCACCATTGCCAC
chr17	20217399	20217411	CCACCATTGCCAC
chr17	77459090	77459102	CCACCATTGCCAC
chr17	77459921	77459933	CCACCATTGCCAC
chr17	77459995	77460007	CCACCATTGCCAC
chr18	30643116	30643128	CCACCATTGCCAC
chr19	18679275	18679287	CCACCATTGCCAC
chr19	50443547	50443559	CCACCATTGCCAC
chr19	52393909	52393921	CCACCATTGCCAC
chr20	3040014	3040026	CCACCATTGCCAC
chr20	16876722	16876734	CCACCATTGCCAC
chr20	35894425	35894437	CCACCATTGCCAC
chr21	23584781	23584793	CCACCATTGCCAC
chr21	27568712	27568724	CCACCATTGCCAC
chr21	37877914	37877926	CCACCATTGCCAC
chr21	38720479	38720491	CCACCATTGCCAC
chrX	30922229	30922241	CCACCATTGCCAC
chrX	103737307	103737319	CCACCATTGCCAC
