# Supplementary material for: Cancer Associated PRDM9: Implications for Linking Genomic Instability and Meiotic Recombination
Source: Int J Mol Sci. 2023 Nov 20;24(22):16522. doi: 10.3390/ijms242216522 (PMC10671843; doi:10.3390/ijms242216522)
Supplement: Supplementary file 1 [file ijms-24-16522-s001.zip › Supplemntary file 1/BRC100/CCACCATTGCCCC.bed]

chr1	3256841	3256853	CCACCATTGCCCC
chr1	30698133	30698145	CCACCATTGCCCC
chr1	147402709	147402721	CCACCATTGCCCC
chr1	151817138	151817150	CCACCATTGCCCC
chr1	205626733	205626745	CCACCATTGCCCC
chr1	213035668	213035680	CCACCATTGCCCC
chr2	76498871	76498883	CCACCATTGCCCC
chr2	117461216	117461228	CCACCATTGCCCC
chr2	170221816	170221828	CCACCATTGCCCC
chr2	236234180	236234192	CCACCATTGCCCC
chr3	104478496	104478508	CCACCATTGCCCC
chr3	128806786	128806798	CCACCATTGCCCC
chr3	128815119	128815131	CCACCATTGCCCC
chr3	159999111	159999123	CCACCATTGCCCC
chr3	183312954	183312966	CCACCATTGCCCC
chr4	11176933	11176945	CCACCATTGCCCC
chr4	23629972	23629984	CCACCATTGCCCC
chr4	46971968	46971980	CCACCATTGCCCC
chr4	98916305	98916317	CCACCATTGCCCC
chr4	112363437	112363449	CCACCATTGCCCC
chr4	117520254	117520266	CCACCATTGCCCC
chr4	146597882	146597894	CCACCATTGCCCC
chr4	153053711	153053723	CCACCATTGCCCC
chr5	75423573	75423585	CCACCATTGCCCC
chr5	94307716	94307728	CCACCATTGCCCC
chr5	105178188	105178200	CCACCATTGCCCC
chr6	31857452	31857464	CCACCATTGCCCC
chr6	137237926	137237938	CCACCATTGCCCC
chr7	106490070	106490082	CCACCATTGCCCC
chr7	147945219	147945231	CCACCATTGCCCC
chr8	40762972	40762984	CCACCATTGCCCC
chr8	41055144	41055156	CCACCATTGCCCC
chr8	143536483	143536495	CCACCATTGCCCC
chr9	13359107	13359119	CCACCATTGCCCC
chr9	20083730	20083742	CCACCATTGCCCC
chr9	126326852	126326864	CCACCATTGCCCC
chr11	11171517	11171529	CCACCATTGCCCC
chr11	56841374	56841386	CCACCATTGCCCC
chr11	75487133	75487145	CCACCATTGCCCC
chr11	91821077	91821089	CCACCATTGCCCC
chr12	18177193	18177205	CCACCATTGCCCC
chr12	57270373	57270385	CCACCATTGCCCC
chr12	66397526	66397538	CCACCATTGCCCC
chr13	95171279	95171291	CCACCATTGCCCC
chr14	55281009	55281021	CCACCATTGCCCC
chr14	75563943	75563955	CCACCATTGCCCC
chr15	51322654	51322666	CCACCATTGCCCC
chr15	62051160	62051172	CCACCATTGCCCC
chr16	1758687	1758699	CCACCATTGCCCC
chr16	22437008	22437020	CCACCATTGCCCC
chr16	46657157	46657169	CCACCATTGCCCC
chr16	54512922	54512934	CCACCATTGCCCC
chr17	10669525	10669537	CCACCATTGCCCC
chr17	17649370	17649382	CCACCATTGCCCC
chr17	73884736	73884748	CCACCATTGCCCC
chr18	24028423	24028435	CCACCATTGCCCC
chr18	56680273	56680285	CCACCATTGCCCC
chr19	6761068	6761080	CCACCATTGCCCC
chr20	10922230	10922242	CCACCATTGCCCC
chr20	44872297	44872309	CCACCATTGCCCC
chr20	58353231	58353243	CCACCATTGCCCC
chr21	19273351	19273363	CCACCATTGCCCC
chr22	23126107	23126119	CCACCATTGCCCC
chr22	35847095	35847107	CCACCATTGCCCC
chrX	64229347	64229359	CCACCATTGCCCC
chrX	148858355	148858367	CCACCATTGCCCC
chr6_apd_hap1	3172206	3172218	CCACCATTGCCCC
chr6_cox_hap2	3367206	3367218	CCACCATTGCCCC
chr6_dbb_hap3	3143034	3143046	CCACCATTGCCCC
chr6_mcf_hap5	3237325	3237337	CCACCATTGCCCC
chr6_qbl_hap6	3151243	3151255	CCACCATTGCCCC
chr6_ssto_hap7	3190195	3190207	CCACCATTGCCCC
