# Supplementary material for: Cancer Associated PRDM9: Implications for Linking Genomic Instability and Meiotic Recombination
Source: Int J Mol Sci. 2023 Nov 20;24(22):16522. doi: 10.3390/ijms242216522 (PMC10671843; doi:10.3390/ijms242216522)
Supplement: Supplementary file 1 [file ijms-24-16522-s001.zip › Supplemntary file 1/BRC100/CCACCATTGCCGC.bed]

chr2	57102322	57102334	CCACCATTGCCGC
chr2	87820545	87820557	CCACCATTGCCGC
chr5	104867	104879	CCACCATTGCCGC
chr5	174944214	174944226	CCACCATTGCCGC
chr8	96166788	96166800	CCACCATTGCCGC
chr12	122260452	122260464	CCACCATTGCCGC
chr14	76898383	76898395	CCACCATTGCCGC
chr15	101251378	101251390	CCACCATTGCCGC
chr16	49503878	49503890	CCACCATTGCCGC
chr19	33479472	33479484	CCACCATTGCCGC
