# Supplementary material for: Cancer Associated PRDM9: Implications for Linking Genomic Instability and Meiotic Recombination
Source: Int J Mol Sci. 2023 Nov 20;24(22):16522. doi: 10.3390/ijms242216522 (PMC10671843; doi:10.3390/ijms242216522)
Supplement: Supplementary file 1 [file ijms-24-16522-s001.zip › Supplemntary file 1/BRC100/CCACCATTGCCTC.bed]

chr1	14408837	14408849	CCACCATTGCCTC
chr1	33568663	33568675	CCACCATTGCCTC
chr1	34441487	34441499	CCACCATTGCCTC
chr1	110882988	110883000	CCACCATTGCCTC
chr1	146754245	146754257	CCACCATTGCCTC
chr1	169846810	169846822	CCACCATTGCCTC
chr2	9831635	9831647	CCACCATTGCCTC
chr2	60296797	60296809	CCACCATTGCCTC
chr2	60304020	60304032	CCACCATTGCCTC
chr2	72166001	72166013	CCACCATTGCCTC
chr2	96056881	96056893	CCACCATTGCCTC
chr2	103079577	103079589	CCACCATTGCCTC
chr2	155132994	155133006	CCACCATTGCCTC
chr2	210095233	210095245	CCACCATTGCCTC
chr3	190510	190522	CCACCATTGCCTC
chr3	1197465	1197477	CCACCATTGCCTC
chr3	65131915	65131927	CCACCATTGCCTC
chr3	124919748	124919760	CCACCATTGCCTC
chr3	165609538	165609550	CCACCATTGCCTC
chr3	186655123	186655135	CCACCATTGCCTC
chr3	191808460	191808472	CCACCATTGCCTC
chr4	56668449	56668461	CCACCATTGCCTC
chr4	64413690	64413702	CCACCATTGCCTC
chr4	71165019	71165031	CCACCATTGCCTC
chr4	72813172	72813184	CCACCATTGCCTC
chr4	74518953	74518965	CCACCATTGCCTC
chr4	141162992	141163004	CCACCATTGCCTC
chr4	183715632	183715644	CCACCATTGCCTC
chr5	14409993	14410005	CCACCATTGCCTC
chr5	71542680	71542692	CCACCATTGCCTC
chr5	149177763	149177775	CCACCATTGCCTC
chr5	168281393	168281405	CCACCATTGCCTC
chr6	68549422	68549434	CCACCATTGCCTC
chr7	22692183	22692195	CCACCATTGCCTC
chr7	47739255	47739267	CCACCATTGCCTC
chr7	100390234	100390246	CCACCATTGCCTC
chr7	131865649	131865661	CCACCATTGCCTC
chr7	145402325	145402337	CCACCATTGCCTC
chr7	157260029	157260041	CCACCATTGCCTC
chr7	157293389	157293401	CCACCATTGCCTC
chr8	86396910	86396922	CCACCATTGCCTC
chr8	110177898	110177910	CCACCATTGCCTC
chr8	112921351	112921363	CCACCATTGCCTC
chr8	130371310	130371322	CCACCATTGCCTC
chr8	136361029	136361041	CCACCATTGCCTC
chr9	27838082	27838094	CCACCATTGCCTC
chr9	42824801	42824813	CCACCATTGCCTC
chr9	66991525	66991537	CCACCATTGCCTC
chr9	66991813	66991825	CCACCATTGCCTC
chr9	66997642	66997654	CCACCATTGCCTC
chr9	80123078	80123090	CCACCATTGCCTC
chr9	108776277	108776289	CCACCATTGCCTC
chr10	8181254	8181266	CCACCATTGCCTC
chr10	52453901	52453913	CCACCATTGCCTC
chr10	73016248	73016260	CCACCATTGCCTC
chr10	81618890	81618902	CCACCATTGCCTC
chr10	82477996	82478008	CCACCATTGCCTC
chr10	89135202	89135214	CCACCATTGCCTC
chr11	99225465	99225477	CCACCATTGCCTC
chr11	111342750	111342762	CCACCATTGCCTC
chr11	114569965	114569977	CCACCATTGCCTC
chr12	106571042	106571054	CCACCATTGCCTC
chr12	111671081	111671093	CCACCATTGCCTC
chr12	114263608	114263620	CCACCATTGCCTC
chr12	117474483	117474495	CCACCATTGCCTC
chr12	122372703	122372715	CCACCATTGCCTC
chr13	91080013	91080025	CCACCATTGCCTC
chr14	19048107	19048119	CCACCATTGCCTC
chr14	34539698	34539710	CCACCATTGCCTC
chr14	74830687	74830699	CCACCATTGCCTC
chr14	102304315	102304327	CCACCATTGCCTC
chr15	20027278	20027290	CCACCATTGCCTC
chr15	20033295	20033307	CCACCATTGCCTC
chr16	27387751	27387763	CCACCATTGCCTC
chr16	55075020	55075032	CCACCATTGCCTC
chr19	14750473	14750485	CCACCATTGCCTC
chr19	15960693	15960705	CCACCATTGCCTC
chr19	29726756	29726768	CCACCATTGCCTC
chr19	37284073	37284085	CCACCATTGCCTC
chr20	872156	872168	CCACCATTGCCTC
chr20	17357644	17357656	CCACCATTGCCTC
chr20	22946640	22946652	CCACCATTGCCTC
chr21	34925042	34925054	CCACCATTGCCTC
chr22	27359636	27359648	CCACCATTGCCTC
chr22	35511004	35511016	CCACCATTGCCTC
chr22	43341747	43341759	CCACCATTGCCTC
chr22	47367584	47367596	CCACCATTGCCTC
chrX	132411765	132411777	CCACCATTGCCTC
chrY	2695660	2695672	CCACCATTGCCTC
