# Supplementary material for: Cancer Associated PRDM9: Implications for Linking Genomic Instability and Meiotic Recombination
Source: Int J Mol Sci. 2023 Nov 20;24(22):16522. doi: 10.3390/ijms242216522 (PMC10671843; doi:10.3390/ijms242216522)
Supplement: Supplementary file 1 [file ijms-24-16522-s001.zip › Supplemntary file 1/BRC100/CCACCATTTCCAC.bed]

chr1	4580442	4580454	CCACCATTTCCAC
chr1	7447331	7447343	CCACCATTTCCAC
chr1	16581498	16581510	CCACCATTTCCAC
chr1	19184606	19184618	CCACCATTTCCAC
chr1	65374053	65374065	CCACCATTTCCAC
chr1	146013383	146013395	CCACCATTTCCAC
chr1	147555160	147555172	CCACCATTTCCAC
chr1	149050111	149050123	CCACCATTTCCAC
chr1	150444420	150444432	CCACCATTTCCAC
chr2	17306977	17306989	CCACCATTTCCAC
chr2	24614133	24614145	CCACCATTTCCAC
chr2	54270047	54270059	CCACCATTTCCAC
chr2	72970296	72970308	CCACCATTTCCAC
chr2	89937166	89937178	CCACCATTTCCAC
chr2	126611443	126611455	CCACCATTTCCAC
chr2	134842097	134842109	CCACCATTTCCAC
chr2	151566442	151566454	CCACCATTTCCAC
chr2	167460561	167460573	CCACCATTTCCAC
chr2	182956576	182956588	CCACCATTTCCAC
chr2	198244156	198244168	CCACCATTTCCAC
chr2	200329133	200329145	CCACCATTTCCAC
chr3	20151467	20151479	CCACCATTTCCAC
chr3	47899843	47899855	CCACCATTTCCAC
chr3	51993163	51993175	CCACCATTTCCAC
chr3	72828842	72828854	CCACCATTTCCAC
chr3	72942099	72942111	CCACCATTTCCAC
chr3	165074682	165074694	CCACCATTTCCAC
chr3	195122761	195122773	CCACCATTTCCAC
chr4	37661832	37661844	CCACCATTTCCAC
chr4	94604343	94604355	CCACCATTTCCAC
chr4	104100183	104100195	CCACCATTTCCAC
chr4	127258029	127258041	CCACCATTTCCAC
chr4	129061072	129061084	CCACCATTTCCAC
chr4	137406165	137406177	CCACCATTTCCAC
chr4	168775197	168775209	CCACCATTTCCAC
chr5	92854459	92854471	CCACCATTTCCAC
chr5	115712779	115712791	CCACCATTTCCAC
chr5	147678106	147678118	CCACCATTTCCAC
chr5	155585192	155585204	CCACCATTTCCAC
chr5	163866308	163866320	CCACCATTTCCAC
chr5	169792324	169792336	CCACCATTTCCAC
chr5	175180263	175180275	CCACCATTTCCAC
chr6	22894433	22894445	CCACCATTTCCAC
chr6	33689294	33689306	CCACCATTTCCAC
chr6	93172352	93172364	CCACCATTTCCAC
chr6	101791819	101791831	CCACCATTTCCAC
chr6	144719081	144719093	CCACCATTTCCAC
chr6	159914677	159914689	CCACCATTTCCAC
chr7	2040166	2040178	CCACCATTTCCAC
chr7	16589163	16589175	CCACCATTTCCAC
chr7	24358266	24358278	CCACCATTTCCAC
chr7	54959813	54959825	CCACCATTTCCAC
chr7	97778789	97778801	CCACCATTTCCAC
chr7	100349668	100349680	CCACCATTTCCAC
chr7	141217879	141217891	CCACCATTTCCAC
chr8	2924779	2924791	CCACCATTTCCAC
chr8	9920401	9920413	CCACCATTTCCAC
chr8	53497113	53497125	CCACCATTTCCAC
chr8	70952233	70952245	CCACCATTTCCAC
chr8	94437264	94437276	CCACCATTTCCAC
chr8	136163577	136163589	CCACCATTTCCAC
chr9	16854572	16854584	CCACCATTTCCAC
chr9	43733917	43733929	CCACCATTTCCAC
chr9	87744251	87744263	CCACCATTTCCAC
chr9	91619562	91619574	CCACCATTTCCAC
chr9	137999745	137999757	CCACCATTTCCAC
chr9	140044378	140044390	CCACCATTTCCAC
chr10	30189199	30189211	CCACCATTTCCAC
chr10	67291668	67291680	CCACCATTTCCAC
chr10	121100652	121100664	CCACCATTTCCAC
chr11	28430011	28430023	CCACCATTTCCAC
chr11	57140368	57140380	CCACCATTTCCAC
chr11	79405827	79405839	CCACCATTTCCAC
chr12	26079878	26079890	CCACCATTTCCAC
chr12	95729526	95729538	CCACCATTTCCAC
chr12	101071674	101071686	CCACCATTTCCAC
chr12	117187901	117187913	CCACCATTTCCAC
chr12	126685970	126685982	CCACCATTTCCAC
chr14	34599072	34599084	CCACCATTTCCAC
chr14	35691217	35691229	CCACCATTTCCAC
chr14	35713304	35713316	CCACCATTTCCAC
chr14	99921194	99921206	CCACCATTTCCAC
chr14	105325314	105325326	CCACCATTTCCAC
chr14	105325530	105325542	CCACCATTTCCAC
chr14	105325890	105325902	CCACCATTTCCAC
chr14	105326200	105326212	CCACCATTTCCAC
chr14	105326766	105326778	CCACCATTTCCAC
chr15	56824221	56824233	CCACCATTTCCAC
chr15	73155351	73155363	CCACCATTTCCAC
chr16	3879754	3879766	CCACCATTTCCAC
chr16	5192725	5192737	CCACCATTTCCAC
chr16	8143673	8143685	CCACCATTTCCAC
chr16	13340546	13340558	CCACCATTTCCAC
chr16	26041147	26041159	CCACCATTTCCAC
chr16	26553990	26554002	CCACCATTTCCAC
chr16	73004329	73004341	CCACCATTTCCAC
chr16	83415890	83415902	CCACCATTTCCAC
chr17	3326588	3326600	CCACCATTTCCAC
chr17	55562178	55562190	CCACCATTTCCAC
chr17	70590475	70590487	CCACCATTTCCAC
chr18	4120626	4120638	CCACCATTTCCAC
chr18	31168836	31168848	CCACCATTTCCAC
chr18	32853577	32853589	CCACCATTTCCAC
chr18	34838191	34838203	CCACCATTTCCAC
chr18	71551535	71551547	CCACCATTTCCAC
chr18	76475665	76475677	CCACCATTTCCAC
chr19	8007423	8007435	CCACCATTTCCAC
chr19	28778144	28778156	CCACCATTTCCAC
chr20	24241412	24241424	CCACCATTTCCAC
chr20	39267862	39267874	CCACCATTTCCAC
chr20	61339507	61339519	CCACCATTTCCAC
chr21	38172339	38172351	CCACCATTTCCAC
chr21	45719292	45719304	CCACCATTTCCAC
chr22	40364261	40364273	CCACCATTTCCAC
chr22	41940081	41940093	CCACCATTTCCAC
chr22	43523416	43523428	CCACCATTTCCAC
chr22	43645486	43645498	CCACCATTTCCAC
chrX	76622360	76622372	CCACCATTTCCAC
chrX	77656061	77656073	CCACCATTTCCAC
chrX	79036311	79036323	CCACCATTTCCAC
chrX	126823092	126823104	CCACCATTTCCAC
chrX	145252410	145252422	CCACCATTTCCAC
chr17_ctg5_hap1	701749	701761	CCACCATTTCCAC
