# Supplementary material for: Cancer Associated PRDM9: Implications for Linking Genomic Instability and Meiotic Recombination
Source: Int J Mol Sci. 2023 Nov 20;24(22):16522. doi: 10.3390/ijms242216522 (PMC10671843; doi:10.3390/ijms242216522)
Supplement: Supplementary file 1 [file ijms-24-16522-s001.zip › Supplemntary file 1/BRC100/CCACCATTTCCCC.bed]

chr1	47508284	47508296	CCACCATTTCCCC
chr1	49345791	49345803	CCACCATTTCCCC
chr1	90075425	90075437	CCACCATTTCCCC
chr1	116570233	116570245	CCACCATTTCCCC
chr1	150764246	150764258	CCACCATTTCCCC
chr1	165483036	165483048	CCACCATTTCCCC
chr1	173523463	173523475	CCACCATTTCCCC
chr1	177998890	177998902	CCACCATTTCCCC
chr1	201461150	201461162	CCACCATTTCCCC
chr1	205014425	205014437	CCACCATTTCCCC
chr2	5851112	5851124	CCACCATTTCCCC
chr2	30387110	30387122	CCACCATTTCCCC
chr2	41882507	41882519	CCACCATTTCCCC
chr2	73185541	73185553	CCACCATTTCCCC
chr2	76118683	76118695	CCACCATTTCCCC
chr2	95611774	95611786	CCACCATTTCCCC
chr2	133305002	133305014	CCACCATTTCCCC
chr2	166118883	166118895	CCACCATTTCCCC
chr2	198715001	198715013	CCACCATTTCCCC
chr2	202962733	202962745	CCACCATTTCCCC
chr3	46657069	46657081	CCACCATTTCCCC
chr3	56416492	56416504	CCACCATTTCCCC
chr3	135967131	135967143	CCACCATTTCCCC
chr3	140963735	140963747	CCACCATTTCCCC
chr3	177352756	177352768	CCACCATTTCCCC
chr4	6001219	6001231	CCACCATTTCCCC
chr4	17102179	17102191	CCACCATTTCCCC
chr4	53063311	53063323	CCACCATTTCCCC
chr4	68907777	68907789	CCACCATTTCCCC
chr4	84152813	84152825	CCACCATTTCCCC
chr4	149318324	149318336	CCACCATTTCCCC
chr4	154711009	154711021	CCACCATTTCCCC
chr4	163093375	163093387	CCACCATTTCCCC
chr5	31002058	31002070	CCACCATTTCCCC
chr5	54743161	54743173	CCACCATTTCCCC
chr5	58639131	58639143	CCACCATTTCCCC
chr5	59604704	59604716	CCACCATTTCCCC
chr5	67130112	67130124	CCACCATTTCCCC
chr5	85224502	85224514	CCACCATTTCCCC
chr5	118909066	118909078	CCACCATTTCCCC
chr5	154986120	154986132	CCACCATTTCCCC
chr5	169057774	169057786	CCACCATTTCCCC
chr5	174196838	174196850	CCACCATTTCCCC
chr6	17175177	17175189	CCACCATTTCCCC
chr6	30612004	30612016	CCACCATTTCCCC
chr6	36677900	36677912	CCACCATTTCCCC
chr6	76063558	76063570	CCACCATTTCCCC
chr6	78386522	78386534	CCACCATTTCCCC
chr6	125550239	125550251	CCACCATTTCCCC
chr6	137858752	137858764	CCACCATTTCCCC
chr6	163405207	163405219	CCACCATTTCCCC
chr7	12921253	12921265	CCACCATTTCCCC
chr7	28359281	28359293	CCACCATTTCCCC
chr7	136125611	136125623	CCACCATTTCCCC
chr7	145390625	145390637	CCACCATTTCCCC
chr8	4603450	4603462	CCACCATTTCCCC
chr8	31390860	31390872	CCACCATTTCCCC
chr8	32922924	32922936	CCACCATTTCCCC
chr8	67941044	67941056	CCACCATTTCCCC
chr8	71821268	71821280	CCACCATTTCCCC
chr8	81256522	81256534	CCACCATTTCCCC
chr8	86342085	86342097	CCACCATTTCCCC
chr8	103699124	103699136	CCACCATTTCCCC
chr8	127495143	127495155	CCACCATTTCCCC
chr8	144032973	144032985	CCACCATTTCCCC
chr9	14502885	14502897	CCACCATTTCCCC
chr9	41846786	41846798	CCACCATTTCCCC
chr9	43158643	43158655	CCACCATTTCCCC
chr9	44143648	44143660	CCACCATTTCCCC
chr9	100596760	100596772	CCACCATTTCCCC
chr9	112778951	112778963	CCACCATTTCCCC
chr9	122648182	122648194	CCACCATTTCCCC
chr10	17822141	17822153	CCACCATTTCCCC
chr10	18069131	18069143	CCACCATTTCCCC
chr10	25344066	25344078	CCACCATTTCCCC
chr10	30398325	30398337	CCACCATTTCCCC
chr10	49374250	49374262	CCACCATTTCCCC
chr10	50510492	50510504	CCACCATTTCCCC
chr10	65072860	65072872	CCACCATTTCCCC
chr10	66435419	66435431	CCACCATTTCCCC
chr10	82847050	82847062	CCACCATTTCCCC
chr10	105189579	105189591	CCACCATTTCCCC
chr10	105944400	105944412	CCACCATTTCCCC
chr10	123197894	123197906	CCACCATTTCCCC
chr10	127857143	127857155	CCACCATTTCCCC
chr10	132294322	132294334	CCACCATTTCCCC
chr11	14379699	14379711	CCACCATTTCCCC
chr11	27074078	27074090	CCACCATTTCCCC
chr11	39267565	39267577	CCACCATTTCCCC
chr11	44042332	44042344	CCACCATTTCCCC
chr11	57401850	57401862	CCACCATTTCCCC
chr11	94554650	94554662	CCACCATTTCCCC
chr11	102142467	102142479	CCACCATTTCCCC
chr11	115336843	115336855	CCACCATTTCCCC
chr12	4215892	4215904	CCACCATTTCCCC
chr12	27591703	27591715	CCACCATTTCCCC
chr12	39517014	39517026	CCACCATTTCCCC
chr12	107526796	107526808	CCACCATTTCCCC
chr12	116780539	116780551	CCACCATTTCCCC
chr13	44808081	44808093	CCACCATTTCCCC
chr13	62307938	62307950	CCACCATTTCCCC
chr13	69223554	69223566	CCACCATTTCCCC
chr13	81890340	81890352	CCACCATTTCCCC
chr14	36402253	36402265	CCACCATTTCCCC
chr14	66068849	66068861	CCACCATTTCCCC
chr14	86358232	86358244	CCACCATTTCCCC
chr14	97638814	97638826	CCACCATTTCCCC
chr15	58009300	58009312	CCACCATTTCCCC
chr15	60430028	60430040	CCACCATTTCCCC
chr15	60614783	60614795	CCACCATTTCCCC
chr15	72932849	72932861	CCACCATTTCCCC
chr15	74573825	74573837	CCACCATTTCCCC
chr15	75517093	75517105	CCACCATTTCCCC
chr15	93582500	93582512	CCACCATTTCCCC
chr16	27130880	27130892	CCACCATTTCCCC
chr16	67187257	67187269	CCACCATTTCCCC
chr16	82638370	82638382	CCACCATTTCCCC
chr17	6053544	6053556	CCACCATTTCCCC
chr17	12464239	12464251	CCACCATTTCCCC
chr17	26323356	26323368	CCACCATTTCCCC
chr17	72142705	72142717	CCACCATTTCCCC
chr18	4301276	4301288	CCACCATTTCCCC
chr18	22260844	22260856	CCACCATTTCCCC
chr18	56829023	56829035	CCACCATTTCCCC
chr18	59573546	59573558	CCACCATTTCCCC
chr18	61596559	61596571	CCACCATTTCCCC
chr19	30171946	30171958	CCACCATTTCCCC
chr19	32453773	32453785	CCACCATTTCCCC
chr19	36224115	36224127	CCACCATTTCCCC
chr19	42219584	42219596	CCACCATTTCCCC
chr19	42222062	42222074	CCACCATTTCCCC
chr19	42265892	42265904	CCACCATTTCCCC
chr19	42311828	42311840	CCACCATTTCCCC
chr19	46456085	46456097	CCACCATTTCCCC
chr20	6894144	6894156	CCACCATTTCCCC
chr20	10287811	10287823	CCACCATTTCCCC
chr20	16669099	16669111	CCACCATTTCCCC
chr20	21745796	21745808	CCACCATTTCCCC
chr20	22165398	22165410	CCACCATTTCCCC
chr20	24512866	24512878	CCACCATTTCCCC
chr20	51824651	51824663	CCACCATTTCCCC
chr20	57563111	57563123	CCACCATTTCCCC
chr20	59696101	59696113	CCACCATTTCCCC
chr21	28084100	28084112	CCACCATTTCCCC
chr21	33220434	33220446	CCACCATTTCCCC
chr21	37267816	37267828	CCACCATTTCCCC
chr21	45688124	45688136	CCACCATTTCCCC
chrX	8194737	8194749	CCACCATTTCCCC
chrX	51637467	51637479	CCACCATTTCCCC
chrX	72369484	72369496	CCACCATTTCCCC
chrX	72397561	72397573	CCACCATTTCCCC
chrX	99914049	99914061	CCACCATTTCCCC
chrX	102510397	102510409	CCACCATTTCCCC
chrX	110976520	110976532	CCACCATTTCCCC
chrX	119609153	119609165	CCACCATTTCCCC
chrX	130406874	130406886	CCACCATTTCCCC
chrX	132965955	132965967	CCACCATTTCCCC
chrY	18621532	18621544	CCACCATTTCCCC
chr6_cox_hap2	2124055	2124067	CCACCATTTCCCC
chr6_dbb_hap3	1905641	1905653	CCACCATTTCCCC
chr6_mann_hap4	1960076	1960088	CCACCATTTCCCC
chr6_mcf_hap5	1993862	1993874	CCACCATTTCCCC
chr6_qbl_hap6	1904911	1904923	CCACCATTTCCCC
chr6_ssto_hap7	1944284	1944296	CCACCATTTCCCC
