# Supplementary material for: Cancer Associated PRDM9: Implications for Linking Genomic Instability and Meiotic Recombination
Source: Int J Mol Sci. 2023 Nov 20;24(22):16522. doi: 10.3390/ijms242216522 (PMC10671843; doi:10.3390/ijms242216522)
Supplement: Supplementary file 1 [file ijms-24-16522-s001.zip › Supplemntary file 1/BRC100/CCACCATTTCCGC.bed]

chr1	38139827	38139839	CCACCATTTCCGC
chr1	58303528	58303540	CCACCATTTCCGC
chr4	35528275	35528287	CCACCATTTCCGC
chr4	159692090	159692102	CCACCATTTCCGC
chr8	92476667	92476679	CCACCATTTCCGC
chr10	115821487	115821499	CCACCATTTCCGC
chr10	134180319	134180331	CCACCATTTCCGC
chr13	34116590	34116602	CCACCATTTCCGC
chr15	44215019	44215031	CCACCATTTCCGC
chr21	29450676	29450688	CCACCATTTCCGC
chrX	131398092	131398104	CCACCATTTCCGC
