# Supplementary material for: Cancer Associated PRDM9: Implications for Linking Genomic Instability and Meiotic Recombination
Source: Int J Mol Sci. 2023 Nov 20;24(22):16522. doi: 10.3390/ijms242216522 (PMC10671843; doi:10.3390/ijms242216522)
Supplement: Supplementary file 1 [file ijms-24-16522-s001.zip › Supplemntary file 1/BRC100/CCACCATTTCCTC.bed]

chr1	28285422	28285434	CCACCATTTCCTC
chr1	56547278	56547290	CCACCATTTCCTC
chr1	95346916	95346928	CCACCATTTCCTC
chr1	109701962	109701974	CCACCATTTCCTC
chr1	112379269	112379281	CCACCATTTCCTC
chr1	115387342	115387354	CCACCATTTCCTC
chr1	156467122	156467134	CCACCATTTCCTC
chr1	166546832	166546844	CCACCATTTCCTC
chr1	172425514	172425526	CCACCATTTCCTC
chr1	238513321	238513333	CCACCATTTCCTC
chr1	240898012	240898024	CCACCATTTCCTC
chr2	7827245	7827257	CCACCATTTCCTC
chr2	23465177	23465189	CCACCATTTCCTC
chr2	26536991	26537003	CCACCATTTCCTC
chr2	71514966	71514978	CCACCATTTCCTC
chr2	74603738	74603750	CCACCATTTCCTC
chr2	126134906	126134918	CCACCATTTCCTC
chr2	167156374	167156386	CCACCATTTCCTC
chr2	183896374	183896386	CCACCATTTCCTC
chr2	200620490	200620502	CCACCATTTCCTC
chr2	205117356	205117368	CCACCATTTCCTC
chr2	218459248	218459260	CCACCATTTCCTC
chr2	233277961	233277973	CCACCATTTCCTC
chr3	47950007	47950019	CCACCATTTCCTC
chr3	48434988	48435000	CCACCATTTCCTC
chr3	62670345	62670357	CCACCATTTCCTC
chr3	146349052	146349064	CCACCATTTCCTC
chr3	146965397	146965409	CCACCATTTCCTC
chr3	158530586	158530598	CCACCATTTCCTC
chr3	173726256	173726268	CCACCATTTCCTC
chr4	12773398	12773410	CCACCATTTCCTC
chr4	15145953	15145965	CCACCATTTCCTC
chr4	33658422	33658434	CCACCATTTCCTC
chr4	37205928	37205940	CCACCATTTCCTC
chr4	38416136	38416148	CCACCATTTCCTC
chr4	54853449	54853461	CCACCATTTCCTC
chr4	75263654	75263666	CCACCATTTCCTC
chr4	84376705	84376717	CCACCATTTCCTC
chr4	100501931	100501943	CCACCATTTCCTC
chr4	107371539	107371551	CCACCATTTCCTC
chr4	152820305	152820317	CCACCATTTCCTC
chr4	164867337	164867349	CCACCATTTCCTC
chr4	179142755	179142767	CCACCATTTCCTC
chr5	13887703	13887715	CCACCATTTCCTC
chr5	75697877	75697889	CCACCATTTCCTC
chr5	90921825	90921837	CCACCATTTCCTC
chr5	94561844	94561856	CCACCATTTCCTC
chr5	109235882	109235894	CCACCATTTCCTC
chr5	142438356	142438368	CCACCATTTCCTC
chr5	160012155	160012167	CCACCATTTCCTC
chr5	165941796	165941808	CCACCATTTCCTC
chr6	13316886	13316898	CCACCATTTCCTC
chr6	42423979	42423991	CCACCATTTCCTC
chr6	43825081	43825093	CCACCATTTCCTC
chr6	56520591	56520603	CCACCATTTCCTC
chr6	62687053	62687065	CCACCATTTCCTC
chr6	70891182	70891194	CCACCATTTCCTC
chr6	88342211	88342223	CCACCATTTCCTC
chr6	157917934	157917946	CCACCATTTCCTC
chr6	157932210	157932222	CCACCATTTCCTC
chr7	10872460	10872472	CCACCATTTCCTC
chr7	28980897	28980909	CCACCATTTCCTC
chr7	36459376	36459388	CCACCATTTCCTC
chr7	76781433	76781445	CCACCATTTCCTC
chr7	81435001	81435013	CCACCATTTCCTC
chr7	105173832	105173844	CCACCATTTCCTC
chr7	115893859	115893871	CCACCATTTCCTC
chr7	118836122	118836134	CCACCATTTCCTC
chr7	127608151	127608163	CCACCATTTCCTC
chr7	134078749	134078761	CCACCATTTCCTC
chr8	41195001	41195013	CCACCATTTCCTC
chr8	68635173	68635185	CCACCATTTCCTC
chr8	72625615	72625627	CCACCATTTCCTC
chr8	77097905	77097917	CCACCATTTCCTC
chr8	136789485	136789497	CCACCATTTCCTC
chr9	39543359	39543371	CCACCATTTCCTC
chr9	40871225	40871237	CCACCATTTCCTC
chr9	41688377	41688389	CCACCATTTCCTC
chr9	109126824	109126836	CCACCATTTCCTC
chr9	116792069	116792081	CCACCATTTCCTC
chr9	124720753	124720765	CCACCATTTCCTC
chr10	11362645	11362657	CCACCATTTCCTC
chr10	44968534	44968546	CCACCATTTCCTC
chr10	63431307	63431319	CCACCATTTCCTC
chr10	83510677	83510689	CCACCATTTCCTC
chr10	109144817	109144829	CCACCATTTCCTC
chr10	123045806	123045818	CCACCATTTCCTC
chr11	20444015	20444027	CCACCATTTCCTC
chr11	34366736	34366748	CCACCATTTCCTC
chr11	65675767	65675779	CCACCATTTCCTC
chr11	92361179	92361191	CCACCATTTCCTC
chr11	134613717	134613729	CCACCATTTCCTC
chr12	87588234	87588246	CCACCATTTCCTC
chr12	112686279	112686291	CCACCATTTCCTC
chr12	115740288	115740300	CCACCATTTCCTC
chr13	31493455	31493467	CCACCATTTCCTC
chr13	52991209	52991221	CCACCATTTCCTC
chr13	89427479	89427491	CCACCATTTCCTC
chr13	97792376	97792388	CCACCATTTCCTC
chr13	110504831	110504843	CCACCATTTCCTC
chr14	20896842	20896854	CCACCATTTCCTC
chr14	38263520	38263532	CCACCATTTCCTC
chr14	44340560	44340572	CCACCATTTCCTC
chr14	44560150	44560162	CCACCATTTCCTC
chr14	45608068	45608080	CCACCATTTCCTC
chr14	45649159	45649171	CCACCATTTCCTC
chr14	57155368	57155380	CCACCATTTCCTC
chr15	33172154	33172166	CCACCATTTCCTC
chr15	49926302	49926314	CCACCATTTCCTC
chr15	63120211	63120223	CCACCATTTCCTC
chr16	73391937	73391949	CCACCATTTCCTC
chr17	13617420	13617432	CCACCATTTCCTC
chr17	41854945	41854957	CCACCATTTCCTC
chr17	61398220	61398232	CCACCATTTCCTC
chr17	73385589	73385601	CCACCATTTCCTC
chr18	10375006	10375018	CCACCATTTCCTC
chr18	28719397	28719409	CCACCATTTCCTC
chr18	34975245	34975257	CCACCATTTCCTC
chr18	45410269	45410281	CCACCATTTCCTC
chr18	47427382	47427394	CCACCATTTCCTC
chr18	55414269	55414281	CCACCATTTCCTC
chr19	6388279	6388291	CCACCATTTCCTC
chr19	10573360	10573372	CCACCATTTCCTC
chr19	29314996	29315008	CCACCATTTCCTC
chr19	30629423	30629435	CCACCATTTCCTC
chr19	32568914	32568926	CCACCATTTCCTC
chr19	35140876	35140888	CCACCATTTCCTC
chr19	36351406	36351418	CCACCATTTCCTC
chr19	46475994	46476006	CCACCATTTCCTC
chr19	51215060	51215072	CCACCATTTCCTC
chr19	56208893	56208905	CCACCATTTCCTC
chr19	56271291	56271303	CCACCATTTCCTC
chr20	14765956	14765968	CCACCATTTCCTC
chr20	39516263	39516275	CCACCATTTCCTC
chr20	45565225	45565237	CCACCATTTCCTC
chr21	32786877	32786889	CCACCATTTCCTC
chr21	38635846	38635858	CCACCATTTCCTC
chr21	39408924	39408936	CCACCATTTCCTC
chr22	26771375	26771387	CCACCATTTCCTC
chr22	27478635	27478647	CCACCATTTCCTC
chrX	17553305	17553317	CCACCATTTCCTC
chrX	18457182	18457194	CCACCATTTCCTC
chrX	24624592	24624604	CCACCATTTCCTC
chrX	40024177	40024189	CCACCATTTCCTC
chrX	40332934	40332946	CCACCATTTCCTC
chrX	40335445	40335457	CCACCATTTCCTC
chrX	50421163	50421175	CCACCATTTCCTC
chrX	124280261	124280273	CCACCATTTCCTC
chrX	131225050	131225062	CCACCATTTCCTC
chrX	144813301	144813313	CCACCATTTCCTC
