# Supplementary material for: Cancer Associated PRDM9: Implications for Linking Genomic Instability and Meiotic Recombination
Source: Int J Mol Sci. 2023 Nov 20;24(22):16522. doi: 10.3390/ijms242216522 (PMC10671843; doi:10.3390/ijms242216522)
Supplement: Supplementary file 1 [file ijms-24-16522-s001.zip › Supplemntary file 1/BRC100/CCACCCTAACCAC.bed]

chr1	24101160	24101172	CCACCCTAACCAC
chr1	80341638	80341650	CCACCCTAACCAC
chr1	228336724	228336736	CCACCCTAACCAC
chr2	32571149	32571161	CCACCCTAACCAC
chr2	153885208	153885220	CCACCCTAACCAC
chr2	205245798	205245810	CCACCCTAACCAC
chr2	223219966	223219978	CCACCCTAACCAC
chr3	37291973	37291985	CCACCCTAACCAC
chr3	63357545	63357557	CCACCCTAACCAC
chr3	98133798	98133810	CCACCCTAACCAC
chr3	122074337	122074349	CCACCCTAACCAC
chr3	177976169	177976181	CCACCCTAACCAC
chr4	17483954	17483966	CCACCCTAACCAC
chr4	68615261	68615273	CCACCCTAACCAC
chr5	9850192	9850204	CCACCCTAACCAC
chr5	20172211	20172223	CCACCCTAACCAC
chr5	24264645	24264657	CCACCCTAACCAC
chr5	67233160	67233172	CCACCCTAACCAC
chr5	91545417	91545429	CCACCCTAACCAC
chr6	159178068	159178080	CCACCCTAACCAC
chr6	170225117	170225129	CCACCCTAACCAC
chr7	30427980	30427992	CCACCCTAACCAC
chr8	35809235	35809247	CCACCCTAACCAC
chr8	35817453	35817465	CCACCCTAACCAC
chr8	74017918	74017930	CCACCCTAACCAC
chr8	125419013	125419025	CCACCCTAACCAC
chr9	85215688	85215700	CCACCCTAACCAC
chr9	134410195	134410207	CCACCCTAACCAC
chr10	38206933	38206945	CCACCCTAACCAC
chr10	107679579	107679591	CCACCCTAACCAC
chr11	2577465	2577477	CCACCCTAACCAC
chr12	70346106	70346118	CCACCCTAACCAC
chr12	73232951	73232963	CCACCCTAACCAC
chr12	115316784	115316796	CCACCCTAACCAC
chr12	132893112	132893124	CCACCCTAACCAC
chr13	79376232	79376244	CCACCCTAACCAC
chr16	88086333	88086345	CCACCCTAACCAC
chr17	3436712	3436724	CCACCCTAACCAC
chr17	6910522	6910534	CCACCCTAACCAC
chr17	62161408	62161420	CCACCCTAACCAC
chr18	47964609	47964621	CCACCCTAACCAC
chr19	16827375	16827387	CCACCCTAACCAC
chr19	54934727	54934739	CCACCCTAACCAC
chr20	53987711	53987723	CCACCCTAACCAC
chr21	39553389	39553401	CCACCCTAACCAC
chrX	108109522	108109534	CCACCCTAACCAC
chrX	151465576	151465588	CCACCCTAACCAC
chrY	22813520	22813532	CCACCCTAACCAC
