# Supplementary material for: Cancer Associated PRDM9: Implications for Linking Genomic Instability and Meiotic Recombination
Source: Int J Mol Sci. 2023 Nov 20;24(22):16522. doi: 10.3390/ijms242216522 (PMC10671843; doi:10.3390/ijms242216522)
Supplement: Supplementary file 1 [file ijms-24-16522-s001.zip › Supplemntary file 1/BRC100/CCACCCTAACCCC.bed]

chr1	66358272	66358284	CCACCCTAACCCC
chr1	119031099	119031111	CCACCCTAACCCC
chr1	188613743	188613755	CCACCCTAACCCC
chr1	202686426	202686438	CCACCCTAACCCC
chr1	203590363	203590375	CCACCCTAACCCC
chr1	244479332	244479344	CCACCCTAACCCC
chr2	44979661	44979673	CCACCCTAACCCC
chr2	54418316	54418328	CCACCCTAACCCC
chr2	71776444	71776456	CCACCCTAACCCC
chr2	89154085	89154097	CCACCCTAACCCC
chr2	197487485	197487497	CCACCCTAACCCC
chr2	218765361	218765373	CCACCCTAACCCC
chr3	61803772	61803784	CCACCCTAACCCC
chr3	62072062	62072074	CCACCCTAACCCC
chr3	112996804	112996816	CCACCCTAACCCC
chr4	23878416	23878428	CCACCCTAACCCC
chr4	40944469	40944481	CCACCCTAACCCC
chr4	185654425	185654437	CCACCCTAACCCC
chr5	3261327	3261339	CCACCCTAACCCC
chr5	46101143	46101155	CCACCCTAACCCC
chr5	176922277	176922289	CCACCCTAACCCC
chr6	57464710	57464722	CCACCCTAACCCC
chr6	63603904	63603916	CCACCCTAACCCC
chr6	82229301	82229313	CCACCCTAACCCC
chr6	125005967	125005979	CCACCCTAACCCC
chr6	130003327	130003339	CCACCCTAACCCC
chr7	35127174	35127186	CCACCCTAACCCC
chr7	75667011	75667023	CCACCCTAACCCC
chr7	102821684	102821696	CCACCCTAACCCC
chr7	157508676	157508688	CCACCCTAACCCC
chr8	29090809	29090821	CCACCCTAACCCC
chr8	49544049	49544061	CCACCCTAACCCC
chr8	60999435	60999447	CCACCCTAACCCC
chr8	75720661	75720673	CCACCCTAACCCC
chr8	144897093	144897105	CCACCCTAACCCC
chr9	11074559	11074571	CCACCCTAACCCC
chr9	18120921	18120933	CCACCCTAACCCC
chr9	20127073	20127085	CCACCCTAACCCC
chr9	80592174	80592186	CCACCCTAACCCC
chr10	19921609	19921621	CCACCCTAACCCC
chr10	43611116	43611128	CCACCCTAACCCC
chr10	83623645	83623657	CCACCCTAACCCC
chr10	125924026	125924038	CCACCCTAACCCC
chr10	126825040	126825052	CCACCCTAACCCC
chr11	2292137	2292149	CCACCCTAACCCC
chr11	4660584	4660596	CCACCCTAACCCC
chr11	46241275	46241287	CCACCCTAACCCC
chr11	125201232	125201244	CCACCCTAACCCC
chr12	57430068	57430080	CCACCCTAACCCC
chr12	63960243	63960255	CCACCCTAACCCC
chr12	113437453	113437465	CCACCCTAACCCC
chr12	128220612	128220624	CCACCCTAACCCC
chr13	34272408	34272420	CCACCCTAACCCC
chr13	40731256	40731268	CCACCCTAACCCC
chr13	101481835	101481847	CCACCCTAACCCC
chr14	71160787	71160799	CCACCCTAACCCC
chr14	89494958	89494970	CCACCCTAACCCC
chr15	42911454	42911466	CCACCCTAACCCC
chr15	89272950	89272962	CCACCCTAACCCC
chr15	98770270	98770282	CCACCCTAACCCC
chr16	58507678	58507690	CCACCCTAACCCC
chr16	75119100	75119112	CCACCCTAACCCC
chr16	89689477	89689489	CCACCCTAACCCC
chr17	7227388	7227400	CCACCCTAACCCC
chr17	18580766	18580778	CCACCCTAACCCC
chr17	47659762	47659774	CCACCCTAACCCC
chr18	76248196	76248208	CCACCCTAACCCC
chr19	4102266	4102278	CCACCCTAACCCC
chr19	11032599	11032611	CCACCCTAACCCC
chr19	50293942	50293954	CCACCCTAACCCC
chr20	20867005	20867017	CCACCCTAACCCC
chr20	38503383	38503395	CCACCCTAACCCC
chr20	60151467	60151479	CCACCCTAACCCC
chr21	25859492	25859504	CCACCCTAACCCC
chr22	29731405	29731417	CCACCCTAACCCC
chrX	6626105	6626117	CCACCCTAACCCC
chrX	21084487	21084499	CCACCCTAACCCC
