# Supplementary material for: Cancer Associated PRDM9: Implications for Linking Genomic Instability and Meiotic Recombination
Source: Int J Mol Sci. 2023 Nov 20;24(22):16522. doi: 10.3390/ijms242216522 (PMC10671843; doi:10.3390/ijms242216522)
Supplement: Supplementary file 1 [file ijms-24-16522-s001.zip › Supplemntary file 1/BRC100/CCACCCTAACCGC.bed]

chr1	219517963	219517975	CCACCCTAACCGC
chr2	47730879	47730891	CCACCCTAACCGC
chr3	75185451	75185463	CCACCCTAACCGC
chr6	28534141	28534153	CCACCCTAACCGC
chr6	35524226	35524238	CCACCCTAACCGC
chr7	90753087	90753099	CCACCCTAACCGC
chr9	14223898	14223910	CCACCCTAACCGC
chr10	554663	554675	CCACCCTAACCGC
chr16	13549626	13549638	CCACCCTAACCGC
chr17	27277430	27277442	CCACCCTAACCGC
chr18	4945321	4945333	CCACCCTAACCGC
chr6_cox_hap2	56345	56357	CCACCCTAACCGC
