# Supplementary material for: Cancer Associated PRDM9: Implications for Linking Genomic Instability and Meiotic Recombination
Source: Int J Mol Sci. 2023 Nov 20;24(22):16522. doi: 10.3390/ijms242216522 (PMC10671843; doi:10.3390/ijms242216522)
Supplement: Supplementary file 1 [file ijms-24-16522-s001.zip › Supplemntary file 1/BRC100/CCACCCTAACCTC.bed]

chr1	26129274	26129286	CCACCCTAACCTC
chr1	31170504	31170516	CCACCCTAACCTC
chr1	42664358	42664370	CCACCCTAACCTC
chr1	117178079	117178091	CCACCCTAACCTC
chr1	151006344	151006356	CCACCCTAACCTC
chr1	203338067	203338079	CCACCCTAACCTC
chr1	232356056	232356068	CCACCCTAACCTC
chr2	52613664	52613676	CCACCCTAACCTC
chr2	86207470	86207482	CCACCCTAACCTC
chr3	7965140	7965152	CCACCCTAACCTC
chr3	9970293	9970305	CCACCCTAACCTC
chr3	122103498	122103510	CCACCCTAACCTC
chr4	55368749	55368761	CCACCCTAACCTC
chr4	174622189	174622201	CCACCCTAACCTC
chr5	65217134	65217146	CCACCCTAACCTC
chr5	67715643	67715655	CCACCCTAACCTC
chr5	72744878	72744890	CCACCCTAACCTC
chr5	80441105	80441117	CCACCCTAACCTC
chr5	106678637	106678649	CCACCCTAACCTC
chr5	111172611	111172623	CCACCCTAACCTC
chr5	147585354	147585366	CCACCCTAACCTC
chr5	148801270	148801282	CCACCCTAACCTC
chr6	85889856	85889868	CCACCCTAACCTC
chr6	129408135	129408147	CCACCCTAACCTC
chr6	132970563	132970575	CCACCCTAACCTC
chr7	44556738	44556750	CCACCCTAACCTC
chr8	9123033	9123045	CCACCCTAACCTC
chr8	10448552	10448564	CCACCCTAACCTC
chr8	49234680	49234692	CCACCCTAACCTC
chr8	88181709	88181721	CCACCCTAACCTC
chr9	33429754	33429766	CCACCCTAACCTC
chr9	86219017	86219029	CCACCCTAACCTC
chr9	100525068	100525080	CCACCCTAACCTC
chr9	112173853	112173865	CCACCCTAACCTC
chr10	5060379	5060391	CCACCCTAACCTC
chr10	103342177	103342189	CCACCCTAACCTC
chr11	12183573	12183585	CCACCCTAACCTC
chr11	13762348	13762360	CCACCCTAACCTC
chr11	115583596	115583608	CCACCCTAACCTC
chr12	63721291	63721303	CCACCCTAACCTC
chr12	76262896	76262908	CCACCCTAACCTC
chr13	35489963	35489975	CCACCCTAACCTC
chr13	51824842	51824854	CCACCCTAACCTC
chr13	75598924	75598936	CCACCCTAACCTC
chr14	70806321	70806333	CCACCCTAACCTC
chr14	94265691	94265703	CCACCCTAACCTC
chr15	45434094	45434106	CCACCCTAACCTC
chr16	87289529	87289541	CCACCCTAACCTC
chr17	820180	820192	CCACCCTAACCTC
chr17	4907259	4907271	CCACCCTAACCTC
chr17	35327949	35327961	CCACCCTAACCTC
chr17	43085286	43085298	CCACCCTAACCTC
chr17	62557453	62557465	CCACCCTAACCTC
chr17	63135168	63135180	CCACCCTAACCTC
chr18	32214997	32215009	CCACCCTAACCTC
chr18	50134489	50134501	CCACCCTAACCTC
chr18	56690697	56690709	CCACCCTAACCTC
chr18	77313753	77313765	CCACCCTAACCTC
chr19	15564763	15564775	CCACCCTAACCTC
chr19	32535563	32535575	CCACCCTAACCTC
chr20	11784549	11784561	CCACCCTAACCTC
chr20	19964471	19964483	CCACCCTAACCTC
chr22	18801040	18801052	CCACCCTAACCTC
chr22	19712391	19712403	CCACCCTAACCTC
chr22	21602264	21602276	CCACCCTAACCTC
chrX	71230777	71230789	CCACCCTAACCTC
chrX	81304153	81304165	CCACCCTAACCTC
