# Supplementary material for: Cancer Associated PRDM9: Implications for Linking Genomic Instability and Meiotic Recombination
Source: Int J Mol Sci. 2023 Nov 20;24(22):16522. doi: 10.3390/ijms242216522 (PMC10671843; doi:10.3390/ijms242216522)
Supplement: Supplementary file 1 [file ijms-24-16522-s001.zip › Supplemntary file 1/BRC100/CCACCCTACCCAC.bed]

chr1	5523734	5523746	CCACCCTACCCAC
chr1	16374567	16374579	CCACCCTACCCAC
chr1	20120739	20120751	CCACCCTACCCAC
chr1	34121477	34121489	CCACCCTACCCAC
chr1	37950941	37950953	CCACCCTACCCAC
chr1	103572816	103572828	CCACCCTACCCAC
chr1	142683185	142683197	CCACCCTACCCAC
chr1	143179654	143179666	CCACCCTACCCAC
chr1	143182743	143182755	CCACCCTACCCAC
chr1	146135835	146135847	CCACCCTACCCAC
chr1	147677667	147677679	CCACCCTACCCAC
chr1	147720204	147720216	CCACCCTACCCAC
chr1	149286386	149286398	CCACCCTACCCAC
chr1	149671932	149671944	CCACCCTACCCAC
chr1	164760326	164760338	CCACCCTACCCAC
chr2	19942795	19942807	CCACCCTACCCAC
chr2	47299982	47299994	CCACCCTACCCAC
chr2	95440835	95440847	CCACCCTACCCAC
chr2	95450251	95450263	CCACCCTACCCAC
chr2	103511052	103511064	CCACCCTACCCAC
chr2	213466210	213466222	CCACCCTACCCAC
chr2	233347948	233347960	CCACCCTACCCAC
chr2	233972834	233972846	CCACCCTACCCAC
chr3	3244512	3244524	CCACCCTACCCAC
chr3	23404110	23404122	CCACCCTACCCAC
chr3	57087065	57087077	CCACCCTACCCAC
chr3	63672643	63672655	CCACCCTACCCAC
chr3	66405029	66405041	CCACCCTACCCAC
chr3	106492867	106492879	CCACCCTACCCAC
chr3	126154776	126154788	CCACCCTACCCAC
chr3	137429572	137429584	CCACCCTACCCAC
chr3	174198205	174198217	CCACCCTACCCAC
chr3	176051033	176051045	CCACCCTACCCAC
chr4	15595643	15595655	CCACCCTACCCAC
chr4	23989205	23989217	CCACCCTACCCAC
chr4	49230241	49230253	CCACCCTACCCAC
chr4	49233379	49233391	CCACCCTACCCAC
chr4	88231653	88231665	CCACCCTACCCAC
chr4	181450116	181450128	CCACCCTACCCAC
chr5	1252619	1252631	CCACCCTACCCAC
chr5	13822897	13822909	CCACCCTACCCAC
chr5	36246865	36246877	CCACCCTACCCAC
chr5	44604095	44604107	CCACCCTACCCAC
chr5	59739775	59739787	CCACCCTACCCAC
chr5	63908554	63908566	CCACCCTACCCAC
chr5	148173110	148173122	CCACCCTACCCAC
chr6	34089656	34089668	CCACCCTACCCAC
chr6	34935599	34935611	CCACCCTACCCAC
chr6	150512128	150512140	CCACCCTACCCAC
chr6	163608346	163608358	CCACCCTACCCAC
chr7	10383868	10383880	CCACCCTACCCAC
chr7	34786871	34786883	CCACCCTACCCAC
chr7	100272014	100272026	CCACCCTACCCAC
chr8	6266178	6266190	CCACCCTACCCAC
chr8	8128145	8128157	CCACCCTACCCAC
chr8	20908541	20908553	CCACCCTACCCAC
chr8	74838438	74838450	CCACCCTACCCAC
chr9	7015967	7015979	CCACCCTACCCAC
chr9	30728901	30728913	CCACCCTACCCAC
chr9	37337383	37337395	CCACCCTACCCAC
chr9	38547056	38547068	CCACCCTACCCAC
chr9	38550108	38550120	CCACCCTACCCAC
chr9	38553194	38553206	CCACCCTACCCAC
chr9	43048150	43048162	CCACCCTACCCAC
chr9	43058238	43058250	CCACCCTACCCAC
chr9	43061000	43061012	CCACCCTACCCAC
chr9	44041942	44041954	CCACCCTACCCAC
chr9	44045060	44045072	CCACCCTACCCAC
chr9	66389379	66389391	CCACCCTACCCAC
chr9	66392497	66392509	CCACCCTACCCAC
chr9	90541786	90541798	CCACCCTACCCAC
chr9	99896856	99896868	CCACCCTACCCAC
chr9	117723916	117723928	CCACCCTACCCAC
chr10	31134874	31134886	CCACCCTACCCAC
chr10	66510226	66510238	CCACCCTACCCAC
chr11	5443663	5443675	CCACCCTACCCAC
chr11	17863428	17863440	CCACCCTACCCAC
chr11	46352501	46352513	CCACCCTACCCAC
chr11	61528547	61528559	CCACCCTACCCAC
chr11	108430750	108430762	CCACCCTACCCAC
chr11	116302454	116302466	CCACCCTACCCAC
chr12	6356145	6356157	CCACCCTACCCAC
chr12	15506151	15506163	CCACCCTACCCAC
chr12	19854051	19854063	CCACCCTACCCAC
chr12	39751033	39751045	CCACCCTACCCAC
chr12	49189469	49189481	CCACCCTACCCAC
chr12	69511166	69511178	CCACCCTACCCAC
chr12	130377946	130377958	CCACCCTACCCAC
chr13	19369689	19369701	CCACCCTACCCAC
chr13	51593411	51593423	CCACCCTACCCAC
chr14	92339447	92339459	CCACCCTACCCAC
chr15	52502821	52502833	CCACCCTACCCAC
chr15	63148872	63148884	CCACCCTACCCAC
chr15	72849056	72849068	CCACCCTACCCAC
chr16	2680291	2680303	CCACCCTACCCAC
chr16	69782808	69782820	CCACCCTACCCAC
chr17	26971881	26971893	CCACCCTACCCAC
chr17	43783751	43783763	CCACCCTACCCAC
chr17	51896612	51896624	CCACCCTACCCAC
chr17	80587848	80587860	CCACCCTACCCAC
chr18	47632325	47632337	CCACCCTACCCAC
chr19	58281274	58281286	CCACCCTACCCAC
chr20	35121446	35121458	CCACCCTACCCAC
chr20	36544217	36544229	CCACCCTACCCAC
chr21	15243682	15243694	CCACCCTACCCAC
chr21	15263239	15263251	CCACCCTACCCAC
chr21	15272998	15273010	CCACCCTACCCAC
chrX	53773008	53773020	CCACCCTACCCAC
chrX	80823199	80823211	CCACCCTACCCAC
chrX	90546601	90546613	CCACCCTACCCAC
chrX	133802876	133802888	CCACCCTACCCAC
chrY	16227639	16227651	CCACCCTACCCAC
chr1_gl000192_random	427007	427019	CCACCCTACCCAC
chr1_gl000192_random	469545	469557	CCACCCTACCCAC
