# Supplementary material for: Cancer Associated PRDM9: Implications for Linking Genomic Instability and Meiotic Recombination
Source: Int J Mol Sci. 2023 Nov 20;24(22):16522. doi: 10.3390/ijms242216522 (PMC10671843; doi:10.3390/ijms242216522)
Supplement: Supplementary file 1 [file ijms-24-16522-s001.zip › Supplemntary file 1/BRC100/CCACCCTACCCCC.bed]

chr1	810959	810971	CCACCCTACCCCC
chr1	891269	891281	CCACCCTACCCCC
chr1	6052183	6052195	CCACCCTACCCCC
chr1	27883534	27883546	CCACCCTACCCCC
chr1	41898720	41898732	CCACCCTACCCCC
chr1	50784259	50784271	CCACCCTACCCCC
chr1	55067194	55067206	CCACCCTACCCCC
chr1	116829241	116829253	CCACCCTACCCCC
chr1	171988789	171988801	CCACCCTACCCCC
chr1	181729390	181729402	CCACCCTACCCCC
chr2	1430784	1430796	CCACCCTACCCCC
chr2	21358564	21358576	CCACCCTACCCCC
chr2	27295134	27295146	CCACCCTACCCCC
chr2	43032774	43032786	CCACCCTACCCCC
chr2	45563068	45563080	CCACCCTACCCCC
chr2	60920893	60920905	CCACCCTACCCCC
chr2	69846464	69846476	CCACCCTACCCCC
chr2	102562390	102562402	CCACCCTACCCCC
chr2	110515027	110515039	CCACCCTACCCCC
chr2	140812708	140812720	CCACCCTACCCCC
chr2	153103644	153103656	CCACCCTACCCCC
chr2	166702921	166702933	CCACCCTACCCCC
chr2	176935575	176935587	CCACCCTACCCCC
chr2	176936201	176936213	CCACCCTACCCCC
chr2	213469940	213469952	CCACCCTACCCCC
chr2	220166136	220166148	CCACCCTACCCCC
chr2	235697578	235697590	CCACCCTACCCCC
chr3	12621940	12621952	CCACCCTACCCCC
chr3	14531579	14531591	CCACCCTACCCCC
chr3	26278993	26279005	CCACCCTACCCCC
chr3	60187257	60187269	CCACCCTACCCCC
chr3	116185363	116185375	CCACCCTACCCCC
chr3	148835956	148835968	CCACCCTACCCCC
chr3	149442264	149442276	CCACCCTACCCCC
chr3	196441003	196441015	CCACCCTACCCCC
chr4	97651621	97651633	CCACCCTACCCCC
chr4	110585073	110585085	CCACCCTACCCCC
chr4	181981503	181981515	CCACCCTACCCCC
chr4	185430800	185430812	CCACCCTACCCCC
chr5	1346778	1346790	CCACCCTACCCCC
chr5	12811628	12811640	CCACCCTACCCCC
chr5	58668463	58668475	CCACCCTACCCCC
chr5	58835200	58835212	CCACCCTACCCCC
chr5	94661624	94661636	CCACCCTACCCCC
chr5	129823533	129823545	CCACCCTACCCCC
chr5	131281206	131281218	CCACCCTACCCCC
chr5	137628890	137628902	CCACCCTACCCCC
chr5	142074314	142074326	CCACCCTACCCCC
chr5	159893059	159893071	CCACCCTACCCCC
chr6	17299491	17299503	CCACCCTACCCCC
chr6	20811090	20811102	CCACCCTACCCCC
chr6	56010574	56010586	CCACCCTACCCCC
chr6	85875744	85875756	CCACCCTACCCCC
chr6	111024353	111024365	CCACCCTACCCCC
chr6	151609828	151609840	CCACCCTACCCCC
chr6	168386264	168386276	CCACCCTACCCCC
chr7	29196615	29196627	CCACCCTACCCCC
chr7	32230996	32231008	CCACCCTACCCCC
chr7	44158603	44158615	CCACCCTACCCCC
chr7	68077482	68077494	CCACCCTACCCCC
chr7	83528001	83528013	CCACCCTACCCCC
chr7	99615377	99615389	CCACCCTACCCCC
chr7	112725528	112725540	CCACCCTACCCCC
chr7	128786815	128786827	CCACCCTACCCCC
chr8	10137013	10137025	CCACCCTACCCCC
chr8	17016716	17016728	CCACCCTACCCCC
chr8	20827765	20827777	CCACCCTACCCCC
chr8	27812835	27812847	CCACCCTACCCCC
chr8	76572878	76572890	CCACCCTACCCCC
chr8	105788139	105788151	CCACCCTACCCCC
chr9	1663259	1663271	CCACCCTACCCCC
chr9	16762353	16762365	CCACCCTACCCCC
chr9	20369851	20369863	CCACCCTACCCCC
chr9	22667628	22667640	CCACCCTACCCCC
chr9	99903039	99903051	CCACCCTACCCCC
chr9	112330922	112330934	CCACCCTACCCCC
chr9	123293533	123293545	CCACCCTACCCCC
chr9	126693598	126693610	CCACCCTACCCCC
chr9	136597441	136597453	CCACCCTACCCCC
chr9	138620707	138620719	CCACCCTACCCCC
chr9	141073025	141073037	CCACCCTACCCCC
chr10	17065982	17065994	CCACCCTACCCCC
chr10	122850202	122850214	CCACCCTACCCCC
chr11	2158576	2158588	CCACCCTACCCCC
chr11	15594005	15594017	CCACCCTACCCCC
chr11	17453712	17453724	CCACCCTACCCCC
chr11	44333428	44333440	CCACCCTACCCCC
chr11	61123885	61123897	CCACCCTACCCCC
chr11	63671661	63671673	CCACCCTACCCCC
chr11	70678812	70678824	CCACCCTACCCCC
chr11	113142656	113142668	CCACCCTACCCCC
chr11	116924370	116924382	CCACCCTACCCCC
chr12	2933401	2933413	CCACCCTACCCCC
chr12	15503375	15503387	CCACCCTACCCCC
chr12	32103987	32103999	CCACCCTACCCCC
chr12	49394768	49394780	CCACCCTACCCCC
chr12	62570184	62570196	CCACCCTACCCCC
chr12	89739549	89739561	CCACCCTACCCCC
chr12	97482817	97482829	CCACCCTACCCCC
chr13	66210541	66210553	CCACCCTACCCCC
chr13	71607830	71607842	CCACCCTACCCCC
chr13	78239376	78239388	CCACCCTACCCCC
chr13	108360327	108360339	CCACCCTACCCCC
chr14	21994979	21994991	CCACCCTACCCCC
chr14	38950978	38950990	CCACCCTACCCCC
chr14	44940540	44940552	CCACCCTACCCCC
chr14	53378715	53378727	CCACCCTACCCCC
chr14	58603597	58603609	CCACCCTACCCCC
chr14	75060915	75060927	CCACCCTACCCCC
chr15	27316442	27316454	CCACCCTACCCCC
chr15	63335239	63335251	CCACCCTACCCCC
chr15	67094492	67094504	CCACCCTACCCCC
chr15	75018741	75018753	CCACCCTACCCCC
chr15	78834008	78834020	CCACCCTACCCCC
chr16	14936369	14936381	CCACCCTACCCCC
chr16	16334857	16334869	CCACCCTACCCCC
chr16	52217484	52217496	CCACCCTACCCCC
chr16	58874709	58874721	CCACCCTACCCCC
chr16	61800046	61800058	CCACCCTACCCCC
chr16	63034103	63034115	CCACCCTACCCCC
chr16	67585900	67585912	CCACCCTACCCCC
chr16	67619878	67619890	CCACCCTACCCCC
chr17	14118229	14118241	CCACCCTACCCCC
chr17	16958826	16958838	CCACCCTACCCCC
chr17	27326431	27326443	CCACCCTACCCCC
chr17	28215258	28215270	CCACCCTACCCCC
chr17	32747199	32747211	CCACCCTACCCCC
chr17	45198061	45198073	CCACCCTACCCCC
chr17	56153987	56153999	CCACCCTACCCCC
chr17	76007422	76007434	CCACCCTACCCCC
chr17	77410392	77410404	CCACCCTACCCCC
chr18	10838221	10838233	CCACCCTACCCCC
chr18	18821602	18821614	CCACCCTACCCCC
chr18	34082740	34082752	CCACCCTACCCCC
chr18	36579222	36579234	CCACCCTACCCCC
chr18	44301075	44301087	CCACCCTACCCCC
chr18	45720623	45720635	CCACCCTACCCCC
chr19	1512804	1512816	CCACCCTACCCCC
chr19	38901018	38901030	CCACCCTACCCCC
chr19	40717435	40717447	CCACCCTACCCCC
chr19	41302814	41302826	CCACCCTACCCCC
chr19	41317932	41317944	CCACCCTACCCCC
chr19	42701702	42701714	CCACCCTACCCCC
chr19	45380322	45380334	CCACCCTACCCCC
chr20	39477072	39477084	CCACCCTACCCCC
chr20	40994111	40994123	CCACCCTACCCCC
chr20	47861618	47861630	CCACCCTACCCCC
chr20	49954003	49954015	CCACCCTACCCCC
chr20	55828464	55828476	CCACCCTACCCCC
chr20	56566055	56566067	CCACCCTACCCCC
chr21	27652926	27652938	CCACCCTACCCCC
chr21	34640425	34640437	CCACCCTACCCCC
chr21	44871869	44871881	CCACCCTACCCCC
chr22	48759262	48759274	CCACCCTACCCCC
chrX	7340254	7340266	CCACCCTACCCCC
chrX	11738777	11738789	CCACCCTACCCCC
chrX	17434298	17434310	CCACCCTACCCCC
chrX	52736936	52736948	CCACCCTACCCCC
chrX	66541302	66541314	CCACCCTACCCCC
chrX	72084512	72084524	CCACCCTACCCCC
chrX	74638149	74638161	CCACCCTACCCCC
chrX	83494639	83494651	CCACCCTACCCCC
chrX	101371042	101371054	CCACCCTACCCCC
chrX	143821766	143821778	CCACCCTACCCCC
chrX	152586833	152586845	CCACCCTACCCCC
chrX	153532176	153532188	CCACCCTACCCCC
chrY	14074171	14074183	CCACCCTACCCCC
chr17_ctg5_hap1	771859	771871	CCACCCTACCCCC
