# Supplementary material for: Cancer Associated PRDM9: Implications for Linking Genomic Instability and Meiotic Recombination
Source: Int J Mol Sci. 2023 Nov 20;24(22):16522. doi: 10.3390/ijms242216522 (PMC10671843; doi:10.3390/ijms242216522)
Supplement: Supplementary file 1 [file ijms-24-16522-s001.zip › Supplemntary file 1/BRC100/CCACCCTACCCGC.bed]

chr1	1097872	1097884	CCACCCTACCCGC
chr1	49243083	49243095	CCACCCTACCCGC
chr1	70330802	70330814	CCACCCTACCCGC
chr1	184417163	184417175	CCACCCTACCCGC
chr2	97631159	97631171	CCACCCTACCCGC
chr6	86988014	86988026	CCACCCTACCCGC
chr7	37925135	37925147	CCACCCTACCCGC
chr8	98822435	98822447	CCACCCTACCCGC
chr9	130318305	130318317	CCACCCTACCCGC
chr9	130717615	130717627	CCACCCTACCCGC
chr10	134865182	134865194	CCACCCTACCCGC
chr11	120731474	120731486	CCACCCTACCCGC
chr12	30730245	30730257	CCACCCTACCCGC
chr13	27549831	27549843	CCACCCTACCCGC
chr16	67771645	67771657	CCACCCTACCCGC
chr19	29046533	29046545	CCACCCTACCCGC
chr22	40956805	40956817	CCACCCTACCCGC
