# Supplementary material for: Cancer Associated PRDM9: Implications for Linking Genomic Instability and Meiotic Recombination
Source: Int J Mol Sci. 2023 Nov 20;24(22):16522. doi: 10.3390/ijms242216522 (PMC10671843; doi:10.3390/ijms242216522)
Supplement: Supplementary file 1 [file ijms-24-16522-s001.zip › Supplemntary file 1/BRC100/CCACCCTACCCTC.bed]

chr1	1180635	1180647	CCACCCTACCCTC
chr1	29769422	29769434	CCACCCTACCCTC
chr1	48470301	48470313	CCACCCTACCCTC
chr1	61199411	61199423	CCACCCTACCCTC
chr1	90969176	90969188	CCACCCTACCCTC
chr1	154811137	154811149	CCACCCTACCCTC
chr1	166295666	166295678	CCACCCTACCCTC
chr1	169047514	169047526	CCACCCTACCCTC
chr1	203596272	203596284	CCACCCTACCCTC
chr1	222829925	222829937	CCACCCTACCCTC
chr1	245453276	245453288	CCACCCTACCCTC
chr2	12130004	12130016	CCACCCTACCCTC
chr2	27700834	27700846	CCACCCTACCCTC
chr2	97168772	97168784	CCACCCTACCCTC
chr2	128350674	128350686	CCACCCTACCCTC
chr3	12581651	12581663	CCACCCTACCCTC
chr3	13001564	13001576	CCACCCTACCCTC
chr3	31291075	31291087	CCACCCTACCCTC
chr3	86852968	86852980	CCACCCTACCCTC
chr3	97376238	97376250	CCACCCTACCCTC
chr3	104715857	104715869	CCACCCTACCCTC
chr3	122263009	122263021	CCACCCTACCCTC
chr4	6169116	6169128	CCACCCTACCCTC
chr4	25959479	25959491	CCACCCTACCCTC
chr4	40521984	40521996	CCACCCTACCCTC
chr5	12759678	12759690	CCACCCTACCCTC
chr5	22185112	22185124	CCACCCTACCCTC
chr5	29880629	29880641	CCACCCTACCCTC
chr5	70714215	70714227	CCACCCTACCCTC
chr5	82325242	82325254	CCACCCTACCCTC
chr5	122757294	122757306	CCACCCTACCCTC
chr5	141326036	141326048	CCACCCTACCCTC
chr6	29592935	29592947	CCACCCTACCCTC
chr6	45913294	45913306	CCACCCTACCCTC
chr6	106619489	106619501	CCACCCTACCCTC
chr6	122374697	122374709	CCACCCTACCCTC
chr6	132898400	132898412	CCACCCTACCCTC
chr6	146463759	146463771	CCACCCTACCCTC
chr6	159683828	159683840	CCACCCTACCCTC
chr7	9969140	9969152	CCACCCTACCCTC
chr7	36408195	36408207	CCACCCTACCCTC
chr7	43185922	43185934	CCACCCTACCCTC
chr8	93731887	93731899	CCACCCTACCCTC
chr8	141044441	141044453	CCACCCTACCCTC
chr9	98890423	98890435	CCACCCTACCCTC
chr9	100294565	100294577	CCACCCTACCCTC
chr10	62529180	62529192	CCACCCTACCCTC
chr10	93351197	93351209	CCACCCTACCCTC
chr10	120584955	120584967	CCACCCTACCCTC
chr10	128394989	128395001	CCACCCTACCCTC
chr10	129682206	129682218	CCACCCTACCCTC
chr11	11633453	11633465	CCACCCTACCCTC
chr11	15223459	15223471	CCACCCTACCCTC
chr11	20619348	20619360	CCACCCTACCCTC
chr11	38894309	38894321	CCACCCTACCCTC
chr11	61323759	61323771	CCACCCTACCCTC
chr11	128897567	128897579	CCACCCTACCCTC
chr12	4306187	4306199	CCACCCTACCCTC
chr12	24021641	24021653	CCACCCTACCCTC
chr12	49365564	49365576	CCACCCTACCCTC
chr12	65608603	65608615	CCACCCTACCCTC
chr12	99786610	99786622	CCACCCTACCCTC
chr13	99650558	99650570	CCACCCTACCCTC
chr13	108914680	108914692	CCACCCTACCCTC
chr14	54106463	54106475	CCACCCTACCCTC
chr14	81809776	81809788	CCACCCTACCCTC
chr14	87084965	87084977	CCACCCTACCCTC
chr15	54951656	54951668	CCACCCTACCCTC
chr15	58765201	58765213	CCACCCTACCCTC
chr15	70521481	70521493	CCACCCTACCCTC
chr15	75480513	75480525	CCACCCTACCCTC
chr15	76354151	76354163	CCACCCTACCCTC
chr15	91357100	91357112	CCACCCTACCCTC
chr15	99890583	99890595	CCACCCTACCCTC
chr16	13972341	13972353	CCACCCTACCCTC
chr16	19017108	19017120	CCACCCTACCCTC
chr16	24342198	24342210	CCACCCTACCCTC
chr16	57819226	57819238	CCACCCTACCCTC
chr17	38634690	38634702	CCACCCTACCCTC
chr17	48333394	48333406	CCACCCTACCCTC
chr17	55731207	55731219	CCACCCTACCCTC
chr17	77506496	77506508	CCACCCTACCCTC
chr17	77607766	77607778	CCACCCTACCCTC
chr18	53959411	53959423	CCACCCTACCCTC
chr18	55922637	55922649	CCACCCTACCCTC
chr18	58180627	58180639	CCACCCTACCCTC
chr19	7518080	7518092	CCACCCTACCCTC
chr19	18889640	18889652	CCACCCTACCCTC
chr19	44221763	44221775	CCACCCTACCCTC
chr19	49520899	49520911	CCACCCTACCCTC
chr19	49527792	49527804	CCACCCTACCCTC
chr19	49559197	49559209	CCACCCTACCCTC
chr20	43391007	43391019	CCACCCTACCCTC
chr20	45414694	45414706	CCACCCTACCCTC
chr20	50793575	50793587	CCACCCTACCCTC
chr22	28017083	28017095	CCACCCTACCCTC
chr22	43633163	43633175	CCACCCTACCCTC
chr22	49451699	49451711	CCACCCTACCCTC
chrX	19635939	19635951	CCACCCTACCCTC
chrX	24469743	24469755	CCACCCTACCCTC
chrX	52921836	52921848	CCACCCTACCCTC
chrX	107641367	107641379	CCACCCTACCCTC
chrX	124230959	124230971	CCACCCTACCCTC
chr6_apd_hap1	896465	896477	CCACCCTACCCTC
chr6_cox_hap2	1111745	1111757	CCACCCTACCCTC
chr6_dbb_hap3	896293	896305	CCACCCTACCCTC
chr6_mann_hap4	895922	895934	CCACCCTACCCTC
chr6_mcf_hap5	896137	896149	CCACCCTACCCTC
chr6_qbl_hap6	896267	896279	CCACCCTACCCTC
chrUn_gl000222	81526	81538	CCACCCTACCCTC
