# Supplementary material for: Cancer Associated PRDM9: Implications for Linking Genomic Instability and Meiotic Recombination
Source: Int J Mol Sci. 2023 Nov 20;24(22):16522. doi: 10.3390/ijms242216522 (PMC10671843; doi:10.3390/ijms242216522)
Supplement: Supplementary file 1 [file ijms-24-16522-s001.zip › Supplemntary file 1/BRC100/CCACCCTAGCCAC.bed]

chr1	2439544	2439556	CCACCCTAGCCAC
chr1	7611220	7611232	CCACCCTAGCCAC
chr1	117451985	117451997	CCACCCTAGCCAC
chr1	244847655	244847667	CCACCCTAGCCAC
chr2	47550706	47550718	CCACCCTAGCCAC
chr3	48538847	48538859	CCACCCTAGCCAC
chr3	113951240	113951252	CCACCCTAGCCAC
chr3	141989544	141989556	CCACCCTAGCCAC
chr4	1655834	1655846	CCACCCTAGCCAC
chr5	105846883	105846895	CCACCCTAGCCAC
chr5	178319064	178319076	CCACCCTAGCCAC
chr6	117604202	117604214	CCACCCTAGCCAC
chr7	4383226	4383238	CCACCCTAGCCAC
chr7	123892750	123892762	CCACCCTAGCCAC
chr7	150909995	150910007	CCACCCTAGCCAC
chr7	155178959	155178971	CCACCCTAGCCAC
chr8	134462652	134462664	CCACCCTAGCCAC
chr8	140762632	140762644	CCACCCTAGCCAC
chr9	80047607	80047619	CCACCCTAGCCAC
chr9	111413286	111413298	CCACCCTAGCCAC
chr9	136287397	136287409	CCACCCTAGCCAC
chr11	63842496	63842508	CCACCCTAGCCAC
chr11	74449693	74449705	CCACCCTAGCCAC
chr11	125212707	125212719	CCACCCTAGCCAC
chr12	19164369	19164381	CCACCCTAGCCAC
chr12	52789126	52789138	CCACCCTAGCCAC
chr12	113588659	113588671	CCACCCTAGCCAC
chr17	48809853	48809865	CCACCCTAGCCAC
chr17	51983226	51983238	CCACCCTAGCCAC
chr18	34861147	34861159	CCACCCTAGCCAC
chr18	63817923	63817935	CCACCCTAGCCAC
chr19	39989376	39989388	CCACCCTAGCCAC
chr19	41324221	41324233	CCACCCTAGCCAC
chr20	48030526	48030538	CCACCCTAGCCAC
chr21	42014619	42014631	CCACCCTAGCCAC
chrX	100379809	100379821	CCACCCTAGCCAC
chrX	119586515	119586527	CCACCCTAGCCAC
