# Supplementary material for: Cancer Associated PRDM9: Implications for Linking Genomic Instability and Meiotic Recombination
Source: Int J Mol Sci. 2023 Nov 20;24(22):16522. doi: 10.3390/ijms242216522 (PMC10671843; doi:10.3390/ijms242216522)
Supplement: Supplementary file 1 [file ijms-24-16522-s001.zip › Supplemntary file 1/BRC100/CCACCCTAGCCCC.bed]

chr1	16356856	16356868	CCACCCTAGCCCC
chr1	27742042	27742054	CCACCCTAGCCCC
chr1	27953048	27953060	CCACCCTAGCCCC
chr1	53192393	53192405	CCACCCTAGCCCC
chr1	89701831	89701843	CCACCCTAGCCCC
chr1	154938756	154938768	CCACCCTAGCCCC
chr1	218633761	218633773	CCACCCTAGCCCC
chr1	241987481	241987493	CCACCCTAGCCCC
chr2	64998733	64998745	CCACCCTAGCCCC
chr2	99310509	99310521	CCACCCTAGCCCC
chr3	12475882	12475894	CCACCCTAGCCCC
chr3	37631762	37631774	CCACCCTAGCCCC
chr3	51816226	51816238	CCACCCTAGCCCC
chr3	194311430	194311442	CCACCCTAGCCCC
chr3	194873896	194873908	CCACCCTAGCCCC
chr4	37828133	37828145	CCACCCTAGCCCC
chr4	68617819	68617831	CCACCCTAGCCCC
chr4	90366029	90366041	CCACCCTAGCCCC
chr4	100338017	100338029	CCACCCTAGCCCC
chr4	133920929	133920941	CCACCCTAGCCCC
chr4	149070249	149070261	CCACCCTAGCCCC
chr5	145734869	145734881	CCACCCTAGCCCC
chr5	179677312	179677324	CCACCCTAGCCCC
chr6	6451044	6451056	CCACCCTAGCCCC
chr6	17385859	17385871	CCACCCTAGCCCC
chr6	38093875	38093887	CCACCCTAGCCCC
chr6	168491105	168491117	CCACCCTAGCCCC
chr7	4757262	4757274	CCACCCTAGCCCC
chr7	80139458	80139470	CCACCCTAGCCCC
chr7	113665288	113665300	CCACCCTAGCCCC
chr7	157071065	157071077	CCACCCTAGCCCC
chr8	28658551	28658563	CCACCCTAGCCCC
chr8	80540019	80540031	CCACCCTAGCCCC
chr8	90068763	90068775	CCACCCTAGCCCC
chr8	143715883	143715895	CCACCCTAGCCCC
chr9	7314792	7314804	CCACCCTAGCCCC
chr9	34490499	34490511	CCACCCTAGCCCC
chr10	77537787	77537799	CCACCCTAGCCCC
chr10	87931930	87931942	CCACCCTAGCCCC
chr11	552560	552572	CCACCCTAGCCCC
chr11	8298921	8298933	CCACCCTAGCCCC
chr11	17974608	17974620	CCACCCTAGCCCC
chr11	134411844	134411856	CCACCCTAGCCCC
chr12	3787160	3787172	CCACCCTAGCCCC
chr12	50038671	50038683	CCACCCTAGCCCC
chr12	57569584	57569596	CCACCCTAGCCCC
chr12	69673521	69673533	CCACCCTAGCCCC
chr12	77974081	77974093	CCACCCTAGCCCC
chr12	79669644	79669656	CCACCCTAGCCCC
chr12	110454824	110454836	CCACCCTAGCCCC
chr12	114475374	114475386	CCACCCTAGCCCC
chr13	100080092	100080104	CCACCCTAGCCCC
chr13	111657166	111657178	CCACCCTAGCCCC
chr14	24529019	24529031	CCACCCTAGCCCC
chr14	74223184	74223196	CCACCCTAGCCCC
chr15	52582144	52582156	CCACCCTAGCCCC
chr15	90334048	90334060	CCACCCTAGCCCC
chr16	28271014	28271026	CCACCCTAGCCCC
chr16	89852131	89852143	CCACCCTAGCCCC
chr17	9234647	9234659	CCACCCTAGCCCC
chr17	11257402	11257414	CCACCCTAGCCCC
chr17	21177378	21177390	CCACCCTAGCCCC
chr17	44972614	44972626	CCACCCTAGCCCC
chr19	7687200	7687212	CCACCCTAGCCCC
chr19	17354612	17354624	CCACCCTAGCCCC
chr19	19149119	19149131	CCACCCTAGCCCC
chr19	47983290	47983302	CCACCCTAGCCCC
chr19	47983324	47983336	CCACCCTAGCCCC
chr19	47983403	47983415	CCACCCTAGCCCC
chr19	55952654	55952666	CCACCCTAGCCCC
chr21	44045759	44045771	CCACCCTAGCCCC
chr22	37027494	37027506	CCACCCTAGCCCC
chr22	46292992	46293004	CCACCCTAGCCCC
chrX	32687698	32687710	CCACCCTAGCCCC
chrX	53114689	53114701	CCACCCTAGCCCC
chrX	99340516	99340528	CCACCCTAGCCCC
chrX	99737071	99737083	CCACCCTAGCCCC
