# Supplementary material for: Cancer Associated PRDM9: Implications for Linking Genomic Instability and Meiotic Recombination
Source: Int J Mol Sci. 2023 Nov 20;24(22):16522. doi: 10.3390/ijms242216522 (PMC10671843; doi:10.3390/ijms242216522)
Supplement: Supplementary file 1 [file ijms-24-16522-s001.zip › Supplemntary file 1/BRC100/CCACCCTAGCCGC.bed]

chr6	156849989	156850001	CCACCCTAGCCGC
chr11	45677165	45677177	CCACCCTAGCCGC
chr13	32431253	32431265	CCACCCTAGCCGC
chr14	74682481	74682493	CCACCCTAGCCGC
chr20	23145367	23145379	CCACCCTAGCCGC
