# Supplementary material for: Cancer Associated PRDM9: Implications for Linking Genomic Instability and Meiotic Recombination
Source: Int J Mol Sci. 2023 Nov 20;24(22):16522. doi: 10.3390/ijms242216522 (PMC10671843; doi:10.3390/ijms242216522)
Supplement: Supplementary file 1 [file ijms-24-16522-s001.zip › Supplemntary file 1/BRC100/CCACCCTAGCCTC.bed]

chr1	64581162	64581174	CCACCCTAGCCTC
chr1	92656735	92656747	CCACCCTAGCCTC
chr1	149028424	149028436	CCACCCTAGCCTC
chr1	202056274	202056286	CCACCCTAGCCTC
chr1	212433361	212433373	CCACCCTAGCCTC
chr2	3462093	3462105	CCACCCTAGCCTC
chr2	61321424	61321436	CCACCCTAGCCTC
chr2	62712183	62712195	CCACCCTAGCCTC
chr2	63353180	63353192	CCACCCTAGCCTC
chr2	105820878	105820890	CCACCCTAGCCTC
chr2	132272520	132272532	CCACCCTAGCCTC
chr2	197679799	197679811	CCACCCTAGCCTC
chr2	203543144	203543156	CCACCCTAGCCTC
chr2	204504685	204504697	CCACCCTAGCCTC
chr2	219243115	219243127	CCACCCTAGCCTC
chr2	225016041	225016053	CCACCCTAGCCTC
chr2	230638209	230638221	CCACCCTAGCCTC
chr2	233665402	233665414	CCACCCTAGCCTC
chr2	237030706	237030718	CCACCCTAGCCTC
chr3	1877906	1877918	CCACCCTAGCCTC
chr3	51656347	51656359	CCACCCTAGCCTC
chr3	126109662	126109674	CCACCCTAGCCTC
chr3	177639847	177639859	CCACCCTAGCCTC
chr4	17587156	17587168	CCACCCTAGCCTC
chr4	17635811	17635823	CCACCCTAGCCTC
chr4	47015422	47015434	CCACCCTAGCCTC
chr4	54980230	54980242	CCACCCTAGCCTC
chr4	55198397	55198409	CCACCCTAGCCTC
chr4	61983153	61983165	CCACCCTAGCCTC
chr4	77842323	77842335	CCACCCTAGCCTC
chr4	81415730	81415742	CCACCCTAGCCTC
chr4	176624567	176624579	CCACCCTAGCCTC
chr4	187957831	187957843	CCACCCTAGCCTC
chr5	3366738	3366750	CCACCCTAGCCTC
chr5	12535979	12535991	CCACCCTAGCCTC
chr5	18776741	18776753	CCACCCTAGCCTC
chr5	35715128	35715140	CCACCCTAGCCTC
chr5	53345173	53345185	CCACCCTAGCCTC
chr5	65905460	65905472	CCACCCTAGCCTC
chr5	108899532	108899544	CCACCCTAGCCTC
chr5	112660640	112660652	CCACCCTAGCCTC
chr5	132554075	132554087	CCACCCTAGCCTC
chr5	139163637	139163649	CCACCCTAGCCTC
chr5	150700836	150700848	CCACCCTAGCCTC
chr6	7745617	7745629	CCACCCTAGCCTC
chr6	17983964	17983976	CCACCCTAGCCTC
chr6	32072659	32072671	CCACCCTAGCCTC
chr6	44181658	44181670	CCACCCTAGCCTC
chr6	116931657	116931669	CCACCCTAGCCTC
chr6	144709559	144709571	CCACCCTAGCCTC
chr6	148311128	148311140	CCACCCTAGCCTC
chr6	167278877	167278889	CCACCCTAGCCTC
chr7	21562105	21562117	CCACCCTAGCCTC
chr7	29819896	29819908	CCACCCTAGCCTC
chr7	39698427	39698439	CCACCCTAGCCTC
chr7	61672881	61672893	CCACCCTAGCCTC
chr7	68920525	68920537	CCACCCTAGCCTC
chr7	72829342	72829354	CCACCCTAGCCTC
chr7	73781901	73781913	CCACCCTAGCCTC
chr7	101181086	101181098	CCACCCTAGCCTC
chr8	37532090	37532102	CCACCCTAGCCTC
chr8	67877794	67877806	CCACCCTAGCCTC
chr8	74937173	74937185	CCACCCTAGCCTC
chr8	79182449	79182461	CCACCCTAGCCTC
chr8	95634381	95634393	CCACCCTAGCCTC
chr8	126429604	126429616	CCACCCTAGCCTC
chr8	128273308	128273320	CCACCCTAGCCTC
chr8	141507490	141507502	CCACCCTAGCCTC
chr9	6609739	6609751	CCACCCTAGCCTC
chr9	21512800	21512812	CCACCCTAGCCTC
chr9	38075625	38075637	CCACCCTAGCCTC
chr9	71270276	71270288	CCACCCTAGCCTC
chr9	76385092	76385104	CCACCCTAGCCTC
chr9	120906608	120906620	CCACCCTAGCCTC
chr9	131922527	131922539	CCACCCTAGCCTC
chr10	8285533	8285545	CCACCCTAGCCTC
chr10	18403427	18403439	CCACCCTAGCCTC
chr10	18827272	18827284	CCACCCTAGCCTC
chr10	64342503	64342515	CCACCCTAGCCTC
chr10	88174030	88174042	CCACCCTAGCCTC
chr10	96200036	96200048	CCACCCTAGCCTC
chr10	121685164	121685176	CCACCCTAGCCTC
chr10	134263932	134263944	CCACCCTAGCCTC
chr11	12016024	12016036	CCACCCTAGCCTC
chr11	57377350	57377362	CCACCCTAGCCTC
chr11	78337022	78337034	CCACCCTAGCCTC
chr11	103951530	103951542	CCACCCTAGCCTC
chr11	116416769	116416781	CCACCCTAGCCTC
chr11	118007487	118007499	CCACCCTAGCCTC
chr11	123035122	123035134	CCACCCTAGCCTC
chr12	5785092	5785104	CCACCCTAGCCTC
chr12	6887693	6887705	CCACCCTAGCCTC
chr12	11801151	11801163	CCACCCTAGCCTC
chr12	56769561	56769573	CCACCCTAGCCTC
chr12	66500845	66500857	CCACCCTAGCCTC
chr12	95673478	95673490	CCACCCTAGCCTC
chr12	111593419	111593431	CCACCCTAGCCTC
chr12	126801603	126801615	CCACCCTAGCCTC
chr13	43302586	43302598	CCACCCTAGCCTC
chr13	79785799	79785811	CCACCCTAGCCTC
chr13	115061461	115061473	CCACCCTAGCCTC
chr14	23285014	23285026	CCACCCTAGCCTC
chr14	47209003	47209015	CCACCCTAGCCTC
chr14	88151685	88151697	CCACCCTAGCCTC
chr14	105632135	105632147	CCACCCTAGCCTC
chr15	25999034	25999046	CCACCCTAGCCTC
chr15	28207446	28207458	CCACCCTAGCCTC
chr15	41969450	41969462	CCACCCTAGCCTC
chr15	63687419	63687431	CCACCCTAGCCTC
chr15	65821097	65821109	CCACCCTAGCCTC
chr15	90527065	90527077	CCACCCTAGCCTC
chr16	2079809	2079821	CCACCCTAGCCTC
chr16	9379008	9379020	CCACCCTAGCCTC
chr16	12558421	12558433	CCACCCTAGCCTC
chr16	16696963	16696975	CCACCCTAGCCTC
chr16	16825539	16825551	CCACCCTAGCCTC
chr16	28491620	28491632	CCACCCTAGCCTC
chr16	57970113	57970125	CCACCCTAGCCTC
chr16	64715098	64715110	CCACCCTAGCCTC
chr16	67937163	67937175	CCACCCTAGCCTC
chr16	83967901	83967913	CCACCCTAGCCTC
chr16	86105802	86105814	CCACCCTAGCCTC
chr17	9926078	9926090	CCACCCTAGCCTC
chr17	29041650	29041662	CCACCCTAGCCTC
chr17	37140818	37140830	CCACCCTAGCCTC
chr17	41968512	41968524	CCACCCTAGCCTC
chr17	49274978	49274990	CCACCCTAGCCTC
chr17	50344875	50344887	CCACCCTAGCCTC
chr17	53268353	53268365	CCACCCTAGCCTC
chr17	56205563	56205575	CCACCCTAGCCTC
chr17	59058305	59058317	CCACCCTAGCCTC
chr17	62329921	62329933	CCACCCTAGCCTC
chr17	71306383	71306395	CCACCCTAGCCTC
chr17	78254542	78254554	CCACCCTAGCCTC
chr18	7889582	7889594	CCACCCTAGCCTC
chr18	13717387	13717399	CCACCCTAGCCTC
chr18	21216349	21216361	CCACCCTAGCCTC
chr18	52746123	52746135	CCACCCTAGCCTC
chr19	7454147	7454159	CCACCCTAGCCTC
chr19	8369696	8369708	CCACCCTAGCCTC
chr19	11315326	11315338	CCACCCTAGCCTC
chr19	19626472	19626484	CCACCCTAGCCTC
chr19	46285227	46285239	CCACCCTAGCCTC
chr19	49415528	49415540	CCACCCTAGCCTC
chr19	51157997	51158009	CCACCCTAGCCTC
chr20	4722432	4722444	CCACCCTAGCCTC
chr20	9763829	9763841	CCACCCTAGCCTC
chr21	35256314	35256326	CCACCCTAGCCTC
chr21	35337646	35337658	CCACCCTAGCCTC
chr21	45162308	45162320	CCACCCTAGCCTC
chr22	17693797	17693809	CCACCCTAGCCTC
chrX	3042715	3042727	CCACCCTAGCCTC
chrX	34855681	34855693	CCACCCTAGCCTC
chrX	35768369	35768381	CCACCCTAGCCTC
chrX	64062630	64062642	CCACCCTAGCCTC
chrX	92237691	92237703	CCACCCTAGCCTC
chrX	111851917	111851929	CCACCCTAGCCTC
chrX	136245857	136245869	CCACCCTAGCCTC
chrY	5966976	5966988	CCACCCTAGCCTC
chr6_cox_hap2	3543321	3543333	CCACCCTAGCCTC
chr6_dbb_hap3	3351833	3351845	CCACCCTAGCCTC
chr6_mcf_hap5	3452487	3452499	CCACCCTAGCCTC
