# Supplementary material for: Cancer Associated PRDM9: Implications for Linking Genomic Instability and Meiotic Recombination
Source: Int J Mol Sci. 2023 Nov 20;24(22):16522. doi: 10.3390/ijms242216522 (PMC10671843; doi:10.3390/ijms242216522)
Supplement: Supplementary file 1 [file ijms-24-16522-s001.zip › Supplemntary file 1/BRC100/CCACCCTATCCAC.bed]

chr1	98672465	98672477	CCACCCTATCCAC
chr1	110184622	110184634	CCACCCTATCCAC
chr1	200345674	200345686	CCACCCTATCCAC
chr2	70189494	70189506	CCACCCTATCCAC
chr2	144860096	144860108	CCACCCTATCCAC
chr2	234105196	234105208	CCACCCTATCCAC
chr3	22625905	22625917	CCACCCTATCCAC
chr3	57541760	57541772	CCACCCTATCCAC
chr3	169354727	169354739	CCACCCTATCCAC
chr4	16263387	16263399	CCACCCTATCCAC
chr4	26236637	26236649	CCACCCTATCCAC
chr5	4257946	4257958	CCACCCTATCCAC
chr5	4257955	4257967	CCACCCTATCCAC
chr5	6279532	6279544	CCACCCTATCCAC
chr5	178308338	178308350	CCACCCTATCCAC
chr6	6800617	6800629	CCACCCTATCCAC
chr6	27691892	27691904	CCACCCTATCCAC
chr6	49413226	49413238	CCACCCTATCCAC
chr7	154177908	154177920	CCACCCTATCCAC
chr7	159044923	159044935	CCACCCTATCCAC
chr8	29827680	29827692	CCACCCTATCCAC
chr8	91834906	91834918	CCACCCTATCCAC
chr8	128151697	128151709	CCACCCTATCCAC
chr9	47311698	47311710	CCACCCTATCCAC
chr9	140413417	140413429	CCACCCTATCCAC
chr10	8376849	8376861	CCACCCTATCCAC
chr10	80986169	80986181	CCACCCTATCCAC
chr11	92628100	92628112	CCACCCTATCCAC
chr13	33029896	33029908	CCACCCTATCCAC
chr14	36936714	36936726	CCACCCTATCCAC
chr14	69717489	69717501	CCACCCTATCCAC
chr15	81128488	81128500	CCACCCTATCCAC
chr16	18037106	18037118	CCACCCTATCCAC
chr16	27839354	27839366	CCACCCTATCCAC
chr17	79116636	79116648	CCACCCTATCCAC
chr18	14018615	14018627	CCACCCTATCCAC
chr19	18552486	18552498	CCACCCTATCCAC
chr20	39494622	39494634	CCACCCTATCCAC
chr22	30908207	30908219	CCACCCTATCCAC
chrX	151121666	151121678	CCACCCTATCCAC
