# Supplementary material for: Cancer Associated PRDM9: Implications for Linking Genomic Instability and Meiotic Recombination
Source: Int J Mol Sci. 2023 Nov 20;24(22):16522. doi: 10.3390/ijms242216522 (PMC10671843; doi:10.3390/ijms242216522)
Supplement: Supplementary file 1 [file ijms-24-16522-s001.zip › Supplemntary file 1/BRC100/CCACCCTATCCCC.bed]

chr1	5555848	5555860	CCACCCTATCCCC
chr1	11839650	11839662	CCACCCTATCCCC
chr1	41874936	41874948	CCACCCTATCCCC
chr1	58585634	58585646	CCACCCTATCCCC
chr1	72085767	72085779	CCACCCTATCCCC
chr1	75079436	75079448	CCACCCTATCCCC
chr1	96695443	96695455	CCACCCTATCCCC
chr1	112063639	112063651	CCACCCTATCCCC
chr1	172107475	172107487	CCACCCTATCCCC
chr1	198090853	198090865	CCACCCTATCCCC
chr1	204461220	204461232	CCACCCTATCCCC
chr1	206814578	206814590	CCACCCTATCCCC
chr1	230716543	230716555	CCACCCTATCCCC
chr2	18743314	18743326	CCACCCTATCCCC
chr2	26921233	26921245	CCACCCTATCCCC
chr2	43352841	43352853	CCACCCTATCCCC
chr2	79671713	79671725	CCACCCTATCCCC
chr2	101257485	101257497	CCACCCTATCCCC
chr2	183117445	183117457	CCACCCTATCCCC
chr3	50462346	50462358	CCACCCTATCCCC
chr3	60862595	60862607	CCACCCTATCCCC
chr4	24991505	24991517	CCACCCTATCCCC
chr4	122258426	122258438	CCACCCTATCCCC
chr4	148573809	148573821	CCACCCTATCCCC
chr4	184955075	184955087	CCACCCTATCCCC
chr5	118597695	118597707	CCACCCTATCCCC
chr5	144338630	144338642	CCACCCTATCCCC
chr5	152231387	152231399	CCACCCTATCCCC
chr6	25899172	25899184	CCACCCTATCCCC
chr6	72466232	72466244	CCACCCTATCCCC
chr6	88634720	88634732	CCACCCTATCCCC
chr6	106229768	106229780	CCACCCTATCCCC
chr6	107238948	107238960	CCACCCTATCCCC
chr6	170595630	170595642	CCACCCTATCCCC
chr7	965104	965116	CCACCCTATCCCC
chr7	1853660	1853672	CCACCCTATCCCC
chr7	34300566	34300578	CCACCCTATCCCC
chr7	128996260	128996272	CCACCCTATCCCC
chr7	156014728	156014740	CCACCCTATCCCC
chr8	36993414	36993426	CCACCCTATCCCC
chr8	55215461	55215473	CCACCCTATCCCC
chr8	80158062	80158074	CCACCCTATCCCC
chr8	125197103	125197115	CCACCCTATCCCC
chr8	128940863	128940875	CCACCCTATCCCC
chr8	139847820	139847832	CCACCCTATCCCC
chr9	6564514	6564526	CCACCCTATCCCC
chr9	93364326	93364338	CCACCCTATCCCC
chr9	100854161	100854173	CCACCCTATCCCC
chr9	118383728	118383740	CCACCCTATCCCC
chr10	71052701	71052713	CCACCCTATCCCC
chr10	103351173	103351185	CCACCCTATCCCC
chr10	131150473	131150485	CCACCCTATCCCC
chr11	1585684	1585696	CCACCCTATCCCC
chr11	61339441	61339453	CCACCCTATCCCC
chr11	62837078	62837090	CCACCCTATCCCC
chr11	103128303	103128315	CCACCCTATCCCC
chr11	122150335	122150347	CCACCCTATCCCC
chr12	40036241	40036253	CCACCCTATCCCC
chr12	41463767	41463779	CCACCCTATCCCC
chr12	63302797	63302809	CCACCCTATCCCC
chr12	90945553	90945565	CCACCCTATCCCC
chr12	91219937	91219949	CCACCCTATCCCC
chr12	121731501	121731513	CCACCCTATCCCC
chr13	55469954	55469966	CCACCCTATCCCC
chr13	91215991	91216003	CCACCCTATCCCC
chr14	22176298	22176310	CCACCCTATCCCC
chr14	79202419	79202431	CCACCCTATCCCC
chr15	60965935	60965947	CCACCCTATCCCC
chr15	75646693	75646705	CCACCCTATCCCC
chr16	29467297	29467309	CCACCCTATCCCC
chr16	30206639	30206651	CCACCCTATCCCC
chr16	66057469	66057481	CCACCCTATCCCC
chr16	75589655	75589667	CCACCCTATCCCC
chr17	72898716	72898728	CCACCCTATCCCC
chr18	46456207	46456219	CCACCCTATCCCC
chr19	42784317	42784329	CCACCCTATCCCC
chr20	2180785	2180797	CCACCCTATCCCC
chr20	48678024	48678036	CCACCCTATCCCC
chr20	61457146	61457158	CCACCCTATCCCC
chr22	44688886	44688898	CCACCCTATCCCC
chrX	31332964	31332976	CCACCCTATCCCC
chrX	39949285	39949297	CCACCCTATCCCC
chrX	49879504	49879516	CCACCCTATCCCC
chrX	70277903	70277915	CCACCCTATCCCC
chrY	28067110	28067122	CCACCCTATCCCC
