# Supplementary material for: Cancer Associated PRDM9: Implications for Linking Genomic Instability and Meiotic Recombination
Source: Int J Mol Sci. 2023 Nov 20;24(22):16522. doi: 10.3390/ijms242216522 (PMC10671843; doi:10.3390/ijms242216522)
Supplement: Supplementary file 1 [file ijms-24-16522-s001.zip › Supplemntary file 1/BRC100/CCACCCTATCCGC.bed]

chr1	36946810	36946822	CCACCCTATCCGC
chr2	101959818	101959830	CCACCCTATCCGC
chr8	98808318	98808330	CCACCCTATCCGC
chr11	98085786	98085798	CCACCCTATCCGC
chr15	78039473	78039485	CCACCCTATCCGC
chrX	120970374	120970386	CCACCCTATCCGC
