# Supplementary material for: Cancer Associated PRDM9: Implications for Linking Genomic Instability and Meiotic Recombination
Source: Int J Mol Sci. 2023 Nov 20;24(22):16522. doi: 10.3390/ijms242216522 (PMC10671843; doi:10.3390/ijms242216522)
Supplement: Supplementary file 1 [file ijms-24-16522-s001.zip › Supplemntary file 1/BRC100/CCACCCTATCCTC.bed]

chr1	86953413	86953425	CCACCCTATCCTC
chr1	103694496	103694508	CCACCCTATCCTC
chr1	117036596	117036608	CCACCCTATCCTC
chr1	214358076	214358088	CCACCCTATCCTC
chr2	11363203	11363215	CCACCCTATCCTC
chr2	174156207	174156219	CCACCCTATCCTC
chr2	221686496	221686508	CCACCCTATCCTC
chr3	44981924	44981936	CCACCCTATCCTC
chr3	61948695	61948707	CCACCCTATCCTC
chr3	128991278	128991290	CCACCCTATCCTC
chr3	146979471	146979483	CCACCCTATCCTC
chr4	8078255	8078267	CCACCCTATCCTC
chr4	29882778	29882790	CCACCCTATCCTC
chr4	176016089	176016101	CCACCCTATCCTC
chr5	38366208	38366220	CCACCCTATCCTC
chr5	90986011	90986023	CCACCCTATCCTC
chr5	104349584	104349596	CCACCCTATCCTC
chr5	137210293	137210305	CCACCCTATCCTC
chr5	142909801	142909813	CCACCCTATCCTC
chr6	21722932	21722944	CCACCCTATCCTC
chr6	99377839	99377851	CCACCCTATCCTC
chr7	7659492	7659504	CCACCCTATCCTC
chr7	29140127	29140139	CCACCCTATCCTC
chr7	87955711	87955723	CCACCCTATCCTC
chr8	33210373	33210385	CCACCCTATCCTC
chr9	25490302	25490314	CCACCCTATCCTC
chr9	115917047	115917059	CCACCCTATCCTC
chr9	123188131	123188143	CCACCCTATCCTC
chr10	49963143	49963155	CCACCCTATCCTC
chr10	78807382	78807394	CCACCCTATCCTC
chr11	8660116	8660128	CCACCCTATCCTC
chr11	29978784	29978796	CCACCCTATCCTC
chr11	132304045	132304057	CCACCCTATCCTC
chr12	21926657	21926669	CCACCCTATCCTC
chr12	106394014	106394026	CCACCCTATCCTC
chr12	132215321	132215333	CCACCCTATCCTC
chr13	35076319	35076331	CCACCCTATCCTC
chr15	72352814	72352826	CCACCCTATCCTC
chr15	75435060	75435072	CCACCCTATCCTC
chr15	77202398	77202410	CCACCCTATCCTC
chr16	17273350	17273362	CCACCCTATCCTC
chr17	29030251	29030263	CCACCCTATCCTC
chr19	23530486	23530498	CCACCCTATCCTC
chr19	45261009	45261021	CCACCCTATCCTC
chr20	973038	973050	CCACCCTATCCTC
chr20	37215201	37215213	CCACCCTATCCTC
chr20	60716316	60716328	CCACCCTATCCTC
chrX	120300029	120300041	CCACCCTATCCTC
chrX	122264884	122264896	CCACCCTATCCTC
chrY	8140605	8140617	CCACCCTATCCTC
