# Supplementary material for: Cancer Associated PRDM9: Implications for Linking Genomic Instability and Meiotic Recombination
Source: Int J Mol Sci. 2023 Nov 20;24(22):16522. doi: 10.3390/ijms242216522 (PMC10671843; doi:10.3390/ijms242216522)
Supplement: Supplementary file 1 [file ijms-24-16522-s001.zip › Supplemntary file 1/BRC100/CCACCCTCACCAC.bed]

chr1	20575730	20575742	CCACCCTCACCAC
chr1	24902594	24902606	CCACCCTCACCAC
chr1	31897960	31897972	CCACCCTCACCAC
chr1	34651278	34651290	CCACCCTCACCAC
chr1	36927535	36927547	CCACCCTCACCAC
chr1	49745895	49745907	CCACCCTCACCAC
chr1	78684339	78684351	CCACCCTCACCAC
chr1	98274941	98274953	CCACCCTCACCAC
chr1	110663229	110663241	CCACCCTCACCAC
chr1	148000326	148000338	CCACCCTCACCAC
chr1	148247640	148247652	CCACCCTCACCAC
chr1	152960607	152960619	CCACCCTCACCAC
chr1	159887450	159887462	CCACCCTCACCAC
chr1	166077334	166077346	CCACCCTCACCAC
chr1	173365180	173365192	CCACCCTCACCAC
chr1	229539378	229539390	CCACCCTCACCAC
chr1	244718839	244718851	CCACCCTCACCAC
chr2	3646684	3646696	CCACCCTCACCAC
chr2	24414160	24414172	CCACCCTCACCAC
chr2	29563462	29563474	CCACCCTCACCAC
chr2	85188187	85188199	CCACCCTCACCAC
chr2	97268671	97268683	CCACCCTCACCAC
chr2	110032246	110032258	CCACCCTCACCAC
chr2	129017879	129017891	CCACCCTCACCAC
chr2	192164147	192164159	CCACCCTCACCAC
chr2	201490153	201490165	CCACCCTCACCAC
chr2	216799079	216799091	CCACCCTCACCAC
chr2	219850991	219851003	CCACCCTCACCAC
chr2	240308563	240308575	CCACCCTCACCAC
chr3	10886178	10886190	CCACCCTCACCAC
chr3	15821535	15821547	CCACCCTCACCAC
chr3	63488227	63488239	CCACCCTCACCAC
chr3	113029014	113029026	CCACCCTCACCAC
chr3	127298789	127298801	CCACCCTCACCAC
chr3	142594727	142594739	CCACCCTCACCAC
chr3	194962504	194962516	CCACCCTCACCAC
chr3	195930880	195930892	CCACCCTCACCAC
chr4	6171733	6171745	CCACCCTCACCAC
chr4	6172502	6172514	CCACCCTCACCAC
chr4	6172761	6172773	CCACCCTCACCAC
chr4	6610055	6610067	CCACCCTCACCAC
chr4	7403987	7403999	CCACCCTCACCAC
chr4	8207105	8207117	CCACCCTCACCAC
chr4	40588159	40588171	CCACCCTCACCAC
chr4	41456130	41456142	CCACCCTCACCAC
chr4	104827320	104827332	CCACCCTCACCAC
chr4	118971490	118971502	CCACCCTCACCAC
chr4	154001860	154001872	CCACCCTCACCAC
chr4	173508898	173508910	CCACCCTCACCAC
chr5	5071740	5071752	CCACCCTCACCAC
chr5	6702546	6702558	CCACCCTCACCAC
chr5	76143269	76143281	CCACCCTCACCAC
chr5	81100319	81100331	CCACCCTCACCAC
chr5	95690069	95690081	CCACCCTCACCAC
chr5	119792271	119792283	CCACCCTCACCAC
chr5	136214491	136214503	CCACCCTCACCAC
chr5	149660202	149660214	CCACCCTCACCAC
chr5	161313909	161313921	CCACCCTCACCAC
chr5	178416210	178416222	CCACCCTCACCAC
chr5	178416237	178416249	CCACCCTCACCAC
chr6	4886611	4886623	CCACCCTCACCAC
chr6	24481808	24481820	CCACCCTCACCAC
chr6	30569486	30569498	CCACCCTCACCAC
chr6	38511046	38511058	CCACCCTCACCAC
chr6	41648570	41648582	CCACCCTCACCAC
chr6	87725150	87725162	CCACCCTCACCAC
chr6	100866367	100866379	CCACCCTCACCAC
chr6	121325822	121325834	CCACCCTCACCAC
chr6	124361115	124361127	CCACCCTCACCAC
chr6	125039805	125039817	CCACCCTCACCAC
chr6	152284555	152284567	CCACCCTCACCAC
chr6	170763265	170763277	CCACCCTCACCAC
chr7	9029194	9029206	CCACCCTCACCAC
chr7	9089617	9089629	CCACCCTCACCAC
chr7	38526629	38526641	CCACCCTCACCAC
chr7	45656367	45656379	CCACCCTCACCAC
chr7	48089873	48089885	CCACCCTCACCAC
chr7	50048407	50048419	CCACCCTCACCAC
chr7	73319811	73319823	CCACCCTCACCAC
chr7	77024615	77024627	CCACCCTCACCAC
chr7	80019074	80019086	CCACCCTCACCAC
chr7	100171776	100171788	CCACCCTCACCAC
chr7	113096683	113096695	CCACCCTCACCAC
chr7	143015265	143015277	CCACCCTCACCAC
chr7	144251741	144251753	CCACCCTCACCAC
chr7	152776400	152776412	CCACCCTCACCAC
chr7	155672743	155672755	CCACCCTCACCAC
chr8	608192	608204	CCACCCTCACCAC
chr8	15122090	15122102	CCACCCTCACCAC
chr8	20008007	20008019	CCACCCTCACCAC
chr8	26303622	26303634	CCACCCTCACCAC
chr8	33427504	33427516	CCACCCTCACCAC
chr8	41134738	41134750	CCACCCTCACCAC
chr8	41241483	41241495	CCACCCTCACCAC
chr8	41773212	41773224	CCACCCTCACCAC
chr8	49223425	49223437	CCACCCTCACCAC
chr8	60437920	60437932	CCACCCTCACCAC
chr8	123916585	123916597	CCACCCTCACCAC
chr8	130785472	130785484	CCACCCTCACCAC
chr8	139869507	139869519	CCACCCTCACCAC
chr8	142296408	142296420	CCACCCTCACCAC
chr8	143267110	143267122	CCACCCTCACCAC
chr9	32157464	32157476	CCACCCTCACCAC
chr9	36885778	36885790	CCACCCTCACCAC
chr9	102254366	102254378	CCACCCTCACCAC
chr9	113200670	113200682	CCACCCTCACCAC
chr9	116343155	116343167	CCACCCTCACCAC
chr9	129593573	129593585	CCACCCTCACCAC
chr9	138608366	138608378	CCACCCTCACCAC
chr10	14466452	14466464	CCACCCTCACCAC
chr10	17315178	17315190	CCACCCTCACCAC
chr10	49660276	49660288	CCACCCTCACCAC
chr10	71635590	71635602	CCACCCTCACCAC
chr10	92873924	92873936	CCACCCTCACCAC
chr10	106474986	106474998	CCACCCTCACCAC
chr10	111566356	111566368	CCACCCTCACCAC
chr10	117432428	117432440	CCACCCTCACCAC
chr10	125762481	125762493	CCACCCTCACCAC
chr11	1300019	1300031	CCACCCTCACCAC
chr11	7267773	7267785	CCACCCTCACCAC
chr11	22372916	22372928	CCACCCTCACCAC
chr11	56995710	56995722	CCACCCTCACCAC
chr11	80618163	80618175	CCACCCTCACCAC
chr11	101663525	101663537	CCACCCTCACCAC
chr11	103988063	103988075	CCACCCTCACCAC
chr11	118398141	118398153	CCACCCTCACCAC
chr11	121630121	121630133	CCACCCTCACCAC
chr11	124402634	124402646	CCACCCTCACCAC
chr11	134345037	134345049	CCACCCTCACCAC
chr12	3724719	3724731	CCACCCTCACCAC
chr12	12281044	12281056	CCACCCTCACCAC
chr12	51759307	51759319	CCACCCTCACCAC
chr12	55786038	55786050	CCACCCTCACCAC
chr12	104196926	104196938	CCACCCTCACCAC
chr12	116579447	116579459	CCACCCTCACCAC
chr12	121526837	121526849	CCACCCTCACCAC
chr12	132981266	132981278	CCACCCTCACCAC
chr13	27564894	27564906	CCACCCTCACCAC
chr13	57113135	57113147	CCACCCTCACCAC
chr13	69943563	69943575	CCACCCTCACCAC
chr13	94705160	94705172	CCACCCTCACCAC
chr14	21494673	21494685	CCACCCTCACCAC
chr14	100003133	100003145	CCACCCTCACCAC
chr15	42451559	42451571	CCACCCTCACCAC
chr15	45954868	45954880	CCACCCTCACCAC
chr16	1621168	1621180	CCACCCTCACCAC
chr16	4146508	4146520	CCACCCTCACCAC
chr16	27171382	27171394	CCACCCTCACCAC
chr16	48407553	48407565	CCACCCTCACCAC
chr16	56744297	56744309	CCACCCTCACCAC
chr16	62524176	62524188	CCACCCTCACCAC
chr16	80604794	80604806	CCACCCTCACCAC
chr16	84846503	84846515	CCACCCTCACCAC
chr16	85817415	85817427	CCACCCTCACCAC
chr16	89111559	89111571	CCACCCTCACCAC
chr17	3876496	3876508	CCACCCTCACCAC
chr17	19934893	19934905	CCACCCTCACCAC
chr17	20181489	20181501	CCACCCTCACCAC
chr17	20807341	20807353	CCACCCTCACCAC
chr17	30235835	30235847	CCACCCTCACCAC
chr17	43057422	43057434	CCACCCTCACCAC
chr17	47650571	47650583	CCACCCTCACCAC
chr17	72862755	72862767	CCACCCTCACCAC
chr17	76899146	76899158	CCACCCTCACCAC
chr17	79929663	79929675	CCACCCTCACCAC
chr18	32911216	32911228	CCACCCTCACCAC
chr18	37373378	37373390	CCACCCTCACCAC
chr18	64354211	64354223	CCACCCTCACCAC
chr19	11034419	11034431	CCACCCTCACCAC
chr19	16066182	16066194	CCACCCTCACCAC
chr19	18419104	18419116	CCACCCTCACCAC
chr19	19245903	19245915	CCACCCTCACCAC
chr19	19852034	19852046	CCACCCTCACCAC
chr19	24184252	24184264	CCACCCTCACCAC
chr19	34182258	34182270	CCACCCTCACCAC
chr19	35596671	35596683	CCACCCTCACCAC
chr19	47587509	47587521	CCACCCTCACCAC
chr20	3110193	3110205	CCACCCTCACCAC
chr20	5659290	5659302	CCACCCTCACCAC
chr20	7977568	7977580	CCACCCTCACCAC
chr20	50117204	50117216	CCACCCTCACCAC
chr20	50117292	50117304	CCACCCTCACCAC
chr20	60629688	60629700	CCACCCTCACCAC
chr21	14887986	14887998	CCACCCTCACCAC
chr21	37016185	37016197	CCACCCTCACCAC
chr22	27038884	27038896	CCACCCTCACCAC
chr22	39126723	39126735	CCACCCTCACCAC
chrX	40358954	40358966	CCACCCTCACCAC
chrX	46789033	46789045	CCACCCTCACCAC
chrX	68442374	68442386	CCACCCTCACCAC
chrX	76879474	76879486	CCACCCTCACCAC
chrX	90669110	90669122	CCACCCTCACCAC
chrX	101553126	101553138	CCACCCTCACCAC
chrX	151867591	151867603	CCACCCTCACCAC
chr6_cox_hap2	2081539	2081551	CCACCCTCACCAC
chr6_dbb_hap3	1863124	1863136	CCACCCTCACCAC
chr6_mann_hap4	1917558	1917570	CCACCCTCACCAC
chr6_mcf_hap5	1951341	1951353	CCACCCTCACCAC
chr6_ssto_hap7	1901765	1901777	CCACCCTCACCAC
