# Supplementary material for: Cancer Associated PRDM9: Implications for Linking Genomic Instability and Meiotic Recombination
Source: Int J Mol Sci. 2023 Nov 20;24(22):16522. doi: 10.3390/ijms242216522 (PMC10671843; doi:10.3390/ijms242216522)
Supplement: Supplementary file 1 [file ijms-24-16522-s001.zip › Supplemntary file 1/BRC100/CCACCCTCACCCC.bed]

chr1	2529098	2529110	CCACCCTCACCCC
chr1	5824776	5824788	CCACCCTCACCCC
chr1	6065951	6065963	CCACCCTCACCCC
chr1	6065991	6066003	CCACCCTCACCCC
chr1	6066030	6066042	CCACCCTCACCCC
chr1	6066069	6066081	CCACCCTCACCCC
chr1	6066109	6066121	CCACCCTCACCCC
chr1	6066148	6066160	CCACCCTCACCCC
chr1	6066188	6066200	CCACCCTCACCCC
chr1	6066228	6066240	CCACCCTCACCCC
chr1	6066267	6066279	CCACCCTCACCCC
chr1	6066306	6066318	CCACCCTCACCCC
chr1	6066346	6066358	CCACCCTCACCCC
chr1	6066385	6066397	CCACCCTCACCCC
chr1	6066465	6066477	CCACCCTCACCCC
chr1	6066504	6066516	CCACCCTCACCCC
chr1	6066687	6066699	CCACCCTCACCCC
chr1	6066806	6066818	CCACCCTCACCCC
chr1	11994286	11994298	CCACCCTCACCCC
chr1	19983520	19983532	CCACCCTCACCCC
chr1	21976819	21976831	CCACCCTCACCCC
chr1	22870028	22870040	CCACCCTCACCCC
chr1	26139781	26139793	CCACCCTCACCCC
chr1	28585015	28585027	CCACCCTCACCCC
chr1	30590319	30590331	CCACCCTCACCCC
chr1	30876014	30876026	CCACCCTCACCCC
chr1	31330005	31330017	CCACCCTCACCCC
chr1	31898054	31898066	CCACCCTCACCCC
chr1	32202972	32202984	CCACCCTCACCCC
chr1	33750216	33750228	CCACCCTCACCCC
chr1	33773138	33773150	CCACCCTCACCCC
chr1	33773161	33773173	CCACCCTCACCCC
chr1	33773184	33773196	CCACCCTCACCCC
chr1	34270907	34270919	CCACCCTCACCCC
chr1	39515667	39515679	CCACCCTCACCCC
chr1	47237546	47237558	CCACCCTCACCCC
chr1	50778986	50778998	CCACCCTCACCCC
chr1	53752164	53752176	CCACCCTCACCCC
chr1	53993960	53993972	CCACCCTCACCCC
chr1	54162275	54162287	CCACCCTCACCCC
chr1	76538674	76538686	CCACCCTCACCCC
chr1	86806861	86806873	CCACCCTCACCCC
chr1	103836366	103836378	CCACCCTCACCCC
chr1	103976098	103976110	CCACCCTCACCCC
chr1	104359983	104359995	CCACCCTCACCCC
chr1	108626633	108626645	CCACCCTCACCCC
chr1	117137306	117137318	CCACCCTCACCCC
chr1	117137496	117137508	CCACCCTCACCCC
chr1	143934957	143934969	CCACCCTCACCCC
chr1	153006121	153006133	CCACCCTCACCCC
chr1	156182002	156182014	CCACCCTCACCCC
chr1	156611246	156611258	CCACCCTCACCCC
chr1	156678850	156678862	CCACCCTCACCCC
chr1	164528823	164528835	CCACCCTCACCCC
chr1	183677628	183677640	CCACCCTCACCCC
chr1	202720343	202720355	CCACCCTCACCCC
chr1	203595688	203595700	CCACCCTCACCCC
chr1	204409293	204409305	CCACCCTCACCCC
chr1	208232354	208232366	CCACCCTCACCCC
chr1	223591994	223592006	CCACCCTCACCCC
chr1	225079467	225079479	CCACCCTCACCCC
chr1	228823779	228823791	CCACCCTCACCCC
chr1	230031891	230031903	CCACCCTCACCCC
chr1	232812781	232812793	CCACCCTCACCCC
chr1	234642446	234642458	CCACCCTCACCCC
chr1	241243111	241243123	CCACCCTCACCCC
chr1	247451214	247451226	CCACCCTCACCCC
chr1	248167265	248167277	CCACCCTCACCCC
chr2	5287942	5287954	CCACCCTCACCCC
chr2	8103252	8103264	CCACCCTCACCCC
chr2	14025873	14025885	CCACCCTCACCCC
chr2	19914638	19914650	CCACCCTCACCCC
chr2	23897562	23897574	CCACCCTCACCCC
chr2	25150964	25150976	CCACCCTCACCCC
chr2	43380673	43380685	CCACCCTCACCCC
chr2	43386054	43386066	CCACCCTCACCCC
chr2	44898708	44898720	CCACCCTCACCCC
chr2	45448864	45448876	CCACCCTCACCCC
chr2	52586397	52586409	CCACCCTCACCCC
chr2	54829008	54829020	CCACCCTCACCCC
chr2	60072287	60072299	CCACCCTCACCCC
chr2	63994137	63994149	CCACCCTCACCCC
chr2	69006948	69006960	CCACCCTCACCCC
chr2	69072590	69072602	CCACCCTCACCCC
chr2	74467241	74467253	CCACCCTCACCCC
chr2	95731079	95731091	CCACCCTCACCCC
chr2	98753265	98753277	CCACCCTCACCCC
chr2	102052961	102052973	CCACCCTCACCCC
chr2	102424998	102425010	CCACCCTCACCCC
chr2	102584096	102584108	CCACCCTCACCCC
chr2	104952559	104952571	CCACCCTCACCCC
chr2	115569201	115569213	CCACCCTCACCCC
chr2	121448559	121448571	CCACCCTCACCCC
chr2	121525532	121525544	CCACCCTCACCCC
chr2	128394552	128394564	CCACCCTCACCCC
chr2	129041636	129041648	CCACCCTCACCCC
chr2	130652564	130652576	CCACCCTCACCCC
chr2	132124443	132124455	CCACCCTCACCCC
chr2	134915887	134915899	CCACCCTCACCCC
chr2	135222296	135222308	CCACCCTCACCCC
chr2	137767605	137767617	CCACCCTCACCCC
chr2	149161451	149161463	CCACCCTCACCCC
chr2	164350950	164350962	CCACCCTCACCCC
chr2	167675735	167675747	CCACCCTCACCCC
chr2	172068780	172068792	CCACCCTCACCCC
chr2	194520714	194520726	CCACCCTCACCCC
chr2	202111332	202111344	CCACCCTCACCCC
chr2	204798901	204798913	CCACCCTCACCCC
chr2	206208554	206208566	CCACCCTCACCCC
chr2	209941673	209941685	CCACCCTCACCCC
chr2	218941519	218941531	CCACCCTCACCCC
chr2	219193099	219193111	CCACCCTCACCCC
chr2	224575431	224575443	CCACCCTCACCCC
chr2	232551080	232551092	CCACCCTCACCCC
chr2	233432282	233432294	CCACCCTCACCCC
chr2	234620038	234620050	CCACCCTCACCCC
chr2	234625843	234625855	CCACCCTCACCCC
chr2	234720619	234720631	CCACCCTCACCCC
chr2	241831495	241831507	CCACCCTCACCCC
chr3	12988945	12988957	CCACCCTCACCCC
chr3	13084920	13084932	CCACCCTCACCCC
chr3	25333755	25333767	CCACCCTCACCCC
chr3	50405387	50405399	CCACCCTCACCCC
chr3	59568036	59568048	CCACCCTCACCCC
chr3	59590360	59590372	CCACCCTCACCCC
chr3	64327293	64327305	CCACCCTCACCCC
chr3	69195118	69195130	CCACCCTCACCCC
chr3	100710369	100710381	CCACCCTCACCCC
chr3	118434966	118434978	CCACCCTCACCCC
chr3	121615380	121615392	CCACCCTCACCCC
chr3	122060681	122060693	CCACCCTCACCCC
chr3	128910041	128910053	CCACCCTCACCCC
chr3	134027555	134027567	CCACCCTCACCCC
chr3	135559901	135559913	CCACCCTCACCCC
chr3	138202578	138202590	CCACCCTCACCCC
chr3	139156636	139156648	CCACCCTCACCCC
chr3	160577514	160577526	CCACCCTCACCCC
chr4	3500146	3500158	CCACCCTCACCCC
chr4	16009938	16009950	CCACCCTCACCCC
chr4	19890587	19890599	CCACCCTCACCCC
chr4	32331797	32331809	CCACCCTCACCCC
chr4	36313092	36313104	CCACCCTCACCCC
chr4	48936646	48936658	CCACCCTCACCCC
chr4	69443723	69443735	CCACCCTCACCCC
chr4	69539262	69539274	CCACCCTCACCCC
chr4	102478491	102478503	CCACCCTCACCCC
chr4	106934641	106934653	CCACCCTCACCCC
chr4	112030202	112030214	CCACCCTCACCCC
chr4	113885471	113885483	CCACCCTCACCCC
chr4	142487631	142487643	CCACCCTCACCCC
chr4	187409165	187409177	CCACCCTCACCCC
chr5	2494499	2494511	CCACCCTCACCCC
chr5	41291003	41291015	CCACCCTCACCCC
chr5	52497962	52497974	CCACCCTCACCCC
chr5	52800058	52800070	CCACCCTCACCCC
chr5	53613364	53613376	CCACCCTCACCCC
chr5	53908700	53908712	CCACCCTCACCCC
chr5	55195657	55195669	CCACCCTCACCCC
chr5	66095122	66095134	CCACCCTCACCCC
chr5	72592079	72592091	CCACCCTCACCCC
chr5	115000020	115000032	CCACCCTCACCCC
chr5	129990579	129990591	CCACCCTCACCCC
chr5	131787564	131787576	CCACCCTCACCCC
chr5	132824497	132824509	CCACCCTCACCCC
chr5	141168716	141168728	CCACCCTCACCCC
chr5	141254329	141254341	CCACCCTCACCCC
chr5	142724443	142724455	CCACCCTCACCCC
chr5	148157484	148157496	CCACCCTCACCCC
chr5	149784568	149784580	CCACCCTCACCCC
chr5	159785354	159785366	CCACCCTCACCCC
chr5	168218903	168218915	CCACCCTCACCCC
chr5	169877126	169877138	CCACCCTCACCCC
chr5	170939799	170939811	CCACCCTCACCCC
chr5	171233791	171233803	CCACCCTCACCCC
chr5	172469777	172469789	CCACCCTCACCCC
chr5	173117614	173117626	CCACCCTCACCCC
chr5	175300120	175300132	CCACCCTCACCCC
chr5	179496404	179496416	CCACCCTCACCCC
chr6	4517497	4517509	CCACCCTCACCCC
chr6	7098554	7098566	CCACCCTCACCCC
chr6	7729544	7729556	CCACCCTCACCCC
chr6	10388564	10388576	CCACCCTCACCCC
chr6	21375420	21375432	CCACCCTCACCCC
chr6	22975308	22975320	CCACCCTCACCCC
chr6	31242249	31242261	CCACCCTCACCCC
chr6	31327245	31327257	CCACCCTCACCCC
chr6	33735593	33735605	CCACCCTCACCCC
chr6	34022554	34022566	CCACCCTCACCCC
chr6	34059219	34059231	CCACCCTCACCCC
chr6	37649589	37649601	CCACCCTCACCCC
chr6	39816252	39816264	CCACCCTCACCCC
chr6	41391864	41391876	CCACCCTCACCCC
chr6	43253141	43253153	CCACCCTCACCCC
chr6	44117440	44117452	CCACCCTCACCCC
chr6	48479174	48479186	CCACCCTCACCCC
chr6	50721301	50721313	CCACCCTCACCCC
chr6	67646979	67646991	CCACCCTCACCCC
chr6	88485911	88485923	CCACCCTCACCCC
chr6	94632990	94633002	CCACCCTCACCCC
chr6	109666880	109666892	CCACCCTCACCCC
chr6	112477432	112477444	CCACCCTCACCCC
chr6	112529652	112529664	CCACCCTCACCCC
chr6	118135045	118135057	CCACCCTCACCCC
chr6	118550303	118550315	CCACCCTCACCCC
chr6	120806719	120806731	CCACCCTCACCCC
chr6	142859413	142859425	CCACCCTCACCCC
chr6	162830514	162830526	CCACCCTCACCCC
chr6	163952520	163952532	CCACCCTCACCCC
chr6	166818887	166818899	CCACCCTCACCCC
chr6	167399743	167399755	CCACCCTCACCCC
chr6	169225728	169225740	CCACCCTCACCCC
chr6	169422062	169422074	CCACCCTCACCCC
chr7	1028573	1028585	CCACCCTCACCCC
chr7	2550902	2550914	CCACCCTCACCCC
chr7	3986873	3986885	CCACCCTCACCCC
chr7	4846929	4846941	CCACCCTCACCCC
chr7	29373368	29373380	CCACCCTCACCCC
chr7	55509407	55509419	CCACCCTCACCCC
chr7	62639251	62639263	CCACCCTCACCCC
chr7	65840986	65840998	CCACCCTCACCCC
chr7	66870294	66870306	CCACCCTCACCCC
chr7	69910405	69910417	CCACCCTCACCCC
chr7	91362486	91362498	CCACCCTCACCCC
chr7	100076335	100076347	CCACCCTCACCCC
chr7	100378337	100378349	CCACCCTCACCCC
chr7	100414786	100414798	CCACCCTCACCCC
chr7	101377366	101377378	CCACCCTCACCCC
chr7	102615803	102615815	CCACCCTCACCCC
chr7	128555364	128555376	CCACCCTCACCCC
chr7	134472280	134472292	CCACCCTCACCCC
chr7	142659242	142659254	CCACCCTCACCCC
chr7	147140129	147140141	CCACCCTCACCCC
chr7	148623131	148623143	CCACCCTCACCCC
chr7	151574883	151574895	CCACCCTCACCCC
chr7	151593186	151593198	CCACCCTCACCCC
chr7	155925396	155925408	CCACCCTCACCCC
chr8	22735145	22735157	CCACCCTCACCCC
chr8	25744767	25744779	CCACCCTCACCCC
chr8	27115668	27115680	CCACCCTCACCCC
chr8	40267964	40267976	CCACCCTCACCCC
chr8	42910594	42910606	CCACCCTCACCCC
chr8	53308854	53308866	CCACCCTCACCCC
chr8	61909517	61909529	CCACCCTCACCCC
chr8	63476903	63476915	CCACCCTCACCCC
chr8	66777194	66777206	CCACCCTCACCCC
chr8	68254765	68254777	CCACCCTCACCCC
chr8	95274068	95274080	CCACCCTCACCCC
chr8	109178186	109178198	CCACCCTCACCCC
chr8	110611267	110611279	CCACCCTCACCCC
chr8	135598968	135598980	CCACCCTCACCCC
chr8	136060682	136060694	CCACCCTCACCCC
chr8	140622294	140622306	CCACCCTCACCCC
chr8	145196268	145196280	CCACCCTCACCCC
chr8	145441476	145441488	CCACCCTCACCCC
chr9	4984496	4984508	CCACCCTCACCCC
chr9	12235532	12235544	CCACCCTCACCCC
chr9	15145619	15145631	CCACCCTCACCCC
chr9	16091275	16091287	CCACCCTCACCCC
chr9	36849174	36849186	CCACCCTCACCCC
chr9	38482161	38482173	CCACCCTCACCCC
chr9	41098825	41098837	CCACCCTCACCCC
chr9	43472239	43472251	CCACCCTCACCCC
chr9	44628972	44628984	CCACCCTCACCCC
chr9	89560057	89560069	CCACCCTCACCCC
chr9	90498074	90498086	CCACCCTCACCCC
chr9	96713863	96713875	CCACCCTCACCCC
chr9	97316439	97316451	CCACCCTCACCCC
chr9	112513270	112513282	CCACCCTCACCCC
chr9	112890484	112890496	CCACCCTCACCCC
chr9	113619925	113619937	CCACCCTCACCCC
chr9	115996340	115996352	CCACCCTCACCCC
chr9	124397136	124397148	CCACCCTCACCCC
chr9	125707472	125707484	CCACCCTCACCCC
chr9	131303827	131303839	CCACCCTCACCCC
chr9	132320054	132320066	CCACCCTCACCCC
chr9	133070009	133070021	CCACCCTCACCCC
chr9	133709917	133709929	CCACCCTCACCCC
chr9	133933005	133933017	CCACCCTCACCCC
chr9	135104353	135104365	CCACCCTCACCCC
chr9	138605903	138605915	CCACCCTCACCCC
chr9	139050980	139050992	CCACCCTCACCCC
chr10	12770708	12770720	CCACCCTCACCCC
chr10	13041489	13041501	CCACCCTCACCCC
chr10	31932424	31932436	CCACCCTCACCCC
chr10	34013867	34013879	CCACCCTCACCCC
chr10	34213660	34213672	CCACCCTCACCCC
chr10	50361417	50361429	CCACCCTCACCCC
chr10	67948137	67948149	CCACCCTCACCCC
chr10	73221493	73221505	CCACCCTCACCCC
chr10	77633829	77633841	CCACCCTCACCCC
chr10	79151103	79151115	CCACCCTCACCCC
chr10	81173809	81173821	CCACCCTCACCCC
chr10	103372903	103372915	CCACCCTCACCCC
chr10	103720275	103720287	CCACCCTCACCCC
chr10	106094521	106094533	CCACCCTCACCCC
chr10	107114943	107114955	CCACCCTCACCCC
chr10	108952187	108952199	CCACCCTCACCCC
chr10	112476074	112476086	CCACCCTCACCCC
chr10	112842049	112842061	CCACCCTCACCCC
chr10	115427713	115427725	CCACCCTCACCCC
chr10	116417573	116417585	CCACCCTCACCCC
chr10	124869152	124869164	CCACCCTCACCCC
chr10	125689157	125689169	CCACCCTCACCCC
chr10	133662190	133662202	CCACCCTCACCCC
chr10	135085511	135085523	CCACCCTCACCCC
chr11	1374182	1374194	CCACCCTCACCCC
chr11	1461773	1461785	CCACCCTCACCCC
chr11	11430318	11430330	CCACCCTCACCCC
chr11	15327743	15327755	CCACCCTCACCCC
chr11	63608107	63608119	CCACCCTCACCCC
chr11	67196245	67196257	CCACCCTCACCCC
chr11	73308782	73308794	CCACCCTCACCCC
chr11	75087742	75087754	CCACCCTCACCCC
chr11	75474003	75474015	CCACCCTCACCCC
chr11	76787565	76787577	CCACCCTCACCCC
chr11	76833587	76833599	CCACCCTCACCCC
chr11	78306115	78306127	CCACCCTCACCCC
chr11	101535619	101535631	CCACCCTCACCCC
chr11	111226959	111226971	CCACCCTCACCCC
chr11	113560922	113560934	CCACCCTCACCCC
chr11	124615959	124615971	CCACCCTCACCCC
chr11	126055436	126055448	CCACCCTCACCCC
chr11	132412523	132412535	CCACCCTCACCCC
chr11	132466876	132466888	CCACCCTCACCCC
chr11	134248490	134248502	CCACCCTCACCCC
chr12	4243457	4243469	CCACCCTCACCCC
chr12	8761998	8762010	CCACCCTCACCCC
chr12	9431202	9431214	CCACCCTCACCCC
chr12	11974815	11974827	CCACCCTCACCCC
chr12	23695683	23695695	CCACCCTCACCCC
chr12	32599268	32599280	CCACCCTCACCCC
chr12	51750849	51750861	CCACCCTCACCCC
chr12	53295161	53295173	CCACCCTCACCCC
chr12	64990410	64990422	CCACCCTCACCCC
chr12	75565830	75565842	CCACCCTCACCCC
chr12	76582491	76582503	CCACCCTCACCCC
chr12	80380302	80380314	CCACCCTCACCCC
chr12	88622903	88622915	CCACCCTCACCCC
chr12	108421775	108421787	CCACCCTCACCCC
chr12	111108214	111108226	CCACCCTCACCCC
chr12	113112204	113112216	CCACCCTCACCCC
chr12	114595632	114595644	CCACCCTCACCCC
chr12	123519020	123519032	CCACCCTCACCCC
chr12	124386759	124386771	CCACCCTCACCCC
chr12	132348090	132348102	CCACCCTCACCCC
chr13	19370521	19370533	CCACCCTCACCCC
chr13	21650298	21650310	CCACCCTCACCCC
chr13	40764042	40764054	CCACCCTCACCCC
chr13	61450370	61450382	CCACCCTCACCCC
chr13	87219240	87219252	CCACCCTCACCCC
chr13	98782154	98782166	CCACCCTCACCCC
chr13	109576799	109576811	CCACCCTCACCCC
chr13	110356889	110356901	CCACCCTCACCCC
chr14	21558356	21558368	CCACCCTCACCCC
chr14	21882888	21882900	CCACCCTCACCCC
chr14	23306980	23306992	CCACCCTCACCCC
chr14	24294798	24294810	CCACCCTCACCCC
chr14	38030316	38030328	CCACCCTCACCCC
chr14	42674252	42674264	CCACCCTCACCCC
chr14	48073698	48073710	CCACCCTCACCCC
chr14	54831137	54831149	CCACCCTCACCCC
chr14	69178766	69178778	CCACCCTCACCCC
chr14	71005139	71005151	CCACCCTCACCCC
chr14	74991103	74991115	CCACCCTCACCCC
chr14	77086931	77086943	CCACCCTCACCCC
chr14	79196339	79196351	CCACCCTCACCCC
chr14	93156757	93156769	CCACCCTCACCCC
chr14	93616014	93616026	CCACCCTCACCCC
chr14	100388242	100388254	CCACCCTCACCCC
chr14	104145563	104145575	CCACCCTCACCCC
chr14	105107367	105107379	CCACCCTCACCCC
chr15	34638016	34638028	CCACCCTCACCCC
chr15	34655591	34655603	CCACCCTCACCCC
chr15	49255616	49255628	CCACCCTCACCCC
chr15	65604502	65604514	CCACCCTCACCCC
chr15	68102554	68102566	CCACCCTCACCCC
chr15	68146986	68146998	CCACCCTCACCCC
chr15	74023393	74023405	CCACCCTCACCCC
chr15	75192753	75192765	CCACCCTCACCCC
chr15	84782627	84782639	CCACCCTCACCCC
chr15	89161382	89161394	CCACCCTCACCCC
chr15	98626816	98626828	CCACCCTCACCCC
chr16	1163900	1163912	CCACCCTCACCCC
chr16	1163950	1163962	CCACCCTCACCCC
chr16	1163969	1163981	CCACCCTCACCCC
chr16	1164006	1164018	CCACCCTCACCCC
chr16	1164025	1164037	CCACCCTCACCCC
chr16	1164044	1164056	CCACCCTCACCCC
chr16	1164081	1164093	CCACCCTCACCCC
chr16	1164118	1164130	CCACCCTCACCCC
chr16	5357523	5357535	CCACCCTCACCCC
chr16	9452807	9452819	CCACCCTCACCCC
chr16	11761365	11761377	CCACCCTCACCCC
chr16	19499851	19499863	CCACCCTCACCCC
chr16	23681423	23681435	CCACCCTCACCCC
chr16	23764493	23764505	CCACCCTCACCCC
chr16	24333482	24333494	CCACCCTCACCCC
chr16	27789371	27789383	CCACCCTCACCCC
chr16	30012679	30012691	CCACCCTCACCCC
chr16	48388482	48388494	CCACCCTCACCCC
chr16	57059153	57059165	CCACCCTCACCCC
chr16	58324813	58324825	CCACCCTCACCCC
chr16	66361662	66361674	CCACCCTCACCCC
chr16	69219139	69219151	CCACCCTCACCCC
chr16	73350286	73350298	CCACCCTCACCCC
chr16	74734260	74734272	CCACCCTCACCCC
chr16	83565915	83565927	CCACCCTCACCCC
chr16	85569375	85569387	CCACCCTCACCCC
chr16	86906968	86906980	CCACCCTCACCCC
chr16	89145789	89145801	CCACCCTCACCCC
chr17	1046073	1046085	CCACCCTCACCCC
chr17	7412601	7412613	CCACCCTCACCCC
chr17	12118691	12118703	CCACCCTCACCCC
chr17	15013118	15013130	CCACCCTCACCCC
chr17	16340462	16340474	CCACCCTCACCCC
chr17	17781803	17781815	CCACCCTCACCCC
chr17	19303761	19303773	CCACCCTCACCCC
chr17	21282705	21282717	CCACCCTCACCCC
chr17	29784705	29784717	CCACCCTCACCCC
chr17	30884633	30884645	CCACCCTCACCCC
chr17	32547564	32547576	CCACCCTCACCCC
chr17	33434340	33434352	CCACCCTCACCCC
chr17	33626503	33626515	CCACCCTCACCCC
chr17	36827916	36827928	CCACCCTCACCCC
chr17	39704164	39704176	CCACCCTCACCCC
chr17	46002692	46002704	CCACCCTCACCCC
chr17	46100397	46100409	CCACCCTCACCCC
chr17	48066937	48066949	CCACCCTCACCCC
chr17	55761161	55761173	CCACCCTCACCCC
chr17	55762146	55762158	CCACCCTCACCCC
chr17	56333366	56333378	CCACCCTCACCCC
chr17	60944185	60944197	CCACCCTCACCCC
chr17	61949927	61949939	CCACCCTCACCCC
chr17	61972823	61972835	CCACCCTCACCCC
chr17	61987512	61987524	CCACCCTCACCCC
chr17	61995110	61995122	CCACCCTCACCCC
chr17	72633010	72633022	CCACCCTCACCCC
chr17	72952245	72952257	CCACCCTCACCCC
chr17	73484894	73484906	CCACCCTCACCCC
chr17	74269728	74269740	CCACCCTCACCCC
chr18	2913107	2913119	CCACCCTCACCCC
chr18	35143683	35143695	CCACCCTCACCCC
chr18	45744570	45744582	CCACCCTCACCCC
chr18	46535531	46535543	CCACCCTCACCCC
chr18	46546819	46546831	CCACCCTCACCCC
chr18	60799192	60799204	CCACCCTCACCCC
chr19	3964414	3964426	CCACCCTCACCCC
chr19	6167980	6167992	CCACCCTCACCCC
chr19	10152159	10152171	CCACCCTCACCCC
chr19	13205866	13205878	CCACCCTCACCCC
chr19	14602507	14602519	CCACCCTCACCCC
chr19	16487484	16487496	CCACCCTCACCCC
chr19	33782953	33782965	CCACCCTCACCCC
chr19	38698517	38698529	CCACCCTCACCCC
chr19	42557930	42557942	CCACCCTCACCCC
chr19	45251186	45251198	CCACCCTCACCCC
chr19	45748831	45748843	CCACCCTCACCCC
chr19	49321846	49321858	CCACCCTCACCCC
chr19	49850889	49850901	CCACCCTCACCCC
chr19	57120826	57120838	CCACCCTCACCCC
chr20	3258016	3258028	CCACCCTCACCCC
chr20	13263190	13263202	CCACCCTCACCCC
chr20	17575795	17575807	CCACCCTCACCCC
chr20	30481431	30481443	CCACCCTCACCCC
chr20	31141063	31141075	CCACCCTCACCCC
chr20	34368124	34368136	CCACCCTCACCCC
chr20	46017191	46017203	CCACCCTCACCCC
chr20	48646598	48646610	CCACCCTCACCCC
chr20	49471709	49471721	CCACCCTCACCCC
chr20	49555697	49555709	CCACCCTCACCCC
chr20	50117358	50117370	CCACCCTCACCCC
chr20	58184539	58184551	CCACCCTCACCCC
chr20	61002113	61002125	CCACCCTCACCCC
chr20	61084279	61084291	CCACCCTCACCCC
chr20	61084385	61084397	CCACCCTCACCCC
chr20	61084459	61084471	CCACCCTCACCCC
chr20	61321290	61321302	CCACCCTCACCCC
chr20	61506672	61506684	CCACCCTCACCCC
chr20	61506684	61506696	CCACCCTCACCCC
chr20	61506696	61506708	CCACCCTCACCCC
chr20	61506768	61506780	CCACCCTCACCCC
chr20	61506780	61506792	CCACCCTCACCCC
chr20	61506792	61506804	CCACCCTCACCCC
chr21	30680826	30680838	CCACCCTCACCCC
chr21	46109016	46109028	CCACCCTCACCCC
chr21	46937384	46937396	CCACCCTCACCCC
chr22	23265641	23265653	CCACCCTCACCCC
chr22	38015886	38015898	CCACCCTCACCCC
chr22	40423405	40423417	CCACCCTCACCCC
chr22	46449596	46449608	CCACCCTCACCCC
chr22	48529830	48529842	CCACCCTCACCCC
chr22	48921185	48921197	CCACCCTCACCCC
chr22	50894886	50894898	CCACCCTCACCCC
chrX	8088885	8088897	CCACCCTCACCCC
chrX	13859722	13859734	CCACCCTCACCCC
chrX	39681303	39681315	CCACCCTCACCCC
chrX	39698787	39698799	CCACCCTCACCCC
chrX	39970471	39970483	CCACCCTCACCCC
chrX	44867739	44867751	CCACCCTCACCCC
chrX	47044438	47044450	CCACCCTCACCCC
chrX	73567908	73567920	CCACCCTCACCCC
chrX	117453965	117453977	CCACCCTCACCCC
chrX	119606782	119606794	CCACCCTCACCCC
chrX	127735248	127735260	CCACCCTCACCCC
chrX	128960736	128960748	CCACCCTCACCCC
chrX	129308885	129308897	CCACCCTCACCCC
chrX	140716927	140716939	CCACCCTCACCCC
chrX	141920921	141920933	CCACCCTCACCCC
chrX	149539919	149539931	CCACCCTCACCCC
chrX	153760344	153760356	CCACCCTCACCCC
chr4_ctg9_hap1	251851	251863	CCACCCTCACCCC
chr6_cox_hap2	2755500	2755512	CCACCCTCACCCC
chr6_cox_hap2	2839931	2839943	CCACCCTCACCCC
chr6_dbb_hap3	2537814	2537826	CCACCCTCACCCC
chr6_mann_hap4	2589103	2589115	CCACCCTCACCCC
chr6_mann_hap4	2673700	2673712	CCACCCTCACCCC
chr6_mcf_hap5	2622762	2622774	CCACCCTCACCCC
chr6_mcf_hap5	2707037	2707049	CCACCCTCACCCC
chr6_qbl_hap6	2535461	2535473	CCACCCTCACCCC
chr6_qbl_hap6	2620761	2620773	CCACCCTCACCCC
chr6_ssto_hap7	2575689	2575701	CCACCCTCACCCC
chr6_ssto_hap7	2661004	2661016	CCACCCTCACCCC
chr9_gl000200_random	176969	176981	CCACCCTCACCCC
chr17_gl000204_random	34421	34433	CCACCCTCACCCC
chrUn_gl000212	114059	114071	CCACCCTCACCCC
chrUn_gl000212	114249	114261	CCACCCTCACCCC
