# Supplementary material for: Cancer Associated PRDM9: Implications for Linking Genomic Instability and Meiotic Recombination
Source: Int J Mol Sci. 2023 Nov 20;24(22):16522. doi: 10.3390/ijms242216522 (PMC10671843; doi:10.3390/ijms242216522)
Supplement: Supplementary file 1 [file ijms-24-16522-s001.zip › Supplemntary file 1/BRC100/CCACCCTCACCGC.bed]

chr1	14525765	14525777	CCACCCTCACCGC
chr1	25510127	25510139	CCACCCTCACCGC
chr1	245026794	245026806	CCACCCTCACCGC
chr2	119887211	119887223	CCACCCTCACCGC
chr2	167900886	167900898	CCACCCTCACCGC
chr2	241513504	241513516	CCACCCTCACCGC
chr2	241826858	241826870	CCACCCTCACCGC
chr3	3161238	3161250	CCACCCTCACCGC
chr4	122791822	122791834	CCACCCTCACCGC
chr5	167526684	167526696	CCACCCTCACCGC
chr5	173146763	173146775	CCACCCTCACCGC
chr7	150715371	150715383	CCACCCTCACCGC
chr7	151586976	151586988	CCACCCTCACCGC
chr8	29510045	29510057	CCACCCTCACCGC
chr9	104500111	104500123	CCACCCTCACCGC
chr9	116726755	116726767	CCACCCTCACCGC
chr9	139867235	139867247	CCACCCTCACCGC
chr11	2545442	2545454	CCACCCTCACCGC
chr11	64880797	64880809	CCACCCTCACCGC
chr11	65360371	65360383	CCACCCTCACCGC
chr11	117062934	117062946	CCACCCTCACCGC
chr12	85305592	85305604	CCACCCTCACCGC
chr12	93964897	93964909	CCACCCTCACCGC
chr12	129182467	129182479	CCACCCTCACCGC
chr13	29020397	29020409	CCACCCTCACCGC
chr14	36693557	36693569	CCACCCTCACCGC
chr14	101202998	101203010	CCACCCTCACCGC
chr16	323450	323462	CCACCCTCACCGC
chr17	38587702	38587714	CCACCCTCACCGC
chr18	74659002	74659014	CCACCCTCACCGC
chr20	61084190	61084202	CCACCCTCACCGC
chr21	27286562	27286574	CCACCCTCACCGC
chrX	48326757	48326769	CCACCCTCACCGC
