# Supplementary material for: Cancer Associated PRDM9: Implications for Linking Genomic Instability and Meiotic Recombination
Source: Int J Mol Sci. 2023 Nov 20;24(22):16522. doi: 10.3390/ijms242216522 (PMC10671843; doi:10.3390/ijms242216522)
Supplement: Supplementary file 1 [file ijms-24-16522-s001.zip › Supplemntary file 1/BRC100/CCACCCTCACCTC.bed]

chr1	1902088	1902100	CCACCCTCACCTC
chr1	2726531	2726543	CCACCCTCACCTC
chr1	3255746	3255758	CCACCCTCACCTC
chr1	6417548	6417560	CCACCCTCACCTC
chr1	11656546	11656558	CCACCCTCACCTC
chr1	15146535	15146547	CCACCCTCACCTC
chr1	15415820	15415832	CCACCCTCACCTC
chr1	15711321	15711333	CCACCCTCACCTC
chr1	27466963	27466975	CCACCCTCACCTC
chr1	28481560	28481572	CCACCCTCACCTC
chr1	34309618	34309630	CCACCCTCACCTC
chr1	43519111	43519123	CCACCCTCACCTC
chr1	54128384	54128396	CCACCCTCACCTC
chr1	55220270	55220282	CCACCCTCACCTC
chr1	59976915	59976927	CCACCCTCACCTC
chr1	61254352	61254364	CCACCCTCACCTC
chr1	67297733	67297745	CCACCCTCACCTC
chr1	74079265	74079277	CCACCCTCACCTC
chr1	88031393	88031405	CCACCCTCACCTC
chr1	116203963	116203975	CCACCCTCACCTC
chr1	117672847	117672859	CCACCCTCACCTC
chr1	157543466	157543478	CCACCCTCACCTC
chr1	161965845	161965857	CCACCCTCACCTC
chr1	198236925	198236937	CCACCCTCACCTC
chr1	201866022	201866034	CCACCCTCACCTC
chr1	243109729	243109741	CCACCCTCACCTC
chr2	3365009	3365021	CCACCCTCACCTC
chr2	11223727	11223739	CCACCCTCACCTC
chr2	22416757	22416769	CCACCCTCACCTC
chr2	33145863	33145875	CCACCCTCACCTC
chr2	45489971	45489983	CCACCCTCACCTC
chr2	62404037	62404049	CCACCCTCACCTC
chr2	96776554	96776566	CCACCCTCACCTC
chr2	100688836	100688848	CCACCCTCACCTC
chr2	112441986	112441998	CCACCCTCACCTC
chr2	124913562	124913574	CCACCCTCACCTC
chr2	133907507	133907519	CCACCCTCACCTC
chr2	135210224	135210236	CCACCCTCACCTC
chr2	148311663	148311675	CCACCCTCACCTC
chr2	156836577	156836589	CCACCCTCACCTC
chr2	200669255	200669267	CCACCCTCACCTC
chr2	218882283	218882295	CCACCCTCACCTC
chr3	13084790	13084802	CCACCCTCACCTC
chr3	13618333	13618345	CCACCCTCACCTC
chr3	17457341	17457353	CCACCCTCACCTC
chr3	42799982	42799994	CCACCCTCACCTC
chr3	43435911	43435923	CCACCCTCACCTC
chr3	51057055	51057067	CCACCCTCACCTC
chr3	125189400	125189412	CCACCCTCACCTC
chr3	126834919	126834931	CCACCCTCACCTC
chr3	133614023	133614035	CCACCCTCACCTC
chr4	647844	647856	CCACCCTCACCTC
chr4	1535363	1535375	CCACCCTCACCTC
chr4	5398277	5398289	CCACCCTCACCTC
chr4	22972711	22972723	CCACCCTCACCTC
chr4	25282926	25282938	CCACCCTCACCTC
chr4	61591498	61591510	CCACCCTCACCTC
chr4	82657800	82657812	CCACCCTCACCTC
chr4	159982392	159982404	CCACCCTCACCTC
chr4	161923000	161923012	CCACCCTCACCTC
chr4	169717324	169717336	CCACCCTCACCTC
chr4	174459666	174459678	CCACCCTCACCTC
chr5	1077270	1077282	CCACCCTCACCTC
chr5	10652276	10652288	CCACCCTCACCTC
chr5	15427417	15427429	CCACCCTCACCTC
chr5	41156212	41156224	CCACCCTCACCTC
chr5	43010418	43010430	CCACCCTCACCTC
chr5	61087518	61087530	CCACCCTCACCTC
chr5	93363093	93363105	CCACCCTCACCTC
chr5	139081232	139081244	CCACCCTCACCTC
chr5	139928392	139928404	CCACCCTCACCTC
chr5	177516364	177516376	CCACCCTCACCTC
chr6	2123513	2123525	CCACCCTCACCTC
chr6	21059541	21059553	CCACCCTCACCTC
chr6	30081634	30081646	CCACCCTCACCTC
chr6	76793716	76793728	CCACCCTCACCTC
chr6	117923010	117923022	CCACCCTCACCTC
chr6	153188732	153188744	CCACCCTCACCTC
chr6	160487617	160487629	CCACCCTCACCTC
chr7	557830	557842	CCACCCTCACCTC
chr7	1049858	1049870	CCACCCTCACCTC
chr7	1973773	1973785	CCACCCTCACCTC
chr7	46761299	46761311	CCACCCTCACCTC
chr7	47077547	47077559	CCACCCTCACCTC
chr7	50567835	50567847	CCACCCTCACCTC
chr7	50781558	50781570	CCACCCTCACCTC
chr7	73127645	73127657	CCACCCTCACCTC
chr7	91567714	91567726	CCACCCTCACCTC
chr7	99746690	99746702	CCACCCTCACCTC
chr7	99808712	99808724	CCACCCTCACCTC
chr7	109616761	109616773	CCACCCTCACCTC
chr7	112408763	112408775	CCACCCTCACCTC
chr7	114775416	114775428	CCACCCTCACCTC
chr7	158852414	158852426	CCACCCTCACCTC
chr7	158852474	158852486	CCACCCTCACCTC
chr7	158852517	158852529	CCACCCTCACCTC
chr7	158852740	158852752	CCACCCTCACCTC
chr7	158852972	158852984	CCACCCTCACCTC
chr7	158853287	158853299	CCACCCTCACCTC
chr7	158853458	158853470	CCACCCTCACCTC
chr8	3413785	3413797	CCACCCTCACCTC
chr8	3819939	3819951	CCACCCTCACCTC
chr8	10772499	10772511	CCACCCTCACCTC
chr8	31284055	31284067	CCACCCTCACCTC
chr8	36353890	36353902	CCACCCTCACCTC
chr8	48803713	48803725	CCACCCTCACCTC
chr8	53418281	53418293	CCACCCTCACCTC
chr8	67257300	67257312	CCACCCTCACCTC
chr8	74109802	74109814	CCACCCTCACCTC
chr8	94609874	94609886	CCACCCTCACCTC
chr8	138295352	138295364	CCACCCTCACCTC
chr9	34432311	34432323	CCACCCTCACCTC
chr9	37378021	37378033	CCACCCTCACCTC
chr9	77486706	77486718	CCACCCTCACCTC
chr9	86854102	86854114	CCACCCTCACCTC
chr9	89517793	89517805	CCACCCTCACCTC
chr9	97541633	97541645	CCACCCTCACCTC
chr9	98891553	98891565	CCACCCTCACCTC
chr9	130592222	130592234	CCACCCTCACCTC
chr9	131404105	131404117	CCACCCTCACCTC
chr9	140128242	140128254	CCACCCTCACCTC
chr9	140945558	140945570	CCACCCTCACCTC
chr10	20376182	20376194	CCACCCTCACCTC
chr10	25307919	25307931	CCACCCTCACCTC
chr10	27010263	27010275	CCACCCTCACCTC
chr10	28973203	28973215	CCACCCTCACCTC
chr10	36653276	36653288	CCACCCTCACCTC
chr10	48371323	48371335	CCACCCTCACCTC
chr10	49683746	49683758	CCACCCTCACCTC
chr10	50890082	50890094	CCACCCTCACCTC
chr10	64672784	64672796	CCACCCTCACCTC
chr10	78117827	78117839	CCACCCTCACCTC
chr10	122248271	122248283	CCACCCTCACCTC
chr10	126401687	126401699	CCACCCTCACCTC
chr10	134256451	134256463	CCACCCTCACCTC
chr11	8273050	8273062	CCACCCTCACCTC
chr11	13282496	13282508	CCACCCTCACCTC
chr11	15887017	15887029	CCACCCTCACCTC
chr11	16842293	16842305	CCACCCTCACCTC
chr11	61673928	61673940	CCACCCTCACCTC
chr11	62414607	62414619	CCACCCTCACCTC
chr11	68190285	68190297	CCACCCTCACCTC
chr11	69378941	69378953	CCACCCTCACCTC
chr11	70482147	70482159	CCACCCTCACCTC
chr11	70606381	70606393	CCACCCTCACCTC
chr11	71819617	71819629	CCACCCTCACCTC
chr11	75003049	75003061	CCACCCTCACCTC
chr11	113323249	113323261	CCACCCTCACCTC
chr11	116483215	116483227	CCACCCTCACCTC
chr11	119806448	119806460	CCACCCTCACCTC
chr11	125079760	125079772	CCACCCTCACCTC
chr11	125200557	125200569	CCACCCTCACCTC
chr11	128695147	128695159	CCACCCTCACCTC
chr11	129724392	129724404	CCACCCTCACCTC
chr12	238141	238153	CCACCCTCACCTC
chr12	4053609	4053621	CCACCCTCACCTC
chr12	6144778	6144790	CCACCCTCACCTC
chr12	6660097	6660109	CCACCCTCACCTC
chr12	52446631	52446643	CCACCCTCACCTC
chr12	52474354	52474366	CCACCCTCACCTC
chr12	60560851	60560863	CCACCCTCACCTC
chr12	63303240	63303252	CCACCCTCACCTC
chr12	66654802	66654814	CCACCCTCACCTC
chr12	67421816	67421828	CCACCCTCACCTC
chr12	127981724	127981736	CCACCCTCACCTC
chr13	69410394	69410406	CCACCCTCACCTC
chr13	77593046	77593058	CCACCCTCACCTC
chr13	108700277	108700289	CCACCCTCACCTC
chr14	37664330	37664342	CCACCCTCACCTC
chr14	52332046	52332058	CCACCCTCACCTC
chr14	59181801	59181813	CCACCCTCACCTC
chr14	59610037	59610049	CCACCCTCACCTC
chr14	75076314	75076326	CCACCCTCACCTC
chr14	76820589	76820601	CCACCCTCACCTC
chr14	78549189	78549201	CCACCCTCACCTC
chr14	90987209	90987221	CCACCCTCACCTC
chr14	95998022	95998034	CCACCCTCACCTC
chr14	101982635	101982647	CCACCCTCACCTC
chr14	102225492	102225504	CCACCCTCACCTC
chr14	104022413	104022425	CCACCCTCACCTC
chr14	106396575	106396587	CCACCCTCACCTC
chr15	21082461	21082473	CCACCCTCACCTC
chr15	22093630	22093642	CCACCCTCACCTC
chr15	27111495	27111507	CCACCCTCACCTC
chr15	40841467	40841479	CCACCCTCACCTC
chr15	67153666	67153678	CCACCCTCACCTC
chr15	73993613	73993625	CCACCCTCACCTC
chr15	74636408	74636420	CCACCCTCACCTC
chr15	76358243	76358255	CCACCCTCACCTC
chr15	77970313	77970325	CCACCCTCACCTC
chr15	88439197	88439209	CCACCCTCACCTC
chr15	93496712	93496724	CCACCCTCACCTC
chr16	4861864	4861876	CCACCCTCACCTC
chr16	7558776	7558788	CCACCCTCACCTC
chr16	50672194	50672206	CCACCCTCACCTC
chr16	56366178	56366190	CCACCCTCACCTC
chr16	72776890	72776902	CCACCCTCACCTC
chr16	84385963	84385975	CCACCCTCACCTC
chr16	87204288	87204300	CCACCCTCACCTC
chr16	89365387	89365399	CCACCCTCACCTC
chr17	3419947	3419959	CCACCCTCACCTC
chr17	6653740	6653752	CCACCCTCACCTC
chr17	10141251	10141263	CCACCCTCACCTC
chr17	14990873	14990885	CCACCCTCACCTC
chr17	18613754	18613766	CCACCCTCACCTC
chr17	21158804	21158816	CCACCCTCACCTC
chr17	40972953	40972965	CCACCCTCACCTC
chr17	44912925	44912937	CCACCCTCACCTC
chr17	47014372	47014384	CCACCCTCACCTC
chr17	48278556	48278568	CCACCCTCACCTC
chr17	55158998	55159010	CCACCCTCACCTC
chr17	72005768	72005780	CCACCCTCACCTC
chr17	73750870	73750882	CCACCCTCACCTC
chr17	75854187	75854199	CCACCCTCACCTC
chr17	77902457	77902469	CCACCCTCACCTC
chr18	21611588	21611600	CCACCCTCACCTC
chr19	13115573	13115585	CCACCCTCACCTC
chr19	17371830	17371842	CCACCCTCACCTC
chr19	33134327	33134339	CCACCCTCACCTC
chr19	39806528	39806540	CCACCCTCACCTC
chr19	51083415	51083427	CCACCCTCACCTC
chr20	17472454	17472466	CCACCCTCACCTC
chr20	19964454	19964466	CCACCCTCACCTC
chr20	31038542	31038554	CCACCCTCACCTC
chr20	36491107	36491119	CCACCCTCACCTC
chr20	44592352	44592364	CCACCCTCACCTC
chr20	60542917	60542929	CCACCCTCACCTC
chr20	61331039	61331051	CCACCCTCACCTC
chr20	62122755	62122767	CCACCCTCACCTC
chr21	31667218	31667230	CCACCCTCACCTC
chr21	41443919	41443931	CCACCCTCACCTC
chr21	41955440	41955452	CCACCCTCACCTC
chr21	46862347	46862359	CCACCCTCACCTC
chr22	28102325	28102337	CCACCCTCACCTC
chr22	29426972	29426984	CCACCCTCACCTC
chr22	37107291	37107303	CCACCCTCACCTC
chr22	37460425	37460437	CCACCCTCACCTC
chr22	49546403	49546415	CCACCCTCACCTC
chrX	2596425	2596437	CCACCCTCACCTC
chrX	6537283	6537295	CCACCCTCACCTC
chrX	16760514	16760526	CCACCCTCACCTC
chrX	18609250	18609262	CCACCCTCACCTC
chrX	30806078	30806090	CCACCCTCACCTC
chrX	32151956	32151968	CCACCCTCACCTC
chrX	76713543	76713555	CCACCCTCACCTC
chrX	110617910	110617922	CCACCCTCACCTC
chrX	113488130	113488142	CCACCCTCACCTC
chrX	115409888	115409900	CCACCCTCACCTC
chrX	116286426	116286438	CCACCCTCACCTC
chrX	152739746	152739758	CCACCCTCACCTC
chrY	2546425	2546437	CCACCCTCACCTC
chrY	13966298	13966310	CCACCCTCACCTC
chrY	15036839	15036851	CCACCCTCACCTC
chr6_apd_hap1	1321863	1321875	CCACCCTCACCTC
chr6_cox_hap2	1593762	1593774	CCACCCTCACCTC
chr6_dbb_hap3	1375352	1375364	CCACCCTCACCTC
chr6_mann_hap4	1380187	1380199	CCACCCTCACCTC
chr6_mcf_hap5	1463515	1463527	CCACCCTCACCTC
chr6_qbl_hap6	1374594	1374606	CCACCCTCACCTC
chr6_ssto_hap7	1412078	1412090	CCACCCTCACCTC
chr17_ctg5_hap1	1680122	1680134	CCACCCTCACCTC
