# Supplementary material for: Cancer Associated PRDM9: Implications for Linking Genomic Instability and Meiotic Recombination
Source: Int J Mol Sci. 2023 Nov 20;24(22):16522. doi: 10.3390/ijms242216522 (PMC10671843; doi:10.3390/ijms242216522)
Supplement: Supplementary file 1 [file ijms-24-16522-s001.zip › Supplemntary file 1/BRC100/CCACCCTCCCCAC.bed]

chr1	2089640	2089652	CCACCCTCCCCAC
chr1	2238628	2238640	CCACCCTCCCCAC
chr1	2563530	2563542	CCACCCTCCCCAC
chr1	6203866	6203878	CCACCCTCCCCAC
chr1	6408155	6408167	CCACCCTCCCCAC
chr1	6535338	6535350	CCACCCTCCCCAC
chr1	16860784	16860796	CCACCCTCCCCAC
chr1	19359907	19359919	CCACCCTCCCCAC
chr1	20155552	20155564	CCACCCTCCCCAC
chr1	24662584	24662596	CCACCCTCCCCAC
chr1	28607400	28607412	CCACCCTCCCCAC
chr1	32196789	32196801	CCACCCTCCCCAC
chr1	39240071	39240083	CCACCCTCCCCAC
chr1	41878041	41878053	CCACCCTCCCCAC
chr1	55495197	55495209	CCACCCTCCCCAC
chr1	56140876	56140888	CCACCCTCCCCAC
chr1	58548870	58548882	CCACCCTCCCCAC
chr1	58713451	58713463	CCACCCTCCCCAC
chr1	77746916	77746928	CCACCCTCCCCAC
chr1	109849442	109849454	CCACCCTCCCCAC
chr1	153903388	153903400	CCACCCTCCCCAC
chr1	170800966	170800978	CCACCCTCCCCAC
chr1	178877221	178877233	CCACCCTCCCCAC
chr1	179382532	179382544	CCACCCTCCCCAC
chr1	181901287	181901299	CCACCCTCCCCAC
chr1	185845194	185845206	CCACCCTCCCCAC
chr1	187196357	187196369	CCACCCTCCCCAC
chr1	205113903	205113915	CCACCCTCCCCAC
chr1	217326866	217326878	CCACCCTCCCCAC
chr1	224825076	224825088	CCACCCTCCCCAC
chr1	229208600	229208612	CCACCCTCCCCAC
chr1	231750907	231750919	CCACCCTCCCCAC
chr1	242535317	242535329	CCACCCTCCCCAC
chr2	496055	496067	CCACCCTCCCCAC
chr2	18698793	18698805	CCACCCTCCCCAC
chr2	20629842	20629854	CCACCCTCCCCAC
chr2	25534896	25534908	CCACCCTCCCCAC
chr2	26398097	26398109	CCACCCTCCCCAC
chr2	28858364	28858376	CCACCCTCCCCAC
chr2	35297457	35297469	CCACCCTCCCCAC
chr2	42085092	42085104	CCACCCTCCCCAC
chr2	43019248	43019260	CCACCCTCCCCAC
chr2	43192054	43192066	CCACCCTCCCCAC
chr2	47865468	47865480	CCACCCTCCCCAC
chr2	60310454	60310466	CCACCCTCCCCAC
chr2	75764543	75764555	CCACCCTCCCCAC
chr2	84655353	84655365	CCACCCTCCCCAC
chr2	101725179	101725191	CCACCCTCCCCAC
chr2	103770435	103770447	CCACCCTCCCCAC
chr2	104148785	104148797	CCACCCTCCCCAC
chr2	108717890	108717902	CCACCCTCCCCAC
chr2	113116123	113116135	CCACCCTCCCCAC
chr2	113483421	113483433	CCACCCTCCCCAC
chr2	118435767	118435779	CCACCCTCCCCAC
chr2	124825635	124825647	CCACCCTCCCCAC
chr2	127241771	127241783	CCACCCTCCCCAC
chr2	163493467	163493479	CCACCCTCCCCAC
chr2	180615881	180615893	CCACCCTCCCCAC
chr2	203862955	203862967	CCACCCTCCCCAC
chr2	204492559	204492571	CCACCCTCCCCAC
chr2	220385762	220385774	CCACCCTCCCCAC
chr2	223421691	223421703	CCACCCTCCCCAC
chr2	227366204	227366216	CCACCCTCCCCAC
chr2	239007344	239007356	CCACCCTCCCCAC
chr2	240915736	240915748	CCACCCTCCCCAC
chr2	241400602	241400614	CCACCCTCCCCAC
chr3	14318628	14318640	CCACCCTCCCCAC
chr3	31715100	31715112	CCACCCTCCCCAC
chr3	39840600	39840612	CCACCCTCCCCAC
chr3	39840609	39840621	CCACCCTCCCCAC
chr3	40107693	40107705	CCACCCTCCCCAC
chr3	41309791	41309803	CCACCCTCCCCAC
chr3	44551226	44551238	CCACCCTCCCCAC
chr3	48598456	48598468	CCACCCTCCCCAC
chr3	50639790	50639802	CCACCCTCCCCAC
chr3	53867368	53867380	CCACCCTCCCCAC
chr3	58652221	58652233	CCACCCTCCCCAC
chr3	72296426	72296438	CCACCCTCCCCAC
chr3	76345077	76345089	CCACCCTCCCCAC
chr3	78716695	78716707	CCACCCTCCCCAC
chr3	112962499	112962511	CCACCCTCCCCAC
chr3	121973798	121973810	CCACCCTCCCCAC
chr3	125931963	125931975	CCACCCTCCCCAC
chr3	126440555	126440567	CCACCCTCCCCAC
chr3	126932427	126932439	CCACCCTCCCCAC
chr3	127299122	127299134	CCACCCTCCCCAC
chr3	135550054	135550066	CCACCCTCCCCAC
chr3	167156130	167156142	CCACCCTCCCCAC
chr3	167389233	167389245	CCACCCTCCCCAC
chr3	173627428	173627440	CCACCCTCCCCAC
chr3	181035896	181035908	CCACCCTCCCCAC
chr3	194894367	194894379	CCACCCTCCCCAC
chr4	8547329	8547341	CCACCCTCCCCAC
chr4	15151545	15151557	CCACCCTCCCCAC
chr4	24157970	24157982	CCACCCTCCCCAC
chr4	24875441	24875453	CCACCCTCCCCAC
chr4	25846516	25846528	CCACCCTCCCCAC
chr4	26859127	26859139	CCACCCTCCCCAC
chr4	54417437	54417449	CCACCCTCCCCAC
chr4	78535711	78535723	CCACCCTCCCCAC
chr4	93049611	93049623	CCACCCTCCCCAC
chr4	122347417	122347429	CCACCCTCCCCAC
chr4	132903280	132903292	CCACCCTCCCCAC
chr4	137838904	137838916	CCACCCTCCCCAC
chr4	148196552	148196564	CCACCCTCCCCAC
chr4	151031787	151031799	CCACCCTCCCCAC
chr4	166705356	166705368	CCACCCTCCCCAC
chr4	186800008	186800020	CCACCCTCCCCAC
chr5	5880794	5880806	CCACCCTCCCCAC
chr5	6696206	6696218	CCACCCTCCCCAC
chr5	7277588	7277600	CCACCCTCCCCAC
chr5	11300658	11300670	CCACCCTCCCCAC
chr5	21426077	21426089	CCACCCTCCCCAC
chr5	30070747	30070759	CCACCCTCCCCAC
chr5	79436289	79436301	CCACCCTCCCCAC
chr5	84038358	84038370	CCACCCTCCCCAC
chr5	87365718	87365730	CCACCCTCCCCAC
chr5	101474508	101474520	CCACCCTCCCCAC
chr5	139998231	139998243	CCACCCTCCCCAC
chr5	160555076	160555088	CCACCCTCCCCAC
chr5	168313964	168313976	CCACCCTCCCCAC
chr5	169816084	169816096	CCACCCTCCCCAC
chr5	171251363	171251375	CCACCCTCCCCAC
chr5	173652395	173652407	CCACCCTCCCCAC
chr5	177789506	177789518	CCACCCTCCCCAC
chr5	178288240	178288252	CCACCCTCCCCAC
chr5	178416219	178416231	CCACCCTCCCCAC
chr5	178416228	178416240	CCACCCTCCCCAC
chr5	178838889	178838901	CCACCCTCCCCAC
chr6	1324965	1324977	CCACCCTCCCCAC
chr6	7201749	7201761	CCACCCTCCCCAC
chr6	7441117	7441129	CCACCCTCCCCAC
chr6	14515725	14515737	CCACCCTCCCCAC
chr6	29446586	29446598	CCACCCTCCCCAC
chr6	29509331	29509343	CCACCCTCCCCAC
chr6	31615039	31615051	CCACCCTCCCCAC
chr6	32054391	32054403	CCACCCTCCCCAC
chr6	33956772	33956784	CCACCCTCCCCAC
chr6	52125700	52125712	CCACCCTCCCCAC
chr6	75924104	75924116	CCACCCTCCCCAC
chr6	90843405	90843417	CCACCCTCCCCAC
chr6	97870148	97870160	CCACCCTCCCCAC
chr6	106945019	106945031	CCACCCTCCCCAC
chr6	149309872	149309884	CCACCCTCCCCAC
chr6	158424084	158424096	CCACCCTCCCCAC
chr6	160618602	160618614	CCACCCTCCCCAC
chr6	167911008	167911020	CCACCCTCCCCAC
chr6	168858346	168858358	CCACCCTCCCCAC
chr7	131794	131806	CCACCCTCCCCAC
chr7	540548	540560	CCACCCTCCCCAC
chr7	842061	842073	CCACCCTCCCCAC
chr7	2236517	2236529	CCACCCTCCCCAC
chr7	3214447	3214459	CCACCCTCCCCAC
chr7	23666276	23666288	CCACCCTCCCCAC
chr7	26054648	26054660	CCACCCTCCCCAC
chr7	28701038	28701050	CCACCCTCCCCAC
chr7	39577155	39577167	CCACCCTCCCCAC
chr7	42080217	42080229	CCACCCTCCCCAC
chr7	45139804	45139816	CCACCCTCCCCAC
chr7	70387629	70387641	CCACCCTCCCCAC
chr7	75033924	75033936	CCACCCTCCCCAC
chr7	116228036	116228048	CCACCCTCCCCAC
chr7	139690471	139690483	CCACCCTCCCCAC
chr8	1595847	1595859	CCACCCTCCCCAC
chr8	1878410	1878422	CCACCCTCCCCAC
chr8	12861289	12861301	CCACCCTCCCCAC
chr8	21383027	21383039	CCACCCTCCCCAC
chr8	28284138	28284150	CCACCCTCCCCAC
chr8	37574772	37574784	CCACCCTCCCCAC
chr8	38639262	38639274	CCACCCTCCCCAC
chr8	62159516	62159528	CCACCCTCCCCAC
chr8	63161814	63161826	CCACCCTCCCCAC
chr8	66499494	66499506	CCACCCTCCCCAC
chr8	67428094	67428106	CCACCCTCCCCAC
chr8	67655694	67655706	CCACCCTCCCCAC
chr8	95851495	95851507	CCACCCTCCCCAC
chr8	97236612	97236624	CCACCCTCCCCAC
chr8	101396806	101396818	CCACCCTCCCCAC
chr8	119703034	119703046	CCACCCTCCCCAC
chr8	128748180	128748192	CCACCCTCCCCAC
chr8	129569113	129569125	CCACCCTCCCCAC
chr8	135556106	135556118	CCACCCTCCCCAC
chr8	136307842	136307854	CCACCCTCCCCAC
chr8	137060226	137060238	CCACCCTCCCCAC
chr8	143252896	143252908	CCACCCTCCCCAC
chr8	143855575	143855587	CCACCCTCCCCAC
chr8	145009730	145009742	CCACCCTCCCCAC
chr9	9698605	9698617	CCACCCTCCCCAC
chr9	17000050	17000062	CCACCCTCCCCAC
chr9	17281446	17281458	CCACCCTCCCCAC
chr9	32134023	32134035	CCACCCTCCCCAC
chr9	33860890	33860902	CCACCCTCCCCAC
chr9	38562451	38562463	CCACCCTCCCCAC
chr9	65897397	65897409	CCACCCTCCCCAC
chr9	67596667	67596679	CCACCCTCCCCAC
chr9	82749777	82749789	CCACCCTCCCCAC
chr9	95651624	95651636	CCACCCTCCCCAC
chr9	97684401	97684413	CCACCCTCCCCAC
chr9	99909235	99909247	CCACCCTCCCCAC
chr9	109305326	109305338	CCACCCTCCCCAC
chr9	110391541	110391553	CCACCCTCCCCAC
chr9	130541057	130541069	CCACCCTCCCCAC
chr9	133869568	133869580	CCACCCTCCCCAC
chr9	136015610	136015622	CCACCCTCCCCAC
chr9	137672722	137672734	CCACCCTCCCCAC
chr9	138505669	138505681	CCACCCTCCCCAC
chr9	138648817	138648829	CCACCCTCCCCAC
chr9	140410389	140410401	CCACCCTCCCCAC
chr10	6121352	6121364	CCACCCTCCCCAC
chr10	23904536	23904548	CCACCCTCCCCAC
chr10	25013559	25013571	CCACCCTCCCCAC
chr10	27012003	27012015	CCACCCTCCCCAC
chr10	38376336	38376348	CCACCCTCCCCAC
chr10	38376345	38376357	CCACCCTCCCCAC
chr10	44481952	44481964	CCACCCTCCCCAC
chr10	45315629	45315641	CCACCCTCCCCAC
chr10	45913286	45913298	CCACCCTCCCCAC
chr10	50800635	50800647	CCACCCTCCCCAC
chr10	59843641	59843653	CCACCCTCCCCAC
chr10	60597293	60597305	CCACCCTCCCCAC
chr10	73488178	73488190	CCACCCTCCCCAC
chr10	73830321	73830333	CCACCCTCCCCAC
chr10	80747515	80747527	CCACCCTCCCCAC
chr10	86612008	86612020	CCACCCTCCCCAC
chr10	90961728	90961740	CCACCCTCCCCAC
chr10	92759147	92759159	CCACCCTCCCCAC
chr10	98131458	98131470	CCACCCTCCCCAC
chr10	99337908	99337920	CCACCCTCCCCAC
chr10	107750398	107750410	CCACCCTCCCCAC
chr10	128286563	128286575	CCACCCTCCCCAC
chr10	134745016	134745028	CCACCCTCCCCAC
chr11	1322631	1322643	CCACCCTCCCCAC
chr11	6264251	6264263	CCACCCTCCCCAC
chr11	13036014	13036026	CCACCCTCCCCAC
chr11	21681370	21681382	CCACCCTCCCCAC
chr11	35153495	35153507	CCACCCTCCCCAC
chr11	62303885	62303897	CCACCCTCCCCAC
chr11	62482345	62482357	CCACCCTCCCCAC
chr11	68609210	68609222	CCACCCTCCCCAC
chr11	70117914	70117926	CCACCCTCCCCAC
chr11	87047799	87047811	CCACCCTCCCCAC
chr11	104068472	104068484	CCACCCTCCCCAC
chr11	113746633	113746645	CCACCCTCCCCAC
chr11	119566019	119566031	CCACCCTCCCCAC
chr11	121593948	121593960	CCACCCTCCCCAC
chr11	126178621	126178633	CCACCCTCCCCAC
chr11	133895936	133895948	CCACCCTCCCCAC
chr12	1953002	1953014	CCACCCTCCCCAC
chr12	3146654	3146666	CCACCCTCCCCAC
chr12	5681490	5681502	CCACCCTCCCCAC
chr12	6736972	6736984	CCACCCTCCCCAC
chr12	16729833	16729845	CCACCCTCCCCAC
chr12	19030222	19030234	CCACCCTCCCCAC
chr12	37953158	37953170	CCACCCTCCCCAC
chr12	42100656	42100668	CCACCCTCCCCAC
chr12	67163132	67163144	CCACCCTCCCCAC
chr12	118835657	118835669	CCACCCTCCCCAC
chr12	130114029	130114041	CCACCCTCCCCAC
chr12	130377937	130377949	CCACCCTCCCCAC
chr13	22377739	22377751	CCACCCTCCCCAC
chr13	22501921	22501933	CCACCCTCCCCAC
chr13	22514122	22514134	CCACCCTCCCCAC
chr13	26780328	26780340	CCACCCTCCCCAC
chr13	28363564	28363576	CCACCCTCCCCAC
chr13	28408135	28408147	CCACCCTCCCCAC
chr13	29498070	29498082	CCACCCTCCCCAC
chr13	46421586	46421598	CCACCCTCCCCAC
chr13	50442329	50442341	CCACCCTCCCCAC
chr13	93332140	93332152	CCACCCTCCCCAC
chr13	99071811	99071823	CCACCCTCCCCAC
chr13	107240964	107240976	CCACCCTCCCCAC
chr14	23447175	23447187	CCACCCTCCCCAC
chr14	23858579	23858591	CCACCCTCCCCAC
chr14	25155677	25155689	CCACCCTCCCCAC
chr14	58489313	58489325	CCACCCTCCCCAC
chr14	66285238	66285250	CCACCCTCCCCAC
chr14	69357634	69357646	CCACCCTCCCCAC
chr14	73828320	73828332	CCACCCTCCCCAC
chr14	76395337	76395349	CCACCCTCCCCAC
chr14	85548670	85548682	CCACCCTCCCCAC
chr14	92679995	92680007	CCACCCTCCCCAC
chr15	27381974	27381986	CCACCCTCCCCAC
chr15	31448804	31448816	CCACCCTCCCCAC
chr15	58794515	58794527	CCACCCTCCCCAC
chr15	59592677	59592689	CCACCCTCCCCAC
chr15	62104729	62104741	CCACCCTCCCCAC
chr15	66513875	66513887	CCACCCTCCCCAC
chr15	77849803	77849815	CCACCCTCCCCAC
chr15	79033621	79033633	CCACCCTCCCCAC
chr15	79073654	79073666	CCACCCTCCCCAC
chr15	82735516	82735528	CCACCCTCCCCAC
chr15	82973195	82973207	CCACCCTCCCCAC
chr15	83112041	83112053	CCACCCTCCCCAC
chr15	84839382	84839394	CCACCCTCCCCAC
chr15	84952293	84952305	CCACCCTCCCCAC
chr15	89257602	89257614	CCACCCTCCCCAC
chr16	722037	722049	CCACCCTCCCCAC
chr16	11573884	11573896	CCACCCTCCCCAC
chr16	13680302	13680314	CCACCCTCCCCAC
chr16	16826508	16826520	CCACCCTCCCCAC
chr16	23382605	23382617	CCACCCTCCCCAC
chr16	24824657	24824669	CCACCCTCCCCAC
chr16	49095929	49095941	CCACCCTCCCCAC
chr16	49536747	49536759	CCACCCTCCCCAC
chr16	51294250	51294262	CCACCCTCCCCAC
chr16	58537872	58537884	CCACCCTCCCCAC
chr16	63291148	63291160	CCACCCTCCCCAC
chr16	72302075	72302087	CCACCCTCCCCAC
chr16	80602462	80602474	CCACCCTCCCCAC
chr16	80602496	80602508	CCACCCTCCCCAC
chr16	80602564	80602576	CCACCCTCCCCAC
chr16	80602632	80602644	CCACCCTCCCCAC
chr16	80602666	80602678	CCACCCTCCCCAC
chr16	80604473	80604485	CCACCCTCCCCAC
chr16	80604574	80604586	CCACCCTCCCCAC
chr16	80604607	80604619	CCACCCTCCCCAC
chr16	80604640	80604652	CCACCCTCCCCAC
chr16	80604741	80604753	CCACCCTCCCCAC
chr17	1497832	1497844	CCACCCTCCCCAC
chr17	17025125	17025137	CCACCCTCCCCAC
chr17	17932266	17932278	CCACCCTCCCCAC
chr17	19317495	19317507	CCACCCTCCCCAC
chr17	19319788	19319800	CCACCCTCCCCAC
chr17	21415684	21415696	CCACCCTCCCCAC
chr17	21842870	21842882	CCACCCTCCCCAC
chr17	45994423	45994435	CCACCCTCCCCAC
chr17	56194463	56194475	CCACCCTCCCCAC
chr17	59479765	59479777	CCACCCTCCCCAC
chr17	70993126	70993138	CCACCCTCCCCAC
chr17	72543655	72543667	CCACCCTCCCCAC
chr17	74944181	74944193	CCACCCTCCCCAC
chr17	77240565	77240577	CCACCCTCCCCAC
chr17	77975570	77975582	CCACCCTCCCCAC
chr17	79444578	79444590	CCACCCTCCCCAC
chr17	81062592	81062604	CCACCCTCCCCAC
chr18	3453824	3453836	CCACCCTCCCCAC
chr18	7516211	7516223	CCACCCTCCCCAC
chr18	12780656	12780668	CCACCCTCCCCAC
chr18	34843899	34843911	CCACCCTCCCCAC
chr18	38450608	38450620	CCACCCTCCCCAC
chr18	43169481	43169493	CCACCCTCCCCAC
chr18	43170995	43171007	CCACCCTCCCCAC
chr18	47626914	47626926	CCACCCTCCCCAC
chr18	54761995	54762007	CCACCCTCCCCAC
chr18	76489902	76489914	CCACCCTCCCCAC
chr19	1644806	1644818	CCACCCTCCCCAC
chr19	3636423	3636435	CCACCCTCCCCAC
chr19	5923606	5923618	CCACCCTCCCCAC
chr19	12858961	12858973	CCACCCTCCCCAC
chr19	13629001	13629013	CCACCCTCCCCAC
chr19	14314216	14314228	CCACCCTCCCCAC
chr19	17010848	17010860	CCACCCTCCCCAC
chr19	34855870	34855882	CCACCCTCCCCAC
chr19	38991654	38991666	CCACCCTCCCCAC
chr19	45755052	45755064	CCACCCTCCCCAC
chr19	51612371	51612383	CCACCCTCCCCAC
chr19	53598522	53598534	CCACCCTCCCCAC
chr19	54656150	54656162	CCACCCTCCCCAC
chr20	3667320	3667332	CCACCCTCCCCAC
chr20	3792402	3792414	CCACCCTCCCCAC
chr20	6064316	6064328	CCACCCTCCCCAC
chr20	32269792	32269804	CCACCCTCCCCAC
chr20	55577214	55577226	CCACCCTCCCCAC
chr20	62076948	62076960	CCACCCTCCCCAC
chr20	62697978	62697990	CCACCCTCCCCAC
chr21	16202435	16202447	CCACCCTCCCCAC
chr21	25957841	25957853	CCACCCTCCCCAC
chr21	28071119	28071131	CCACCCTCCCCAC
chr21	29911359	29911371	CCACCCTCCCCAC
chr21	32887502	32887514	CCACCCTCCCCAC
chr22	19603962	19603974	CCACCCTCCCCAC
chr22	26339358	26339370	CCACCCTCCCCAC
chr22	26674406	26674418	CCACCCTCCCCAC
chr22	29622606	29622618	CCACCCTCCCCAC
chr22	30214978	30214990	CCACCCTCCCCAC
chr22	37479402	37479414	CCACCCTCCCCAC
chr22	39942524	39942536	CCACCCTCCCCAC
chr22	41714799	41714811	CCACCCTCCCCAC
chr22	42632499	42632511	CCACCCTCCCCAC
chr22	45972695	45972707	CCACCCTCCCCAC
chr22	46357951	46357963	CCACCCTCCCCAC
chr22	47784133	47784145	CCACCCTCCCCAC
chr22	48911792	48911804	CCACCCTCCCCAC
chr22	49911304	49911316	CCACCCTCCCCAC
chr22	50164891	50164903	CCACCCTCCCCAC
chrX	10299653	10299665	CCACCCTCCCCAC
chrX	17567538	17567550	CCACCCTCCCCAC
chrX	20611239	20611251	CCACCCTCCCCAC
chrX	32805813	32805825	CCACCCTCCCCAC
chrX	40212378	40212390	CCACCCTCCCCAC
chrX	41243641	41243653	CCACCCTCCCCAC
chrX	42548967	42548979	CCACCCTCCCCAC
chrX	49045388	49045400	CCACCCTCCCCAC
chrX	49964386	49964398	CCACCCTCCCCAC
chrX	53079259	53079271	CCACCCTCCCCAC
chrX	69124518	69124530	CCACCCTCCCCAC
chrX	79826879	79826891	CCACCCTCCCCAC
chrX	81882790	81882802	CCACCCTCCCCAC
chrX	101636124	101636136	CCACCCTCCCCAC
chrX	105556439	105556451	CCACCCTCCCCAC
chrX	133005968	133005980	CCACCCTCCCCAC
chrX	148793308	148793320	CCACCCTCCCCAC
chrX	148831906	148831918	CCACCCTCCCCAC
chrX	153812233	153812245	CCACCCTCCCCAC
chrY	3568430	3568442	CCACCCTCCCCAC
chrY	26327362	26327374	CCACCCTCCCCAC
chrY	27608300	27608312	CCACCCTCCCCAC
chr6_apd_hap1	750064	750076	CCACCCTCCCCAC
chr6_apd_hap1	812815	812827	CCACCCTCCCCAC
chr6_apd_hap1	3369130	3369142	CCACCCTCCCCAC
chr6_cox_hap2	965367	965379	CCACCCTCCCCAC
chr6_cox_hap2	1028123	1028135	CCACCCTCCCCAC
chr6_cox_hap2	3124657	3124669	CCACCCTCCCCAC
chr6_cox_hap2	3525057	3525069	CCACCCTCCCCAC
chr6_dbb_hap3	749917	749929	CCACCCTCCCCAC
chr6_dbb_hap3	812666	812678	CCACCCTCCCCAC
chr6_dbb_hap3	2900614	2900626	CCACCCTCCCCAC
chr6_dbb_hap3	3333593	3333605	CCACCCTCCCCAC
chr6_dbb_hap3	3802081	3802093	CCACCCTCCCCAC
chr6_mann_hap4	749554	749566	CCACCCTCCCCAC
chr6_mann_hap4	812305	812317	CCACCCTCCCCAC
chr6_mann_hap4	2957928	2957940	CCACCCTCCCCAC
chr6_mann_hap4	3397239	3397251	CCACCCTCCCCAC
chr6_mann_hap4	3977677	3977689	CCACCCTCCCCAC
chr6_mcf_hap5	749768	749780	CCACCCTCCCCAC
chr6_mcf_hap5	812521	812533	CCACCCTCCCCAC
chr6_mcf_hap5	2994713	2994725	CCACCCTCCCCAC
chr6_mcf_hap5	3434230	3434242	CCACCCTCCCCAC
chr6_qbl_hap6	749871	749883	CCACCCTCCCCAC
chr6_qbl_hap6	812621	812633	CCACCCTCCCCAC
chr6_qbl_hap6	2908678	2908690	CCACCCTCCCCAC
chr6_qbl_hap6	3315414	3315426	CCACCCTCCCCAC
chr6_ssto_hap7	787118	787130	CCACCCTCCCCAC
chr6_ssto_hap7	849868	849880	CCACCCTCCCCAC
chr6_ssto_hap7	2945843	2945855	CCACCCTCCCCAC
chr6_ssto_hap7	3961545	3961557	CCACCCTCCCCAC
chr17_ctg5_hap1	949728	949740	CCACCCTCCCCAC
