# Supplementary material for: Cancer Associated PRDM9: Implications for Linking Genomic Instability and Meiotic Recombination
Source: Int J Mol Sci. 2023 Nov 20;24(22):16522. doi: 10.3390/ijms242216522 (PMC10671843; doi:10.3390/ijms242216522)
Supplement: Supplementary file 1 [file ijms-24-16522-s001.zip › Supplemntary file 1/BRC100/CCACCCTCCCCCC.bed]

chr1	23036658	23036670	CCACCCTCCCCCC
chr1	29269507	29269519	CCACCCTCCCCCC
chr1	30644365	30644377	CCACCCTCCCCCC
chr1	33808114	33808126	CCACCCTCCCCCC
chr1	42760883	42760895	CCACCCTCCCCCC
chr1	47412227	47412239	CCACCCTCCCCCC
chr1	68939621	68939633	CCACCCTCCCCCC
chr1	70899443	70899455	CCACCCTCCCCCC
chr1	93095368	93095380	CCACCCTCCCCCC
chr1	98514150	98514162	CCACCCTCCCCCC
chr1	151909600	151909612	CCACCCTCCCCCC
chr1	172846919	172846931	CCACCCTCCCCCC
chr1	181728768	181728780	CCACCCTCCCCCC
chr1	184315952	184315964	CCACCCTCCCCCC
chr1	202578150	202578162	CCACCCTCCCCCC
chr1	204478377	204478389	CCACCCTCCCCCC
chr1	204803291	204803303	CCACCCTCCCCCC
chr1	207049176	207049188	CCACCCTCCCCCC
chr1	210298560	210298572	CCACCCTCCCCCC
chr1	217120023	217120035	CCACCCTCCCCCC
chr1	236573545	236573557	CCACCCTCCCCCC
chr1	241693239	241693251	CCACCCTCCCCCC
chr2	3463232	3463244	CCACCCTCCCCCC
chr2	20550482	20550494	CCACCCTCCCCCC
chr2	23524978	23524990	CCACCCTCCCCCC
chr2	32573828	32573840	CCACCCTCCCCCC
chr2	34431900	34431912	CCACCCTCCCCCC
chr2	47265774	47265786	CCACCCTCCCCCC
chr2	54138720	54138732	CCACCCTCCCCCC
chr2	71320887	71320899	CCACCCTCCCCCC
chr2	72179867	72179879	CCACCCTCCCCCC
chr2	74600199	74600211	CCACCCTCCCCCC
chr2	79622512	79622524	CCACCCTCCCCCC
chr2	81023709	81023721	CCACCCTCCCCCC
chr2	139604526	139604538	CCACCCTCCCCCC
chr2	166308970	166308982	CCACCCTCCCCCC
chr2	177470450	177470462	CCACCCTCCCCCC
chr2	178188541	178188553	CCACCCTCCCCCC
chr2	194736451	194736463	CCACCCTCCCCCC
chr2	195478070	195478082	CCACCCTCCCCCC
chr2	232134582	232134594	CCACCCTCCCCCC
chr3	16220179	16220191	CCACCCTCCCCCC
chr3	32077447	32077459	CCACCCTCCCCCC
chr3	38556246	38556258	CCACCCTCCCCCC
chr3	40196627	40196639	CCACCCTCCCCCC
chr3	57111748	57111760	CCACCCTCCCCCC
chr3	67793700	67793712	CCACCCTCCCCCC
chr3	74771364	74771376	CCACCCTCCCCCC
chr3	88903765	88903777	CCACCCTCCCCCC
chr3	97520704	97520716	CCACCCTCCCCCC
chr3	97572008	97572020	CCACCCTCCCCCC
chr3	97623727	97623739	CCACCCTCCCCCC
chr3	116164445	116164457	CCACCCTCCCCCC
chr3	122725622	122725634	CCACCCTCCCCCC
chr3	152288154	152288166	CCACCCTCCCCCC
chr3	167234032	167234044	CCACCCTCCCCCC
chr3	171510551	171510563	CCACCCTCCCCCC
chr3	183993742	183993754	CCACCCTCCCCCC
chr3	185349341	185349353	CCACCCTCCCCCC
chr3	190195667	190195679	CCACCCTCCCCCC
chr3	196342906	196342918	CCACCCTCCCCCC
chr4	34384	34396	CCACCCTCCCCCC
chr4	7663945	7663957	CCACCCTCCCCCC
chr4	8275243	8275255	CCACCCTCCCCCC
chr4	11696754	11696766	CCACCCTCCCCCC
chr4	27700096	27700108	CCACCCTCCCCCC
chr4	44196785	44196797	CCACCCTCCCCCC
chr4	48109398	48109410	CCACCCTCCCCCC
chr4	53031518	53031530	CCACCCTCCCCCC
chr4	80854850	80854862	CCACCCTCCCCCC
chr4	99995861	99995873	CCACCCTCCCCCC
chr4	124145510	124145522	CCACCCTCCCCCC
chr4	130925957	130925969	CCACCCTCCCCCC
chr4	142631075	142631087	CCACCCTCCCCCC
chr4	148870702	148870714	CCACCCTCCCCCC
chr4	175145359	175145371	CCACCCTCCCCCC
chr4	177280988	177281000	CCACCCTCCCCCC
chr4	187701758	187701770	CCACCCTCCCCCC
chr5	8084474	8084486	CCACCCTCCCCCC
chr5	28559606	28559618	CCACCCTCCCCCC
chr5	57239322	57239334	CCACCCTCCCCCC
chr5	62910446	62910458	CCACCCTCCCCCC
chr5	63633478	63633490	CCACCCTCCCCCC
chr5	67746963	67746975	CCACCCTCCCCCC
chr5	81702700	81702712	CCACCCTCCCCCC
chr5	87083794	87083806	CCACCCTCCCCCC
chr5	88740042	88740054	CCACCCTCCCCCC
chr5	96782688	96782700	CCACCCTCCCCCC
chr5	124688345	124688357	CCACCCTCCCCCC
chr5	130241133	130241145	CCACCCTCCCCCC
chr5	141576734	141576746	CCACCCTCCCCCC
chr5	152319208	152319220	CCACCCTCCCCCC
chr5	161980140	161980152	CCACCCTCCCCCC
chr5	169899587	169899599	CCACCCTCCCCCC
chr5	178838936	178838948	CCACCCTCCCCCC
chr5	178839006	178839018	CCACCCTCCCCCC
chr5	178839052	178839064	CCACCCTCCCCCC
chr5	178839146	178839158	CCACCCTCCCCCC
chr5	178839238	178839250	CCACCCTCCCCCC
chr5	178839284	178839296	CCACCCTCCCCCC
chr5	178839307	178839319	CCACCCTCCCCCC
chr5	178839352	178839364	CCACCCTCCCCCC
chr5	178839374	178839386	CCACCCTCCCCCC
chr5	178839443	178839455	CCACCCTCCCCCC
chr5	178839581	178839593	CCACCCTCCCCCC
chr5	178839675	178839687	CCACCCTCCCCCC
chr5	178839744	178839756	CCACCCTCCCCCC
chr5	178839835	178839847	CCACCCTCCCCCC
chr5	178839858	178839870	CCACCCTCCCCCC
chr5	178839881	178839893	CCACCCTCCCCCC
chr5	178839903	178839915	CCACCCTCCCCCC
chr5	178839926	178839938	CCACCCTCCCCCC
chr5	178839969	178839981	CCACCCTCCCCCC
chr5	178889183	178889195	CCACCCTCCCCCC
chr6	1447821	1447833	CCACCCTCCCCCC
chr6	9613446	9613458	CCACCCTCCCCCC
chr6	24720247	24720259	CCACCCTCCCCCC
chr6	33378737	33378749	CCACCCTCCCCCC
chr6	34158781	34158793	CCACCCTCCCCCC
chr6	45530933	45530945	CCACCCTCCCCCC
chr6	71124212	71124224	CCACCCTCCCCCC
chr6	74829295	74829307	CCACCCTCCCCCC
chr6	79785292	79785304	CCACCCTCCCCCC
chr6	95214525	95214537	CCACCCTCCCCCC
chr6	98755430	98755442	CCACCCTCCCCCC
chr6	115121215	115121227	CCACCCTCCCCCC
chr6	153165549	153165561	CCACCCTCCCCCC
chr6	156883512	156883524	CCACCCTCCCCCC
chr6	166051663	166051675	CCACCCTCCCCCC
chr6	168933105	168933117	CCACCCTCCCCCC
chr7	3994111	3994123	CCACCCTCCCCCC
chr7	32374201	32374213	CCACCCTCCCCCC
chr7	56906252	56906264	CCACCCTCCCCCC
chr7	62197319	62197331	CCACCCTCCCCCC
chr7	80559756	80559768	CCACCCTCCCCCC
chr7	84959178	84959190	CCACCCTCCCCCC
chr7	97355673	97355685	CCACCCTCCCCCC
chr7	132298108	132298120	CCACCCTCCCCCC
chr7	133054891	133054903	CCACCCTCCCCCC
chr7	135091052	135091064	CCACCCTCCCCCC
chr8	11544827	11544839	CCACCCTCCCCCC
chr8	13016236	13016248	CCACCCTCCCCCC
chr8	15017247	15017259	CCACCCTCCCCCC
chr8	27883767	27883779	CCACCCTCCCCCC
chr8	41772924	41772936	CCACCCTCCCCCC
chr8	54191387	54191399	CCACCCTCCCCCC
chr8	79895227	79895239	CCACCCTCCCCCC
chr8	109121756	109121768	CCACCCTCCCCCC
chr8	120989085	120989097	CCACCCTCCCCCC
chr8	143665650	143665662	CCACCCTCCCCCC
chr9	9676271	9676283	CCACCCTCCCCCC
chr9	16023832	16023844	CCACCCTCCCCCC
chr9	23731875	23731887	CCACCCTCCCCCC
chr9	24750565	24750577	CCACCCTCCCCCC
chr9	34547291	34547303	CCACCCTCCCCCC
chr9	79540752	79540764	CCACCCTCCCCCC
chr9	84284521	84284533	CCACCCTCCCCCC
chr9	103694688	103694700	CCACCCTCCCCCC
chr9	115868693	115868705	CCACCCTCCCCCC
chr9	130339584	130339596	CCACCCTCCCCCC
chr9	139325661	139325673	CCACCCTCCCCCC
chr10	13577851	13577863	CCACCCTCCCCCC
chr10	23479131	23479143	CCACCCTCCCCCC
chr10	43152795	43152807	CCACCCTCCCCCC
chr10	47723933	47723945	CCACCCTCCCCCC
chr10	73408856	73408868	CCACCCTCCCCCC
chr10	113556311	113556323	CCACCCTCCCCCC
chr10	113957390	113957402	CCACCCTCCCCCC
chr10	128942559	128942571	CCACCCTCCCCCC
chr10	135090771	135090783	CCACCCTCCCCCC
chr11	42613455	42613467	CCACCCTCCCCCC
chr11	45678266	45678278	CCACCCTCCCCCC
chr11	48261472	48261484	CCACCCTCCCCCC
chr11	51275416	51275428	CCACCCTCCCCCC
chr11	56332577	56332589	CCACCCTCCCCCC
chr11	59424536	59424548	CCACCCTCCCCCC
chr11	91505805	91505817	CCACCCTCCCCCC
chr11	109509088	109509100	CCACCCTCCCCCC
chr11	117894214	117894226	CCACCCTCCCCCC
chr11	120702778	120702790	CCACCCTCCCCCC
chr11	123480349	123480361	CCACCCTCCCCCC
chr11	124596826	124596838	CCACCCTCCCCCC
chr12	7050996	7051008	CCACCCTCCCCCC
chr12	12715316	12715328	CCACCCTCCCCCC
chr12	13779752	13779764	CCACCCTCCCCCC
chr12	16656100	16656112	CCACCCTCCCCCC
chr12	49453545	49453557	CCACCCTCCCCCC
chr12	77046766	77046778	CCACCCTCCCCCC
chr12	111617903	111617915	CCACCCTCCCCCC
chr12	113775057	113775069	CCACCCTCCCCCC
chr12	124675877	124675889	CCACCCTCCCCCC
chr13	21848226	21848238	CCACCCTCCCCCC
chr13	66279660	66279672	CCACCCTCCCCCC
chr13	93949915	93949927	CCACCCTCCCCCC
chr13	98582266	98582278	CCACCCTCCCCCC
chr13	112987409	112987421	CCACCCTCCCCCC
chr14	21051799	21051811	CCACCCTCCCCCC
chr14	23186195	23186207	CCACCCTCCCCCC
chr14	35961527	35961539	CCACCCTCCCCCC
chr14	36814408	36814420	CCACCCTCCCCCC
chr14	40712296	40712308	CCACCCTCCCCCC
chr14	41418262	41418274	CCACCCTCCCCCC
chr14	44061700	44061712	CCACCCTCCCCCC
chr14	76983217	76983229	CCACCCTCCCCCC
chr15	20972617	20972629	CCACCCTCCCCCC
chr15	21979285	21979297	CCACCCTCCCCCC
chr15	24349224	24349236	CCACCCTCCCCCC
chr15	57800381	57800393	CCACCCTCCCCCC
chr15	81397559	81397571	CCACCCTCCCCCC
chr15	87773169	87773181	CCACCCTCCCCCC
chr15	98780861	98780873	CCACCCTCCCCCC
chr15	102520089	102520101	CCACCCTCCCCCC
chr16	1176596	1176608	CCACCCTCCCCCC
chr16	2092845	2092857	CCACCCTCCCCCC
chr16	2223866	2223878	CCACCCTCCCCCC
chr16	19674855	19674867	CCACCCTCCCCCC
chr16	29273716	29273728	CCACCCTCCCCCC
chr16	30023172	30023184	CCACCCTCCCCCC
chr16	32893244	32893256	CCACCCTCCCCCC
chr16	59778483	59778495	CCACCCTCCCCCC
chr16	68678452	68678464	CCACCCTCCCCCC
chr16	79881430	79881442	CCACCCTCCCCCC
chr16	81681511	81681523	CCACCCTCCCCCC
chr16	81681543	81681555	CCACCCTCCCCCC
chr16	81681575	81681587	CCACCCTCCCCCC
chr16	81681607	81681619	CCACCCTCCCCCC
chr16	84230383	84230395	CCACCCTCCCCCC
chr16	86391577	86391589	CCACCCTCCCCCC
chr16	88900418	88900430	CCACCCTCCCCCC
chr17	6911564	6911576	CCACCCTCCCCCC
chr17	7212495	7212507	CCACCCTCCCCCC
chr17	14223241	14223253	CCACCCTCCCCCC
chr17	27169385	27169397	CCACCCTCCCCCC
chr17	33791437	33791449	CCACCCTCCCCCC
chr17	41721249	41721261	CCACCCTCCCCCC
chr17	60205364	60205376	CCACCCTCCCCCC
chr17	64820523	64820535	CCACCCTCCCCCC
chr17	66662608	66662620	CCACCCTCCCCCC
chr17	68559460	68559472	CCACCCTCCCCCC
chr17	71881745	71881757	CCACCCTCCCCCC
chr17	73151634	73151646	CCACCCTCCCCCC
chr17	73823564	73823576	CCACCCTCCCCCC
chr17	75426273	75426285	CCACCCTCCCCCC
chr17	80798569	80798581	CCACCCTCCCCCC
chr18	5494654	5494666	CCACCCTCCCCCC
chr18	9104717	9104729	CCACCCTCCCCCC
chr18	37388735	37388747	CCACCCTCCCCCC
chr18	45636240	45636252	CCACCCTCCCCCC
chr18	48312683	48312695	CCACCCTCCCCCC
chr18	56282136	56282148	CCACCCTCCCCCC
chr18	59352067	59352079	CCACCCTCCCCCC
chr19	548822	548834	CCACCCTCCCCCC
chr19	1507084	1507096	CCACCCTCCCCCC
chr19	8754470	8754482	CCACCCTCCCCCC
chr19	19319854	19319866	CCACCCTCCCCCC
chr19	24275213	24275225	CCACCCTCCCCCC
chr19	29935254	29935266	CCACCCTCCCCCC
chr19	34397135	34397147	CCACCCTCCCCCC
chr19	36357146	36357158	CCACCCTCCCCCC
chr19	42756487	42756499	CCACCCTCCCCCC
chr20	34509605	34509617	CCACCCTCCCCCC
chr20	35560042	35560054	CCACCCTCCCCCC
chr20	37810975	37810987	CCACCCTCCCCCC
chr20	57431975	57431987	CCACCCTCCCCCC
chr20	61506624	61506636	CCACCCTCCCCCC
chr21	27228687	27228699	CCACCCTCCCCCC
chr21	32706215	32706227	CCACCCTCCCCCC
chr21	46970825	46970837	CCACCCTCCCCCC
chr22	27656330	27656342	CCACCCTCCCCCC
chr22	28729984	28729996	CCACCCTCCCCCC
chr22	50061060	50061072	CCACCCTCCCCCC
chrX	9954860	9954872	CCACCCTCCCCCC
chrX	26128048	26128060	CCACCCTCCCCCC
chrX	26194805	26194817	CCACCCTCCCCCC
chrX	32072455	32072467	CCACCCTCCCCCC
chrX	47439254	47439266	CCACCCTCCCCCC
chrX	62446807	62446819	CCACCCTCCCCCC
chrX	62481099	62481111	CCACCCTCCCCCC
chrX	65779887	65779899	CCACCCTCCCCCC
chrX	67796258	67796270	CCACCCTCCCCCC
chrX	68309110	68309122	CCACCCTCCCCCC
chrX	71198756	71198768	CCACCCTCCCCCC
chrX	73892325	73892337	CCACCCTCCCCCC
chrX	80232510	80232522	CCACCCTCCCCCC
chrX	81324839	81324851	CCACCCTCCCCCC
chrX	94658503	94658515	CCACCCTCCCCCC
chrX	107850712	107850724	CCACCCTCCCCCC
chrX	116448772	116448784	CCACCCTCCCCCC
chrX	118777962	118777974	CCACCCTCCCCCC
chrX	133724878	133724890	CCACCCTCCCCCC
chrX	134776730	134776742	CCACCCTCCCCCC
chrX	146379250	146379262	CCACCCTCCCCCC
chrY	27599169	27599181	CCACCCTCCCCCC
chr6_qbl_hap6	4610971	4610983	CCACCCTCCCCCC
chr6_ssto_hap7	1720516	1720528	CCACCCTCCCCCC
chr6_ssto_hap7	4858985	4858997	CCACCCTCCCCCC
chr17_ctg5_hap1	695659	695671	CCACCCTCCCCCC
chrUn_gl000225	171812	171824	CCACCCTCCCCCC
