# Supplementary material for: Cancer Associated PRDM9: Implications for Linking Genomic Instability and Meiotic Recombination
Source: Int J Mol Sci. 2023 Nov 20;24(22):16522. doi: 10.3390/ijms242216522 (PMC10671843; doi:10.3390/ijms242216522)
Supplement: Supplementary file 1 [file ijms-24-16522-s001.zip › Supplemntary file 1/BRC100/CCACCCTCCCCGC.bed]

chr1	10057824	10057836	CCACCCTCCCCGC
chr1	13900905	13900917	CCACCCTCCCCGC
chr1	15258738	15258750	CCACCCTCCCCGC
chr1	41716704	41716716	CCACCCTCCCCGC
chr1	41757028	41757040	CCACCCTCCCCGC
chr1	46975479	46975491	CCACCCTCCCCGC
chr1	166756022	166756034	CCACCCTCCCCGC
chr1	200836109	200836121	CCACCCTCCCCGC
chr1	201417416	201417428	CCACCCTCCCCGC
chr1	208084295	208084307	CCACCCTCCCCGC
chr1	218707433	218707445	CCACCCTCCCCGC
chr1	222348836	222348848	CCACCCTCCCCGC
chr1	227058178	227058190	CCACCCTCCCCGC
chr1	234692803	234692815	CCACCCTCCCCGC
chr2	19013623	19013635	CCACCCTCCCCGC
chr2	27546239	27546251	CCACCCTCCCCGC
chr2	36376308	36376320	CCACCCTCCCCGC
chr2	106208993	106209005	CCACCCTCCCCGC
chr2	111261554	111261566	CCACCCTCCCCGC
chr2	121310150	121310162	CCACCCTCCCCGC
chr2	124041203	124041215	CCACCCTCCCCGC
chr2	133305607	133305619	CCACCCTCCCCGC
chr2	183580737	183580749	CCACCCTCCCCGC
chr2	194968830	194968842	CCACCCTCCCCGC
chr2	219204665	219204677	CCACCCTCCCCGC
chr2	239039705	239039717	CCACCCTCCCCGC
chr2	239963879	239963891	CCACCCTCCCCGC
chr2	241517736	241517748	CCACCCTCCCCGC
chr3	14592007	14592019	CCACCCTCCCCGC
chr3	62400763	62400775	CCACCCTCCCCGC
chr3	76646844	76646856	CCACCCTCCCCGC
chr3	125931972	125931984	CCACCCTCCCCGC
chr3	140579359	140579371	CCACCCTCCCCGC
chr4	1029947	1029959	CCACCCTCCCCGC
chr4	8872922	8872934	CCACCCTCCCCGC
chr4	11429039	11429051	CCACCCTCCCCGC
chr4	28350848	28350860	CCACCCTCCCCGC
chr4	61902803	61902815	CCACCCTCCCCGC
chr4	108746524	108746536	CCACCCTCCCCGC
chr4	143767736	143767748	CCACCCTCCCCGC
chr4	165874554	165874566	CCACCCTCCCCGC
chr4	169422932	169422944	CCACCCTCCCCGC
chr5	58764041	58764053	CCACCCTCCCCGC
chr5	98110126	98110138	CCACCCTCCCCGC
chr5	133123245	133123257	CCACCCTCCCCGC
chr5	140155704	140155716	CCACCCTCCCCGC
chr5	167847838	167847850	CCACCCTCCCCGC
chr5	175622173	175622185	CCACCCTCCCCGC
chr5	178259230	178259242	CCACCCTCCCCGC
chr6	5997380	5997392	CCACCCTCCCCGC
chr6	38528507	38528519	CCACCCTCCCCGC
chr6	158093659	158093671	CCACCCTCCCCGC
chr7	943294	943306	CCACCCTCCCCGC
chr7	1064257	1064269	CCACCCTCCCCGC
chr7	55430993	55431005	CCACCCTCCCCGC
chr7	156810424	156810436	CCACCCTCCCCGC
chr8	81113737	81113749	CCACCCTCCCCGC
chr8	142852330	142852342	CCACCCTCCCCGC
chr9	17571059	17571071	CCACCCTCCCCGC
chr9	86246039	86246051	CCACCCTCCCCGC
chr9	119127609	119127621	CCACCCTCCCCGC
chr9	124379895	124379907	CCACCCTCCCCGC
chr9	133810005	133810017	CCACCCTCCCCGC
chr9	139561492	139561504	CCACCCTCCCCGC
chr9	139588383	139588395	CCACCCTCCCCGC
chr10	17271154	17271166	CCACCCTCCCCGC
chr10	85104274	85104286	CCACCCTCCCCGC
chr10	127080495	127080507	CCACCCTCCCCGC
chr11	4319656	4319668	CCACCCTCCCCGC
chr11	4370846	4370858	CCACCCTCCCCGC
chr11	65122587	65122599	CCACCCTCCCCGC
chr11	66104568	66104580	CCACCCTCCCCGC
chr11	76508403	76508415	CCACCCTCCCCGC
chr12	49414361	49414373	CCACCCTCCCCGC
chr12	54089903	54089915	CCACCCTCCCCGC
chr12	114162102	114162114	CCACCCTCCCCGC
chr12	119561355	119561367	CCACCCTCCCCGC
chr12	124019183	124019195	CCACCCTCCCCGC
chr13	93307829	93307841	CCACCCTCCCCGC
chr13	96844698	96844710	CCACCCTCCCCGC
chr14	21810858	21810870	CCACCCTCCCCGC
chr14	69951432	69951444	CCACCCTCCCCGC
chr14	105251542	105251554	CCACCCTCCCCGC
chr15	28189873	28189885	CCACCCTCCCCGC
chr15	50611629	50611641	CCACCCTCCCCGC
chr15	61821415	61821427	CCACCCTCCCCGC
chr15	67052437	67052449	CCACCCTCCCCGC
chr15	72498394	72498406	CCACCCTCCCCGC
chr15	97069056	97069068	CCACCCTCCCCGC
chr15	99395649	99395661	CCACCCTCCCCGC
chr16	57957127	57957139	CCACCCTCCCCGC
chr16	73989890	73989902	CCACCCTCCCCGC
chr16	80604507	80604519	CCACCCTCCCCGC
chr16	85215760	85215772	CCACCCTCCCCGC
chr16	89109733	89109745	CCACCCTCCCCGC
chr17	11445421	11445433	CCACCCTCCCCGC
chr17	39810686	39810698	CCACCCTCCCCGC
chr17	48503530	48503542	CCACCCTCCCCGC
chr17	59480407	59480419	CCACCCTCCCCGC
chr17	60378061	60378073	CCACCCTCCCCGC
chr17	78938793	78938805	CCACCCTCCCCGC
chr18	60258722	60258734	CCACCCTCCCCGC
chr18	77663901	77663913	CCACCCTCCCCGC
chr19	589531	589543	CCACCCTCCCCGC
chr19	5823696	5823708	CCACCCTCCCCGC
chr19	34332754	34332766	CCACCCTCCCCGC
chr19	40719915	40719927	CCACCCTCCCCGC
chr19	41104025	41104037	CCACCCTCCCCGC
chr19	46702788	46702800	CCACCCTCCCCGC
chr19	48862525	48862537	CCACCCTCCCCGC
chr19	50435870	50435882	CCACCCTCCCCGC
chr19	51641181	51641193	CCACCCTCCCCGC
chr19	54486236	54486248	CCACCCTCCCCGC
chr20	11871301	11871313	CCACCCTCCCCGC
chr20	14910122	14910134	CCACCCTCCCCGC
chr20	51962403	51962415	CCACCCTCCCCGC
chr20	52211076	52211088	CCACCCTCCCCGC
chr20	62569879	62569891	CCACCCTCCCCGC
chr21	10991079	10991091	CCACCCTCCCCGC
chr21	39740688	39740700	CCACCCTCCCCGC
chr21	41212371	41212383	CCACCCTCCCCGC
chr22	24120608	24120620	CCACCCTCCCCGC
chr22	29651181	29651193	CCACCCTCCCCGC
chr22	37455528	37455540	CCACCCTCCCCGC
chr22	38795087	38795099	CCACCCTCCCCGC
chr22	45985689	45985701	CCACCCTCCCCGC
chrX	1361995	1362007	CCACCCTCCCCGC
chrX	3207294	3207306	CCACCCTCCCCGC
chrX	102960031	102960043	CCACCCTCCCCGC
chrY	1311995	1312007	CCACCCTCCCCGC
chr7_gl000195_random	33254	33266	CCACCCTCCCCGC
