# Supplementary material for: Cancer Associated PRDM9: Implications for Linking Genomic Instability and Meiotic Recombination
Source: Int J Mol Sci. 2023 Nov 20;24(22):16522. doi: 10.3390/ijms242216522 (PMC10671843; doi:10.3390/ijms242216522)
Supplement: Supplementary file 1 [file ijms-24-16522-s001.zip › Supplemntary file 1/BRC100/CCACCCTCCCCTC.bed]

chr1	9412884	9412896	CCACCCTCCCCTC
chr1	11131075	11131087	CCACCCTCCCCTC
chr1	11620150	11620162	CCACCCTCCCCTC
chr1	18655281	18655293	CCACCCTCCCCTC
chr1	25317758	25317770	CCACCCTCCCCTC
chr1	63241027	63241039	CCACCCTCCCCTC
chr1	73297106	73297118	CCACCCTCCCCTC
chr1	83229104	83229116	CCACCCTCCCCTC
chr1	84182587	84182599	CCACCCTCCCCTC
chr1	115888598	115888610	CCACCCTCCCCTC
chr1	156680939	156680951	CCACCCTCCCCTC
chr1	160167156	160167168	CCACCCTCCCCTC
chr1	167599414	167599426	CCACCCTCCCCTC
chr1	183904825	183904837	CCACCCTCCCCTC
chr1	201455173	201455185	CCACCCTCCCCTC
chr1	203021899	203021911	CCACCCTCCCCTC
chr1	204982051	204982063	CCACCCTCCCCTC
chr1	209517319	209517331	CCACCCTCCCCTC
chr1	221888685	221888697	CCACCCTCCCCTC
chr1	223927332	223927344	CCACCCTCCCCTC
chr1	230648487	230648499	CCACCCTCCCCTC
chr2	11939593	11939605	CCACCCTCCCCTC
chr2	23554532	23554544	CCACCCTCCCCTC
chr2	27301121	27301133	CCACCCTCCCCTC
chr2	30939092	30939104	CCACCCTCCCCTC
chr2	37803339	37803351	CCACCCTCCCCTC
chr2	42580156	42580168	CCACCCTCCCCTC
chr2	70931403	70931415	CCACCCTCCCCTC
chr2	80800658	80800670	CCACCCTCCCCTC
chr2	85889482	85889494	CCACCCTCCCCTC
chr2	99530825	99530837	CCACCCTCCCCTC
chr2	105442509	105442521	CCACCCTCCCCTC
chr2	122729202	122729214	CCACCCTCCCCTC
chr2	130524644	130524656	CCACCCTCCCCTC
chr2	144773015	144773027	CCACCCTCCCCTC
chr2	162119944	162119956	CCACCCTCCCCTC
chr2	174578348	174578360	CCACCCTCCCCTC
chr2	192069270	192069282	CCACCCTCCCCTC
chr2	207917369	207917381	CCACCCTCCCCTC
chr2	209622968	209622980	CCACCCTCCCCTC
chr2	217714899	217714911	CCACCCTCCCCTC
chr2	219865032	219865044	CCACCCTCCCCTC
chr2	242744800	242744812	CCACCCTCCCCTC
chr3	10336072	10336084	CCACCCTCCCCTC
chr3	10448825	10448837	CCACCCTCCCCTC
chr3	13559043	13559055	CCACCCTCCCCTC
chr3	13655883	13655895	CCACCCTCCCCTC
chr3	17120721	17120733	CCACCCTCCCCTC
chr3	22369700	22369712	CCACCCTCCCCTC
chr3	31084693	31084705	CCACCCTCCCCTC
chr3	38051232	38051244	CCACCCTCCCCTC
chr3	38620676	38620688	CCACCCTCCCCTC
chr3	45674690	45674702	CCACCCTCCCCTC
chr3	63598556	63598568	CCACCCTCCCCTC
chr3	115439756	115439768	CCACCCTCCCCTC
chr3	127206494	127206506	CCACCCTCCCCTC
chr3	128081023	128081035	CCACCCTCCCCTC
chr3	138011873	138011885	CCACCCTCCCCTC
chr3	155770036	155770048	CCACCCTCCCCTC
chr3	156203533	156203545	CCACCCTCCCCTC
chr3	158921287	158921299	CCACCCTCCCCTC
chr3	181458068	181458080	CCACCCTCCCCTC
chr3	181989317	181989329	CCACCCTCCCCTC
chr3	186210318	186210330	CCACCCTCCCCTC
chr3	192451898	192451910	CCACCCTCCCCTC
chr4	6767978	6767990	CCACCCTCCCCTC
chr4	25660549	25660561	CCACCCTCCCCTC
chr4	69979390	69979402	CCACCCTCCCCTC
chr4	83675673	83675685	CCACCCTCCCCTC
chr4	87345815	87345827	CCACCCTCCCCTC
chr4	142957194	142957206	CCACCCTCCCCTC
chr4	151643256	151643268	CCACCCTCCCCTC
chr4	157276726	157276738	CCACCCTCCCCTC
chr4	186065899	186065911	CCACCCTCCCCTC
chr5	1733448	1733460	CCACCCTCCCCTC
chr5	4147635	4147647	CCACCCTCCCCTC
chr5	35220136	35220148	CCACCCTCCCCTC
chr5	38188499	38188511	CCACCCTCCCCTC
chr5	50293565	50293577	CCACCCTCCCCTC
chr5	58638929	58638941	CCACCCTCCCCTC
chr5	76603639	76603651	CCACCCTCCCCTC
chr5	133915635	133915647	CCACCCTCCCCTC
chr5	142211168	142211180	CCACCCTCCCCTC
chr5	145300991	145301003	CCACCCTCCCCTC
chr5	153361996	153362008	CCACCCTCCCCTC
chr5	159190905	159190917	CCACCCTCCCCTC
chr5	163842610	163842622	CCACCCTCCCCTC
chr5	172086739	172086751	CCACCCTCCCCTC
chr5	178838866	178838878	CCACCCTCCCCTC
chr5	178839029	178839041	CCACCCTCCCCTC
chr5	178839099	178839111	CCACCCTCCCCTC
chr5	178839261	178839273	CCACCCTCCCCTC
chr5	178839604	178839616	CCACCCTCCCCTC
chr6	33168524	33168536	CCACCCTCCCCTC
chr6	37733270	37733282	CCACCCTCCCCTC
chr6	39780489	39780501	CCACCCTCCCCTC
chr6	39878560	39878572	CCACCCTCCCCTC
chr6	41302933	41302945	CCACCCTCCCCTC
chr6	41616231	41616243	CCACCCTCCCCTC
chr6	45688583	45688595	CCACCCTCCCCTC
chr6	75962825	75962837	CCACCCTCCCCTC
chr6	124827998	124828010	CCACCCTCCCCTC
chr6	150518184	150518196	CCACCCTCCCCTC
chr6	158780177	158780189	CCACCCTCCCCTC
chr6	159860439	159860451	CCACCCTCCCCTC
chr6	160480823	160480835	CCACCCTCCCCTC
chr6	166721811	166721823	CCACCCTCCCCTC
chr6	167078960	167078972	CCACCCTCCCCTC
chr7	466354	466366	CCACCCTCCCCTC
chr7	466371	466383	CCACCCTCCCCTC
chr7	466388	466400	CCACCCTCCCCTC
chr7	466405	466417	CCACCCTCCCCTC
chr7	521298	521310	CCACCCTCCCCTC
chr7	1050380	1050392	CCACCCTCCCCTC
chr7	3993867	3993879	CCACCCTCCCCTC
chr7	3994047	3994059	CCACCCTCCCCTC
chr7	4302627	4302639	CCACCCTCCCCTC
chr7	8172001	8172013	CCACCCTCCCCTC
chr7	30105034	30105046	CCACCCTCCCCTC
chr7	41213276	41213288	CCACCCTCCCCTC
chr7	51368865	51368877	CCACCCTCCCCTC
chr7	70549063	70549075	CCACCCTCCCCTC
chr7	71614578	71614590	CCACCCTCCCCTC
chr7	83964130	83964142	CCACCCTCCCCTC
chr7	101714825	101714837	CCACCCTCCCCTC
chr7	103448059	103448071	CCACCCTCCCCTC
chr7	131755437	131755449	CCACCCTCCCCTC
chr7	138757679	138757691	CCACCCTCCCCTC
chr7	145384456	145384468	CCACCCTCCCCTC
chr7	151043592	151043604	CCACCCTCCCCTC
chr8	2187418	2187430	CCACCCTCCCCTC
chr8	15978059	15978071	CCACCCTCCCCTC
chr8	34328692	34328704	CCACCCTCCCCTC
chr8	35362364	35362376	CCACCCTCCCCTC
chr8	37277265	37277277	CCACCCTCCCCTC
chr8	41164029	41164041	CCACCCTCCCCTC
chr8	41981342	41981354	CCACCCTCCCCTC
chr8	70455611	70455623	CCACCCTCCCCTC
chr8	70478251	70478263	CCACCCTCCCCTC
chr8	100995175	100995187	CCACCCTCCCCTC
chr8	132316086	132316098	CCACCCTCCCCTC
chr8	142411643	142411655	CCACCCTCCCCTC
chr8	143445062	143445074	CCACCCTCCCCTC
chr8	143614062	143614074	CCACCCTCCCCTC
chr8	143833648	143833660	CCACCCTCCCCTC
chr8	143960690	143960702	CCACCCTCCCCTC
chr8	145539032	145539044	CCACCCTCCCCTC
chr8	145558140	145558152	CCACCCTCCCCTC
chr8	146148484	146148496	CCACCCTCCCCTC
chr9	4759408	4759420	CCACCCTCCCCTC
chr9	20555690	20555702	CCACCCTCCCCTC
chr9	30536124	30536136	CCACCCTCCCCTC
chr9	33459577	33459589	CCACCCTCCCCTC
chr9	83289038	83289050	CCACCCTCCCCTC
chr9	96058438	96058450	CCACCCTCCCCTC
chr9	96058466	96058478	CCACCCTCCCCTC
chr9	98366272	98366284	CCACCCTCCCCTC
chr9	100112432	100112444	CCACCCTCCCCTC
chr9	100595571	100595583	CCACCCTCCCCTC
chr9	102216770	102216782	CCACCCTCCCCTC
chr9	120510113	120510125	CCACCCTCCCCTC
chr9	131796678	131796690	CCACCCTCCCCTC
chr9	140062724	140062736	CCACCCTCCCCTC
chr10	3412787	3412799	CCACCCTCCCCTC
chr10	6256640	6256652	CCACCCTCCCCTC
chr10	17811987	17811999	CCACCCTCCCCTC
chr10	18058971	18058983	CCACCCTCCCCTC
chr10	22610062	22610074	CCACCCTCCCCTC
chr10	23356667	23356679	CCACCCTCCCCTC
chr10	31893113	31893125	CCACCCTCCCCTC
chr10	42434212	42434224	CCACCCTCCCCTC
chr10	47640266	47640278	CCACCCTCCCCTC
chr10	52045840	52045852	CCACCCTCCCCTC
chr10	57696388	57696400	CCACCCTCCCCTC
chr10	73815401	73815413	CCACCCTCCCCTC
chr10	77767026	77767038	CCACCCTCCCCTC
chr10	82177925	82177937	CCACCCTCCCCTC
chr10	83912554	83912566	CCACCCTCCCCTC
chr10	94134226	94134238	CCACCCTCCCCTC
chr10	102787018	102787030	CCACCCTCCCCTC
chr10	104561786	104561798	CCACCCTCCCCTC
chr10	111703412	111703424	CCACCCTCCCCTC
chr10	114469210	114469222	CCACCCTCCCCTC
chr10	131737527	131737539	CCACCCTCCCCTC
chr11	625941	625953	CCACCCTCCCCTC
chr11	792803	792815	CCACCCTCCCCTC
chr11	1020868	1020880	CCACCCTCCCCTC
chr11	2880229	2880241	CCACCCTCCCCTC
chr11	7658054	7658066	CCACCCTCCCCTC
chr11	15959270	15959282	CCACCCTCCCCTC
chr11	45230247	45230259	CCACCCTCCCCTC
chr11	45429115	45429127	CCACCCTCCCCTC
chr11	46478443	46478455	CCACCCTCCCCTC
chr11	62481620	62481632	CCACCCTCCCCTC
chr11	65557526	65557538	CCACCCTCCCCTC
chr11	72293761	72293773	CCACCCTCCCCTC
chr11	112833461	112833473	CCACCCTCCCCTC
chr11	130546841	130546853	CCACCCTCCCCTC
chr11	132952269	132952281	CCACCCTCCCCTC
chr11	132952404	132952416	CCACCCTCCCCTC
chr12	1940917	1940929	CCACCCTCCCCTC
chr12	5721391	5721403	CCACCCTCCCCTC
chr12	39957573	39957585	CCACCCTCCCCTC
chr12	48106447	48106459	CCACCCTCCCCTC
chr12	49488094	49488106	CCACCCTCCCCTC
chr12	54449025	54449037	CCACCCTCCCCTC
chr12	55027074	55027086	CCACCCTCCCCTC
chr12	68396203	68396215	CCACCCTCCCCTC
chr12	70689904	70689916	CCACCCTCCCCTC
chr12	70759791	70759803	CCACCCTCCCCTC
chr12	97029756	97029768	CCACCCTCCCCTC
chr12	97969636	97969648	CCACCCTCCCCTC
chr12	111646337	111646349	CCACCCTCCCCTC
chr12	116067722	116067734	CCACCCTCCCCTC
chr12	116246788	116246800	CCACCCTCCCCTC
chr12	117348041	117348053	CCACCCTCCCCTC
chr12	121416198	121416210	CCACCCTCCCCTC
chr12	125296366	125296378	CCACCCTCCCCTC
chr12	129277624	129277636	CCACCCTCCCCTC
chr12	130107973	130107985	CCACCCTCCCCTC
chr12	131303864	131303876	CCACCCTCCCCTC
chr12	133241472	133241484	CCACCCTCCCCTC
chr13	24363932	24363944	CCACCCTCCCCTC
chr13	25290848	25290860	CCACCCTCCCCTC
chr13	29390872	29390884	CCACCCTCCCCTC
chr13	32809933	32809945	CCACCCTCCCCTC
chr13	35679824	35679836	CCACCCTCCCCTC
chr13	50375044	50375056	CCACCCTCCCCTC
chr13	53156358	53156370	CCACCCTCCCCTC
chr13	53481833	53481845	CCACCCTCCCCTC
chr13	97509501	97509513	CCACCCTCCCCTC
chr14	33059435	33059447	CCACCCTCCCCTC
chr14	64701013	64701025	CCACCCTCCCCTC
chr14	74943423	74943435	CCACCCTCCCCTC
chr14	91016832	91016844	CCACCCTCCCCTC
chr14	94641003	94641015	CCACCCTCCCCTC
chr14	99988697	99988709	CCACCCTCCCCTC
chr14	103083023	103083035	CCACCCTCCCCTC
chr15	41600182	41600194	CCACCCTCCCCTC
chr15	52536027	52536039	CCACCCTCCCCTC
chr15	60031813	60031825	CCACCCTCCCCTC
chr15	63727565	63727577	CCACCCTCCCCTC
chr15	70415495	70415507	CCACCCTCCCCTC
chr15	74536910	74536922	CCACCCTCCCCTC
chr15	79061088	79061100	CCACCCTCCCCTC
chr15	79345238	79345250	CCACCCTCCCCTC
chr15	80864830	80864842	CCACCCTCCCCTC
chr15	85807154	85807166	CCACCCTCCCCTC
chr15	86929433	86929445	CCACCCTCCCCTC
chr15	88576041	88576053	CCACCCTCCCCTC
chr15	91425777	91425789	CCACCCTCCCCTC
chr16	2092786	2092798	CCACCCTCCCCTC
chr16	11238337	11238349	CCACCCTCCCCTC
chr16	20845878	20845890	CCACCCTCCCCTC
chr16	27239869	27239881	CCACCCTCCCCTC
chr16	27239925	27239937	CCACCCTCCCCTC
chr16	27239981	27239993	CCACCCTCCCCTC
chr16	27240037	27240049	CCACCCTCCCCTC
chr16	27240093	27240105	CCACCCTCCCCTC
chr16	29674235	29674247	CCACCCTCCCCTC
chr16	34468985	34468997	CCACCCTCCCCTC
chr16	34486413	34486425	CCACCCTCCCCTC
chr16	58068836	58068848	CCACCCTCCCCTC
chr16	80603528	80603540	CCACCCTCCCCTC
chr17	8410295	8410307	CCACCCTCCCCTC
chr17	11635781	11635793	CCACCCTCCCCTC
chr17	17528382	17528394	CCACCCTCCCCTC
chr17	20398849	20398861	CCACCCTCCCCTC
chr17	27560516	27560528	CCACCCTCCCCTC
chr17	29868369	29868381	CCACCCTCCCCTC
chr17	38718987	38718999	CCACCCTCCCCTC
chr17	43892725	43892737	CCACCCTCCCCTC
chr17	47466097	47466109	CCACCCTCCCCTC
chr17	47793486	47793498	CCACCCTCCCCTC
chr17	70332367	70332379	CCACCCTCCCCTC
chr17	71489262	71489274	CCACCCTCCCCTC
chr17	73831673	73831685	CCACCCTCCCCTC
chr17	75414820	75414832	CCACCCTCCCCTC
chr18	29294524	29294536	CCACCCTCCCCTC
chr18	44849411	44849423	CCACCCTCCCCTC
chr18	48658815	48658827	CCACCCTCCCCTC
chr18	55616210	55616222	CCACCCTCCCCTC
chr18	73172836	73172848	CCACCCTCCCCTC
chr18	76976395	76976407	CCACCCTCCCCTC
chr19	2670246	2670258	CCACCCTCCCCTC
chr19	3146891	3146903	CCACCCTCCCCTC
chr19	3468860	3468872	CCACCCTCCCCTC
chr19	6479954	6479966	CCACCCTCCCCTC
chr19	7269491	7269503	CCACCCTCCCCTC
chr19	16239312	16239324	CCACCCTCCCCTC
chr19	17187397	17187409	CCACCCTCCCCTC
chr19	30183554	30183566	CCACCCTCCCCTC
chr19	33503518	33503530	CCACCCTCCCCTC
chr19	38903815	38903827	CCACCCTCCCCTC
chr19	39104986	39104998	CCACCCTCCCCTC
chr19	51033197	51033209	CCACCCTCCCCTC
chr19	54801458	54801470	CCACCCTCCCCTC
chr20	2792579	2792591	CCACCCTCCCCTC
chr20	6427449	6427461	CCACCCTCCCCTC
chr20	7700427	7700439	CCACCCTCCCCTC
chr20	13003404	13003416	CCACCCTCCCCTC
chr20	17602483	17602495	CCACCCTCCCCTC
chr20	17746371	17746383	CCACCCTCCCCTC
chr20	30598909	30598921	CCACCCTCCCCTC
chr20	31782065	31782077	CCACCCTCCCCTC
chr20	35013551	35013563	CCACCCTCCCCTC
chr20	35439095	35439107	CCACCCTCCCCTC
chr20	36481072	36481084	CCACCCTCCCCTC
chr20	39790350	39790362	CCACCCTCCCCTC
chr20	46268575	46268587	CCACCCTCCCCTC
chr20	49049115	49049127	CCACCCTCCCCTC
chr20	59994676	59994688	CCACCCTCCCCTC
chr20	60353141	60353153	CCACCCTCCCCTC
chr20	61938528	61938540	CCACCCTCCCCTC
chr21	17271599	17271611	CCACCCTCCCCTC
chr21	34611460	34611472	CCACCCTCCCCTC
chr21	42431148	42431160	CCACCCTCCCCTC
chr21	43910223	43910235	CCACCCTCCCCTC
chr21	46742783	46742795	CCACCCTCCCCTC
chr22	19002215	19002227	CCACCCTCCCCTC
chr22	19124992	19125004	CCACCCTCCCCTC
chr22	23929782	23929794	CCACCCTCCCCTC
chr22	30100212	30100224	CCACCCTCCCCTC
chr22	30100291	30100303	CCACCCTCCCCTC
chr22	30100331	30100343	CCACCCTCCCCTC
chr22	30100373	30100385	CCACCCTCCCCTC
chr22	30100415	30100427	CCACCCTCCCCTC
chr22	31002643	31002655	CCACCCTCCCCTC
chr22	37444907	37444919	CCACCCTCCCCTC
chr22	38815553	38815565	CCACCCTCCCCTC
chr22	41663921	41663933	CCACCCTCCCCTC
chr22	41938027	41938039	CCACCCTCCCCTC
chr22	44321069	44321081	CCACCCTCCCCTC
chr22	44724644	44724656	CCACCCTCCCCTC
chr22	48498474	48498486	CCACCCTCCCCTC
chrX	8319436	8319448	CCACCCTCCCCTC
chrX	19609650	19609662	CCACCCTCCCCTC
chrX	20331237	20331249	CCACCCTCCCCTC
chrX	21688970	21688982	CCACCCTCCCCTC
chrX	53268553	53268565	CCACCCTCCCCTC
chrX	68061135	68061147	CCACCCTCCCCTC
chrX	131861825	131861837	CCACCCTCCCCTC
chrX	147290544	147290556	CCACCCTCCCCTC
chrY	17751210	17751222	CCACCCTCCCCTC
chr6_cox_hap2	4612358	4612370	CCACCCTCCCCTC
chr6_dbb_hap3	4449831	4449843	CCACCCTCCCCTC
chr6_mann_hap4	4625840	4625852	CCACCCTCCCCTC
chr6_mcf_hap5	4642285	4642297	CCACCCTCCCCTC
chr6_qbl_hap6	4400747	4400759	CCACCCTCCCCTC
