# Supplementary material for: Cancer Associated PRDM9: Implications for Linking Genomic Instability and Meiotic Recombination
Source: Int J Mol Sci. 2023 Nov 20;24(22):16522. doi: 10.3390/ijms242216522 (PMC10671843; doi:10.3390/ijms242216522)
Supplement: Supplementary file 1 [file ijms-24-16522-s001.zip › Supplemntary file 1/BRC100/CCACCCTCGCCAC.bed]

chr2	179936929	179936941	CCACCCTCGCCAC
chr3	26355908	26355920	CCACCCTCGCCAC
chr4	118497222	118497234	CCACCCTCGCCAC
chr5	110409010	110409022	CCACCCTCGCCAC
chr6	40953753	40953765	CCACCCTCGCCAC
chr6	154832862	154832874	CCACCCTCGCCAC
chr7	24746528	24746540	CCACCCTCGCCAC
chr7	33102290	33102302	CCACCCTCGCCAC
chr7	33168713	33168725	CCACCCTCGCCAC
chr7	49272414	49272426	CCACCCTCGCCAC
chr8	43055960	43055972	CCACCCTCGCCAC
chr8	145536181	145536193	CCACCCTCGCCAC
chr9	130609160	130609172	CCACCCTCGCCAC
chr9	138476066	138476078	CCACCCTCGCCAC
chr13	103123442	103123454	CCACCCTCGCCAC
chr16	54972976	54972988	CCACCCTCGCCAC
chr17	59560752	59560764	CCACCCTCGCCAC
chr17	62502694	62502706	CCACCCTCGCCAC
chr17	65379746	65379758	CCACCCTCGCCAC
chr17	75209581	75209593	CCACCCTCGCCAC
chr17	77254869	77254881	CCACCCTCGCCAC
chr17	80607821	80607833	CCACCCTCGCCAC
chr18	7038399	7038411	CCACCCTCGCCAC
chr18	41859054	41859066	CCACCCTCGCCAC
chr19	5293839	5293851	CCACCCTCGCCAC
chr19	44252567	44252579	CCACCCTCGCCAC
chr20	3641554	3641566	CCACCCTCGCCAC
chr20	48977348	48977360	CCACCCTCGCCAC
chr21	46177015	46177027	CCACCCTCGCCAC
chr22	48730747	48730759	CCACCCTCGCCAC
