# Supplementary material for: Cancer Associated PRDM9: Implications for Linking Genomic Instability and Meiotic Recombination
Source: Int J Mol Sci. 2023 Nov 20;24(22):16522. doi: 10.3390/ijms242216522 (PMC10671843; doi:10.3390/ijms242216522)
Supplement: Supplementary file 1 [file ijms-24-16522-s001.zip › Supplemntary file 1/BRC100/CCACCCTCGCCCC.bed]

chr1	10816363	10816375	CCACCCTCGCCCC
chr1	21961093	21961105	CCACCCTCGCCCC
chr1	57947009	57947021	CCACCCTCGCCCC
chr1	91656787	91656799	CCACCCTCGCCCC
chr1	100254357	100254369	CCACCCTCGCCCC
chr1	154692664	154692676	CCACCCTCGCCCC
chr1	223315879	223315891	CCACCCTCGCCCC
chr2	575354	575366	CCACCCTCGCCCC
chr2	2329475	2329487	CCACCCTCGCCCC
chr2	20767224	20767236	CCACCCTCGCCCC
chr2	145275565	145275577	CCACCCTCGCCCC
chr2	154333710	154333722	CCACCCTCGCCCC
chr2	160872121	160872133	CCACCCTCGCCCC
chr2	219745729	219745741	CCACCCTCGCCCC
chr3	48363786	48363798	CCACCCTCGCCCC
chr3	50242251	50242263	CCACCCTCGCCCC
chr3	194208185	194208197	CCACCCTCGCCCC
chr4	57182711	57182723	CCACCCTCGCCCC
chr5	102595453	102595465	CCACCCTCGCCCC
chr5	139227072	139227084	CCACCCTCGCCCC
chr5	139284147	139284159	CCACCCTCGCCCC
chr5	172704024	172704036	CCACCCTCGCCCC
chr5	176055370	176055382	CCACCCTCGCCCC
chr6	1608271	1608283	CCACCCTCGCCCC
chr6	32737401	32737413	CCACCCTCGCCCC
chr6	43914169	43914181	CCACCCTCGCCCC
chr7	330933	330945	CCACCCTCGCCCC
chr7	31462563	31462575	CCACCCTCGCCCC
chr8	182731	182743	CCACCCTCGCCCC
chr8	10149175	10149187	CCACCCTCGCCCC
chr8	10426012	10426024	CCACCCTCGCCCC
chr8	37962548	37962560	CCACCCTCGCCCC
chr8	41500316	41500328	CCACCCTCGCCCC
chr9	97350964	97350976	CCACCCTCGCCCC
chr9	100174093	100174105	CCACCCTCGCCCC
chr9	115096041	115096053	CCACCCTCGCCCC
chr9	131860268	131860280	CCACCCTCGCCCC
chr9	133289503	133289515	CCACCCTCGCCCC
chr10	12779140	12779152	CCACCCTCGCCCC
chr10	90342601	90342613	CCACCCTCGCCCC
chr10	90342613	90342625	CCACCCTCGCCCC
chr10	112220327	112220339	CCACCCTCGCCCC
chr10	120430067	120430079	CCACCCTCGCCCC
chr11	376538	376550	CCACCCTCGCCCC
chr11	10241829	10241841	CCACCCTCGCCCC
chr11	45202627	45202639	CCACCCTCGCCCC
chr11	57826214	57826226	CCACCCTCGCCCC
chr11	68441613	68441625	CCACCCTCGCCCC
chr11	125248697	125248709	CCACCCTCGCCCC
chr12	4402936	4402948	CCACCCTCGCCCC
chr12	59355713	59355725	CCACCCTCGCCCC
chr12	129478483	129478495	CCACCCTCGCCCC
chr13	36884998	36885010	CCACCCTCGCCCC
chr14	23355763	23355775	CCACCCTCGCCCC
chr14	51298119	51298131	CCACCCTCGCCCC
chr15	30233083	30233095	CCACCCTCGCCCC
chr16	1477639	1477651	CCACCCTCGCCCC
chr16	2043463	2043475	CCACCCTCGCCCC
chr16	8915579	8915591	CCACCCTCGCCCC
chr16	89137427	89137439	CCACCCTCGCCCC
chr17	3592683	3592695	CCACCCTCGCCCC
chr17	4885571	4885583	CCACCCTCGCCCC
chr17	35087683	35087695	CCACCCTCGCCCC
chr19	1257286	1257298	CCACCCTCGCCCC
chr19	3345318	3345330	CCACCCTCGCCCC
chr19	3688501	3688513	CCACCCTCGCCCC
chr19	16978616	16978628	CCACCCTCGCCCC
chr19	19624721	19624733	CCACCCTCGCCCC
chr19	58499869	58499881	CCACCCTCGCCCC
chr20	23330754	23330766	CCACCCTCGCCCC
chr20	36044901	36044913	CCACCCTCGCCCC
chr20	41814982	41814994	CCACCCTCGCCCC
chr20	53987720	53987732	CCACCCTCGCCCC
chr21	22815255	22815267	CCACCCTCGCCCC
chr21	43538950	43538962	CCACCCTCGCCCC
chr22	22288340	22288352	CCACCCTCGCCCC
chr22	30143548	30143560	CCACCCTCGCCCC
chr22	37610721	37610733	CCACCCTCGCCCC
chr22	45468136	45468148	CCACCCTCGCCCC
chrX	69657682	69657694	CCACCCTCGCCCC
chrX	134232792	134232804	CCACCCTCGCCCC
chrX	134232814	134232826	CCACCCTCGCCCC
chrX	153717218	153717230	CCACCCTCGCCCC
chr6_apd_hap1	4025683	4025695	CCACCCTCGCCCC
chr6_cox_hap2	4183307	4183319	CCACCCTCGCCCC
chr6_dbb_hap3	4019961	4019973	CCACCCTCGCCCC
chr6_mann_hap4	4194590	4194602	CCACCCTCGCCCC
chr6_mcf_hap5	4074582	4074594	CCACCCTCGCCCC
chr6_qbl_hap6	3969515	3969527	CCACCCTCGCCCC
chr6_ssto_hap7	4169071	4169083	CCACCCTCGCCCC
