# Supplementary material for: Cancer Associated PRDM9: Implications for Linking Genomic Instability and Meiotic Recombination
Source: Int J Mol Sci. 2023 Nov 20;24(22):16522. doi: 10.3390/ijms242216522 (PMC10671843; doi:10.3390/ijms242216522)
Supplement: Supplementary file 1 [file ijms-24-16522-s001.zip › Supplemntary file 1/BRC100/CCACCCTCGCCGC.bed]

chr1	27901983	27901995	CCACCCTCGCCGC
chr2	97620066	97620078	CCACCCTCGCCGC
chr5	149618907	149618919	CCACCCTCGCCGC
chr7	2004026	2004038	CCACCCTCGCCGC
chr7	6312110	6312122	CCACCCTCGCCGC
chr8	40790354	40790366	CCACCCTCGCCGC
chr11	33397906	33397918	CCACCCTCGCCGC
chr13	20438392	20438404	CCACCCTCGCCGC
chr15	50646655	50646667	CCACCCTCGCCGC
chr16	50331986	50331998	CCACCCTCGCCGC
chr17	79881125	79881137	CCACCCTCGCCGC
chr19	14266091	14266103	CCACCCTCGCCGC
chr19	55780770	55780782	CCACCCTCGCCGC
chr20	58508394	58508406	CCACCCTCGCCGC
chr20	61392230	61392242	CCACCCTCGCCGC
