# Supplementary material for: Cancer Associated PRDM9: Implications for Linking Genomic Instability and Meiotic Recombination
Source: Int J Mol Sci. 2023 Nov 20;24(22):16522. doi: 10.3390/ijms242216522 (PMC10671843; doi:10.3390/ijms242216522)
Supplement: Supplementary file 1 [file ijms-24-16522-s001.zip › Supplemntary file 1/BRC100/CCACCCTCGCCTC.bed]

chr1	6191229	6191241	CCACCCTCGCCTC
chr1	7506991	7507003	CCACCCTCGCCTC
chr1	206589591	206589603	CCACCCTCGCCTC
chr1	223724127	223724139	CCACCCTCGCCTC
chr1	241520363	241520375	CCACCCTCGCCTC
chr2	121819984	121819996	CCACCCTCGCCTC
chr3	53217674	53217686	CCACCCTCGCCTC
chr3	54104366	54104378	CCACCCTCGCCTC
chr3	54110276	54110288	CCACCCTCGCCTC
chr4	143327281	143327293	CCACCCTCGCCTC
chr4	184921864	184921876	CCACCCTCGCCTC
chr5	1544068	1544080	CCACCCTCGCCTC
chr5	77867222	77867234	CCACCCTCGCCTC
chr5	95161845	95161857	CCACCCTCGCCTC
chr5	133213989	133214001	CCACCCTCGCCTC
chr6	31760154	31760166	CCACCCTCGCCTC
chr6	148879069	148879081	CCACCCTCGCCTC
chr7	74071772	74071784	CCACCCTCGCCTC
chr7	100283779	100283791	CCACCCTCGCCTC
chr7	109897881	109897893	CCACCCTCGCCTC
chr8	19208105	19208117	CCACCCTCGCCTC
chr8	75920159	75920171	CCACCCTCGCCTC
chr9	94874183	94874195	CCACCCTCGCCTC
chr9	114361482	114361494	CCACCCTCGCCTC
chr9	135754280	135754292	CCACCCTCGCCTC
chr10	25935146	25935158	CCACCCTCGCCTC
chr10	65128653	65128665	CCACCCTCGCCTC
chr10	105556472	105556484	CCACCCTCGCCTC
chr10	114752086	114752098	CCACCCTCGCCTC
chr10	126848286	126848298	CCACCCTCGCCTC
chr11	10879153	10879165	CCACCCTCGCCTC
chr11	64007222	64007234	CCACCCTCGCCTC
chr11	74980369	74980381	CCACCCTCGCCTC
chr12	54425474	54425486	CCACCCTCGCCTC
chr12	116988408	116988420	CCACCCTCGCCTC
chr12	117400263	117400275	CCACCCTCGCCTC
chr15	65133800	65133812	CCACCCTCGCCTC
chr16	71461294	71461306	CCACCCTCGCCTC
chr17	42797486	42797498	CCACCCTCGCCTC
chr19	11556347	11556359	CCACCCTCGCCTC
chr21	23372356	23372368	CCACCCTCGCCTC
chr21	46308535	46308547	CCACCCTCGCCTC
chr21	47514858	47514870	CCACCCTCGCCTC
chrX	17850477	17850489	CCACCCTCGCCTC
chrX	153045414	153045426	CCACCCTCGCCTC
chr6_apd_hap1	3074904	3074916	CCACCCTCGCCTC
chr6_cox_hap2	3269723	3269735	CCACCCTCGCCTC
chr6_dbb_hap3	3045736	3045748	CCACCCTCGCCTC
chr6_mcf_hap5	3139851	3139863	CCACCCTCGCCTC
chr6_qbl_hap6	3053800	3053812	CCACCCTCGCCTC
chr6_ssto_hap7	3090966	3090978	CCACCCTCGCCTC
