# Supplementary material for: Cancer Associated PRDM9: Implications for Linking Genomic Instability and Meiotic Recombination
Source: Int J Mol Sci. 2023 Nov 20;24(22):16522. doi: 10.3390/ijms242216522 (PMC10671843; doi:10.3390/ijms242216522)
Supplement: Supplementary file 1 [file ijms-24-16522-s001.zip › Supplemntary file 1/BRC100/CCACCCTCTCCAC.bed]

chr1	1473215	1473227	CCACCCTCTCCAC
chr1	7565515	7565527	CCACCCTCTCCAC
chr1	22200393	22200405	CCACCCTCTCCAC
chr1	22556553	22556565	CCACCCTCTCCAC
chr1	34294368	34294380	CCACCCTCTCCAC
chr1	37511454	37511466	CCACCCTCTCCAC
chr1	93328166	93328178	CCACCCTCTCCAC
chr1	150126211	150126223	CCACCCTCTCCAC
chr1	151787360	151787372	CCACCCTCTCCAC
chr1	175097286	175097298	CCACCCTCTCCAC
chr1	208215411	208215423	CCACCCTCTCCAC
chr1	218893324	218893336	CCACCCTCTCCAC
chr1	220405765	220405777	CCACCCTCTCCAC
chr1	220506106	220506118	CCACCCTCTCCAC
chr1	226660175	226660187	CCACCCTCTCCAC
chr1	230781818	230781830	CCACCCTCTCCAC
chr1	231283912	231283924	CCACCCTCTCCAC
chr2	1819234	1819246	CCACCCTCTCCAC
chr2	5693241	5693253	CCACCCTCTCCAC
chr2	31200823	31200835	CCACCCTCTCCAC
chr2	42689429	42689441	CCACCCTCTCCAC
chr2	58311514	58311526	CCACCCTCTCCAC
chr2	70170280	70170292	CCACCCTCTCCAC
chr2	79847573	79847585	CCACCCTCTCCAC
chr2	84712928	84712940	CCACCCTCTCCAC
chr2	89564451	89564463	CCACCCTCTCCAC
chr2	99709820	99709832	CCACCCTCTCCAC
chr2	100559281	100559293	CCACCCTCTCCAC
chr2	218856498	218856510	CCACCCTCTCCAC
chr2	219197397	219197409	CCACCCTCTCCAC
chr2	220258606	220258618	CCACCCTCTCCAC
chr3	10882119	10882131	CCACCCTCTCCAC
chr3	14899527	14899539	CCACCCTCTCCAC
chr3	31688620	31688632	CCACCCTCTCCAC
chr3	43800820	43800832	CCACCCTCTCCAC
chr3	61995397	61995409	CCACCCTCTCCAC
chr3	93619606	93619618	CCACCCTCTCCAC
chr3	123542140	123542152	CCACCCTCTCCAC
chr3	124931507	124931519	CCACCCTCTCCAC
chr3	127163066	127163078	CCACCCTCTCCAC
chr3	127747960	127747972	CCACCCTCTCCAC
chr3	128766716	128766728	CCACCCTCTCCAC
chr3	182315030	182315042	CCACCCTCTCCAC
chr4	17210393	17210405	CCACCCTCTCCAC
chr4	17521816	17521828	CCACCCTCTCCAC
chr4	17717894	17717906	CCACCCTCTCCAC
chr4	25035183	25035195	CCACCCTCTCCAC
chr4	60604634	60604646	CCACCCTCTCCAC
chr4	111563225	111563237	CCACCCTCTCCAC
chr4	114892764	114892776	CCACCCTCTCCAC
chr4	146663567	146663579	CCACCCTCTCCAC
chr4	183767393	183767405	CCACCCTCTCCAC
chr5	3224593	3224605	CCACCCTCTCCAC
chr5	10993510	10993522	CCACCCTCTCCAC
chr5	31722506	31722518	CCACCCTCTCCAC
chr5	71456577	71456589	CCACCCTCTCCAC
chr5	71756627	71756639	CCACCCTCTCCAC
chr5	77791110	77791122	CCACCCTCTCCAC
chr5	92560386	92560398	CCACCCTCTCCAC
chr5	105893859	105893871	CCACCCTCTCCAC
chr5	119066169	119066181	CCACCCTCTCCAC
chr5	132158469	132158481	CCACCCTCTCCAC
chr5	178738015	178738027	CCACCCTCTCCAC
chr6	22198048	22198060	CCACCCTCTCCAC
chr6	30698416	30698428	CCACCCTCTCCAC
chr6	35087278	35087290	CCACCCTCTCCAC
chr6	54857644	54857656	CCACCCTCTCCAC
chr6	162144968	162144980	CCACCCTCTCCAC
chr6	165330728	165330740	CCACCCTCTCCAC
chr7	2529635	2529647	CCACCCTCTCCAC
chr7	17918653	17918665	CCACCCTCTCCAC
chr7	25023463	25023475	CCACCCTCTCCAC
chr7	32547047	32547059	CCACCCTCTCCAC
chr7	77044366	77044378	CCACCCTCTCCAC
chr7	77856393	77856405	CCACCCTCTCCAC
chr7	92658054	92658066	CCACCCTCTCCAC
chr7	146575904	146575916	CCACCCTCTCCAC
chr7	150489325	150489337	CCACCCTCTCCAC
chr8	18938819	18938831	CCACCCTCTCCAC
chr8	21413746	21413758	CCACCCTCTCCAC
chr8	25397855	25397867	CCACCCTCTCCAC
chr8	29582357	29582369	CCACCCTCTCCAC
chr8	52659772	52659784	CCACCCTCTCCAC
chr8	73982711	73982723	CCACCCTCTCCAC
chr8	89715032	89715044	CCACCCTCTCCAC
chr8	102472940	102472952	CCACCCTCTCCAC
chr8	138626266	138626278	CCACCCTCTCCAC
chr8	142877546	142877558	CCACCCTCTCCAC
chr8	143997879	143997891	CCACCCTCTCCAC
chr9	79280466	79280478	CCACCCTCTCCAC
chr9	90301138	90301150	CCACCCTCTCCAC
chr9	116861965	116861977	CCACCCTCTCCAC
chr9	117166525	117166537	CCACCCTCTCCAC
chr9	128672554	128672566	CCACCCTCTCCAC
chr9	134827918	134827930	CCACCCTCTCCAC
chr9	137395402	137395414	CCACCCTCTCCAC
chr9	139123737	139123749	CCACCCTCTCCAC
chr10	3107791	3107803	CCACCCTCTCCAC
chr10	71275617	71275629	CCACCCTCTCCAC
chr10	88091225	88091237	CCACCCTCTCCAC
chr10	88718910	88718922	CCACCCTCTCCAC
chr10	98209716	98209728	CCACCCTCTCCAC
chr10	107595069	107595081	CCACCCTCTCCAC
chr10	118469725	118469737	CCACCCTCTCCAC
chr10	122124333	122124345	CCACCCTCTCCAC
chr10	133963151	133963163	CCACCCTCTCCAC
chr10	134640619	134640631	CCACCCTCTCCAC
chr10	135334567	135334579	CCACCCTCTCCAC
chr11	6508845	6508857	CCACCCTCTCCAC
chr11	16946664	16946676	CCACCCTCTCCAC
chr11	45096353	45096365	CCACCCTCTCCAC
chr11	64016270	64016282	CCACCCTCTCCAC
chr11	97798932	97798944	CCACCCTCTCCAC
chr11	114532731	114532743	CCACCCTCTCCAC
chr12	14793514	14793526	CCACCCTCTCCAC
chr12	53463614	53463626	CCACCCTCTCCAC
chr12	54981263	54981275	CCACCCTCTCCAC
chr12	55195978	55195990	CCACCCTCTCCAC
chr12	72131440	72131452	CCACCCTCTCCAC
chr12	80549538	80549550	CCACCCTCTCCAC
chr12	128163766	128163778	CCACCCTCTCCAC
chr13	20764878	20764890	CCACCCTCTCCAC
chr13	35314626	35314638	CCACCCTCTCCAC
chr13	46961214	46961226	CCACCCTCTCCAC
chr13	53324816	53324828	CCACCCTCTCCAC
chr13	88726410	88726422	CCACCCTCTCCAC
chr13	90882654	90882666	CCACCCTCTCCAC
chr13	98926327	98926339	CCACCCTCTCCAC
chr14	51323618	51323630	CCACCCTCTCCAC
chr14	55086358	55086370	CCACCCTCTCCAC
chr14	65220597	65220609	CCACCCTCTCCAC
chr14	67392145	67392157	CCACCCTCTCCAC
chr14	72942080	72942092	CCACCCTCTCCAC
chr14	74728313	74728325	CCACCCTCTCCAC
chr14	99818077	99818089	CCACCCTCTCCAC
chr14	101183745	101183757	CCACCCTCTCCAC
chr14	101974460	101974472	CCACCCTCTCCAC
chr14	105251041	105251053	CCACCCTCTCCAC
chr14	105639676	105639688	CCACCCTCTCCAC
chr15	37484077	37484089	CCACCCTCTCCAC
chr15	42218948	42218960	CCACCCTCTCCAC
chr15	49834225	49834237	CCACCCTCTCCAC
chr15	92773104	92773116	CCACCCTCTCCAC
chr16	2878801	2878813	CCACCCTCTCCAC
chr16	11588344	11588356	CCACCCTCTCCAC
chr16	12578443	12578455	CCACCCTCTCCAC
chr16	28009165	28009177	CCACCCTCTCCAC
chr16	50921910	50921922	CCACCCTCTCCAC
chr16	66835094	66835106	CCACCCTCTCCAC
chr16	89383195	89383207	CCACCCTCTCCAC
chr17	15094038	15094050	CCACCCTCTCCAC
chr17	26900033	26900045	CCACCCTCTCCAC
chr17	36773200	36773212	CCACCCTCTCCAC
chr17	56619581	56619593	CCACCCTCTCCAC
chr17	71376280	71376292	CCACCCTCTCCAC
chr17	75883180	75883192	CCACCCTCTCCAC
chr17	79877542	79877554	CCACCCTCTCCAC
chr18	32450698	32450710	CCACCCTCTCCAC
chr18	36570843	36570855	CCACCCTCTCCAC
chr18	37987935	37987947	CCACCCTCTCCAC
chr18	46549023	46549035	CCACCCTCTCCAC
chr18	77633204	77633216	CCACCCTCTCCAC
chr19	4679148	4679160	CCACCCTCTCCAC
chr19	4890660	4890672	CCACCCTCTCCAC
chr19	6254820	6254832	CCACCCTCTCCAC
chr19	11675858	11675870	CCACCCTCTCCAC
chr19	41090129	41090141	CCACCCTCTCCAC
chr20	5787500	5787512	CCACCCTCTCCAC
chr20	14453928	14453940	CCACCCTCTCCAC
chr20	20824886	20824898	CCACCCTCTCCAC
chr20	31911108	31911120	CCACCCTCTCCAC
chr20	48233987	48233999	CCACCCTCTCCAC
chr20	48234003	48234015	CCACCCTCTCCAC
chr20	48234053	48234065	CCACCCTCTCCAC
chr20	48234136	48234148	CCACCCTCTCCAC
chr20	48234169	48234181	CCACCCTCTCCAC
chr20	48234202	48234214	CCACCCTCTCCAC
chr20	48234218	48234230	CCACCCTCTCCAC
chr20	48234251	48234263	CCACCCTCTCCAC
chr20	48234284	48234296	CCACCCTCTCCAC
chr20	49165839	49165851	CCACCCTCTCCAC
chr20	53426507	53426519	CCACCCTCTCCAC
chr20	56239255	56239267	CCACCCTCTCCAC
chr21	39846129	39846141	CCACCCTCTCCAC
chr21	47517849	47517861	CCACCCTCTCCAC
chr22	27793672	27793684	CCACCCTCTCCAC
chr22	43667162	43667174	CCACCCTCTCCAC
chrX	3754319	3754331	CCACCCTCTCCAC
chrX	3792739	3792751	CCACCCTCTCCAC
chrX	3831170	3831182	CCACCCTCTCCAC
chrX	36749031	36749043	CCACCCTCTCCAC
chrX	38922646	38922658	CCACCCTCTCCAC
chrX	71594770	71594782	CCACCCTCTCCAC
chrX	91237107	91237119	CCACCCTCTCCAC
chrX	118268644	118268656	CCACCCTCTCCAC
chrY	5074712	5074724	CCACCCTCTCCAC
chr6_cox_hap2	2210483	2210495	CCACCCTCTCCAC
chr6_dbb_hap3	1992074	1992086	CCACCCTCTCCAC
chr6_mann_hap4	2046510	2046522	CCACCCTCTCCAC
chr6_mcf_hap5	2080299	2080311	CCACCCTCTCCAC
chr6_qbl_hap6	1991349	1991361	CCACCCTCTCCAC
chr6_ssto_hap7	2030723	2030735	CCACCCTCTCCAC
