# Supplementary material for: Cancer Associated PRDM9: Implications for Linking Genomic Instability and Meiotic Recombination
Source: Int J Mol Sci. 2023 Nov 20;24(22):16522. doi: 10.3390/ijms242216522 (PMC10671843; doi:10.3390/ijms242216522)
Supplement: Supplementary file 1 [file ijms-24-16522-s001.zip › Supplemntary file 1/BRC100/CCACCCTCTCCCC.bed]

chr1	5372411	5372423	CCACCCTCTCCCC
chr1	13889037	13889049	CCACCCTCTCCCC
chr1	27074530	27074542	CCACCCTCTCCCC
chr1	29815483	29815495	CCACCCTCTCCCC
chr1	32259626	32259638	CCACCCTCTCCCC
chr1	36174026	36174038	CCACCCTCTCCCC
chr1	37095003	37095015	CCACCCTCTCCCC
chr1	40888604	40888616	CCACCCTCTCCCC
chr1	54926755	54926767	CCACCCTCTCCCC
chr1	59039733	59039745	CCACCCTCTCCCC
chr1	67933946	67933958	CCACCCTCTCCCC
chr1	72582302	72582314	CCACCCTCTCCCC
chr1	91282935	91282947	CCACCCTCTCCCC
chr1	92008860	92008872	CCACCCTCTCCCC
chr1	110100231	110100243	CCACCCTCTCCCC
chr1	110754971	110754983	CCACCCTCTCCCC
chr1	144994220	144994232	CCACCCTCTCCCC
chr1	155724678	155724690	CCACCCTCTCCCC
chr1	174611793	174611805	CCACCCTCTCCCC
chr1	201327999	201328011	CCACCCTCTCCCC
chr1	206848654	206848666	CCACCCTCTCCCC
chr1	217262428	217262440	CCACCCTCTCCCC
chr1	232936969	232936981	CCACCCTCTCCCC
chr1	239941712	239941724	CCACCCTCTCCCC
chr2	856207	856219	CCACCCTCTCCCC
chr2	856240	856252	CCACCCTCTCCCC
chr2	9934596	9934608	CCACCCTCTCCCC
chr2	25551796	25551808	CCACCCTCTCCCC
chr2	26985889	26985901	CCACCCTCTCCCC
chr2	27989038	27989050	CCACCCTCTCCCC
chr2	28711341	28711353	CCACCCTCTCCCC
chr2	30087784	30087796	CCACCCTCTCCCC
chr2	33068508	33068520	CCACCCTCTCCCC
chr2	50205498	50205510	CCACCCTCTCCCC
chr2	80648638	80648650	CCACCCTCTCCCC
chr2	96501961	96501973	CCACCCTCTCCCC
chr2	107131159	107131171	CCACCCTCTCCCC
chr2	114040740	114040752	CCACCCTCTCCCC
chr2	122648156	122648168	CCACCCTCTCCCC
chr2	133010254	133010266	CCACCCTCTCCCC
chr2	156752172	156752184	CCACCCTCTCCCC
chr2	158714847	158714859	CCACCCTCTCCCC
chr2	162038838	162038850	CCACCCTCTCCCC
chr2	175132574	175132586	CCACCCTCTCCCC
chr2	190904397	190904409	CCACCCTCTCCCC
chr2	191569793	191569805	CCACCCTCTCCCC
chr2	192800386	192800398	CCACCCTCTCCCC
chr2	222759241	222759253	CCACCCTCTCCCC
chr2	231339390	231339402	CCACCCTCTCCCC
chr2	231776742	231776754	CCACCCTCTCCCC
chr2	236914079	236914091	CCACCCTCTCCCC
chr3	9747095	9747107	CCACCCTCTCCCC
chr3	15515335	15515347	CCACCCTCTCCCC
chr3	16428851	16428863	CCACCCTCTCCCC
chr3	17669949	17669961	CCACCCTCTCCCC
chr3	20093156	20093168	CCACCCTCTCCCC
chr3	42893369	42893381	CCACCCTCTCCCC
chr3	45264836	45264848	CCACCCTCTCCCC
chr3	62107364	62107376	CCACCCTCTCCCC
chr3	102244050	102244062	CCACCCTCTCCCC
chr3	123020523	123020535	CCACCCTCTCCCC
chr3	126974773	126974785	CCACCCTCTCCCC
chr3	134032438	134032450	CCACCCTCTCCCC
chr4	3075528	3075540	CCACCCTCTCCCC
chr4	3719864	3719876	CCACCCTCTCCCC
chr4	9508063	9508075	CCACCCTCTCCCC
chr4	38124529	38124541	CCACCCTCTCCCC
chr4	46423639	46423651	CCACCCTCTCCCC
chr4	54353679	54353691	CCACCCTCTCCCC
chr4	97865863	97865875	CCACCCTCTCCCC
chr4	115433545	115433557	CCACCCTCTCCCC
chr4	129158994	129159006	CCACCCTCTCCCC
chr4	142907944	142907956	CCACCCTCTCCCC
chr4	166407966	166407978	CCACCCTCTCCCC
chr4	170870143	170870155	CCACCCTCTCCCC
chr4	171137990	171138002	CCACCCTCTCCCC
chr5	140975	140987	CCACCCTCTCCCC
chr5	3682952	3682964	CCACCCTCTCCCC
chr5	13960867	13960879	CCACCCTCTCCCC
chr5	19088034	19088046	CCACCCTCTCCCC
chr5	35993664	35993676	CCACCCTCTCCCC
chr5	36535542	36535554	CCACCCTCTCCCC
chr5	60525976	60525988	CCACCCTCTCCCC
chr5	67492029	67492041	CCACCCTCTCCCC
chr5	95839916	95839928	CCACCCTCTCCCC
chr5	123419723	123419735	CCACCCTCTCCCC
chr5	131799338	131799350	CCACCCTCTCCCC
chr5	133520811	133520823	CCACCCTCTCCCC
chr5	135159089	135159101	CCACCCTCTCCCC
chr5	139176691	139176703	CCACCCTCTCCCC
chr5	149525812	149525824	CCACCCTCTCCCC
chr5	154196813	154196825	CCACCCTCTCCCC
chr5	170769766	170769778	CCACCCTCTCCCC
chr5	177031556	177031568	CCACCCTCTCCCC
chr5	177713910	177713922	CCACCCTCTCCCC
chr6	20156646	20156658	CCACCCTCTCCCC
chr6	24375376	24375388	CCACCCTCTCCCC
chr6	30294233	30294245	CCACCCTCTCCCC
chr6	33922414	33922426	CCACCCTCTCCCC
chr6	34103323	34103335	CCACCCTCTCCCC
chr6	39308970	39308982	CCACCCTCTCCCC
chr6	40404971	40404983	CCACCCTCTCCCC
chr6	40720996	40721008	CCACCCTCTCCCC
chr6	41907123	41907135	CCACCCTCTCCCC
chr6	43007851	43007863	CCACCCTCTCCCC
chr6	47732674	47732686	CCACCCTCTCCCC
chr6	67815796	67815808	CCACCCTCTCCCC
chr6	74024788	74024800	CCACCCTCTCCCC
chr6	80631968	80631980	CCACCCTCTCCCC
chr6	98787417	98787429	CCACCCTCTCCCC
chr6	159105986	159105998	CCACCCTCTCCCC
chr7	23626665	23626677	CCACCCTCTCCCC
chr7	28722612	28722624	CCACCCTCTCCCC
chr7	38617853	38617865	CCACCCTCTCCCC
chr7	50777888	50777900	CCACCCTCTCCCC
chr7	55253200	55253212	CCACCCTCTCCCC
chr7	57313261	57313273	CCACCCTCTCCCC
chr7	61670141	61670153	CCACCCTCTCCCC
chr7	66792467	66792479	CCACCCTCTCCCC
chr7	71969222	71969234	CCACCCTCTCCCC
chr7	74442640	74442652	CCACCCTCTCCCC
chr7	74801878	74801890	CCACCCTCTCCCC
chr7	106447449	106447461	CCACCCTCTCCCC
chr7	140772632	140772644	CCACCCTCTCCCC
chr7	149662959	149662971	CCACCCTCTCCCC
chr7	150358664	150358676	CCACCCTCTCCCC
chr7	151250434	151250446	CCACCCTCTCCCC
chr7	157783154	157783166	CCACCCTCTCCCC
chr7	158116899	158116911	CCACCCTCTCCCC
chr8	1387914	1387926	CCACCCTCTCCCC
chr8	18189856	18189868	CCACCCTCTCCCC
chr8	21956241	21956253	CCACCCTCTCCCC
chr8	35464093	35464105	CCACCCTCTCCCC
chr8	67188308	67188320	CCACCCTCTCCCC
chr8	95906776	95906788	CCACCCTCTCCCC
chr8	105213358	105213370	CCACCCTCTCCCC
chr8	108117940	108117952	CCACCCTCTCCCC
chr8	124020714	124020726	CCACCCTCTCCCC
chr8	136692385	136692397	CCACCCTCTCCCC
chr8	143071101	143071113	CCACCCTCTCCCC
chr8	143276493	143276505	CCACCCTCTCCCC
chr9	5429950	5429962	CCACCCTCTCCCC
chr9	20383696	20383708	CCACCCTCTCCCC
chr9	35638671	35638683	CCACCCTCTCCCC
chr9	37036666	37036678	CCACCCTCTCCCC
chr9	40197132	40197144	CCACCCTCTCCCC
chr9	65826827	65826839	CCACCCTCTCCCC
chr9	67526086	67526098	CCACCCTCTCCCC
chr9	98279313	98279325	CCACCCTCTCCCC
chr9	111789587	111789599	CCACCCTCTCCCC
chr9	121136188	121136200	CCACCCTCTCCCC
chr9	133392867	133392879	CCACCCTCTCCCC
chr9	134973338	134973350	CCACCCTCTCCCC
chr9	139105403	139105415	CCACCCTCTCCCC
chr10	29531294	29531306	CCACCCTCTCCCC
chr10	44260467	44260479	CCACCCTCTCCCC
chr10	45748717	45748729	CCACCCTCTCCCC
chr10	49843645	49843657	CCACCCTCTCCCC
chr10	51938457	51938469	CCACCCTCTCCCC
chr10	52833241	52833253	CCACCCTCTCCCC
chr10	56296404	56296416	CCACCCTCTCCCC
chr10	70807497	70807509	CCACCCTCTCCCC
chr10	71545662	71545674	CCACCCTCTCCCC
chr10	72966690	72966702	CCACCCTCTCCCC
chr10	78723903	78723915	CCACCCTCTCCCC
chr10	87406576	87406588	CCACCCTCTCCCC
chr10	95308344	95308356	CCACCCTCTCCCC
chr10	100767690	100767702	CCACCCTCTCCCC
chr10	105248578	105248590	CCACCCTCTCCCC
chr10	107064206	107064218	CCACCCTCTCCCC
chr10	112627500	112627512	CCACCCTCTCCCC
chr10	115005098	115005110	CCACCCTCTCCCC
chr11	15978333	15978345	CCACCCTCTCCCC
chr11	19574028	19574040	CCACCCTCTCCCC
chr11	36674542	36674554	CCACCCTCTCCCC
chr11	44426913	44426925	CCACCCTCTCCCC
chr11	64440813	64440825	CCACCCTCTCCCC
chr11	65427099	65427111	CCACCCTCTCCCC
chr11	68937497	68937509	CCACCCTCTCCCC
chr11	72285404	72285416	CCACCCTCTCCCC
chr11	74384131	74384143	CCACCCTCTCCCC
chr11	75943614	75943626	CCACCCTCTCCCC
chr11	77241949	77241961	CCACCCTCTCCCC
chr11	113451713	113451725	CCACCCTCTCCCC
chr11	117170504	117170516	CCACCCTCTCCCC
chr12	2576868	2576880	CCACCCTCTCCCC
chr12	4430549	4430561	CCACCCTCTCCCC
chr12	6287617	6287629	CCACCCTCTCCCC
chr12	9526557	9526569	CCACCCTCTCCCC
chr12	13111923	13111935	CCACCCTCTCCCC
chr12	13493094	13493106	CCACCCTCTCCCC
chr12	15111150	15111162	CCACCCTCTCCCC
chr12	28406261	28406273	CCACCCTCTCCCC
chr12	40396849	40396861	CCACCCTCTCCCC
chr12	42865300	42865312	CCACCCTCTCCCC
chr12	49350476	49350488	CCACCCTCTCCCC
chr12	53817539	53817551	CCACCCTCTCCCC
chr12	54431395	54431407	CCACCCTCTCCCC
chr12	65219046	65219058	CCACCCTCTCCCC
chr12	95920833	95920845	CCACCCTCTCCCC
chr12	97186968	97186980	CCACCCTCTCCCC
chr12	111715336	111715348	CCACCCTCTCCCC
chr12	112538891	112538903	CCACCCTCTCCCC
chr12	118374823	118374835	CCACCCTCTCCCC
chr12	120654535	120654547	CCACCCTCTCCCC
chr12	122220569	122220581	CCACCCTCTCCCC
chr13	27980776	27980788	CCACCCTCTCCCC
chr13	48867897	48867909	CCACCCTCTCCCC
chr13	61800945	61800957	CCACCCTCTCCCC
chr13	87220593	87220605	CCACCCTCTCCCC
chr13	97248351	97248363	CCACCCTCTCCCC
chr13	108231862	108231874	CCACCCTCTCCCC
chr13	113243578	113243590	CCACCCTCTCCCC
chr14	21923992	21924004	CCACCCTCTCCCC
chr14	23160938	23160950	CCACCCTCTCCCC
chr14	23401571	23401583	CCACCCTCTCCCC
chr14	39422433	39422445	CCACCCTCTCCCC
chr14	40417756	40417768	CCACCCTCTCCCC
chr14	53417810	53417822	CCACCCTCTCCCC
chr14	59413499	59413511	CCACCCTCTCCCC
chr14	68113561	68113573	CCACCCTCTCCCC
chr14	69438871	69438883	CCACCCTCTCCCC
chr14	76573397	76573409	CCACCCTCTCCCC
chr14	77463702	77463714	CCACCCTCTCCCC
chr14	82353139	82353151	CCACCCTCTCCCC
chr14	96872668	96872680	CCACCCTCTCCCC
chr14	102063612	102063624	CCACCCTCTCCCC
chr14	102650894	102650906	CCACCCTCTCCCC
chr14	103655614	103655626	CCACCCTCTCCCC
chr14	104799731	104799743	CCACCCTCTCCCC
chr14	105311739	105311751	CCACCCTCTCCCC
chr15	25652169	25652181	CCACCCTCTCCCC
chr15	32270749	32270761	CCACCCTCTCCCC
chr15	44422327	44422339	CCACCCTCTCCCC
chr15	44429643	44429655	CCACCCTCTCCCC
chr15	45365087	45365099	CCACCCTCTCCCC
chr15	45421916	45421928	CCACCCTCTCCCC
chr15	45705372	45705384	CCACCCTCTCCCC
chr15	51664811	51664823	CCACCCTCTCCCC
chr15	59376976	59376988	CCACCCTCTCCCC
chr15	79086896	79086908	CCACCCTCTCCCC
chr15	99501997	99502009	CCACCCTCTCCCC
chr16	1255274	1255286	CCACCCTCTCCCC
chr16	2474564	2474576	CCACCCTCTCCCC
chr16	5412701	5412713	CCACCCTCTCCCC
chr16	8257594	8257606	CCACCCTCTCCCC
chr16	11086108	11086120	CCACCCTCTCCCC
chr16	23478694	23478706	CCACCCTCTCCCC
chr16	23528188	23528200	CCACCCTCTCCCC
chr16	23767694	23767706	CCACCCTCTCCCC
chr16	29325947	29325959	CCACCCTCTCCCC
chr16	53076137	53076149	CCACCCTCTCCCC
chr16	54203509	54203521	CCACCCTCTCCCC
chr16	58180061	58180073	CCACCCTCTCCCC
chr16	80984911	80984923	CCACCCTCTCCCC
chr16	85243116	85243128	CCACCCTCTCCCC
chr16	87337028	87337040	CCACCCTCTCCCC
chr16	88054737	88054749	CCACCCTCTCCCC
chr16	88385411	88385423	CCACCCTCTCCCC
chr16	88535595	88535607	CCACCCTCTCCCC
chr16	89008143	89008155	CCACCCTCTCCCC
chr17	4275439	4275451	CCACCCTCTCCCC
chr17	4417172	4417184	CCACCCTCTCCCC
chr17	7306886	7306898	CCACCCTCTCCCC
chr17	32694602	32694614	CCACCCTCTCCCC
chr17	39821435	39821447	CCACCCTCTCCCC
chr17	40179583	40179595	CCACCCTCTCCCC
chr17	45918366	45918378	CCACCCTCTCCCC
chr17	61615709	61615721	CCACCCTCTCCCC
chr17	62692952	62692964	CCACCCTCTCCCC
chr17	71612410	71612422	CCACCCTCTCCCC
chr17	71938817	71938829	CCACCCTCTCCCC
chr17	74865650	74865662	CCACCCTCTCCCC
chr17	75286169	75286181	CCACCCTCTCCCC
chr17	75416760	75416772	CCACCCTCTCCCC
chr17	75523852	75523864	CCACCCTCTCCCC
chr17	77844235	77844247	CCACCCTCTCCCC
chr17	77899942	77899954	CCACCCTCTCCCC
chr18	31887049	31887061	CCACCCTCTCCCC
chr18	43093170	43093182	CCACCCTCTCCCC
chr18	47478816	47478828	CCACCCTCTCCCC
chr18	49998603	49998615	CCACCCTCTCCCC
chr18	57229207	57229219	CCACCCTCTCCCC
chr19	2254531	2254543	CCACCCTCTCCCC
chr19	2630113	2630125	CCACCCTCTCCCC
chr19	11556489	11556501	CCACCCTCTCCCC
chr19	15732591	15732603	CCACCCTCTCCCC
chr19	23529053	23529065	CCACCCTCTCCCC
chr19	31742503	31742515	CCACCCTCTCCCC
chr19	32773659	32773671	CCACCCTCTCCCC
chr19	41117956	41117968	CCACCCTCTCCCC
chr19	46887154	46887166	CCACCCTCTCCCC
chr19	47971428	47971440	CCACCCTCTCCCC
chr19	50883827	50883839	CCACCCTCTCCCC
chr19	56020575	56020587	CCACCCTCTCCCC
chr20	3869860	3869872	CCACCCTCTCCCC
chr20	16539081	16539093	CCACCCTCTCCCC
chr20	34783536	34783548	CCACCCTCTCCCC
chr20	34972201	34972213	CCACCCTCTCCCC
chr20	36584876	36584888	CCACCCTCTCCCC
chr20	37833521	37833533	CCACCCTCTCCCC
chr20	38533352	38533364	CCACCCTCTCCCC
chr20	39485199	39485211	CCACCCTCTCCCC
chr20	39636675	39636687	CCACCCTCTCCCC
chr20	43582417	43582429	CCACCCTCTCCCC
chr20	47037100	47037112	CCACCCTCTCCCC
chr20	47289710	47289722	CCACCCTCTCCCC
chr20	50100135	50100147	CCACCCTCTCCCC
chr20	60525904	60525916	CCACCCTCTCCCC
chr20	60526075	60526087	CCACCCTCTCCCC
chr20	60526168	60526180	CCACCCTCTCCCC
chr20	60526203	60526215	CCACCCTCTCCCC
chr20	62284257	62284269	CCACCCTCTCCCC
chr21	22287333	22287345	CCACCCTCTCCCC
chr21	42851747	42851759	CCACCCTCTCCCC
chr21	46107643	46107655	CCACCCTCTCCCC
chr21	47976789	47976801	CCACCCTCTCCCC
chr22	17710703	17710715	CCACCCTCTCCCC
chr22	23409926	23409938	CCACCCTCTCCCC
chr22	29731573	29731585	CCACCCTCTCCCC
chr22	31222642	31222654	CCACCCTCTCCCC
chr22	36379009	36379021	CCACCCTCTCCCC
chr22	42118170	42118182	CCACCCTCTCCCC
chr22	46357348	46357360	CCACCCTCTCCCC
chr22	49072477	49072489	CCACCCTCTCCCC
chr22	49935732	49935744	CCACCCTCTCCCC
chr22	49999242	49999254	CCACCCTCTCCCC
chr22	50704583	50704595	CCACCCTCTCCCC
chrX	885010	885022	CCACCCTCTCCCC
chrX	8805287	8805299	CCACCCTCTCCCC
chrX	29868680	29868692	CCACCCTCTCCCC
chrX	39895494	39895506	CCACCCTCTCCCC
chrX	51933531	51933543	CCACCCTCTCCCC
chrX	52965269	52965281	CCACCCTCTCCCC
chrX	54471091	54471103	CCACCCTCTCCCC
chrX	56656154	56656166	CCACCCTCTCCCC
chrX	62179411	62179423	CCACCCTCTCCCC
chrX	66744775	66744787	CCACCCTCTCCCC
chrX	70471497	70471509	CCACCCTCTCCCC
chrX	71131297	71131309	CCACCCTCTCCCC
chrX	97432685	97432697	CCACCCTCTCCCC
chrX	99743648	99743660	CCACCCTCTCCCC
chrX	106251309	106251321	CCACCCTCTCCCC
chrX	109026576	109026588	CCACCCTCTCCCC
chrX	123551511	123551523	CCACCCTCTCCCC
chrX	131428557	131428569	CCACCCTCTCCCC
chrX	148155397	148155409	CCACCCTCTCCCC
chrX	148607778	148607790	CCACCCTCTCCCC
chrY	835010	835022	CCACCCTCTCCCC
chrY	7608189	7608201	CCACCCTCTCCCC
chr6_apd_hap1	1605862	1605874	CCACCCTCTCCCC
chr6_cox_hap2	1806239	1806251	CCACCCTCTCCCC
chr6_dbb_hap3	1587881	1587893	CCACCCTCTCCCC
chr6_mann_hap4	1642301	1642313	CCACCCTCTCCCC
chr6_qbl_hap6	1587127	1587139	CCACCCTCTCCCC
chr6_ssto_hap7	1624208	1624220	CCACCCTCTCCCC
chr17_ctg5_hap1	404179	404191	CCACCCTCTCCCC
chrUn_gl000238	18835	18847	CCACCCTCTCCCC
