# Supplementary material for: Cancer Associated PRDM9: Implications for Linking Genomic Instability and Meiotic Recombination
Source: Int J Mol Sci. 2023 Nov 20;24(22):16522. doi: 10.3390/ijms242216522 (PMC10671843; doi:10.3390/ijms242216522)
Supplement: Supplementary file 1 [file ijms-24-16522-s001.zip › Supplemntary file 1/BRC100/CCACCCTCTCCGC.bed]

chr1	110692999	110693011	CCACCCTCTCCGC
chr5	149022165	149022177	CCACCCTCTCCGC
chr5	151151935	151151947	CCACCCTCTCCGC
chr7	36318464	36318476	CCACCCTCTCCGC
chr7	42225928	42225940	CCACCCTCTCCGC
chr8	97721476	97721488	CCACCCTCTCCGC
chr9	71736179	71736191	CCACCCTCTCCGC
chr9	130541066	130541078	CCACCCTCTCCGC
chr9	139123764	139123776	CCACCCTCTCCGC
chr10	14730762	14730774	CCACCCTCTCCGC
chr10	131514538	131514550	CCACCCTCTCCGC
chr11	74428682	74428694	CCACCCTCTCCGC
chr11	128748475	128748487	CCACCCTCTCCGC
chr11	130509750	130509762	CCACCCTCTCCGC
chr12	12870498	12870510	CCACCCTCTCCGC
chr12	133070144	133070156	CCACCCTCTCCGC
chr13	34966079	34966091	CCACCCTCTCCGC
chr14	102912970	102912982	CCACCCTCTCCGC
chr15	68870360	68870372	CCACCCTCTCCGC
chr16	86478123	86478135	CCACCCTCTCCGC
chr17	59560606	59560618	CCACCCTCTCCGC
chr19	45768017	45768029	CCACCCTCTCCGC
chr20	14742699	14742711	CCACCCTCTCCGC
chr21	41088424	41088436	CCACCCTCTCCGC
chr22	35747619	35747631	CCACCCTCTCCGC
chrX	135229393	135229405	CCACCCTCTCCGC
chrX	153176039	153176051	CCACCCTCTCCGC
