# Supplementary material for: Cancer Associated PRDM9: Implications for Linking Genomic Instability and Meiotic Recombination
Source: Int J Mol Sci. 2023 Nov 20;24(22):16522. doi: 10.3390/ijms242216522 (PMC10671843; doi:10.3390/ijms242216522)
Supplement: Supplementary file 1 [file ijms-24-16522-s001.zip › Supplemntary file 1/BRC100/CCACCCTCTCCTC.bed]

chr1	5609534	5609546	CCACCCTCTCCTC
chr1	10206732	10206744	CCACCCTCTCCTC
chr1	10774916	10774928	CCACCCTCTCCTC
chr1	11670894	11670906	CCACCCTCTCCTC
chr1	33236069	33236081	CCACCCTCTCCTC
chr1	37758970	37758982	CCACCCTCTCCTC
chr1	39152647	39152659	CCACCCTCTCCTC
chr1	42382199	42382211	CCACCCTCTCCTC
chr1	43077083	43077095	CCACCCTCTCCTC
chr1	53161701	53161713	CCACCCTCTCCTC
chr1	55254083	55254095	CCACCCTCTCCTC
chr1	90309658	90309670	CCACCCTCTCCTC
chr1	117021335	117021347	CCACCCTCTCCTC
chr1	117702498	117702510	CCACCCTCTCCTC
chr1	156005356	156005368	CCACCCTCTCCTC
chr1	163684381	163684393	CCACCCTCTCCTC
chr1	176910784	176910796	CCACCCTCTCCTC
chr1	201612883	201612895	CCACCCTCTCCTC
chr1	202817919	202817931	CCACCCTCTCCTC
chr1	206290397	206290409	CCACCCTCTCCTC
chr1	206999929	206999941	CCACCCTCTCCTC
chr1	213572993	213573005	CCACCCTCTCCTC
chr1	218166835	218166847	CCACCCTCTCCTC
chr1	236880102	236880114	CCACCCTCTCCTC
chr2	10565065	10565077	CCACCCTCTCCTC
chr2	20773114	20773126	CCACCCTCTCCTC
chr2	21118653	21118665	CCACCCTCTCCTC
chr2	23347986	23347998	CCACCCTCTCCTC
chr2	27137936	27137948	CCACCCTCTCCTC
chr2	28746539	28746551	CCACCCTCTCCTC
chr2	28887703	28887715	CCACCCTCTCCTC
chr2	33681124	33681136	CCACCCTCTCCTC
chr2	39835791	39835803	CCACCCTCTCCTC
chr2	89915855	89915867	CCACCCTCTCCTC
chr2	123349014	123349026	CCACCCTCTCCTC
chr2	127582254	127582266	CCACCCTCTCCTC
chr2	134239545	134239557	CCACCCTCTCCTC
chr2	138531490	138531502	CCACCCTCTCCTC
chr2	167772886	167772898	CCACCCTCTCCTC
chr2	193787342	193787354	CCACCCTCTCCTC
chr2	201241549	201241561	CCACCCTCTCCTC
chr2	205323820	205323832	CCACCCTCTCCTC
chr2	217929417	217929429	CCACCCTCTCCTC
chr2	220493673	220493685	CCACCCTCTCCTC
chr2	230527315	230527327	CCACCCTCTCCTC
chr2	232395870	232395882	CCACCCTCTCCTC
chr2	238226317	238226329	CCACCCTCTCCTC
chr2	238475861	238475873	CCACCCTCTCCTC
chr2	240690157	240690169	CCACCCTCTCCTC
chr2	242437417	242437429	CCACCCTCTCCTC
chr3	3241626	3241638	CCACCCTCTCCTC
chr3	40163053	40163065	CCACCCTCTCCTC
chr3	76367574	76367586	CCACCCTCTCCTC
chr3	78104482	78104494	CCACCCTCTCCTC
chr3	122233396	122233408	CCACCCTCTCCTC
chr3	124516562	124516574	CCACCCTCTCCTC
chr3	129272116	129272128	CCACCCTCTCCTC
chr3	131949222	131949234	CCACCCTCTCCTC
chr3	133771110	133771122	CCACCCTCTCCTC
chr3	148702235	148702247	CCACCCTCTCCTC
chr3	185815345	185815357	CCACCCTCTCCTC
chr3	187446383	187446395	CCACCCTCTCCTC
chr3	194040339	194040351	CCACCCTCTCCTC
chr4	4452457	4452469	CCACCCTCTCCTC
chr4	17026114	17026126	CCACCCTCTCCTC
chr4	24585575	24585587	CCACCCTCTCCTC
chr4	32351519	32351531	CCACCCTCTCCTC
chr4	33419645	33419657	CCACCCTCTCCTC
chr4	125266176	125266188	CCACCCTCTCCTC
chr4	147597555	147597567	CCACCCTCTCCTC
chr4	176202050	176202062	CCACCCTCTCCTC
chr5	16768895	16768907	CCACCCTCTCCTC
chr5	30217991	30218003	CCACCCTCTCCTC
chr5	32043383	32043395	CCACCCTCTCCTC
chr5	37665997	37666009	CCACCCTCTCCTC
chr5	38167238	38167250	CCACCCTCTCCTC
chr5	54204481	54204493	CCACCCTCTCCTC
chr5	66727445	66727457	CCACCCTCTCCTC
chr5	71129244	71129256	CCACCCTCTCCTC
chr5	84159107	84159119	CCACCCTCTCCTC
chr5	123425335	123425347	CCACCCTCTCCTC
chr5	133448191	133448203	CCACCCTCTCCTC
chr5	142856675	142856687	CCACCCTCTCCTC
chr5	148320697	148320709	CCACCCTCTCCTC
chr5	150010265	150010277	CCACCCTCTCCTC
chr5	157328967	157328979	CCACCCTCTCCTC
chr5	159584994	159585006	CCACCCTCTCCTC
chr5	174597792	174597804	CCACCCTCTCCTC
chr5	175394665	175394677	CCACCCTCTCCTC
chr5	176044257	176044269	CCACCCTCTCCTC
chr5	179959383	179959395	CCACCCTCTCCTC
chr6	2462930	2462942	CCACCCTCTCCTC
chr6	6930990	6931002	CCACCCTCTCCTC
chr6	15788081	15788093	CCACCCTCTCCTC
chr6	32076760	32076772	CCACCCTCTCCTC
chr6	40546908	40546920	CCACCCTCTCCTC
chr6	43850537	43850549	CCACCCTCTCCTC
chr6	54182813	54182825	CCACCCTCTCCTC
chr6	112644029	112644041	CCACCCTCTCCTC
chr6	149243058	149243070	CCACCCTCTCCTC
chr6	159385232	159385244	CCACCCTCTCCTC
chr6	160183357	160183369	CCACCCTCTCCTC
chr6	164134502	164134514	CCACCCTCTCCTC
chr6	164134543	164134555	CCACCCTCTCCTC
chr6	166190140	166190152	CCACCCTCTCCTC
chr6	169767261	169767273	CCACCCTCTCCTC
chr7	310040	310052	CCACCCTCTCCTC
chr7	466317	466329	CCACCCTCTCCTC
chr7	44866115	44866127	CCACCCTCTCCTC
chr7	89729051	89729063	CCACCCTCTCCTC
chr7	93470498	93470510	CCACCCTCTCCTC
chr7	95996784	95996796	CCACCCTCTCCTC
chr7	100806990	100807002	CCACCCTCTCCTC
chr7	100855502	100855514	CCACCCTCTCCTC
chr7	105378078	105378090	CCACCCTCTCCTC
chr7	107819358	107819370	CCACCCTCTCCTC
chr7	126369261	126369273	CCACCCTCTCCTC
chr7	149627628	149627640	CCACCCTCTCCTC
chr7	154181313	154181325	CCACCCTCTCCTC
chr7	158785970	158785982	CCACCCTCTCCTC
chr8	21621168	21621180	CCACCCTCTCCTC
chr8	21972697	21972709	CCACCCTCTCCTC
chr8	22456706	22456718	CCACCCTCTCCTC
chr8	22456750	22456762	CCACCCTCTCCTC
chr8	23481292	23481304	CCACCCTCTCCTC
chr8	33282218	33282230	CCACCCTCTCCTC
chr8	40081619	40081631	CCACCCTCTCCTC
chr8	40343772	40343784	CCACCCTCTCCTC
chr8	58812574	58812586	CCACCCTCTCCTC
chr8	110252973	110252985	CCACCCTCTCCTC
chr8	121817465	121817477	CCACCCTCTCCTC
chr8	126477281	126477293	CCACCCTCTCCTC
chr8	139232582	139232594	CCACCCTCTCCTC
chr8	142040714	142040726	CCACCCTCTCCTC
chr8	143573437	143573449	CCACCCTCTCCTC
chr8	145236386	145236398	CCACCCTCTCCTC
chr9	16987016	16987028	CCACCCTCTCCTC
chr9	21367619	21367631	CCACCCTCTCCTC
chr9	38006137	38006149	CCACCCTCTCCTC
chr9	39257313	39257325	CCACCCTCTCCTC
chr9	39786558	39786570	CCACCCTCTCCTC
chr9	40600575	40600587	CCACCCTCTCCTC
chr9	72450837	72450849	CCACCCTCTCCTC
chr9	91178644	91178656	CCACCCTCTCCTC
chr9	92793183	92793195	CCACCCTCTCCTC
chr9	96632994	96633006	CCACCCTCTCCTC
chr9	117068780	117068792	CCACCCTCTCCTC
chr9	128494733	128494745	CCACCCTCTCCTC
chr9	136673027	136673039	CCACCCTCTCCTC
chr9	138777211	138777223	CCACCCTCTCCTC
chr10	15901936	15901948	CCACCCTCTCCTC
chr10	27276447	27276459	CCACCCTCTCCTC
chr10	28648078	28648090	CCACCCTCTCCTC
chr10	49619888	49619900	CCACCCTCTCCTC
chr10	62790361	62790373	CCACCCTCTCCTC
chr10	69141335	69141347	CCACCCTCTCCTC
chr10	81285048	81285060	CCACCCTCTCCTC
chr10	85834284	85834296	CCACCCTCTCCTC
chr10	116504906	116504918	CCACCCTCTCCTC
chr10	117917144	117917156	CCACCCTCTCCTC
chr10	118580035	118580047	CCACCCTCTCCTC
chr10	124788923	124788935	CCACCCTCTCCTC
chr10	131799187	131799199	CCACCCTCTCCTC
chr10	132132999	132133011	CCACCCTCTCCTC
chr10	132476071	132476083	CCACCCTCTCCTC
chr10	132820024	132820036	CCACCCTCTCCTC
chr10	135141282	135141294	CCACCCTCTCCTC
chr11	39807386	39807398	CCACCCTCTCCTC
chr11	70385804	70385816	CCACCCTCTCCTC
chr11	114824328	114824340	CCACCCTCTCCTC
chr11	119764349	119764361	CCACCCTCTCCTC
chr11	126056992	126057004	CCACCCTCTCCTC
chr11	126600266	126600278	CCACCCTCTCCTC
chr12	7790754	7790766	CCACCCTCTCCTC
chr12	30496277	30496289	CCACCCTCTCCTC
chr12	48003642	48003654	CCACCCTCTCCTC
chr12	51824271	51824283	CCACCCTCTCCTC
chr12	56111140	56111152	CCACCCTCTCCTC
chr12	56874631	56874643	CCACCCTCTCCTC
chr12	58109650	58109662	CCACCCTCTCCTC
chr12	104156757	104156769	CCACCCTCTCCTC
chr12	113934524	113934536	CCACCCTCTCCTC
chr12	122092898	122092910	CCACCCTCTCCTC
chr12	122249394	122249406	CCACCCTCTCCTC
chr12	125158524	125158536	CCACCCTCTCCTC
chr13	34463828	34463840	CCACCCTCTCCTC
chr13	47334464	47334476	CCACCCTCTCCTC
chr13	53446684	53446696	CCACCCTCTCCTC
chr13	98222186	98222198	CCACCCTCTCCTC
chr13	106727042	106727054	CCACCCTCTCCTC
chr13	112048182	112048194	CCACCCTCTCCTC
chr14	23179939	23179951	CCACCCTCTCCTC
chr14	25854096	25854108	CCACCCTCTCCTC
chr14	32101598	32101610	CCACCCTCTCCTC
chr14	76493633	76493645	CCACCCTCTCCTC
chr14	76998111	76998123	CCACCCTCTCCTC
chr14	77672977	77672989	CCACCCTCTCCTC
chr14	101682793	101682805	CCACCCTCTCCTC
chr15	43927504	43927516	CCACCCTCTCCTC
chr15	44023961	44023973	CCACCCTCTCCTC
chr15	82350997	82351009	CCACCCTCTCCTC
chr15	85888517	85888529	CCACCCTCTCCTC
chr15	89221396	89221408	CCACCCTCTCCTC
chr15	93930526	93930538	CCACCCTCTCCTC
chr16	575924	575936	CCACCCTCTCCTC
chr16	681695	681707	CCACCCTCTCCTC
chr16	681708	681720	CCACCCTCTCCTC
chr16	681770	681782	CCACCCTCTCCTC
chr16	682038	682050	CCACCCTCTCCTC
chr16	1976782	1976794	CCACCCTCTCCTC
chr16	3911983	3911995	CCACCCTCTCCTC
chr16	4732802	4732814	CCACCCTCTCCTC
chr16	20915793	20915805	CCACCCTCTCCTC
chr16	23988706	23988718	CCACCCTCTCCTC
chr16	26446937	26446949	CCACCCTCTCCTC
chr16	28669577	28669589	CCACCCTCTCCTC
chr16	28669640	28669652	CCACCCTCTCCTC
chr16	28669703	28669715	CCACCCTCTCCTC
chr16	28783702	28783714	CCACCCTCTCCTC
chr16	28783765	28783777	CCACCCTCTCCTC
chr16	28783828	28783840	CCACCCTCTCCTC
chr16	29063621	29063633	CCACCCTCTCCTC
chr16	29063684	29063696	CCACCCTCTCCTC
chr16	29063747	29063759	CCACCCTCTCCTC
chr16	49381134	49381146	CCACCCTCTCCTC
chr16	51143329	51143341	CCACCCTCTCCTC
chr16	56913509	56913521	CCACCCTCTCCTC
chr16	74425565	74425577	CCACCCTCTCCTC
chr16	74425628	74425640	CCACCCTCTCCTC
chr16	86441749	86441761	CCACCCTCTCCTC
chr17	1410001	1410013	CCACCCTCTCCTC
chr17	2746095	2746107	CCACCCTCTCCTC
chr17	4945681	4945693	CCACCCTCTCCTC
chr17	9888318	9888330	CCACCCTCTCCTC
chr17	21424298	21424310	CCACCCTCTCCTC
chr17	28862587	28862599	CCACCCTCTCCTC
chr17	55715546	55715558	CCACCCTCTCCTC
chr18	2371911	2371923	CCACCCTCTCCTC
chr18	8683170	8683182	CCACCCTCTCCTC
chr18	10645777	10645789	CCACCCTCTCCTC
chr18	14048450	14048462	CCACCCTCTCCTC
chr18	45223296	45223308	CCACCCTCTCCTC
chr18	46289259	46289271	CCACCCTCTCCTC
chr18	46358944	46358956	CCACCCTCTCCTC
chr18	52808507	52808519	CCACCCTCTCCTC
chr18	64641584	64641596	CCACCCTCTCCTC
chr19	4693826	4693838	CCACCCTCTCCTC
chr19	11128972	11128984	CCACCCTCTCCTC
chr19	13887377	13887389	CCACCCTCTCCTC
chr19	17450210	17450222	CCACCCTCTCCTC
chr19	18083612	18083624	CCACCCTCTCCTC
chr19	18757919	18757931	CCACCCTCTCCTC
chr19	31994133	31994145	CCACCCTCTCCTC
chr19	36184946	36184958	CCACCCTCTCCTC
chr19	38634059	38634071	CCACCCTCTCCTC
chr19	47971460	47971472	CCACCCTCTCCTC
chr19	51557893	51557905	CCACCCTCTCCTC
chr20	3215296	3215308	CCACCCTCTCCTC
chr20	4662353	4662365	CCACCCTCTCCTC
chr20	24849620	24849632	CCACCCTCTCCTC
chr20	31604239	31604251	CCACCCTCTCCTC
chr20	46548409	46548421	CCACCCTCTCCTC
chr20	48234318	48234330	CCACCCTCTCCTC
chr20	48234335	48234347	CCACCCTCTCCTC
chr20	57985847	57985859	CCACCCTCTCCTC
chr20	61622395	61622407	CCACCCTCTCCTC
chr20	61742278	61742290	CCACCCTCTCCTC
chr21	32492164	32492176	CCACCCTCTCCTC
chr21	33378357	33378369	CCACCCTCTCCTC
chr21	33464211	33464223	CCACCCTCTCCTC
chr22	18735580	18735592	CCACCCTCTCCTC
chr22	18943648	18943660	CCACCCTCTCCTC
chr22	23422322	23422334	CCACCCTCTCCTC
chr22	24818046	24818058	CCACCCTCTCCTC
chr22	27306871	27306883	CCACCCTCTCCTC
chr22	37511108	37511120	CCACCCTCTCCTC
chr22	37937689	37937701	CCACCCTCTCCTC
chr22	48723698	48723710	CCACCCTCTCCTC
chrX	9685065	9685077	CCACCCTCTCCTC
chrX	68297604	68297616	CCACCCTCTCCTC
chrX	83135896	83135908	CCACCCTCTCCTC
chrX	95138635	95138647	CCACCCTCTCCTC
chrX	101771810	101771822	CCACCCTCTCCTC
chrX	106368332	106368344	CCACCCTCTCCTC
chrX	153697568	153697580	CCACCCTCTCCTC
chrY	26417590	26417602	CCACCCTCTCCTC
chr6_cox_hap2	3547422	3547434	CCACCCTCTCCTC
chr6_dbb_hap3	3355934	3355946	CCACCCTCTCCTC
chr6_mcf_hap5	3456588	3456600	CCACCCTCTCCTC
