# Supplementary material for: Cancer Associated PRDM9: Implications for Linking Genomic Instability and Meiotic Recombination
Source: Int J Mol Sci. 2023 Nov 20;24(22):16522. doi: 10.3390/ijms242216522 (PMC10671843; doi:10.3390/ijms242216522)
Supplement: Supplementary file 1 [file ijms-24-16522-s001.zip › Supplemntary file 1/BRC100/CCACCCTGACCAC.bed]

chr1	4359989	4360001	CCACCCTGACCAC
chr1	9479167	9479179	CCACCCTGACCAC
chr1	12401918	12401930	CCACCCTGACCAC
chr1	15177303	15177315	CCACCCTGACCAC
chr1	67728284	67728296	CCACCCTGACCAC
chr1	154852915	154852927	CCACCCTGACCAC
chr1	198795557	198795569	CCACCCTGACCAC
chr2	10423037	10423049	CCACCCTGACCAC
chr2	11288721	11288733	CCACCCTGACCAC
chr2	42337013	42337025	CCACCCTGACCAC
chr2	43935643	43935655	CCACCCTGACCAC
chr2	85485397	85485409	CCACCCTGACCAC
chr2	159539633	159539645	CCACCCTGACCAC
chr2	216483876	216483888	CCACCCTGACCAC
chr2	220861647	220861659	CCACCCTGACCAC
chr3	50459642	50459654	CCACCCTGACCAC
chr3	54639536	54639548	CCACCCTGACCAC
chr3	56327956	56327968	CCACCCTGACCAC
chr3	72572869	72572881	CCACCCTGACCAC
chr3	125870720	125870732	CCACCCTGACCAC
chr3	129131491	129131503	CCACCCTGACCAC
chr3	156260912	156260924	CCACCCTGACCAC
chr4	7433015	7433027	CCACCCTGACCAC
chr4	39392345	39392357	CCACCCTGACCAC
chr4	72417742	72417754	CCACCCTGACCAC
chr4	85529976	85529988	CCACCCTGACCAC
chr5	3756359	3756371	CCACCCTGACCAC
chr5	5495812	5495824	CCACCCTGACCAC
chr5	5497985	5497997	CCACCCTGACCAC
chr5	56103344	56103356	CCACCCTGACCAC
chr5	77129167	77129179	CCACCCTGACCAC
chr5	126729713	126729725	CCACCCTGACCAC
chr5	131362355	131362367	CCACCCTGACCAC
chr5	134815920	134815932	CCACCCTGACCAC
chr6	15488341	15488353	CCACCCTGACCAC
chr6	36767141	36767153	CCACCCTGACCAC
chr6	82500699	82500711	CCACCCTGACCAC
chr7	1484093	1484105	CCACCCTGACCAC
chr7	38641810	38641822	CCACCCTGACCAC
chr7	48141223	48141235	CCACCCTGACCAC
chr7	77284805	77284817	CCACCCTGACCAC
chr7	89345649	89345661	CCACCCTGACCAC
chr8	16970968	16970980	CCACCCTGACCAC
chr8	37217406	37217418	CCACCCTGACCAC
chr8	43022540	43022552	CCACCCTGACCAC
chr8	50218960	50218972	CCACCCTGACCAC
chr8	73278807	73278819	CCACCCTGACCAC
chr8	127435970	127435982	CCACCCTGACCAC
chr8	140725602	140725614	CCACCCTGACCAC
chr9	89930210	89930222	CCACCCTGACCAC
chr9	101817041	101817053	CCACCCTGACCAC
chr9	137165559	137165571	CCACCCTGACCAC
chr10	2063249	2063261	CCACCCTGACCAC
chr10	71391443	71391455	CCACCCTGACCAC
chr10	86185605	86185617	CCACCCTGACCAC
chr10	130785269	130785281	CCACCCTGACCAC
chr11	1090893	1090905	CCACCCTGACCAC
chr11	4163054	4163066	CCACCCTGACCAC
chr11	67398738	67398750	CCACCCTGACCAC
chr11	109865502	109865514	CCACCCTGACCAC
chr11	112096933	112096945	CCACCCTGACCAC
chr12	67323086	67323098	CCACCCTGACCAC
chr12	83587497	83587509	CCACCCTGACCAC
chr12	115809197	115809209	CCACCCTGACCAC
chr12	123474681	123474693	CCACCCTGACCAC
chr12	131048799	131048811	CCACCCTGACCAC
chr13	30046600	30046612	CCACCCTGACCAC
chr13	62496097	62496109	CCACCCTGACCAC
chr14	54721492	54721504	CCACCCTGACCAC
chr14	66289660	66289672	CCACCCTGACCAC
chr15	42399082	42399094	CCACCCTGACCAC
chr15	64237349	64237361	CCACCCTGACCAC
chr16	21371243	21371255	CCACCCTGACCAC
chr16	29350436	29350448	CCACCCTGACCAC
chr16	88079280	88079292	CCACCCTGACCAC
chr17	744876	744888	CCACCCTGACCAC
chr17	3781492	3781504	CCACCCTGACCAC
chr17	10741371	10741383	CCACCCTGACCAC
chr17	72951850	72951862	CCACCCTGACCAC
chr18	47429974	47429986	CCACCCTGACCAC
chr18	48254064	48254076	CCACCCTGACCAC
chr18	68038224	68038236	CCACCCTGACCAC
chr19	2058738	2058750	CCACCCTGACCAC
chr19	11315132	11315144	CCACCCTGACCAC
chr19	52248975	52248987	CCACCCTGACCAC
chr19	55760286	55760298	CCACCCTGACCAC
chr20	1866107	1866119	CCACCCTGACCAC
chr20	25278565	25278577	CCACCCTGACCAC
chr20	34724089	34724101	CCACCCTGACCAC
chr20	41416863	41416875	CCACCCTGACCAC
chr20	55851627	55851639	CCACCCTGACCAC
chr21	45623242	45623254	CCACCCTGACCAC
chr22	19124414	19124426	CCACCCTGACCAC
chr22	21343863	21343875	CCACCCTGACCAC
chr22	22315738	22315750	CCACCCTGACCAC
chr22	23615847	23615859	CCACCCTGACCAC
chr22	42539074	42539086	CCACCCTGACCAC
chr22	44500605	44500617	CCACCCTGACCAC
chr22	47100070	47100082	CCACCCTGACCAC
chrX	11096831	11096843	CCACCCTGACCAC
chrX	12393305	12393317	CCACCCTGACCAC
chrX	56095418	56095430	CCACCCTGACCAC
chrX	140343407	140343419	CCACCCTGACCAC
chrX	153859771	153859783	CCACCCTGACCAC
chr17_ctg5_hap1	1018970	1018982	CCACCCTGACCAC
