# Supplementary material for: Cancer Associated PRDM9: Implications for Linking Genomic Instability and Meiotic Recombination
Source: Int J Mol Sci. 2023 Nov 20;24(22):16522. doi: 10.3390/ijms242216522 (PMC10671843; doi:10.3390/ijms242216522)
Supplement: Supplementary file 1 [file ijms-24-16522-s001.zip › Supplemntary file 1/BRC100/CCACCCTGACCCC.bed]

chr1	9781029	9781041	CCACCCTGACCCC
chr1	9781138	9781150	CCACCCTGACCCC
chr1	10814018	10814030	CCACCCTGACCCC
chr1	17556205	17556217	CCACCCTGACCCC
chr1	23783733	23783745	CCACCCTGACCCC
chr1	46898600	46898612	CCACCCTGACCCC
chr1	48035688	48035700	CCACCCTGACCCC
chr1	64100597	64100609	CCACCCTGACCCC
chr1	84227714	84227726	CCACCCTGACCCC
chr1	98666031	98666043	CCACCCTGACCCC
chr1	114697938	114697950	CCACCCTGACCCC
chr1	156818893	156818905	CCACCCTGACCCC
chr1	182001774	182001786	CCACCCTGACCCC
chr1	187665214	187665226	CCACCCTGACCCC
chr1	205638772	205638784	CCACCCTGACCCC
chr2	11262031	11262043	CCACCCTGACCCC
chr2	20402790	20402802	CCACCCTGACCCC
chr2	61931861	61931873	CCACCCTGACCCC
chr2	88478950	88478962	CCACCCTGACCCC
chr2	106728518	106728530	CCACCCTGACCCC
chr2	124348381	124348393	CCACCCTGACCCC
chr2	135211679	135211691	CCACCCTGACCCC
chr2	196879282	196879294	CCACCCTGACCCC
chr2	202908914	202908926	CCACCCTGACCCC
chr2	234484354	234484366	CCACCCTGACCCC
chr2	237775633	237775645	CCACCCTGACCCC
chr3	14873579	14873591	CCACCCTGACCCC
chr3	31220298	31220310	CCACCCTGACCCC
chr3	49906493	49906505	CCACCCTGACCCC
chr3	115318880	115318892	CCACCCTGACCCC
chr3	136095218	136095230	CCACCCTGACCCC
chr3	139700754	139700766	CCACCCTGACCCC
chr3	162390450	162390462	CCACCCTGACCCC
chr3	183894953	183894965	CCACCCTGACCCC
chr4	5921333	5921345	CCACCCTGACCCC
chr4	70481412	70481424	CCACCCTGACCCC
chr4	71166243	71166255	CCACCCTGACCCC
chr4	72079351	72079363	CCACCCTGACCCC
chr4	148567114	148567126	CCACCCTGACCCC
chr4	171537972	171537984	CCACCCTGACCCC
chr5	11066577	11066589	CCACCCTGACCCC
chr5	73967944	73967956	CCACCCTGACCCC
chr5	77984409	77984421	CCACCCTGACCCC
chr5	158221207	158221219	CCACCCTGACCCC
chr5	158776385	158776397	CCACCCTGACCCC
chr5	170562586	170562598	CCACCCTGACCCC
chr5	175620671	175620683	CCACCCTGACCCC
chr6	2516575	2516587	CCACCCTGACCCC
chr6	17720993	17721005	CCACCCTGACCCC
chr6	27867981	27867993	CCACCCTGACCCC
chr6	34066583	34066595	CCACCCTGACCCC
chr6	47767448	47767460	CCACCCTGACCCC
chr6	72492890	72492902	CCACCCTGACCCC
chr6	106249768	106249780	CCACCCTGACCCC
chr6	110190137	110190149	CCACCCTGACCCC
chr6	167930758	167930770	CCACCCTGACCCC
chr7	4201380	4201392	CCACCCTGACCCC
chr7	28940638	28940650	CCACCCTGACCCC
chr7	31239559	31239571	CCACCCTGACCCC
chr7	31353628	31353640	CCACCCTGACCCC
chr7	75260886	75260898	CCACCCTGACCCC
chr7	101259432	101259444	CCACCCTGACCCC
chr7	141947148	141947160	CCACCCTGACCCC
chr7	156892289	156892301	CCACCCTGACCCC
chr8	21204331	21204343	CCACCCTGACCCC
chr8	27872648	27872660	CCACCCTGACCCC
chr8	33762773	33762785	CCACCCTGACCCC
chr8	101661650	101661662	CCACCCTGACCCC
chr8	142739771	142739783	CCACCCTGACCCC
chr8	145047035	145047047	CCACCCTGACCCC
chr8	145578984	145578996	CCACCCTGACCCC
chr9	8036134	8036146	CCACCCTGACCCC
chr9	25357018	25357030	CCACCCTGACCCC
chr9	87883115	87883127	CCACCCTGACCCC
chr9	90429487	90429499	CCACCCTGACCCC
chr9	107720305	107720317	CCACCCTGACCCC
chr9	122697034	122697046	CCACCCTGACCCC
chr9	130209885	130209897	CCACCCTGACCCC
chr9	131123526	131123538	CCACCCTGACCCC
chr9	132410998	132411010	CCACCCTGACCCC
chr9	138156940	138156952	CCACCCTGACCCC
chr10	3107249	3107261	CCACCCTGACCCC
chr10	21338587	21338599	CCACCCTGACCCC
chr10	43705249	43705261	CCACCCTGACCCC
chr10	45490208	45490220	CCACCCTGACCCC
chr10	71470759	71470771	CCACCCTGACCCC
chr10	71697272	71697284	CCACCCTGACCCC
chr10	73044626	73044638	CCACCCTGACCCC
chr10	120788709	120788721	CCACCCTGACCCC
chr10	126650888	126650900	CCACCCTGACCCC
chr10	134810011	134810023	CCACCCTGACCCC
chr10	134810032	134810044	CCACCCTGACCCC
chr10	134810067	134810079	CCACCCTGACCCC
chr10	134810109	134810121	CCACCCTGACCCC
chr11	1663965	1663977	CCACCCTGACCCC
chr11	12284995	12285007	CCACCCTGACCCC
chr11	15223112	15223124	CCACCCTGACCCC
chr11	45582317	45582329	CCACCCTGACCCC
chr11	61970132	61970144	CCACCCTGACCCC
chr11	67785969	67785981	CCACCCTGACCCC
chr11	68437277	68437289	CCACCCTGACCCC
chr12	188083	188095	CCACCCTGACCCC
chr12	5749518	5749530	CCACCCTGACCCC
chr12	6198971	6198983	CCACCCTGACCCC
chr12	6245978	6245990	CCACCCTGACCCC
chr12	52568836	52568848	CCACCCTGACCCC
chr12	57614667	57614679	CCACCCTGACCCC
chr12	67569163	67569175	CCACCCTGACCCC
chr12	92986978	92986990	CCACCCTGACCCC
chr12	108181298	108181310	CCACCCTGACCCC
chr12	115440285	115440297	CCACCCTGACCCC
chr12	119990948	119990960	CCACCCTGACCCC
chr12	130414811	130414823	CCACCCTGACCCC
chr12	132982802	132982814	CCACCCTGACCCC
chr13	24408166	24408178	CCACCCTGACCCC
chr13	26591150	26591162	CCACCCTGACCCC
chr13	27528019	27528031	CCACCCTGACCCC
chr13	37386399	37386411	CCACCCTGACCCC
chr13	43702266	43702278	CCACCCTGACCCC
chr13	54641213	54641225	CCACCCTGACCCC
chr13	61426295	61426307	CCACCCTGACCCC
chr13	110941779	110941791	CCACCCTGACCCC
chr14	21270796	21270808	CCACCCTGACCCC
chr14	63894641	63894653	CCACCCTGACCCC
chr14	64685845	64685857	CCACCCTGACCCC
chr14	65438278	65438290	CCACCCTGACCCC
chr14	101270624	101270636	CCACCCTGACCCC
chr14	104227135	104227147	CCACCCTGACCCC
chr15	32063868	32063880	CCACCCTGACCCC
chr15	51485654	51485666	CCACCCTGACCCC
chr15	67971462	67971474	CCACCCTGACCCC
chr15	79052176	79052188	CCACCCTGACCCC
chr15	85799228	85799240	CCACCCTGACCCC
chr15	88924835	88924847	CCACCCTGACCCC
chr16	1389611	1389623	CCACCCTGACCCC
chr16	1535725	1535737	CCACCCTGACCCC
chr16	3119397	3119409	CCACCCTGACCCC
chr16	3132039	3132051	CCACCCTGACCCC
chr16	8076927	8076939	CCACCCTGACCCC
chr16	33785088	33785100	CCACCCTGACCCC
chr16	72872022	72872034	CCACCCTGACCCC
chr17	4440164	4440176	CCACCCTGACCCC
chr17	7110209	7110221	CCACCCTGACCCC
chr17	14916567	14916579	CCACCCTGACCCC
chr17	16752197	16752209	CCACCCTGACCCC
chr17	16961052	16961064	CCACCCTGACCCC
chr17	18874308	18874320	CCACCCTGACCCC
chr17	18890931	18890943	CCACCCTGACCCC
chr17	20423871	20423883	CCACCCTGACCCC
chr17	26677733	26677745	CCACCCTGACCCC
chr17	28901747	28901759	CCACCCTGACCCC
chr17	33331266	33331278	CCACCCTGACCCC
chr17	48138973	48138985	CCACCCTGACCCC
chr17	49443849	49443861	CCACCCTGACCCC
chr17	72614951	72614963	CCACCCTGACCCC
chr17	76904952	76904964	CCACCCTGACCCC
chr18	20270530	20270542	CCACCCTGACCCC
chr18	77981942	77981954	CCACCCTGACCCC
chr19	1619028	1619040	CCACCCTGACCCC
chr19	2645954	2645966	CCACCCTGACCCC
chr19	2722838	2722850	CCACCCTGACCCC
chr19	4121816	4121828	CCACCCTGACCCC
chr19	13979913	13979925	CCACCCTGACCCC
chr19	15413044	15413056	CCACCCTGACCCC
chr19	19768276	19768288	CCACCCTGACCCC
chr19	35606659	35606671	CCACCCTGACCCC
chr19	41863550	41863562	CCACCCTGACCCC
chr19	55862292	55862304	CCACCCTGACCCC
chr20	10412642	10412654	CCACCCTGACCCC
chr20	34717467	34717479	CCACCCTGACCCC
chr20	44200270	44200282	CCACCCTGACCCC
chr21	44597072	44597084	CCACCCTGACCCC
chr21	46352042	46352054	CCACCCTGACCCC
chr22	20818196	20818208	CCACCCTGACCCC
chr22	29967096	29967108	CCACCCTGACCCC
chr22	38474086	38474098	CCACCCTGACCCC
chr22	43972881	43972893	CCACCCTGACCCC
chr22	45105885	45105897	CCACCCTGACCCC
chr22	46316350	46316362	CCACCCTGACCCC
chr22	46769658	46769670	CCACCCTGACCCC
chrX	15284737	15284749	CCACCCTGACCCC
chrX	34431662	34431674	CCACCCTGACCCC
chrX	39874323	39874335	CCACCCTGACCCC
chrX	50843810	50843822	CCACCCTGACCCC
chrX	70524746	70524758	CCACCCTGACCCC
chrX	71524691	71524703	CCACCCTGACCCC
chrX	106046958	106046970	CCACCCTGACCCC
chrX	113198493	113198505	CCACCCTGACCCC
chrX	152960611	152960623	CCACCCTGACCCC
chrX	152988835	152988847	CCACCCTGACCCC
chrY	13327668	13327680	CCACCCTGACCCC
