# Supplementary material for: Cancer Associated PRDM9: Implications for Linking Genomic Instability and Meiotic Recombination
Source: Int J Mol Sci. 2023 Nov 20;24(22):16522. doi: 10.3390/ijms242216522 (PMC10671843; doi:10.3390/ijms242216522)
Supplement: Supplementary file 1 [file ijms-24-16522-s001.zip › Supplemntary file 1/BRC100/CCACCCTGACCGC.bed]

chr7	66020	66032	CCACCCTGACCGC
chr7	38847739	38847751	CCACCCTGACCGC
chr7	75687332	75687344	CCACCCTGACCGC
chr7	101712489	101712501	CCACCCTGACCGC
chr7	107841723	107841735	CCACCCTGACCGC
chr7	151460497	151460509	CCACCCTGACCGC
chr9	114393915	114393927	CCACCCTGACCGC
chr11	117045856	117045868	CCACCCTGACCGC
chr11	118008761	118008773	CCACCCTGACCGC
chr14	103292713	103292725	CCACCCTGACCGC
chr15	70573732	70573744	CCACCCTGACCGC
chr16	1817781	1817793	CCACCCTGACCGC
chr16	70626240	70626252	CCACCCTGACCGC
chr17	7825839	7825851	CCACCCTGACCGC
chr18	59576025	59576037	CCACCCTGACCGC
chr19	2803962	2803974	CCACCCTGACCGC
chr20	42168843	42168855	CCACCCTGACCGC
chr22	42525379	42525391	CCACCCTGACCGC
chrX	41223118	41223130	CCACCCTGACCGC
