# Supplementary material for: Cancer Associated PRDM9: Implications for Linking Genomic Instability and Meiotic Recombination
Source: Int J Mol Sci. 2023 Nov 20;24(22):16522. doi: 10.3390/ijms242216522 (PMC10671843; doi:10.3390/ijms242216522)
Supplement: Supplementary file 1 [file ijms-24-16522-s001.zip › Supplemntary file 1/BRC100/CCACCCTGACCTC.bed]

chr1	2811269	2811281	CCACCCTGACCTC
chr1	2811296	2811308	CCACCCTGACCTC
chr1	10277780	10277792	CCACCCTGACCTC
chr1	16517015	16517027	CCACCCTGACCTC
chr1	25848511	25848523	CCACCCTGACCTC
chr1	44533467	44533479	CCACCCTGACCTC
chr1	44726574	44726586	CCACCCTGACCTC
chr1	54142421	54142433	CCACCCTGACCTC
chr1	68306436	68306448	CCACCCTGACCTC
chr1	94795332	94795344	CCACCCTGACCTC
chr1	101054390	101054402	CCACCCTGACCTC
chr1	109814331	109814343	CCACCCTGACCTC
chr1	116084165	116084177	CCACCCTGACCTC
chr1	151964315	151964327	CCACCCTGACCTC
chr1	153649748	153649760	CCACCCTGACCTC
chr1	157994576	157994588	CCACCCTGACCTC
chr1	161315038	161315050	CCACCCTGACCTC
chr1	180558258	180558270	CCACCCTGACCTC
chr1	207116042	207116054	CCACCCTGACCTC
chr1	240057978	240057990	CCACCCTGACCTC
chr2	9618884	9618896	CCACCCTGACCTC
chr2	15554213	15554225	CCACCCTGACCTC
chr2	19188356	19188368	CCACCCTGACCTC
chr2	19206858	19206870	CCACCCTGACCTC
chr2	25690418	25690430	CCACCCTGACCTC
chr2	60511426	60511438	CCACCCTGACCTC
chr2	76644335	76644347	CCACCCTGACCTC
chr2	85635062	85635074	CCACCCTGACCTC
chr2	99930182	99930194	CCACCCTGACCTC
chr2	137157523	137157535	CCACCCTGACCTC
chr2	203226720	203226732	CCACCCTGACCTC
chr2	219861999	219862011	CCACCCTGACCTC
chr2	227990337	227990349	CCACCCTGACCTC
chr2	235916874	235916886	CCACCCTGACCTC
chr2	241887805	241887817	CCACCCTGACCTC
chr3	8680691	8680703	CCACCCTGACCTC
chr3	15502957	15502969	CCACCCTGACCTC
chr3	30998831	30998843	CCACCCTGACCTC
chr3	31067194	31067206	CCACCCTGACCTC
chr3	45183713	45183725	CCACCCTGACCTC
chr3	122720227	122720239	CCACCCTGACCTC
chr3	123928389	123928401	CCACCCTGACCTC
chr3	170184413	170184425	CCACCCTGACCTC
chr3	195127306	195127318	CCACCCTGACCTC
chr4	25143422	25143434	CCACCCTGACCTC
chr4	64446496	64446508	CCACCCTGACCTC
chr4	88371774	88371786	CCACCCTGACCTC
chr5	22523890	22523902	CCACCCTGACCTC
chr5	139250600	139250612	CCACCCTGACCTC
chr5	140990111	140990123	CCACCCTGACCTC
chr5	149061962	149061974	CCACCCTGACCTC
chr5	167834433	167834445	CCACCCTGACCTC
chr5	176927101	176927113	CCACCCTGACCTC
chr6	4902188	4902200	CCACCCTGACCTC
chr6	7735374	7735386	CCACCCTGACCTC
chr6	30832616	30832628	CCACCCTGACCTC
chr6	43922251	43922263	CCACCCTGACCTC
chr6	93821019	93821031	CCACCCTGACCTC
chr6	151724721	151724733	CCACCCTGACCTC
chr6	151845243	151845255	CCACCCTGACCTC
chr6	168464881	168464893	CCACCCTGACCTC
chr7	4531861	4531873	CCACCCTGACCTC
chr7	65428778	65428790	CCACCCTGACCTC
chr7	66064572	66064584	CCACCCTGACCTC
chr7	97703397	97703409	CCACCCTGACCTC
chr7	108516333	108516345	CCACCCTGACCTC
chr7	119885643	119885655	CCACCCTGACCTC
chr7	127722247	127722259	CCACCCTGACCTC
chr8	3710606	3710618	CCACCCTGACCTC
chr8	8793166	8793178	CCACCCTGACCTC
chr8	23865292	23865304	CCACCCTGACCTC
chr8	26643724	26643736	CCACCCTGACCTC
chr8	38722049	38722061	CCACCCTGACCTC
chr8	72242683	72242695	CCACCCTGACCTC
chr8	129247662	129247674	CCACCCTGACCTC
chr8	130627301	130627313	CCACCCTGACCTC
chr8	132296232	132296244	CCACCCTGACCTC
chr8	135488986	135488998	CCACCCTGACCTC
chr9	13856041	13856053	CCACCCTGACCTC
chr9	14820755	14820767	CCACCCTGACCTC
chr9	25577091	25577103	CCACCCTGACCTC
chr9	101533845	101533857	CCACCCTGACCTC
chr9	126846466	126846478	CCACCCTGACCTC
chr10	11779806	11779818	CCACCCTGACCTC
chr10	29720411	29720423	CCACCCTGACCTC
chr10	52167276	52167288	CCACCCTGACCTC
chr10	62853019	62853031	CCACCCTGACCTC
chr10	67064741	67064753	CCACCCTGACCTC
chr10	90420546	90420558	CCACCCTGACCTC
chr10	96057887	96057899	CCACCCTGACCTC
chr10	100680294	100680306	CCACCCTGACCTC
chr10	103047662	103047674	CCACCCTGACCTC
chr10	129842956	129842968	CCACCCTGACCTC
chr10	129922667	129922679	CCACCCTGACCTC
chr10	132710518	132710530	CCACCCTGACCTC
chr11	1507592	1507604	CCACCCTGACCTC
chr11	1881135	1881147	CCACCCTGACCTC
chr11	27199305	27199317	CCACCCTGACCTC
chr11	44342269	44342281	CCACCCTGACCTC
chr11	55121673	55121685	CCACCCTGACCTC
chr11	63782192	63782204	CCACCCTGACCTC
chr11	67357507	67357519	CCACCCTGACCTC
chr11	113143780	113143792	CCACCCTGACCTC
chr11	114573515	114573527	CCACCCTGACCTC
chr11	116475841	116475853	CCACCCTGACCTC
chr11	117464007	117464019	CCACCCTGACCTC
chr11	124674902	124674914	CCACCCTGACCTC
chr12	1633242	1633254	CCACCCTGACCTC
chr12	3108870	3108882	CCACCCTGACCTC
chr12	24715748	24715760	CCACCCTGACCTC
chr12	67170988	67171000	CCACCCTGACCTC
chr12	69733181	69733193	CCACCCTGACCTC
chr12	79732298	79732310	CCACCCTGACCTC
chr12	94499992	94500004	CCACCCTGACCTC
chr12	104571724	104571736	CCACCCTGACCTC
chr12	109189643	109189655	CCACCCTGACCTC
chr12	114173293	114173305	CCACCCTGACCTC
chr12	114674869	114674881	CCACCCTGACCTC
chr12	122704787	122704799	CCACCCTGACCTC
chr12	123345439	123345451	CCACCCTGACCTC
chr12	124367416	124367428	CCACCCTGACCTC
chr12	129519261	129519273	CCACCCTGACCTC
chr12	131925604	131925616	CCACCCTGACCTC
chr12	131925691	131925703	CCACCCTGACCTC
chr12	133204130	133204142	CCACCCTGACCTC
chr14	22358921	22358933	CCACCCTGACCTC
chr14	50502177	50502189	CCACCCTGACCTC
chr14	68218764	68218776	CCACCCTGACCTC
chr14	89975443	89975455	CCACCCTGACCTC
chr15	26754837	26754849	CCACCCTGACCTC
chr15	51308978	51308990	CCACCCTGACCTC
chr15	65042709	65042721	CCACCCTGACCTC
chr15	70557272	70557284	CCACCCTGACCTC
chr15	74904926	74904938	CCACCCTGACCTC
chr15	79813025	79813037	CCACCCTGACCTC
chr16	52306668	52306680	CCACCCTGACCTC
chr16	69800437	69800449	CCACCCTGACCTC
chr17	35603732	35603744	CCACCCTGACCTC
chr17	37830967	37830979	CCACCCTGACCTC
chr17	38153977	38153989	CCACCCTGACCTC
chr17	45044003	45044015	CCACCCTGACCTC
chr17	62040896	62040908	CCACCCTGACCTC
chr17	73990958	73990970	CCACCCTGACCTC
chr18	79033	79045	CCACCCTGACCTC
chr18	79103	79115	CCACCCTGACCTC
chr18	43788679	43788691	CCACCCTGACCTC
chr18	58102303	58102315	CCACCCTGACCTC
chr19	4442988	4443000	CCACCCTGACCTC
chr19	4521720	4521732	CCACCCTGACCTC
chr19	5588060	5588072	CCACCCTGACCTC
chr19	22677386	22677398	CCACCCTGACCTC
chr19	33676080	33676092	CCACCCTGACCTC
chr19	46247160	46247172	CCACCCTGACCTC
chr19	49947247	49947259	CCACCCTGACCTC
chr19	50183210	50183222	CCACCCTGACCTC
chr19	55212506	55212518	CCACCCTGACCTC
chr20	4167886	4167898	CCACCCTGACCTC
chr20	38515175	38515187	CCACCCTGACCTC
chr20	55656658	55656670	CCACCCTGACCTC
chr20	61147805	61147817	CCACCCTGACCTC
chr20	61904424	61904436	CCACCCTGACCTC
chr20	62118209	62118221	CCACCCTGACCTC
chr20	62724550	62724562	CCACCCTGACCTC
chr21	16276826	16276838	CCACCCTGACCTC
chr21	37296124	37296136	CCACCCTGACCTC
chr22	21322695	21322707	CCACCCTGACCTC
chr22	22531408	22531420	CCACCCTGACCTC
chr22	23576434	23576446	CCACCCTGACCTC
chr22	25939779	25939791	CCACCCTGACCTC
chr22	27006964	27006976	CCACCCTGACCTC
chrX	760600	760612	CCACCCTGACCTC
chrX	37920742	37920754	CCACCCTGACCTC
chrX	64165363	64165375	CCACCCTGACCTC
chrX	140130109	140130121	CCACCCTGACCTC
chrY	710600	710612	CCACCCTGACCTC
chr6_cox_hap2	2344693	2344705	CCACCCTGACCTC
chr6_dbb_hap3	2126697	2126709	CCACCCTGACCTC
chr6_mann_hap4	2180704	2180716	CCACCCTGACCTC
chr6_mcf_hap5	2214582	2214594	CCACCCTGACCTC
chr6_qbl_hap6	2125611	2125623	CCACCCTGACCTC
chrUn_gl000220	93789	93801	CCACCCTGACCTC
