# Supplementary material for: Cancer Associated PRDM9: Implications for Linking Genomic Instability and Meiotic Recombination
Source: Int J Mol Sci. 2023 Nov 20;24(22):16522. doi: 10.3390/ijms242216522 (PMC10671843; doi:10.3390/ijms242216522)
Supplement: Supplementary file 1 [file ijms-24-16522-s001.zip › Supplemntary file 1/BRC100/CCACCCTGCCCAC.bed]

chr1	2879158	2879170	CCACCCTGCCCAC
chr1	15340833	15340845	CCACCCTGCCCAC
chr1	18622158	18622170	CCACCCTGCCCAC
chr1	19182919	19182931	CCACCCTGCCCAC
chr1	22548677	22548689	CCACCCTGCCCAC
chr1	22702759	22702771	CCACCCTGCCCAC
chr1	23053925	23053937	CCACCCTGCCCAC
chr1	26479618	26479630	CCACCCTGCCCAC
chr1	28589900	28589912	CCACCCTGCCCAC
chr1	31163364	31163376	CCACCCTGCCCAC
chr1	42468464	42468476	CCACCCTGCCCAC
chr1	51386843	51386855	CCACCCTGCCCAC
chr1	95744421	95744433	CCACCCTGCCCAC
chr1	153587556	153587568	CCACCCTGCCCAC
chr1	158265967	158265979	CCACCCTGCCCAC
chr1	160111405	160111417	CCACCCTGCCCAC
chr1	172052175	172052187	CCACCCTGCCCAC
chr1	203541719	203541731	CCACCCTGCCCAC
chr1	204112493	204112505	CCACCCTGCCCAC
chr1	212695491	212695503	CCACCCTGCCCAC
chr1	236085036	236085048	CCACCCTGCCCAC
chr2	8207787	8207799	CCACCCTGCCCAC
chr2	14183237	14183249	CCACCCTGCCCAC
chr2	21122548	21122560	CCACCCTGCCCAC
chr2	64922352	64922364	CCACCCTGCCCAC
chr2	68646578	68646590	CCACCCTGCCCAC
chr2	70072544	70072556	CCACCCTGCCCAC
chr2	72156753	72156765	CCACCCTGCCCAC
chr2	73299302	73299314	CCACCCTGCCCAC
chr2	95976572	95976584	CCACCCTGCCCAC
chr2	100737672	100737684	CCACCCTGCCCAC
chr2	100873211	100873223	CCACCCTGCCCAC
chr2	102853900	102853912	CCACCCTGCCCAC
chr2	102883150	102883162	CCACCCTGCCCAC
chr2	111044108	111044120	CCACCCTGCCCAC
chr2	118268145	118268157	CCACCCTGCCCAC
chr2	128184956	128184968	CCACCCTGCCCAC
chr2	135552809	135552821	CCACCCTGCCCAC
chr2	171105863	171105875	CCACCCTGCCCAC
chr2	179634276	179634288	CCACCCTGCCCAC
chr2	219981800	219981812	CCACCCTGCCCAC
chr2	231170488	231170500	CCACCCTGCCCAC
chr2	236241170	236241182	CCACCCTGCCCAC
chr2	242202446	242202458	CCACCCTGCCCAC
chr3	18264264	18264276	CCACCCTGCCCAC
chr3	42541814	42541826	CCACCCTGCCCAC
chr3	53200829	53200841	CCACCCTGCCCAC
chr3	57200962	57200974	CCACCCTGCCCAC
chr3	78558966	78558978	CCACCCTGCCCAC
chr3	108096982	108096994	CCACCCTGCCCAC
chr3	116697331	116697343	CCACCCTGCCCAC
chr3	128029677	128029689	CCACCCTGCCCAC
chr3	165061883	165061895	CCACCCTGCCCAC
chr4	964999	965011	CCACCCTGCCCAC
chr4	1565414	1565426	CCACCCTGCCCAC
chr4	2297292	2297304	CCACCCTGCCCAC
chr4	3741973	3741985	CCACCCTGCCCAC
chr4	6611435	6611447	CCACCCTGCCCAC
chr4	7380492	7380504	CCACCCTGCCCAC
chr4	8297114	8297126	CCACCCTGCCCAC
chr4	8312169	8312181	CCACCCTGCCCAC
chr4	33469143	33469155	CCACCCTGCCCAC
chr4	58103749	58103761	CCACCCTGCCCAC
chr4	61677469	61677481	CCACCCTGCCCAC
chr4	89620506	89620518	CCACCCTGCCCAC
chr4	93159695	93159707	CCACCCTGCCCAC
chr4	120988632	120988644	CCACCCTGCCCAC
chr4	155393898	155393910	CCACCCTGCCCAC
chr5	1460598	1460610	CCACCCTGCCCAC
chr5	6302509	6302521	CCACCCTGCCCAC
chr5	8710034	8710046	CCACCCTGCCCAC
chr5	10238611	10238623	CCACCCTGCCCAC
chr5	41637675	41637687	CCACCCTGCCCAC
chr5	80092672	80092684	CCACCCTGCCCAC
chr5	125592908	125592920	CCACCCTGCCCAC
chr5	134402716	134402728	CCACCCTGCCCAC
chr5	142073738	142073750	CCACCCTGCCCAC
chr5	149182631	149182643	CCACCCTGCCCAC
chr5	149446253	149446265	CCACCCTGCCCAC
chr5	158948352	158948364	CCACCCTGCCCAC
chr5	172218736	172218748	CCACCCTGCCCAC
chr5	178564707	178564719	CCACCCTGCCCAC
chr6	4660648	4660660	CCACCCTGCCCAC
chr6	11237337	11237349	CCACCCTGCCCAC
chr6	16494246	16494258	CCACCCTGCCCAC
chr6	33747858	33747870	CCACCCTGCCCAC
chr6	65709480	65709492	CCACCCTGCCCAC
chr6	160576668	160576680	CCACCCTGCCCAC
chr6	168045617	168045629	CCACCCTGCCCAC
chr7	1122727	1122739	CCACCCTGCCCAC
chr7	1553096	1553108	CCACCCTGCCCAC
chr7	7441292	7441304	CCACCCTGCCCAC
chr7	9197520	9197532	CCACCCTGCCCAC
chr7	19378859	19378871	CCACCCTGCCCAC
chr7	30790571	30790583	CCACCCTGCCCAC
chr7	45005935	45005947	CCACCCTGCCCAC
chr7	47447437	47447449	CCACCCTGCCCAC
chr7	62776390	62776402	CCACCCTGCCCAC
chr7	66324611	66324623	CCACCCTGCCCAC
chr7	85602313	85602325	CCACCCTGCCCAC
chr7	92604684	92604696	CCACCCTGCCCAC
chr7	100358234	100358246	CCACCCTGCCCAC
chr7	105934192	105934204	CCACCCTGCCCAC
chr7	139725786	139725798	CCACCCTGCCCAC
chr7	148715892	148715904	CCACCCTGCCCAC
chr7	157766992	157767004	CCACCCTGCCCAC
chr7	158289997	158290009	CCACCCTGCCCAC
chr8	6500214	6500226	CCACCCTGCCCAC
chr8	75949924	75949936	CCACCCTGCCCAC
chr8	79517999	79518011	CCACCCTGCCCAC
chr8	92265545	92265557	CCACCCTGCCCAC
chr8	105298381	105298393	CCACCCTGCCCAC
chr8	132722459	132722471	CCACCCTGCCCAC
chr8	142397844	142397856	CCACCCTGCCCAC
chr8	144960662	144960674	CCACCCTGCCCAC
chr9	16278813	16278825	CCACCCTGCCCAC
chr9	38565433	38565445	CCACCCTGCCCAC
chr9	85167132	85167144	CCACCCTGCCCAC
chr9	95478447	95478459	CCACCCTGCCCAC
chr9	99912205	99912217	CCACCCTGCCCAC
chr9	123303502	123303514	CCACCCTGCCCAC
chr9	133271474	133271486	CCACCCTGCCCAC
chr9	133271493	133271505	CCACCCTGCCCAC
chr9	133827911	133827923	CCACCCTGCCCAC
chr9	136827245	136827257	CCACCCTGCCCAC
chr9	138860452	138860464	CCACCCTGCCCAC
chr10	602579	602591	CCACCCTGCCCAC
chr10	2760597	2760609	CCACCCTGCCCAC
chr10	48486905	48486917	CCACCCTGCCCAC
chr10	49497068	49497080	CCACCCTGCCCAC
chr10	80133807	80133819	CCACCCTGCCCAC
chr10	88116888	88116900	CCACCCTGCCCAC
chr10	104162323	104162335	CCACCCTGCCCAC
chr10	105218573	105218585	CCACCCTGCCCAC
chr10	105476540	105476552	CCACCCTGCCCAC
chr10	133571277	133571289	CCACCCTGCCCAC
chr10	134438501	134438513	CCACCCTGCCCAC
chr11	1575234	1575246	CCACCCTGCCCAC
chr11	1847736	1847748	CCACCCTGCCCAC
chr11	45738588	45738600	CCACCCTGCCCAC
chr11	64081659	64081671	CCACCCTGCCCAC
chr11	64367083	64367095	CCACCCTGCCCAC
chr11	65308817	65308829	CCACCCTGCCCAC
chr11	67406866	67406878	CCACCCTGCCCAC
chr11	75496133	75496145	CCACCCTGCCCAC
chr11	76869307	76869319	CCACCCTGCCCAC
chr11	87776776	87776788	CCACCCTGCCCAC
chr11	117382788	117382800	CCACCCTGCCCAC
chr11	117741211	117741223	CCACCCTGCCCAC
chr11	124823310	124823322	CCACCCTGCCCAC
chr12	50041318	50041330	CCACCCTGCCCAC
chr12	52546288	52546300	CCACCCTGCCCAC
chr12	52763674	52763686	CCACCCTGCCCAC
chr12	53880997	53881009	CCACCCTGCCCAC
chr12	89396158	89396170	CCACCCTGCCCAC
chr12	91870322	91870334	CCACCCTGCCCAC
chr12	108997080	108997092	CCACCCTGCCCAC
chr12	123660193	123660205	CCACCCTGCCCAC
chr12	131890112	131890124	CCACCCTGCCCAC
chr12	133252852	133252864	CCACCCTGCCCAC
chr14	37357123	37357135	CCACCCTGCCCAC
chr14	75744512	75744524	CCACCCTGCCCAC
chr14	93566435	93566447	CCACCCTGCCCAC
chr14	95875038	95875050	CCACCCTGCCCAC
chr14	100046243	100046255	CCACCCTGCCCAC
chr14	105857851	105857863	CCACCCTGCCCAC
chr15	30640181	30640193	CCACCCTGCCCAC
chr15	40710534	40710546	CCACCCTGCCCAC
chr15	70772177	70772189	CCACCCTGCCCAC
chr15	76128373	76128385	CCACCCTGCCCAC
chr16	4833587	4833599	CCACCCTGCCCAC
chr16	13153752	13153764	CCACCCTGCCCAC
chr16	15193565	15193577	CCACCCTGCCCAC
chr16	17463317	17463329	CCACCCTGCCCAC
chr16	19184693	19184705	CCACCCTGCCCAC
chr16	21837747	21837759	CCACCCTGCCCAC
chr16	28925535	28925547	CCACCCTGCCCAC
chr16	32857036	32857048	CCACCCTGCCCAC
chr16	34456617	34456629	CCACCCTGCCCAC
chr16	34579129	34579141	CCACCCTGCCCAC
chr16	49035125	49035137	CCACCCTGCCCAC
chr16	49049263	49049275	CCACCCTGCCCAC
chr16	85132822	85132834	CCACCCTGCCCAC
chr16	85192414	85192426	CCACCCTGCCCAC
chr16	85246195	85246207	CCACCCTGCCCAC
chr16	89243498	89243510	CCACCCTGCCCAC
chr17	5130796	5130808	CCACCCTGCCCAC
chr17	18338257	18338269	CCACCCTGCCCAC
chr17	42677753	42677765	CCACCCTGCCCAC
chr17	45772453	45772465	CCACCCTGCCCAC
chr17	56355902	56355914	CCACCCTGCCCAC
chr17	56383258	56383270	CCACCCTGCCCAC
chr17	75494744	75494756	CCACCCTGCCCAC
chr17	76264907	76264919	CCACCCTGCCCAC
chr17	80016599	80016611	CCACCCTGCCCAC
chr17	80667079	80667091	CCACCCTGCCCAC
chr18	21580407	21580419	CCACCCTGCCCAC
chr18	22139963	22139975	CCACCCTGCCCAC
chr18	29946099	29946111	CCACCCTGCCCAC
chr18	34578026	34578038	CCACCCTGCCCAC
chr18	48293638	48293650	CCACCCTGCCCAC
chr18	58927454	58927466	CCACCCTGCCCAC
chr18	76340863	76340875	CCACCCTGCCCAC
chr19	328227	328239	CCACCCTGCCCAC
chr19	1493082	1493094	CCACCCTGCCCAC
chr19	11333644	11333656	CCACCCTGCCCAC
chr19	13026663	13026675	CCACCCTGCCCAC
chr19	18819666	18819678	CCACCCTGCCCAC
chr19	19757205	19757217	CCACCCTGCCCAC
chr19	30581127	30581139	CCACCCTGCCCAC
chr19	39333654	39333666	CCACCCTGCCCAC
chr19	43859199	43859211	CCACCCTGCCCAC
chr20	2349812	2349824	CCACCCTGCCCAC
chr20	2677434	2677446	CCACCCTGCCCAC
chr20	17840684	17840696	CCACCCTGCCCAC
chr20	60886875	60886887	CCACCCTGCCCAC
chr21	15381671	15381683	CCACCCTGCCCAC
chr21	32307850	32307862	CCACCCTGCCCAC
chr21	38208269	38208281	CCACCCTGCCCAC
chr21	40461026	40461038	CCACCCTGCCCAC
chr21	45650602	45650614	CCACCCTGCCCAC
chr22	18586432	18586444	CCACCCTGCCCAC
chr22	30938096	30938108	CCACCCTGCCCAC
chr22	43381888	43381900	CCACCCTGCCCAC
chr22	44723076	44723088	CCACCCTGCCCAC
chr22	45616868	45616880	CCACCCTGCCCAC
chr22	49286847	49286859	CCACCCTGCCCAC
chr22	49949309	49949321	CCACCCTGCCCAC
chr22	50130927	50130939	CCACCCTGCCCAC
chr22	50874557	50874569	CCACCCTGCCCAC
chrX	13778887	13778899	CCACCCTGCCCAC
chrX	18313351	18313363	CCACCCTGCCCAC
chrX	19445412	19445424	CCACCCTGCCCAC
chrX	48057215	48057227	CCACCCTGCCCAC
chrX	48166692	48166704	CCACCCTGCCCAC
chrX	48272670	48272682	CCACCCTGCCCAC
chrX	52737201	52737213	CCACCCTGCCCAC
chrX	68046582	68046594	CCACCCTGCCCAC
chrX	76524172	76524184	CCACCCTGCCCAC
chrX	102978373	102978385	CCACCCTGCCCAC
chrX	152216755	152216767	CCACCCTGCCCAC
chrX	152216764	152216776	CCACCCTGCCCAC
chrY	15945235	15945247	CCACCCTGCCCAC
chrY	21315226	21315238	CCACCCTGCCCAC
chrUn_gl000219	16301	16313	CCACCCTGCCCAC
