# Supplementary material for: Cancer Associated PRDM9: Implications for Linking Genomic Instability and Meiotic Recombination
Source: Int J Mol Sci. 2023 Nov 20;24(22):16522. doi: 10.3390/ijms242216522 (PMC10671843; doi:10.3390/ijms242216522)
Supplement: Supplementary file 1 [file ijms-24-16522-s001.zip › Supplemntary file 1/BRC100/CCACCCTGCCCCC.bed]

chr1	1182481	1182493	CCACCCTGCCCCC
chr1	2847907	2847919	CCACCCTGCCCCC
chr1	5719824	5719836	CCACCCTGCCCCC
chr1	6012725	6012737	CCACCCTGCCCCC
chr1	12882638	12882650	CCACCCTGCCCCC
chr1	12937206	12937218	CCACCCTGCCCCC
chr1	12996351	12996363	CCACCCTGCCCCC
chr1	13050567	13050579	CCACCCTGCCCCC
chr1	13106684	13106696	CCACCCTGCCCCC
chr1	13214527	13214539	CCACCCTGCCCCC
chr1	15425408	15425420	CCACCCTGCCCCC
chr1	17360548	17360560	CCACCCTGCCCCC
chr1	18509522	18509534	CCACCCTGCCCCC
chr1	18900594	18900606	CCACCCTGCCCCC
chr1	21892586	21892598	CCACCCTGCCCCC
chr1	22700978	22700990	CCACCCTGCCCCC
chr1	23085926	23085938	CCACCCTGCCCCC
chr1	26508773	26508785	CCACCCTGCCCCC
chr1	31224101	31224113	CCACCCTGCCCCC
chr1	31609818	31609830	CCACCCTGCCCCC
chr1	37401158	37401170	CCACCCTGCCCCC
chr1	46864661	46864673	CCACCCTGCCCCC
chr1	47085779	47085791	CCACCCTGCCCCC
chr1	56880221	56880233	CCACCCTGCCCCC
chr1	76055379	76055391	CCACCCTGCCCCC
chr1	99981708	99981720	CCACCCTGCCCCC
chr1	153313173	153313185	CCACCCTGCCCCC
chr1	153313188	153313200	CCACCCTGCCCCC
chr1	157125706	157125718	CCACCCTGCCCCC
chr1	160364681	160364693	CCACCCTGCCCCC
chr1	165903128	165903140	CCACCCTGCCCCC
chr1	167978105	167978117	CCACCCTGCCCCC
chr1	171463909	171463921	CCACCCTGCCCCC
chr1	174752575	174752587	CCACCCTGCCCCC
chr1	179852954	179852966	CCACCCTGCCCCC
chr1	200872990	200873002	CCACCCTGCCCCC
chr1	201257863	201257875	CCACCCTGCCCCC
chr1	202677889	202677901	CCACCCTGCCCCC
chr1	205450193	205450205	CCACCCTGCCCCC
chr1	208026525	208026537	CCACCCTGCCCCC
chr1	226781092	226781104	CCACCCTGCCCCC
chr1	228556320	228556332	CCACCCTGCCCCC
chr1	234045509	234045521	CCACCCTGCCCCC
chr2	859538	859550	CCACCCTGCCCCC
chr2	33347089	33347101	CCACCCTGCCCCC
chr2	45033215	45033227	CCACCCTGCCCCC
chr2	47153225	47153237	CCACCCTGCCCCC
chr2	52751792	52751804	CCACCCTGCCCCC
chr2	55287099	55287111	CCACCCTGCCCCC
chr2	66442070	66442082	CCACCCTGCCCCC
chr2	74657282	74657294	CCACCCTGCCCCC
chr2	84033114	84033126	CCACCCTGCCCCC
chr2	85752265	85752277	CCACCCTGCCCCC
chr2	90527042	90527054	CCACCCTGCCCCC
chr2	91749931	91749943	CCACCCTGCCCCC
chr2	106712410	106712422	CCACCCTGCCCCC
chr2	109015491	109015503	CCACCCTGCCCCC
chr2	109684300	109684312	CCACCCTGCCCCC
chr2	119911630	119911642	CCACCCTGCCCCC
chr2	120183512	120183524	CCACCCTGCCCCC
chr2	131678564	131678576	CCACCCTGCCCCC
chr2	135164101	135164113	CCACCCTGCCCCC
chr2	139337083	139337095	CCACCCTGCCCCC
chr2	152460699	152460711	CCACCCTGCCCCC
chr2	164478137	164478149	CCACCCTGCCCCC
chr2	172887074	172887086	CCACCCTGCCCCC
chr2	191868876	191868888	CCACCCTGCCCCC
chr2	192359749	192359761	CCACCCTGCCCCC
chr2	200199244	200199256	CCACCCTGCCCCC
chr2	210714370	210714382	CCACCCTGCCCCC
chr2	214285890	214285902	CCACCCTGCCCCC
chr2	218080866	218080878	CCACCCTGCCCCC
chr2	225703707	225703719	CCACCCTGCCCCC
chr2	232769859	232769871	CCACCCTGCCCCC
chr2	233386143	233386155	CCACCCTGCCCCC
chr2	235331808	235331820	CCACCCTGCCCCC
chr2	237674343	237674355	CCACCCTGCCCCC
chr2	239987357	239987369	CCACCCTGCCCCC
chr2	240735986	240735998	CCACCCTGCCCCC
chr3	11597257	11597269	CCACCCTGCCCCC
chr3	13851116	13851128	CCACCCTGCCCCC
chr3	14811622	14811634	CCACCCTGCCCCC
chr3	25130483	25130495	CCACCCTGCCCCC
chr3	34940077	34940089	CCACCCTGCCCCC
chr3	35085875	35085887	CCACCCTGCCCCC
chr3	42604787	42604799	CCACCCTGCCCCC
chr3	46735190	46735202	CCACCCTGCCCCC
chr3	50667460	50667472	CCACCCTGCCCCC
chr3	50702813	50702825	CCACCCTGCCCCC
chr3	52259708	52259720	CCACCCTGCCCCC
chr3	57158868	57158880	CCACCCTGCCCCC
chr3	62372808	62372820	CCACCCTGCCCCC
chr3	64221198	64221210	CCACCCTGCCCCC
chr3	65237800	65237812	CCACCCTGCCCCC
chr3	66700112	66700124	CCACCCTGCCCCC
chr3	73224238	73224250	CCACCCTGCCCCC
chr3	98332069	98332081	CCACCCTGCCCCC
chr3	111608745	111608757	CCACCCTGCCCCC
chr3	115502994	115503006	CCACCCTGCCCCC
chr3	123212320	123212332	CCACCCTGCCCCC
chr3	152530095	152530107	CCACCCTGCCCCC
chr3	165144488	165144500	CCACCCTGCCCCC
chr3	183947810	183947822	CCACCCTGCCCCC
chr3	184427134	184427146	CCACCCTGCCCCC
chr3	187930430	187930442	CCACCCTGCCCCC
chr3	187962890	187962902	CCACCCTGCCCCC
chr3	195943499	195943511	CCACCCTGCCCCC
chr3	196359190	196359202	CCACCCTGCCCCC
chr4	6174526	6174538	CCACCCTGCCCCC
chr4	6262283	6262295	CCACCCTGCCCCC
chr4	7161153	7161165	CCACCCTGCCCCC
chr4	8713062	8713074	CCACCCTGCCCCC
chr4	37038113	37038125	CCACCCTGCCCCC
chr4	43798847	43798859	CCACCCTGCCCCC
chr4	74834446	74834458	CCACCCTGCCCCC
chr4	110652079	110652091	CCACCCTGCCCCC
chr4	118691421	118691433	CCACCCTGCCCCC
chr4	137258653	137258665	CCACCCTGCCCCC
chr4	162288377	162288389	CCACCCTGCCCCC
chr4	163012323	163012335	CCACCCTGCCCCC
chr4	176923717	176923729	CCACCCTGCCCCC
chr4	190978434	190978446	CCACCCTGCCCCC
chr5	146375	146387	CCACCCTGCCCCC
chr5	439054	439066	CCACCCTGCCCCC
chr5	514561	514573	CCACCCTGCCCCC
chr5	14879117	14879129	CCACCCTGCCCCC
chr5	36778773	36778785	CCACCCTGCCCCC
chr5	40917373	40917385	CCACCCTGCCCCC
chr5	63361503	63361515	CCACCCTGCCCCC
chr5	74832441	74832453	CCACCCTGCCCCC
chr5	77412644	77412656	CCACCCTGCCCCC
chr5	94948948	94948960	CCACCCTGCCCCC
chr5	98365027	98365039	CCACCCTGCCCCC
chr5	107880162	107880174	CCACCCTGCCCCC
chr5	127367039	127367051	CCACCCTGCCCCC
chr5	127560545	127560557	CCACCCTGCCCCC
chr5	128014559	128014571	CCACCCTGCCCCC
chr5	131551264	131551276	CCACCCTGCCCCC
chr5	136714868	136714880	CCACCCTGCCCCC
chr5	139237584	139237596	CCACCCTGCCCCC
chr5	140637397	140637409	CCACCCTGCCCCC
chr5	158763104	158763116	CCACCCTGCCCCC
chr5	167752813	167752825	CCACCCTGCCCCC
chr5	167884438	167884450	CCACCCTGCCCCC
chr5	176658087	176658099	CCACCCTGCCCCC
chr5	178634484	178634496	CCACCCTGCCCCC
chr5	179778422	179778434	CCACCCTGCCCCC
chr6	2971667	2971679	CCACCCTGCCCCC
chr6	7025690	7025702	CCACCCTGCCCCC
chr6	33856124	33856136	CCACCCTGCCCCC
chr6	41472805	41472817	CCACCCTGCCCCC
chr6	77203077	77203089	CCACCCTGCCCCC
chr6	78538214	78538226	CCACCCTGCCCCC
chr6	87753730	87753742	CCACCCTGCCCCC
chr6	98215085	98215097	CCACCCTGCCCCC
chr6	106211569	106211581	CCACCCTGCCCCC
chr6	119068039	119068051	CCACCCTGCCCCC
chr6	129938392	129938404	CCACCCTGCCCCC
chr6	158968785	158968797	CCACCCTGCCCCC
chr7	3214456	3214468	CCACCCTGCCCCC
chr7	5509982	5509994	CCACCCTGCCCCC
chr7	32291227	32291239	CCACCCTGCCCCC
chr7	36306967	36306979	CCACCCTGCCCCC
chr7	65579752	65579764	CCACCCTGCCCCC
chr7	105577785	105577797	CCACCCTGCCCCC
chr7	114184362	114184374	CCACCCTGCCCCC
chr7	121043144	121043156	CCACCCTGCCCCC
chr7	127429197	127429209	CCACCCTGCCCCC
chr7	128480579	128480591	CCACCCTGCCCCC
chr7	129465176	129465188	CCACCCTGCCCCC
chr7	143085458	143085470	CCACCCTGCCCCC
chr7	157108617	157108629	CCACCCTGCCCCC
chr8	1626610	1626622	CCACCCTGCCCCC
chr8	1753466	1753478	CCACCCTGCCCCC
chr8	6786845	6786857	CCACCCTGCCCCC
chr8	19659606	19659618	CCACCCTGCCCCC
chr8	19742846	19742858	CCACCCTGCCCCC
chr8	22419242	22419254	CCACCCTGCCCCC
chr8	22479995	22480007	CCACCCTGCCCCC
chr8	29538819	29538831	CCACCCTGCCCCC
chr8	37976895	37976907	CCACCCTGCCCCC
chr8	41122666	41122678	CCACCCTGCCCCC
chr8	41645446	41645458	CCACCCTGCCCCC
chr8	42060018	42060030	CCACCCTGCCCCC
chr8	48329328	48329340	CCACCCTGCCCCC
chr8	48412345	48412357	CCACCCTGCCCCC
chr8	52882924	52882936	CCACCCTGCCCCC
chr8	71071274	71071286	CCACCCTGCCCCC
chr8	108214394	108214406	CCACCCTGCCCCC
chr8	118511363	118511375	CCACCCTGCCCCC
chr8	132817688	132817700	CCACCCTGCCCCC
chr8	144356206	144356218	CCACCCTGCCCCC
chr8	144852637	144852649	CCACCCTGCCCCC
chr8	145755166	145755178	CCACCCTGCCCCC
chr9	35608273	35608285	CCACCCTGCCCCC
chr9	36684751	36684763	CCACCCTGCCCCC
chr9	42805301	42805313	CCACCCTGCCCCC
chr9	42846736	42846748	CCACCCTGCCCCC
chr9	66957300	66957312	CCACCCTGCCCCC
chr9	67019742	67019754	CCACCCTGCCCCC
chr9	68413442	68413454	CCACCCTGCCCCC
chr9	74384562	74384574	CCACCCTGCCCCC
chr9	79412590	79412602	CCACCCTGCCCCC
chr9	96484387	96484399	CCACCCTGCCCCC
chr9	102018546	102018558	CCACCCTGCCCCC
chr9	106490462	106490474	CCACCCTGCCCCC
chr9	113807399	113807411	CCACCCTGCCCCC
chr9	116962283	116962295	CCACCCTGCCCCC
chr9	123678952	123678964	CCACCCTGCCCCC
chr9	126138709	126138721	CCACCCTGCCCCC
chr9	131997283	131997295	CCACCCTGCCCCC
chr9	133643876	133643888	CCACCCTGCCCCC
chr9	135730964	135730976	CCACCCTGCCCCC
chr9	138570645	138570657	CCACCCTGCCCCC
chr9	138600936	138600948	CCACCCTGCCCCC
chr9	139252695	139252707	CCACCCTGCCCCC
chr10	2013318	2013330	CCACCCTGCCCCC
chr10	3128034	3128046	CCACCCTGCCCCC
chr10	28973325	28973337	CCACCCTGCCCCC
chr10	37759540	37759552	CCACCCTGCCCCC
chr10	49742396	49742408	CCACCCTGCCCCC
chr10	62078486	62078498	CCACCCTGCCCCC
chr10	66545277	66545289	CCACCCTGCCCCC
chr10	71768031	71768043	CCACCCTGCCCCC
chr10	75615306	75615318	CCACCCTGCCCCC
chr10	85126480	85126492	CCACCCTGCCCCC
chr10	92819280	92819292	CCACCCTGCCCCC
chr10	101131971	101131983	CCACCCTGCCCCC
chr10	106274693	106274705	CCACCCTGCCCCC
chr10	114335747	114335759	CCACCCTGCCCCC
chr10	123229782	123229794	CCACCCTGCCCCC
chr10	129728496	129728508	CCACCCTGCCCCC
chr10	133002666	133002678	CCACCCTGCCCCC
chr10	135469984	135469996	CCACCCTGCCCCC
chr11	966668	966680	CCACCCTGCCCCC
chr11	1880966	1880978	CCACCCTGCCCCC
chr11	2336399	2336411	CCACCCTGCCCCC
chr11	3737607	3737619	CCACCCTGCCCCC
chr11	6191825	6191837	CCACCCTGCCCCC
chr11	6220023	6220035	CCACCCTGCCCCC
chr11	10625707	10625719	CCACCCTGCCCCC
chr11	14567856	14567868	CCACCCTGCCCCC
chr11	16691371	16691383	CCACCCTGCCCCC
chr11	16816406	16816418	CCACCCTGCCCCC
chr11	33798735	33798747	CCACCCTGCCCCC
chr11	44479524	44479536	CCACCCTGCCCCC
chr11	63877119	63877131	CCACCCTGCCCCC
chr11	64013363	64013375	CCACCCTGCCCCC
chr11	64555764	64555776	CCACCCTGCCCCC
chr11	64894477	64894489	CCACCCTGCCCCC
chr11	66491492	66491504	CCACCCTGCCCCC
chr11	66798591	66798603	CCACCCTGCCCCC
chr11	70549994	70550006	CCACCCTGCCCCC
chr11	72985877	72985889	CCACCCTGCCCCC
chr11	91676805	91676817	CCACCCTGCCCCC
chr11	97878511	97878523	CCACCCTGCCCCC
chr11	107890752	107890764	CCACCCTGCCCCC
chr11	114504331	114504343	CCACCCTGCCCCC
chr11	116610342	116610354	CCACCCTGCCCCC
chr11	117174769	117174781	CCACCCTGCCCCC
chr11	127270068	127270080	CCACCCTGCCCCC
chr11	128554147	128554159	CCACCCTGCCCCC
chr11	129414068	129414080	CCACCCTGCCCCC
chr12	4069332	4069344	CCACCCTGCCCCC
chr12	9973275	9973287	CCACCCTGCCCCC
chr12	10389830	10389842	CCACCCTGCCCCC
chr12	23135282	23135294	CCACCCTGCCCCC
chr12	25600106	25600118	CCACCCTGCCCCC
chr12	50210053	50210065	CCACCCTGCCCCC
chr12	57328471	57328483	CCACCCTGCCCCC
chr12	57572658	57572670	CCACCCTGCCCCC
chr12	57869518	57869530	CCACCCTGCCCCC
chr12	93372664	93372676	CCACCCTGCCCCC
chr12	105096481	105096493	CCACCCTGCCCCC
chr12	113524721	113524733	CCACCCTGCCCCC
chr12	120430763	120430775	CCACCCTGCCCCC
chr12	121435155	121435167	CCACCCTGCCCCC
chr12	130353336	130353348	CCACCCTGCCCCC
chr12	133100831	133100843	CCACCCTGCCCCC
chr13	29811565	29811577	CCACCCTGCCCCC
chr13	49116389	49116401	CCACCCTGCCCCC
chr13	50698909	50698921	CCACCCTGCCCCC
chr13	62496399	62496411	CCACCCTGCCCCC
chr13	66348151	66348163	CCACCCTGCCCCC
chr13	68482900	68482912	CCACCCTGCCCCC
chr13	80149846	80149858	CCACCCTGCCCCC
chr13	85294328	85294340	CCACCCTGCCCCC
chr13	98953384	98953396	CCACCCTGCCCCC
chr14	24868743	24868755	CCACCCTGCCCCC
chr14	26557749	26557761	CCACCCTGCCCCC
chr14	33798416	33798428	CCACCCTGCCCCC
chr14	77239400	77239412	CCACCCTGCCCCC
chr14	78704497	78704509	CCACCCTGCCCCC
chr14	90505746	90505758	CCACCCTGCCCCC
chr14	101973303	101973315	CCACCCTGCCCCC
chr14	103575641	103575653	CCACCCTGCCCCC
chr14	103575677	103575689	CCACCCTGCCCCC
chr14	103575713	103575725	CCACCCTGCCCCC
chr14	103575749	103575761	CCACCCTGCCCCC
chr14	103575785	103575797	CCACCCTGCCCCC
chr14	103575821	103575833	CCACCCTGCCCCC
chr14	103575894	103575906	CCACCCTGCCCCC
chr14	103575930	103575942	CCACCCTGCCCCC
chr14	103575966	103575978	CCACCCTGCCCCC
chr14	103576002	103576014	CCACCCTGCCCCC
chr14	105630599	105630611	CCACCCTGCCCCC
chr14	105660758	105660770	CCACCCTGCCCCC
chr15	20352554	20352566	CCACCCTGCCCCC
chr15	21144863	21144875	CCACCCTGCCCCC
chr15	21359170	21359182	CCACCCTGCCCCC
chr15	22156050	22156062	CCACCCTGCCCCC
chr15	24414445	24414457	CCACCCTGCCCCC
chr15	37891590	37891602	CCACCCTGCCCCC
chr15	47722879	47722891	CCACCCTGCCCCC
chr15	56523823	56523835	CCACCCTGCCCCC
chr15	61211280	61211292	CCACCCTGCCCCC
chr15	62781732	62781744	CCACCCTGCCCCC
chr15	64949057	64949069	CCACCCTGCCCCC
chr15	79069237	79069249	CCACCCTGCCCCC
chr15	88707909	88707921	CCACCCTGCCCCC
chr15	92937658	92937670	CCACCCTGCCCCC
chr15	99987471	99987483	CCACCCTGCCCCC
chr15	101004637	101004649	CCACCCTGCCCCC
chr16	129194	129206	CCACCCTGCCCCC
chr16	749768	749780	CCACCCTGCCCCC
chr16	1140701	1140713	CCACCCTGCCCCC
chr16	2039762	2039774	CCACCCTGCCCCC
chr16	11409888	11409900	CCACCCTGCCCCC
chr16	12069401	12069413	CCACCCTGCCCCC
chr16	19734417	19734429	CCACCCTGCCCCC
chr16	27510963	27510975	CCACCCTGCCCCC
chr16	30675763	30675775	CCACCCTGCCCCC
chr16	31146708	31146720	CCACCCTGCCCCC
chr16	34767730	34767742	CCACCCTGCCCCC
chr16	50715004	50715016	CCACCCTGCCCCC
chr16	56225741	56225753	CCACCCTGCCCCC
chr16	56375026	56375038	CCACCCTGCCCCC
chr16	56911627	56911639	CCACCCTGCCCCC
chr16	57642755	57642767	CCACCCTGCCCCC
chr16	67761594	67761606	CCACCCTGCCCCC
chr16	89131958	89131970	CCACCCTGCCCCC
chr17	19998981	19998993	CCACCCTGCCCCC
chr17	29778843	29778855	CCACCCTGCCCCC
chr17	31566687	31566699	CCACCCTGCCCCC
chr17	34832794	34832806	CCACCCTGCCCCC
chr17	35177593	35177605	CCACCCTGCCCCC
chr17	36761693	36761705	CCACCCTGCCCCC
chr17	37029118	37029130	CCACCCTGCCCCC
chr17	37168032	37168044	CCACCCTGCCCCC
chr17	37894770	37894782	CCACCCTGCCCCC
chr17	38577828	38577840	CCACCCTGCCCCC
chr17	39756326	39756338	CCACCCTGCCCCC
chr17	48262008	48262020	CCACCCTGCCCCC
chr17	48539728	48539740	CCACCCTGCCCCC
chr17	55742961	55742973	CCACCCTGCCCCC
chr17	56495017	56495029	CCACCCTGCCCCC
chr17	66632441	66632453	CCACCCTGCCCCC
chr17	71753373	71753385	CCACCCTGCCCCC
chr17	74498467	74498479	CCACCCTGCCCCC
chr17	75768989	75769001	CCACCCTGCCCCC
chr18	2179463	2179475	CCACCCTGCCCCC
chr18	23988297	23988309	CCACCCTGCCCCC
chr18	55572261	55572273	CCACCCTGCCCCC
chr18	56634764	56634776	CCACCCTGCCCCC
chr18	76699728	76699740	CCACCCTGCCCCC
chr18	77434183	77434195	CCACCCTGCCCCC
chr19	1011340	1011352	CCACCCTGCCCCC
chr19	1147265	1147277	CCACCCTGCCCCC
chr19	2090364	2090376	CCACCCTGCCCCC
chr19	4028867	4028879	CCACCCTGCCCCC
chr19	8002512	8002524	CCACCCTGCCCCC
chr19	10089212	10089224	CCACCCTGCCCCC
chr19	11692602	11692614	CCACCCTGCCCCC
chr19	13183090	13183102	CCACCCTGCCCCC
chr19	19750876	19750888	CCACCCTGCCCCC
chr19	31180908	31180920	CCACCCTGCCCCC
chr19	33459110	33459122	CCACCCTGCCCCC
chr19	38707091	38707103	CCACCCTGCCCCC
chr19	42778683	42778695	CCACCCTGCCCCC
chr19	53988525	53988537	CCACCCTGCCCCC
chr19	54789824	54789836	CCACCCTGCCCCC
chr20	14900626	14900638	CCACCCTGCCCCC
chr20	16361837	16361849	CCACCCTGCCCCC
chr20	23092510	23092522	CCACCCTGCCCCC
chr20	42741423	42741435	CCACCCTGCCCCC
chr20	44403625	44403637	CCACCCTGCCCCC
chr20	53790642	53790654	CCACCCTGCCCCC
chr20	58345788	58345800	CCACCCTGCCCCC
chr20	59826233	59826245	CCACCCTGCCCCC
chr20	60628803	60628815	CCACCCTGCCCCC
chr20	61615724	61615736	CCACCCTGCCCCC
chr21	16726434	16726446	CCACCCTGCCCCC
chr21	35449350	35449362	CCACCCTGCCCCC
chr21	39977385	39977397	CCACCCTGCCCCC
chr21	43712219	43712231	CCACCCTGCCCCC
chr21	46869448	46869460	CCACCCTGCCCCC
chr22	22651640	22651652	CCACCCTGCCCCC
chr22	31522576	31522588	CCACCCTGCCCCC
chr22	36011310	36011322	CCACCCTGCCCCC
chr22	36026444	36026456	CCACCCTGCCCCC
chr22	38635166	38635178	CCACCCTGCCCCC
chr22	42855510	42855522	CCACCCTGCCCCC
chr22	49858008	49858020	CCACCCTGCCCCC
chrX	811580	811592	CCACCCTGCCCCC
chrX	39026016	39026028	CCACCCTGCCCCC
chrX	39711804	39711816	CCACCCTGCCCCC
chrX	43962662	43962674	CCACCCTGCCCCC
chrX	47967837	47967849	CCACCCTGCCCCC
chrX	53278984	53278996	CCACCCTGCCCCC
chrX	62451139	62451151	CCACCCTGCCCCC
chrX	67006278	67006290	CCACCCTGCCCCC
chrX	70883642	70883654	CCACCCTGCCCCC
chrX	83773822	83773834	CCACCCTGCCCCC
chrX	85303457	85303469	CCACCCTGCCCCC
chrX	89227836	89227848	CCACCCTGCCCCC
chrX	97549219	97549231	CCACCCTGCCCCC
chrX	104464401	104464413	CCACCCTGCCCCC
chrX	121759960	121759972	CCACCCTGCCCCC
chrX	123237421	123237433	CCACCCTGCCCCC
chrX	129252485	129252497	CCACCCTGCCCCC
chrX	130411789	130411801	CCACCCTGCCCCC
chrX	144084699	144084711	CCACCCTGCCCCC
chrX	150898575	150898587	CCACCCTGCCCCC
chrX	152572369	152572381	CCACCCTGCCCCC
chrX	153846783	153846795	CCACCCTGCCCCC
chrY	761580	761592	CCACCCTGCCCCC
chrY	9747830	9747842	CCACCCTGCCCCC
chrY	20835452	20835464	CCACCCTGCCCCC
chrY	28554573	28554585	CCACCCTGCCCCC
chrUn_gl000217	52501	52513	CCACCCTGCCCCC
chrUn_gl000222	119685	119697	CCACCCTGCCCCC
chrUn_gl000228	62270	62282	CCACCCTGCCCCC
