# Supplementary material for: Cancer Associated PRDM9: Implications for Linking Genomic Instability and Meiotic Recombination
Source: Int J Mol Sci. 2023 Nov 20;24(22):16522. doi: 10.3390/ijms242216522 (PMC10671843; doi:10.3390/ijms242216522)
Supplement: Supplementary file 1 [file ijms-24-16522-s001.zip › Supplemntary file 1/BRC100/CCACCCTGCCCGC.bed]

chr1	16263730	16263742	CCACCCTGCCCGC
chr1	40694568	40694580	CCACCCTGCCCGC
chr2	14961553	14961565	CCACCCTGCCCGC
chr2	104600722	104600734	CCACCCTGCCCGC
chr2	232434406	232434418	CCACCCTGCCCGC
chr4	83695915	83695927	CCACCCTGCCCGC
chr4	89205210	89205222	CCACCCTGCCCGC
chr4	183746430	183746442	CCACCCTGCCCGC
chr4	190959749	190959761	CCACCCTGCCCGC
chr5	150599656	150599668	CCACCCTGCCCGC
chr6	43782054	43782066	CCACCCTGCCCGC
chr6	48951641	48951653	CCACCCTGCCCGC
chr6	74363966	74363978	CCACCCTGCCCGC
chr6	135234859	135234871	CCACCCTGCCCGC
chr6	158318053	158318065	CCACCCTGCCCGC
chr7	44858717	44858729	CCACCCTGCCCGC
chr7	150037913	150037925	CCACCCTGCCCGC
chr8	7375814	7375826	CCACCCTGCCCGC
chr8	123625181	123625193	CCACCCTGCCCGC
chr9	92816385	92816397	CCACCCTGCCCGC
chr9	96062116	96062128	CCACCCTGCCCGC
chr10	8096411	8096423	CCACCCTGCCCGC
chr10	22144722	22144734	CCACCCTGCCCGC
chr10	115467798	115467810	CCACCCTGCCCGC
chr10	135085862	135085874	CCACCCTGCCCGC
chr10	135085894	135085906	CCACCCTGCCCGC
chr10	135451589	135451601	CCACCCTGCCCGC
chr11	2438938	2438950	CCACCCTGCCCGC
chr11	130067882	130067894	CCACCCTGCCCGC
chr12	27287594	27287606	CCACCCTGCCCGC
chr12	99472522	99472534	CCACCCTGCCCGC
chr12	130583041	130583053	CCACCCTGCCCGC
chr13	58785428	58785440	CCACCCTGCCCGC
chr13	73640406	73640418	CCACCCTGCCCGC
chr14	103724676	103724688	CCACCCTGCCCGC
chr16	18946447	18946459	CCACCCTGCCCGC
chr16	34490237	34490249	CCACCCTGCCCGC
chr16	62004993	62005005	CCACCCTGCCCGC
chr16	67917546	67917558	CCACCCTGCCCGC
chr16	85348702	85348714	CCACCCTGCCCGC
chr16	89117226	89117238	CCACCCTGCCCGC
chr17	1546496	1546508	CCACCCTGCCCGC
chr17	78999831	78999843	CCACCCTGCCCGC
chr19	957087	957099	CCACCCTGCCCGC
chr19	3604550	3604562	CCACCCTGCCCGC
chr19	10305339	10305351	CCACCCTGCCCGC
chr19	10558330	10558342	CCACCCTGCCCGC
chr19	36450364	36450376	CCACCCTGCCCGC
chr19	51050963	51050975	CCACCCTGCCCGC
chr19	56133796	56133808	CCACCCTGCCCGC
chr21	44794431	44794443	CCACCCTGCCCGC
chr21	45882779	45882791	CCACCCTGCCCGC
chr22	50943203	50943215	CCACCCTGCCCGC
chrX	70753997	70754009	CCACCCTGCCCGC
chrX	71950753	71950765	CCACCCTGCCCGC
chrX	153523640	153523652	CCACCCTGCCCGC
chrUn_gl000222	95296	95308	CCACCCTGCCCGC
chrUn_gl000228	43734	43746	CCACCCTGCCCGC
