# Supplementary material for: Cancer Associated PRDM9: Implications for Linking Genomic Instability and Meiotic Recombination
Source: Int J Mol Sci. 2023 Nov 20;24(22):16522. doi: 10.3390/ijms242216522 (PMC10671843; doi:10.3390/ijms242216522)
Supplement: Supplementary file 1 [file ijms-24-16522-s001.zip › Supplemntary file 1/BRC100/CCACCCTGCCCTC.bed]

chr1	6499458	6499470	CCACCCTGCCCTC
chr1	6525345	6525357	CCACCCTGCCCTC
chr1	17028552	17028564	CCACCCTGCCCTC
chr1	17114151	17114163	CCACCCTGCCCTC
chr1	29825970	29825982	CCACCCTGCCCTC
chr1	33723363	33723375	CCACCCTGCCCTC
chr1	48247492	48247504	CCACCCTGCCCTC
chr1	53905066	53905078	CCACCCTGCCCTC
chr1	53991295	53991307	CCACCCTGCCCTC
chr1	54218195	54218207	CCACCCTGCCCTC
chr1	54717449	54717461	CCACCCTGCCCTC
chr1	55246407	55246419	CCACCCTGCCCTC
chr1	87597720	87597732	CCACCCTGCCCTC
chr1	113300727	113300739	CCACCCTGCCCTC
chr1	116089931	116089943	CCACCCTGCCCTC
chr1	117693407	117693419	CCACCCTGCCCTC
chr1	153537949	153537961	CCACCCTGCCCTC
chr1	154325731	154325743	CCACCCTGCCCTC
chr1	156229004	156229016	CCACCCTGCCCTC
chr1	156594854	156594866	CCACCCTGCCCTC
chr1	175116007	175116019	CCACCCTGCCCTC
chr1	176995608	176995620	CCACCCTGCCCTC
chr1	191207369	191207381	CCACCCTGCCCTC
chr1	214195197	214195209	CCACCCTGCCCTC
chr1	223669198	223669210	CCACCCTGCCCTC
chr1	228571318	228571330	CCACCCTGCCCTC
chr2	488653	488665	CCACCCTGCCCTC
chr2	6184717	6184729	CCACCCTGCCCTC
chr2	9046554	9046566	CCACCCTGCCCTC
chr2	26968125	26968137	CCACCCTGCCCTC
chr2	42423999	42424011	CCACCCTGCCCTC
chr2	66489269	66489281	CCACCCTGCCCTC
chr2	71212399	71212411	CCACCCTGCCCTC
chr2	73504156	73504168	CCACCCTGCCCTC
chr2	73735308	73735320	CCACCCTGCCCTC
chr2	92171574	92171586	CCACCCTGCCCTC
chr2	99196196	99196208	CCACCCTGCCCTC
chr2	101558837	101558849	CCACCCTGCCCTC
chr2	151928788	151928800	CCACCCTGCCCTC
chr2	216868782	216868794	CCACCCTGCCCTC
chr2	220828954	220828966	CCACCCTGCCCTC
chr2	238472618	238472630	CCACCCTGCCCTC
chr2	240311271	240311283	CCACCCTGCCCTC
chr2	242912945	242912957	CCACCCTGCCCTC
chr3	9356332	9356344	CCACCCTGCCCTC
chr3	9356351	9356363	CCACCCTGCCCTC
chr3	16478923	16478935	CCACCCTGCCCTC
chr3	41771229	41771241	CCACCCTGCCCTC
chr3	45135276	45135288	CCACCCTGCCCTC
chr3	48438693	48438705	CCACCCTGCCCTC
chr3	52096409	52096421	CCACCCTGCCCTC
chr3	126076869	126076881	CCACCCTGCCCTC
chr3	127071055	127071067	CCACCCTGCCCTC
chr3	127465288	127465300	CCACCCTGCCCTC
chr3	134577827	134577839	CCACCCTGCCCTC
chr3	138954140	138954152	CCACCCTGCCCTC
chr3	149250921	149250933	CCACCCTGCCCTC
chr3	176592870	176592882	CCACCCTGCCCTC
chr3	188741914	188741926	CCACCCTGCCCTC
chr4	1742032	1742044	CCACCCTGCCCTC
chr4	5751498	5751510	CCACCCTGCCCTC
chr4	7658032	7658044	CCACCCTGCCCTC
chr4	73676477	73676489	CCACCCTGCCCTC
chr5	6218181	6218193	CCACCCTGCCCTC
chr5	10711742	10711754	CCACCCTGCCCTC
chr5	59820495	59820507	CCACCCTGCCCTC
chr5	60974996	60975008	CCACCCTGCCCTC
chr5	72655538	72655550	CCACCCTGCCCTC
chr5	79458923	79458935	CCACCCTGCCCTC
chr5	94736767	94736779	CCACCCTGCCCTC
chr5	133222692	133222704	CCACCCTGCCCTC
chr5	153598851	153598863	CCACCCTGCCCTC
chr5	169650990	169651002	CCACCCTGCCCTC
chr5	179840480	179840492	CCACCCTGCCCTC
chr6	14515734	14515746	CCACCCTGCCCTC
chr6	25173322	25173334	CCACCCTGCCCTC
chr6	49797947	49797959	CCACCCTGCCCTC
chr6	113845121	113845133	CCACCCTGCCCTC
chr6	128349539	128349551	CCACCCTGCCCTC
chr6	150325914	150325926	CCACCCTGCCCTC
chr6	155560532	155560544	CCACCCTGCCCTC
chr6	158013006	158013018	CCACCCTGCCCTC
chr6	170372827	170372839	CCACCCTGCCCTC
chr7	3244535	3244547	CCACCCTGCCCTC
chr7	4108167	4108179	CCACCCTGCCCTC
chr7	6013430	6013442	CCACCCTGCCCTC
chr7	34579455	34579467	CCACCCTGCCCTC
chr7	45908336	45908348	CCACCCTGCCCTC
chr7	64141643	64141655	CCACCCTGCCCTC
chr7	64692029	64692041	CCACCCTGCCCTC
chr7	66158558	66158570	CCACCCTGCCCTC
chr7	67236653	67236665	CCACCCTGCCCTC
chr7	73691150	73691162	CCACCCTGCCCTC
chr7	81364143	81364155	CCACCCTGCCCTC
chr7	100082235	100082247	CCACCCTGCCCTC
chr7	139252617	139252629	CCACCCTGCCCTC
chr8	1957212	1957224	CCACCCTGCCCTC
chr8	22035512	22035524	CCACCCTGCCCTC
chr8	25106045	25106057	CCACCCTGCCCTC
chr8	41639026	41639038	CCACCCTGCCCTC
chr8	58811697	58811709	CCACCCTGCCCTC
chr8	75213389	75213401	CCACCCTGCCCTC
chr8	91864806	91864818	CCACCCTGCCCTC
chr8	105722349	105722361	CCACCCTGCCCTC
chr8	136796267	136796279	CCACCCTGCCCTC
chr8	142422809	142422821	CCACCCTGCCCTC
chr8	143717303	143717315	CCACCCTGCCCTC
chr8	143855466	143855478	CCACCCTGCCCTC
chr8	145544613	145544625	CCACCCTGCCCTC
chr9	16388908	16388920	CCACCCTGCCCTC
chr9	20028578	20028590	CCACCCTGCCCTC
chr9	88661848	88661860	CCACCCTGCCCTC
chr9	92013126	92013138	CCACCCTGCCCTC
chr9	98839707	98839719	CCACCCTGCCCTC
chr9	101329627	101329639	CCACCCTGCCCTC
chr9	105904445	105904457	CCACCCTGCCCTC
chr9	115653226	115653238	CCACCCTGCCCTC
chr9	117033234	117033246	CCACCCTGCCCTC
chr9	129463197	129463209	CCACCCTGCCCTC
chr9	137106768	137106780	CCACCCTGCCCTC
chr10	550967	550979	CCACCCTGCCCTC
chr10	1492261	1492273	CCACCCTGCCCTC
chr10	16373177	16373189	CCACCCTGCCCTC
chr10	33358965	33358977	CCACCCTGCCCTC
chr10	71606311	71606323	CCACCCTGCCCTC
chr10	72645989	72646001	CCACCCTGCCCTC
chr10	82024598	82024610	CCACCCTGCCCTC
chr10	94452393	94452405	CCACCCTGCCCTC
chr10	108610582	108610594	CCACCCTGCCCTC
chr10	114900103	114900115	CCACCCTGCCCTC
chr10	125161895	125161907	CCACCCTGCCCTC
chr10	126880677	126880689	CCACCCTGCCCTC
chr10	129267375	129267387	CCACCCTGCCCTC
chr10	130487842	130487854	CCACCCTGCCCTC
chr10	135033517	135033529	CCACCCTGCCCTC
chr11	1121446	1121458	CCACCCTGCCCTC
chr11	1154268	1154280	CCACCCTGCCCTC
chr11	2866444	2866456	CCACCCTGCCCTC
chr11	3237287	3237299	CCACCCTGCCCTC
chr11	3850340	3850352	CCACCCTGCCCTC
chr11	11644076	11644088	CCACCCTGCCCTC
chr11	44340768	44340780	CCACCCTGCCCTC
chr11	45932863	45932875	CCACCCTGCCCTC
chr11	47420400	47420412	CCACCCTGCCCTC
chr11	64117175	64117187	CCACCCTGCCCTC
chr11	67047550	67047562	CCACCCTGCCCTC
chr11	105606960	105606972	CCACCCTGCCCTC
chr11	125559863	125559875	CCACCCTGCCCTC
chr11	129322863	129322875	CCACCCTGCCCTC
chr11	130895807	130895819	CCACCCTGCCCTC
chr11	134264490	134264502	CCACCCTGCCCTC
chr11	134786086	134786098	CCACCCTGCCCTC
chr12	667938	667950	CCACCCTGCCCTC
chr12	3862825	3862837	CCACCCTGCCCTC
chr12	6173265	6173277	CCACCCTGCCCTC
chr12	15061027	15061039	CCACCCTGCCCTC
chr12	23128172	23128184	CCACCCTGCCCTC
chr12	38954196	38954208	CCACCCTGCCCTC
chr12	48987287	48987299	CCACCCTGCCCTC
chr12	50200873	50200885	CCACCCTGCCCTC
chr12	51101875	51101887	CCACCCTGCCCTC
chr12	54540057	54540069	CCACCCTGCCCTC
chr12	92035171	92035183	CCACCCTGCCCTC
chr12	108044772	108044784	CCACCCTGCCCTC
chr12	113184234	113184246	CCACCCTGCCCTC
chr12	119983045	119983057	CCACCCTGCCCTC
chr12	120835560	120835572	CCACCCTGCCCTC
chr12	124532719	124532731	CCACCCTGCCCTC
chr13	41139529	41139541	CCACCCTGCCCTC
chr13	101655339	101655351	CCACCCTGCCCTC
chr13	112999525	112999537	CCACCCTGCCCTC
chr14	24113035	24113047	CCACCCTGCCCTC
chr14	68044082	68044094	CCACCCTGCCCTC
chr14	73349466	73349478	CCACCCTGCCCTC
chr14	82136284	82136296	CCACCCTGCCCTC
chr14	93440360	93440372	CCACCCTGCCCTC
chr14	101550293	101550305	CCACCCTGCCCTC
chr15	20646653	20646665	CCACCCTGCCCTC
chr15	23314057	23314069	CCACCCTGCCCTC
chr15	28461700	28461712	CCACCCTGCCCTC
chr15	38880694	38880706	CCACCCTGCCCTC
chr15	39043866	39043878	CCACCCTGCCCTC
chr15	41108009	41108021	CCACCCTGCCCTC
chr15	51994604	51994616	CCACCCTGCCCTC
chr15	58784371	58784383	CCACCCTGCCCTC
chr15	74613050	74613062	CCACCCTGCCCTC
chr15	78171562	78171574	CCACCCTGCCCTC
chr15	81246420	81246432	CCACCCTGCCCTC
chr15	88694054	88694066	CCACCCTGCCCTC
chr16	603297	603309	CCACCCTGCCCTC
chr16	1494343	1494355	CCACCCTGCCCTC
chr16	2743602	2743614	CCACCCTGCCCTC
chr16	11170670	11170682	CCACCCTGCCCTC
chr16	14159641	14159653	CCACCCTGCCCTC
chr16	32707176	32707188	CCACCCTGCCCTC
chr16	33515428	33515440	CCACCCTGCCCTC
chr16	48776405	48776417	CCACCCTGCCCTC
chr16	55514599	55514611	CCACCCTGCCCTC
chr16	57317305	57317317	CCACCCTGCCCTC
chr16	68483318	68483330	CCACCCTGCCCTC
chr16	81421781	81421793	CCACCCTGCCCTC
chr16	88571357	88571369	CCACCCTGCCCTC
chr17	7286778	7286790	CCACCCTGCCCTC
chr17	10558466	10558478	CCACCCTGCCCTC
chr17	10702371	10702383	CCACCCTGCCCTC
chr17	37861116	37861128	CCACCCTGCCCTC
chr17	73586377	73586389	CCACCCTGCCCTC
chr17	79178084	79178096	CCACCCTGCCCTC
chr17	80872211	80872223	CCACCCTGCCCTC
chr18	3861644	3861656	CCACCCTGCCCTC
chr18	33085462	33085474	CCACCCTGCCCTC
chr19	1819204	1819216	CCACCCTGCCCTC
chr19	6766693	6766705	CCACCCTGCCCTC
chr19	7480276	7480288	CCACCCTGCCCTC
chr19	16259707	16259719	CCACCCTGCCCTC
chr19	16798874	16798886	CCACCCTGCCCTC
chr19	18374646	18374658	CCACCCTGCCCTC
chr19	34816675	34816687	CCACCCTGCCCTC
chr19	38717963	38717975	CCACCCTGCCCTC
chr19	39618007	39618019	CCACCCTGCCCTC
chr19	42436360	42436372	CCACCCTGCCCTC
chr19	44441900	44441912	CCACCCTGCCCTC
chr19	46406264	46406276	CCACCCTGCCCTC
chr19	49573258	49573270	CCACCCTGCCCTC
chr19	50247773	50247785	CCACCCTGCCCTC
chr19	50912585	50912597	CCACCCTGCCCTC
chr20	18617767	18617779	CCACCCTGCCCTC
chr20	24782396	24782408	CCACCCTGCCCTC
chr20	35971545	35971557	CCACCCTGCCCTC
chr20	48850029	48850041	CCACCCTGCCCTC
chr20	49453161	49453173	CCACCCTGCCCTC
chr20	62571459	62571471	CCACCCTGCCCTC
chr21	42580664	42580676	CCACCCTGCCCTC
chr21	46063947	46063959	CCACCCTGCCCTC
chr22	20935560	20935572	CCACCCTGCCCTC
chr22	23723898	23723910	CCACCCTGCCCTC
chr22	36630486	36630498	CCACCCTGCCCTC
chr22	46345217	46345229	CCACCCTGCCCTC
chr22	48021671	48021683	CCACCCTGCCCTC
chr22	49114748	49114760	CCACCCTGCCCTC
chr22	51009765	51009777	CCACCCTGCCCTC
chrX	31401757	31401769	CCACCCTGCCCTC
chrX	47967702	47967714	CCACCCTGCCCTC
chrX	49147391	49147403	CCACCCTGCCCTC
chrX	63253829	63253841	CCACCCTGCCCTC
chrX	70318432	70318444	CCACCCTGCCCTC
chrX	70391420	70391432	CCACCCTGCCCTC
chrX	87921416	87921428	CCACCCTGCCCTC
chrX	121455143	121455155	CCACCCTGCCCTC
chrX	154856904	154856916	CCACCCTGCCCTC
