# Supplementary material for: Cancer Associated PRDM9: Implications for Linking Genomic Instability and Meiotic Recombination
Source: Int J Mol Sci. 2023 Nov 20;24(22):16522. doi: 10.3390/ijms242216522 (PMC10671843; doi:10.3390/ijms242216522)
Supplement: Supplementary file 1 [file ijms-24-16522-s001.zip › Supplemntary file 1/BRC100/CCACCCTGGCCAC.bed]

chr1	5465106	5465118	CCACCCTGGCCAC
chr1	5882753	5882765	CCACCCTGGCCAC
chr1	21758922	21758934	CCACCCTGGCCAC
chr1	31692808	31692820	CCACCCTGGCCAC
chr1	53862055	53862067	CCACCCTGGCCAC
chr1	112899071	112899083	CCACCCTGGCCAC
chr1	207996535	207996547	CCACCCTGGCCAC
chr1	246639162	246639174	CCACCCTGGCCAC
chr2	20848300	20848312	CCACCCTGGCCAC
chr2	43284471	43284483	CCACCCTGGCCAC
chr2	73935406	73935418	CCACCCTGGCCAC
chr2	97630234	97630246	CCACCCTGGCCAC
chr2	121889555	121889567	CCACCCTGGCCAC
chr2	129063984	129063996	CCACCCTGGCCAC
chr2	131148452	131148464	CCACCCTGGCCAC
chr2	131485922	131485934	CCACCCTGGCCAC
chr2	195742339	195742351	CCACCCTGGCCAC
chr2	217060023	217060035	CCACCCTGGCCAC
chr2	218844967	218844979	CCACCCTGGCCAC
chr2	220412576	220412588	CCACCCTGGCCAC
chr2	236116750	236116762	CCACCCTGGCCAC
chr2	240432617	240432629	CCACCCTGGCCAC
chr2	241082539	241082551	CCACCCTGGCCAC
chr3	13693679	13693691	CCACCCTGGCCAC
chr3	42370616	42370628	CCACCCTGGCCAC
chr3	75528854	75528866	CCACCCTGGCCAC
chr3	129875509	129875521	CCACCCTGGCCAC
chr3	150331725	150331737	CCACCCTGGCCAC
chr3	160668358	160668370	CCACCCTGGCCAC
chr3	183301818	183301830	CCACCCTGGCCAC
chr3	194314786	194314798	CCACCCTGGCCAC
chr4	843351	843363	CCACCCTGGCCAC
chr4	1358577	1358589	CCACCCTGGCCAC
chr4	1827672	1827684	CCACCCTGGCCAC
chr4	3441491	3441503	CCACCCTGGCCAC
chr4	4011485	4011497	CCACCCTGGCCAC
chr4	21691410	21691422	CCACCCTGGCCAC
chr4	78862222	78862234	CCACCCTGGCCAC
chr4	158870647	158870659	CCACCCTGGCCAC
chr4	166904021	166904033	CCACCCTGGCCAC
chr5	32323161	32323173	CCACCCTGGCCAC
chr5	53629879	53629891	CCACCCTGGCCAC
chr5	122764275	122764287	CCACCCTGGCCAC
chr5	145071525	145071537	CCACCCTGGCCAC
chr5	169643560	169643572	CCACCCTGGCCAC
chr6	18471677	18471689	CCACCCTGGCCAC
chr6	22043548	22043560	CCACCCTGGCCAC
chr6	33140478	33140490	CCACCCTGGCCAC
chr6	44734653	44734665	CCACCCTGGCCAC
chr6	69783730	69783742	CCACCCTGGCCAC
chr6	118887197	118887209	CCACCCTGGCCAC
chr6	148568972	148568984	CCACCCTGGCCAC
chr7	1308343	1308355	CCACCCTGGCCAC
chr7	7005874	7005886	CCACCCTGGCCAC
chr7	27504910	27504922	CCACCCTGGCCAC
chr7	45108242	45108254	CCACCCTGGCCAC
chr7	105535406	105535418	CCACCCTGGCCAC
chr7	131231629	131231641	CCACCCTGGCCAC
chr7	132044413	132044425	CCACCCTGGCCAC
chr7	141036005	141036017	CCACCCTGGCCAC
chr7	149517148	149517160	CCACCCTGGCCAC
chr8	3902191	3902203	CCACCCTGGCCAC
chr8	3902271	3902283	CCACCCTGGCCAC
chr8	10512665	10512677	CCACCCTGGCCAC
chr8	12358456	12358468	CCACCCTGGCCAC
chr8	36940623	36940635	CCACCCTGGCCAC
chr8	38574938	38574950	CCACCCTGGCCAC
chr8	42285613	42285625	CCACCCTGGCCAC
chr8	65095107	65095119	CCACCCTGGCCAC
chr8	97033564	97033576	CCACCCTGGCCAC
chr8	128928236	128928248	CCACCCTGGCCAC
chr8	140972292	140972304	CCACCCTGGCCAC
chr8	142490630	142490642	CCACCCTGGCCAC
chr8	145049853	145049865	CCACCCTGGCCAC
chr8	145108643	145108655	CCACCCTGGCCAC
chr9	6404580	6404592	CCACCCTGGCCAC
chr9	34630005	34630017	CCACCCTGGCCAC
chr9	93958746	93958758	CCACCCTGGCCAC
chr9	124968226	124968238	CCACCCTGGCCAC
chr9	130620572	130620584	CCACCCTGGCCAC
chr9	135036905	135036917	CCACCCTGGCCAC
chr9	136212010	136212022	CCACCCTGGCCAC
chr9	137296822	137296834	CCACCCTGGCCAC
chr10	50554619	50554631	CCACCCTGGCCAC
chr10	50737118	50737130	CCACCCTGGCCAC
chr10	74789709	74789721	CCACCCTGGCCAC
chr10	81036267	81036279	CCACCCTGGCCAC
chr10	98478742	98478754	CCACCCTGGCCAC
chr10	99282643	99282655	CCACCCTGGCCAC
chr10	106001322	106001334	CCACCCTGGCCAC
chr10	126248117	126248129	CCACCCTGGCCAC
chr10	126421012	126421024	CCACCCTGGCCAC
chr10	126986981	126986993	CCACCCTGGCCAC
chr10	129875496	129875508	CCACCCTGGCCAC
chr11	3510387	3510399	CCACCCTGGCCAC
chr11	32552036	32552048	CCACCCTGGCCAC
chr11	36429232	36429244	CCACCCTGGCCAC
chr11	65953912	65953924	CCACCCTGGCCAC
chr11	66200172	66200184	CCACCCTGGCCAC
chr11	67628413	67628425	CCACCCTGGCCAC
chr11	93061592	93061604	CCACCCTGGCCAC
chr11	115860106	115860118	CCACCCTGGCCAC
chr11	125816791	125816803	CCACCCTGGCCAC
chr12	8450660	8450672	CCACCCTGGCCAC
chr12	66162028	66162040	CCACCCTGGCCAC
chr12	89396111	89396123	CCACCCTGGCCAC
chr12	90378973	90378985	CCACCCTGGCCAC
chr12	105764694	105764706	CCACCCTGGCCAC
chr12	110353951	110353963	CCACCCTGGCCAC
chr13	44098635	44098647	CCACCCTGGCCAC
chr13	53773791	53773803	CCACCCTGGCCAC
chr13	83599634	83599646	CCACCCTGGCCAC
chr13	86268102	86268114	CCACCCTGGCCAC
chr13	89233006	89233018	CCACCCTGGCCAC
chr13	112814312	112814324	CCACCCTGGCCAC
chr13	113770601	113770613	CCACCCTGGCCAC
chr14	67953994	67954006	CCACCCTGGCCAC
chr14	72780083	72780095	CCACCCTGGCCAC
chr14	101725812	101725824	CCACCCTGGCCAC
chr15	33704695	33704707	CCACCCTGGCCAC
chr15	40374597	40374609	CCACCCTGGCCAC
chr15	42434948	42434960	CCACCCTGGCCAC
chr15	44217134	44217146	CCACCCTGGCCAC
chr15	75594123	75594135	CCACCCTGGCCAC
chr15	79042490	79042502	CCACCCTGGCCAC
chr15	88664896	88664908	CCACCCTGGCCAC
chr15	90296074	90296086	CCACCCTGGCCAC
chr15	100437382	100437394	CCACCCTGGCCAC
chr16	5188256	5188268	CCACCCTGGCCAC
chr16	7703644	7703656	CCACCCTGGCCAC
chr16	8561705	8561717	CCACCCTGGCCAC
chr16	9693454	9693466	CCACCCTGGCCAC
chr16	19245174	19245186	CCACCCTGGCCAC
chr16	78083640	78083652	CCACCCTGGCCAC
chr16	89263863	89263875	CCACCCTGGCCAC
chr17	7049221	7049233	CCACCCTGGCCAC
chr17	16884546	16884558	CCACCCTGGCCAC
chr17	18014079	18014091	CCACCCTGGCCAC
chr17	30625702	30625714	CCACCCTGGCCAC
chr17	43505587	43505599	CCACCCTGGCCAC
chr17	62258804	62258816	CCACCCTGGCCAC
chr17	62773129	62773141	CCACCCTGGCCAC
chr17	78078220	78078232	CCACCCTGGCCAC
chr18	18739056	18739068	CCACCCTGGCCAC
chr18	34828061	34828073	CCACCCTGGCCAC
chr18	50239826	50239838	CCACCCTGGCCAC
chr18	64184752	64184764	CCACCCTGGCCAC
chr18	70277462	70277474	CCACCCTGGCCAC
chr19	3614748	3614760	CCACCCTGGCCAC
chr19	16310606	16310618	CCACCCTGGCCAC
chr19	40916271	40916283	CCACCCTGGCCAC
chr20	60439	60451	CCACCCTGGCCAC
chr20	5490505	5490517	CCACCCTGGCCAC
chr20	34148578	34148590	CCACCCTGGCCAC
chr20	37744795	37744807	CCACCCTGGCCAC
chr20	39759672	39759684	CCACCCTGGCCAC
chr20	43342525	43342537	CCACCCTGGCCAC
chr20	48733312	48733324	CCACCCTGGCCAC
chr20	60740088	60740100	CCACCCTGGCCAC
chr20	61867246	61867258	CCACCCTGGCCAC
chr21	44904520	44904532	CCACCCTGGCCAC
chr22	20088592	20088604	CCACCCTGGCCAC
chr22	27327420	27327432	CCACCCTGGCCAC
chr22	31025954	31025966	CCACCCTGGCCAC
chr22	37670408	37670420	CCACCCTGGCCAC
chr22	48021662	48021674	CCACCCTGGCCAC
chr22	50139411	50139423	CCACCCTGGCCAC
chrX	18373164	18373176	CCACCCTGGCCAC
chrX	36209903	36209915	CCACCCTGGCCAC
chrX	68316885	68316897	CCACCCTGGCCAC
chrX	106641488	106641500	CCACCCTGGCCAC
chr6_cox_hap2	4584315	4584327	CCACCCTGGCCAC
chr6_dbb_hap3	4421785	4421797	CCACCCTGGCCAC
chr6_mann_hap4	4597794	4597806	CCACCCTGGCCAC
chr6_mcf_hap5	4614243	4614255	CCACCCTGGCCAC
chr6_qbl_hap6	4372701	4372713	CCACCCTGGCCAC
chr6_ssto_hap7	4620644	4620656	CCACCCTGGCCAC
chr17_ctg5_hap1	120712	120724	CCACCCTGGCCAC
