# Supplementary material for: Cancer Associated PRDM9: Implications for Linking Genomic Instability and Meiotic Recombination
Source: Int J Mol Sci. 2023 Nov 20;24(22):16522. doi: 10.3390/ijms242216522 (PMC10671843; doi:10.3390/ijms242216522)
Supplement: Supplementary file 1 [file ijms-24-16522-s001.zip › Supplemntary file 1/BRC100/CCACCCTGGCCCC.bed]

chr1	2248015	2248027	CCACCCTGGCCCC
chr1	2249149	2249161	CCACCCTGGCCCC
chr1	2895005	2895017	CCACCCTGGCCCC
chr1	3520388	3520400	CCACCCTGGCCCC
chr1	6520340	6520352	CCACCCTGGCCCC
chr1	7023063	7023075	CCACCCTGGCCCC
chr1	8434577	8434589	CCACCCTGGCCCC
chr1	9747920	9747932	CCACCCTGGCCCC
chr1	11571219	11571231	CCACCCTGGCCCC
chr1	16462738	16462750	CCACCCTGGCCCC
chr1	17412964	17412976	CCACCCTGGCCCC
chr1	26331549	26331561	CCACCCTGGCCCC
chr1	30433990	30434002	CCACCCTGGCCCC
chr1	43501672	43501684	CCACCCTGGCCCC
chr1	58306535	58306547	CCACCCTGGCCCC
chr1	60177552	60177564	CCACCCTGGCCCC
chr1	77687493	77687505	CCACCCTGGCCCC
chr1	93803733	93803745	CCACCCTGGCCCC
chr1	110299994	110300006	CCACCCTGGCCCC
chr1	117800719	117800731	CCACCCTGGCCCC
chr1	192237592	192237604	CCACCCTGGCCCC
chr1	207115315	207115327	CCACCCTGGCCCC
chr1	208006283	208006295	CCACCCTGGCCCC
chr1	218590037	218590049	CCACCCTGGCCCC
chr2	23028360	23028372	CCACCCTGGCCCC
chr2	23383468	23383480	CCACCCTGGCCCC
chr2	26878655	26878667	CCACCCTGGCCCC
chr2	41927399	41927411	CCACCCTGGCCCC
chr2	54854928	54854940	CCACCCTGGCCCC
chr2	57493554	57493566	CCACCCTGGCCCC
chr2	65064147	65064159	CCACCCTGGCCCC
chr2	81292490	81292502	CCACCCTGGCCCC
chr2	87243935	87243947	CCACCCTGGCCCC
chr2	87419248	87419260	CCACCCTGGCCCC
chr2	87827412	87827424	CCACCCTGGCCCC
chr2	88361079	88361091	CCACCCTGGCCCC
chr2	88477852	88477864	CCACCCTGGCCCC
chr2	105981613	105981625	CCACCCTGGCCCC
chr2	121571237	121571249	CCACCCTGGCCCC
chr2	133397566	133397578	CCACCCTGGCCCC
chr2	172213714	172213726	CCACCCTGGCCCC
chr2	173069082	173069094	CCACCCTGGCCCC
chr2	201140682	201140694	CCACCCTGGCCCC
chr2	207331872	207331884	CCACCCTGGCCCC
chr2	212624036	212624048	CCACCCTGGCCCC
chr2	219693111	219693123	CCACCCTGGCCCC
chr2	226948322	226948334	CCACCCTGGCCCC
chr2	230340877	230340889	CCACCCTGGCCCC
chr2	239687360	239687372	CCACCCTGGCCCC
chr2	241760009	241760021	CCACCCTGGCCCC
chr3	12061824	12061836	CCACCCTGGCCCC
chr3	39993553	39993565	CCACCCTGGCCCC
chr3	46920185	46920197	CCACCCTGGCCCC
chr3	49175534	49175546	CCACCCTGGCCCC
chr3	50433643	50433655	CCACCCTGGCCCC
chr3	52808720	52808732	CCACCCTGGCCCC
chr3	69370263	69370275	CCACCCTGGCCCC
chr3	123141905	123141917	CCACCCTGGCCCC
chr3	128417142	128417154	CCACCCTGGCCCC
chr3	133793068	133793080	CCACCCTGGCCCC
chr3	146852394	146852406	CCACCCTGGCCCC
chr3	157280554	157280566	CCACCCTGGCCCC
chr3	162555615	162555627	CCACCCTGGCCCC
chr3	182041266	182041278	CCACCCTGGCCCC
chr3	186862497	186862509	CCACCCTGGCCCC
chr3	194705503	194705515	CCACCCTGGCCCC
chr4	813485	813497	CCACCCTGGCCCC
chr4	4654763	4654775	CCACCCTGGCCCC
chr4	4684486	4684498	CCACCCTGGCCCC
chr4	8579250	8579262	CCACCCTGGCCCC
chr4	8914619	8914631	CCACCCTGGCCCC
chr4	18006253	18006265	CCACCCTGGCCCC
chr4	25840278	25840290	CCACCCTGGCCCC
chr4	59679097	59679109	CCACCCTGGCCCC
chr4	85325181	85325193	CCACCCTGGCCCC
chr4	99946782	99946794	CCACCCTGGCCCC
chr4	100573777	100573789	CCACCCTGGCCCC
chr4	134994179	134994191	CCACCCTGGCCCC
chr4	174292868	174292880	CCACCCTGGCCCC
chr4	183746224	183746236	CCACCCTGGCCCC
chr5	569191	569203	CCACCCTGGCCCC
chr5	25605789	25605801	CCACCCTGGCCCC
chr5	31330488	31330500	CCACCCTGGCCCC
chr5	31912137	31912149	CCACCCTGGCCCC
chr5	35558552	35558564	CCACCCTGGCCCC
chr5	72609387	72609399	CCACCCTGGCCCC
chr5	86849839	86849851	CCACCCTGGCCCC
chr5	100360369	100360381	CCACCCTGGCCCC
chr5	143484555	143484567	CCACCCTGGCCCC
chr5	153901403	153901415	CCACCCTGGCCCC
chr5	163212067	163212079	CCACCCTGGCCCC
chr5	165519534	165519546	CCACCCTGGCCCC
chr5	171122334	171122346	CCACCCTGGCCCC
chr5	176282923	176282935	CCACCCTGGCCCC
chr6	16715290	16715302	CCACCCTGGCCCC
chr6	35208294	35208306	CCACCCTGGCCCC
chr6	35330608	35330620	CCACCCTGGCCCC
chr6	42065367	42065379	CCACCCTGGCCCC
chr6	71693138	71693150	CCACCCTGGCCCC
chr6	72129158	72129170	CCACCCTGGCCCC
chr6	101740599	101740611	CCACCCTGGCCCC
chr6	104598802	104598814	CCACCCTGGCCCC
chr6	114913533	114913545	CCACCCTGGCCCC
chr6	140115770	140115782	CCACCCTGGCCCC
chr6	140947140	140947152	CCACCCTGGCCCC
chr6	151701489	151701501	CCACCCTGGCCCC
chr6	161550700	161550712	CCACCCTGGCCCC
chr7	2516593	2516605	CCACCCTGGCCCC
chr7	4190325	4190337	CCACCCTGGCCCC
chr7	57071235	57071247	CCACCCTGGCCCC
chr7	73334091	73334103	CCACCCTGGCCCC
chr7	109370485	109370497	CCACCCTGGCCCC
chr7	117034155	117034167	CCACCCTGGCCCC
chr7	127701083	127701095	CCACCCTGGCCCC
chr7	140421632	140421644	CCACCCTGGCCCC
chr7	157945361	157945373	CCACCCTGGCCCC
chr7	158155031	158155043	CCACCCTGGCCCC
chr8	37850071	37850083	CCACCCTGGCCCC
chr8	48878976	48878988	CCACCCTGGCCCC
chr8	65861099	65861111	CCACCCTGGCCCC
chr8	73734830	73734842	CCACCCTGGCCCC
chr8	133285084	133285096	CCACCCTGGCCCC
chr8	138592824	138592836	CCACCCTGGCCCC
chr8	143661353	143661365	CCACCCTGGCCCC
chr8	144777056	144777068	CCACCCTGGCCCC
chr9	6430255	6430267	CCACCCTGGCCCC
chr9	35520424	35520436	CCACCCTGGCCCC
chr9	92517423	92517435	CCACCCTGGCCCC
chr9	93970961	93970973	CCACCCTGGCCCC
chr9	97852419	97852431	CCACCCTGGCCCC
chr9	127254593	127254605	CCACCCTGGCCCC
chr9	132552589	132552601	CCACCCTGGCCCC
chr9	136558181	136558193	CCACCCTGGCCCC
chr9	138817415	138817427	CCACCCTGGCCCC
chr9	139378578	139378590	CCACCCTGGCCCC
chr10	1001908	1001920	CCACCCTGGCCCC
chr10	29876902	29876914	CCACCCTGGCCCC
chr10	31834522	31834534	CCACCCTGGCCCC
chr10	50216319	50216331	CCACCCTGGCCCC
chr10	55737344	55737356	CCACCCTGGCCCC
chr10	72220416	72220428	CCACCCTGGCCCC
chr10	72694004	72694016	CCACCCTGGCCCC
chr10	88467389	88467401	CCACCCTGGCCCC
chr10	106079213	106079225	CCACCCTGGCCCC
chr10	118534342	118534354	CCACCCTGGCCCC
chr10	134003572	134003584	CCACCCTGGCCCC
chr11	1460951	1460963	CCACCCTGGCCCC
chr11	6587240	6587252	CCACCCTGGCCCC
chr11	40835106	40835118	CCACCCTGGCCCC
chr11	44617620	44617632	CCACCCTGGCCCC
chr11	63325778	63325790	CCACCCTGGCCCC
chr11	110688495	110688507	CCACCCTGGCCCC
chr11	117171513	117171525	CCACCCTGGCCCC
chr11	117667699	117667711	CCACCCTGGCCCC
chr11	117931587	117931599	CCACCCTGGCCCC
chr11	118756229	118756241	CCACCCTGGCCCC
chr11	119600339	119600351	CCACCCTGGCCCC
chr11	124931292	124931304	CCACCCTGGCCCC
chr11	129303256	129303268	CCACCCTGGCCCC
chr12	21416746	21416758	CCACCCTGGCCCC
chr12	57500460	57500472	CCACCCTGGCCCC
chr12	60025469	60025481	CCACCCTGGCCCC
chr12	102762978	102762990	CCACCCTGGCCCC
chr12	106621054	106621066	CCACCCTGGCCCC
chr12	131782367	131782379	CCACCCTGGCCCC
chr13	31942610	31942622	CCACCCTGGCCCC
chr13	98502438	98502450	CCACCCTGGCCCC
chr13	103945580	103945592	CCACCCTGGCCCC
chr13	105003851	105003863	CCACCCTGGCCCC
chr14	24600601	24600613	CCACCCTGGCCCC
chr14	26181010	26181022	CCACCCTGGCCCC
chr14	30892673	30892685	CCACCCTGGCCCC
chr14	62358955	62358967	CCACCCTGGCCCC
chr14	62963818	62963830	CCACCCTGGCCCC
chr14	68399615	68399627	CCACCCTGGCCCC
chr14	74019180	74019192	CCACCCTGGCCCC
chr14	74051367	74051379	CCACCCTGGCCCC
chr14	76822234	76822246	CCACCCTGGCCCC
chr14	80822957	80822969	CCACCCTGGCCCC
chr14	93258145	93258157	CCACCCTGGCCCC
chr14	100599281	100599293	CCACCCTGGCCCC
chr15	41721590	41721602	CCACCCTGGCCCC
chr15	45516996	45517008	CCACCCTGGCCCC
chr15	58785303	58785315	CCACCCTGGCCCC
chr15	61266348	61266360	CCACCCTGGCCCC
chr15	61739671	61739683	CCACCCTGGCCCC
chr15	65715442	65715454	CCACCCTGGCCCC
chr15	70845556	70845568	CCACCCTGGCCCC
chr15	85327378	85327390	CCACCCTGGCCCC
chr15	88632982	88632994	CCACCCTGGCCCC
chr15	91429429	91429441	CCACCCTGGCCCC
chr15	101783724	101783736	CCACCCTGGCCCC
chr16	1096667	1096679	CCACCCTGGCCCC
chr16	2083851	2083863	CCACCCTGGCCCC
chr16	9232343	9232355	CCACCCTGGCCCC
chr16	11750682	11750694	CCACCCTGGCCCC
chr16	16190816	16190828	CCACCCTGGCCCC
chr16	26102134	26102146	CCACCCTGGCCCC
chr16	30015295	30015307	CCACCCTGGCCCC
chr16	50503850	50503862	CCACCCTGGCCCC
chr16	50951120	50951132	CCACCCTGGCCCC
chr16	67250246	67250258	CCACCCTGGCCCC
chr16	75546069	75546081	CCACCCTGGCCCC
chr16	88967369	88967381	CCACCCTGGCCCC
chr17	2019246	2019258	CCACCCTGGCCCC
chr17	5141862	5141874	CCACCCTGGCCCC
chr17	16335067	16335079	CCACCCTGGCCCC
chr17	17431987	17431999	CCACCCTGGCCCC
chr17	17641288	17641300	CCACCCTGGCCCC
chr17	17753518	17753530	CCACCCTGGCCCC
chr17	32890010	32890022	CCACCCTGGCCCC
chr17	44052765	44052777	CCACCCTGGCCCC
chr17	48139849	48139861	CCACCCTGGCCCC
chr17	55954612	55954624	CCACCCTGGCCCC
chr17	63201084	63201096	CCACCCTGGCCCC
chr17	64990650	64990662	CCACCCTGGCCCC
chr17	67209911	67209923	CCACCCTGGCCCC
chr17	71870458	71870470	CCACCCTGGCCCC
chr17	76160591	76160603	CCACCCTGGCCCC
chr17	79494015	79494027	CCACCCTGGCCCC
chr18	8099230	8099242	CCACCCTGGCCCC
chr18	12108562	12108574	CCACCCTGGCCCC
chr18	20636168	20636180	CCACCCTGGCCCC
chr18	46687913	46687925	CCACCCTGGCCCC
chr18	48229029	48229041	CCACCCTGGCCCC
chr18	53699890	53699902	CCACCCTGGCCCC
chr18	72910745	72910757	CCACCCTGGCCCC
chr18	77183717	77183729	CCACCCTGGCCCC
chr18	77976001	77976013	CCACCCTGGCCCC
chr19	694230	694242	CCACCCTGGCCCC
chr19	5444537	5444549	CCACCCTGGCCCC
chr19	7315429	7315441	CCACCCTGGCCCC
chr19	7605977	7605989	CCACCCTGGCCCC
chr19	10897411	10897423	CCACCCTGGCCCC
chr19	11571139	11571151	CCACCCTGGCCCC
chr19	11895266	11895278	CCACCCTGGCCCC
chr19	12261222	12261234	CCACCCTGGCCCC
chr19	13708686	13708698	CCACCCTGGCCCC
chr19	28619622	28619634	CCACCCTGGCCCC
chr19	33710705	33710717	CCACCCTGGCCCC
chr19	34023770	34023782	CCACCCTGGCCCC
chr19	35565042	35565054	CCACCCTGGCCCC
chr19	39544371	39544383	CCACCCTGGCCCC
chr19	46385266	46385278	CCACCCTGGCCCC
chr19	47983491	47983503	CCACCCTGGCCCC
chr20	15572479	15572491	CCACCCTGGCCCC
chr20	20443121	20443133	CCACCCTGGCCCC
chr20	30552314	30552326	CCACCCTGGCCCC
chr20	32581414	32581426	CCACCCTGGCCCC
chr20	36770445	36770457	CCACCCTGGCCCC
chr20	47289156	47289168	CCACCCTGGCCCC
chr20	61086679	61086691	CCACCCTGGCCCC
chr20	61943268	61943280	CCACCCTGGCCCC
chr21	19196526	19196538	CCACCCTGGCCCC
chr21	39128813	39128825	CCACCCTGGCCCC
chr22	18268370	18268382	CCACCCTGGCCCC
chr22	18775433	18775445	CCACCCTGGCCCC
chr22	21576544	21576556	CCACCCTGGCCCC
chr22	26357613	26357625	CCACCCTGGCCCC
chr22	26365349	26365361	CCACCCTGGCCCC
chr22	37822858	37822870	CCACCCTGGCCCC
chr22	38856275	38856287	CCACCCTGGCCCC
chr22	39672045	39672057	CCACCCTGGCCCC
chr22	41904991	41905003	CCACCCTGGCCCC
chr22	47830102	47830114	CCACCCTGGCCCC
chr22	49265417	49265429	CCACCCTGGCCCC
chr22	50434218	50434230	CCACCCTGGCCCC
chrX	17754963	17754975	CCACCCTGGCCCC
chrX	21291566	21291578	CCACCCTGGCCCC
chrX	30763426	30763438	CCACCCTGGCCCC
chrX	68309178	68309190	CCACCCTGGCCCC
chrX	73269045	73269057	CCACCCTGGCCCC
chrX	81602836	81602848	CCACCCTGGCCCC
chrX	93962875	93962887	CCACCCTGGCCCC
chrX	127833546	127833558	CCACCCTGGCCCC
chrX	153759870	153759882	CCACCCTGGCCCC
chrY	24684334	24684346	CCACCCTGGCCCC
chrY	27627168	27627180	CCACCCTGGCCCC
chrY	28158722	28158734	CCACCCTGGCCCC
