# Supplementary material for: Cancer Associated PRDM9: Implications for Linking Genomic Instability and Meiotic Recombination
Source: Int J Mol Sci. 2023 Nov 20;24(22):16522. doi: 10.3390/ijms242216522 (PMC10671843; doi:10.3390/ijms242216522)
Supplement: Supplementary file 1 [file ijms-24-16522-s001.zip › Supplemntary file 1/BRC100/CCACCCTGGCCGC.bed]

chr1	2068198	2068210	CCACCCTGGCCGC
chr1	19125450	19125462	CCACCCTGGCCGC
chr1	44401778	44401790	CCACCCTGGCCGC
chr2	75105946	75105958	CCACCCTGGCCGC
chr2	238484949	238484961	CCACCCTGGCCGC
chr2	242211705	242211717	CCACCCTGGCCGC
chr5	148737087	148737099	CCACCCTGGCCGC
chr6	39588790	39588802	CCACCCTGGCCGC
chr6	47275355	47275367	CCACCCTGGCCGC
chr7	4316873	4316885	CCACCCTGGCCGC
chr7	5512917	5512929	CCACCCTGGCCGC
chr7	127801940	127801952	CCACCCTGGCCGC
chr7	158772797	158772809	CCACCCTGGCCGC
chr8	142404545	142404557	CCACCCTGGCCGC
chr9	42605942	42605954	CCACCCTGGCCGC
chr9	137960001	137960013	CCACCCTGGCCGC
chr9	140024583	140024595	CCACCCTGGCCGC
chr11	1794558	1794570	CCACCCTGGCCGC
chr11	2534893	2534905	CCACCCTGGCCGC
chr12	111638876	111638888	CCACCCTGGCCGC
chr13	114146014	114146026	CCACCCTGGCCGC
chr15	47477849	47477861	CCACCCTGGCCGC
chr15	98990479	98990491	CCACCCTGGCCGC
chr16	29826354	29826366	CCACCCTGGCCGC
chr16	67584945	67584957	CCACCCTGGCCGC
chr17	22433	22445	CCACCCTGGCCGC
chr17	17444337	17444349	CCACCCTGGCCGC
chr17	60269459	60269471	CCACCCTGGCCGC
chr18	14174503	14174515	CCACCCTGGCCGC
chr19	482818	482830	CCACCCTGGCCGC
chr19	1446233	1446245	CCACCCTGGCCGC
chr19	39926601	39926613	CCACCCTGGCCGC
chr22	35369854	35369866	CCACCCTGGCCGC
chrX	39035684	39035696	CCACCCTGGCCGC
