# Supplementary material for: Cancer Associated PRDM9: Implications for Linking Genomic Instability and Meiotic Recombination
Source: Int J Mol Sci. 2023 Nov 20;24(22):16522. doi: 10.3390/ijms242216522 (PMC10671843; doi:10.3390/ijms242216522)
Supplement: Supplementary file 1 [file ijms-24-16522-s001.zip › Supplemntary file 1/BRC100/CCACCCTGGCCTC.bed]

chr1	749612	749624	CCACCCTGGCCTC
chr1	2355449	2355461	CCACCCTGGCCTC
chr1	3802719	3802731	CCACCCTGGCCTC
chr1	6084391	6084403	CCACCCTGGCCTC
chr1	6642975	6642987	CCACCCTGGCCTC
chr1	7396578	7396590	CCACCCTGGCCTC
chr1	8064815	8064827	CCACCCTGGCCTC
chr1	8326208	8326220	CCACCCTGGCCTC
chr1	10775172	10775184	CCACCCTGGCCTC
chr1	15902497	15902509	CCACCCTGGCCTC
chr1	16002694	16002706	CCACCCTGGCCTC
chr1	19253957	19253969	CCACCCTGGCCTC
chr1	24129937	24129949	CCACCCTGGCCTC
chr1	28112747	28112759	CCACCCTGGCCTC
chr1	28309321	28309333	CCACCCTGGCCTC
chr1	31633702	31633714	CCACCCTGGCCTC
chr1	34391421	34391433	CCACCCTGGCCTC
chr1	36371317	36371329	CCACCCTGGCCTC
chr1	37099161	37099173	CCACCCTGGCCTC
chr1	41261179	41261191	CCACCCTGGCCTC
chr1	51129320	51129332	CCACCCTGGCCTC
chr1	52007806	52007818	CCACCCTGGCCTC
chr1	52558509	52558521	CCACCCTGGCCTC
chr1	53312258	53312270	CCACCCTGGCCTC
chr1	60326693	60326705	CCACCCTGGCCTC
chr1	62337481	62337493	CCACCCTGGCCTC
chr1	64799645	64799657	CCACCCTGGCCTC
chr1	76875734	76875746	CCACCCTGGCCTC
chr1	80852746	80852758	CCACCCTGGCCTC
chr1	85448646	85448658	CCACCCTGGCCTC
chr1	85999085	85999097	CCACCCTGGCCTC
chr1	87879847	87879859	CCACCCTGGCCTC
chr1	97202767	97202779	CCACCCTGGCCTC
chr1	100693651	100693663	CCACCCTGGCCTC
chr1	109493382	109493394	CCACCCTGGCCTC
chr1	109678110	109678122	CCACCCTGGCCTC
chr1	113050750	113050762	CCACCCTGGCCTC
chr1	145794573	145794585	CCACCCTGGCCTC
chr1	145959740	145959752	CCACCCTGGCCTC
chr1	147501462	147501474	CCACCCTGGCCTC
chr1	149182721	149182733	CCACCCTGGCCTC
chr1	151062665	151062677	CCACCCTGGCCTC
chr1	154009484	154009496	CCACCCTGGCCTC
chr1	154814685	154814697	CCACCCTGGCCTC
chr1	155473759	155473771	CCACCCTGGCCTC
chr1	155760134	155760146	CCACCCTGGCCTC
chr1	156345109	156345121	CCACCCTGGCCTC
chr1	156441166	156441178	CCACCCTGGCCTC
chr1	159627721	159627733	CCACCCTGGCCTC
chr1	161075151	161075163	CCACCCTGGCCTC
chr1	161675949	161675961	CCACCCTGGCCTC
chr1	164724631	164724643	CCACCCTGGCCTC
chr1	177031626	177031638	CCACCCTGGCCTC
chr1	178393842	178393854	CCACCCTGGCCTC
chr1	179920536	179920548	CCACCCTGGCCTC
chr1	189705167	189705179	CCACCCTGGCCTC
chr1	200738025	200738037	CCACCCTGGCCTC
chr1	201980335	201980347	CCACCCTGGCCTC
chr1	205628577	205628589	CCACCCTGGCCTC
chr1	212236878	212236890	CCACCCTGGCCTC
chr1	217687746	217687758	CCACCCTGGCCTC
chr1	222170664	222170676	CCACCCTGGCCTC
chr1	224226808	224226820	CCACCCTGGCCTC
chr1	226056509	226056521	CCACCCTGGCCTC
chr1	231550725	231550737	CCACCCTGGCCTC
chr1	232404005	232404017	CCACCCTGGCCTC
chr1	235635222	235635234	CCACCCTGGCCTC
chr1	235795632	235795644	CCACCCTGGCCTC
chr2	1135167	1135179	CCACCCTGGCCTC
chr2	8807640	8807652	CCACCCTGGCCTC
chr2	11350712	11350724	CCACCCTGGCCTC
chr2	11372500	11372512	CCACCCTGGCCTC
chr2	20652555	20652567	CCACCCTGGCCTC
chr2	25000563	25000575	CCACCCTGGCCTC
chr2	26211182	26211194	CCACCCTGGCCTC
chr2	26413808	26413820	CCACCCTGGCCTC
chr2	29931180	29931192	CCACCCTGGCCTC
chr2	32575160	32575172	CCACCCTGGCCTC
chr2	42845333	42845345	CCACCCTGGCCTC
chr2	48097061	48097073	CCACCCTGGCCTC
chr2	52326839	52326851	CCACCCTGGCCTC
chr2	53811800	53811812	CCACCCTGGCCTC
chr2	60930492	60930504	CCACCCTGGCCTC
chr2	61915872	61915884	CCACCCTGGCCTC
chr2	63301866	63301878	CCACCCTGGCCTC
chr2	65769038	65769050	CCACCCTGGCCTC
chr2	66076910	66076922	CCACCCTGGCCTC
chr2	70420534	70420546	CCACCCTGGCCTC
chr2	80695786	80695798	CCACCCTGGCCTC
chr2	82209845	82209857	CCACCCTGGCCTC
chr2	92028818	92028830	CCACCCTGGCCTC
chr2	97646385	97646397	CCACCCTGGCCTC
chr2	99957472	99957484	CCACCCTGGCCTC
chr2	105300127	105300139	CCACCCTGGCCTC
chr2	106506150	106506162	CCACCCTGGCCTC
chr2	107018126	107018138	CCACCCTGGCCTC
chr2	108991721	108991733	CCACCCTGGCCTC
chr2	110628547	110628559	CCACCCTGGCCTC
chr2	111269769	111269781	CCACCCTGGCCTC
chr2	113124331	113124343	CCACCCTGGCCTC
chr2	120809646	120809658	CCACCCTGGCCTC
chr2	122829177	122829189	CCACCCTGGCCTC
chr2	136694076	136694088	CCACCCTGGCCTC
chr2	141336039	141336051	CCACCCTGGCCTC
chr2	145231075	145231087	CCACCCTGGCCTC
chr2	157859928	157859940	CCACCCTGGCCTC
chr2	159615540	159615552	CCACCCTGGCCTC
chr2	169706668	169706680	CCACCCTGGCCTC
chr2	170223725	170223737	CCACCCTGGCCTC
chr2	170241628	170241640	CCACCCTGGCCTC
chr2	173627075	173627087	CCACCCTGGCCTC
chr2	175306721	175306733	CCACCCTGGCCTC
chr2	178315929	178315941	CCACCCTGGCCTC
chr2	181607065	181607077	CCACCCTGGCCTC
chr2	187403719	187403731	CCACCCTGGCCTC
chr2	191328833	191328845	CCACCCTGGCCTC
chr2	192455614	192455626	CCACCCTGGCCTC
chr2	203825218	203825230	CCACCCTGGCCTC
chr2	204052716	204052728	CCACCCTGGCCTC
chr2	204251608	204251620	CCACCCTGGCCTC
chr2	208582873	208582885	CCACCCTGGCCTC
chr2	219883620	219883632	CCACCCTGGCCTC
chr2	221017434	221017446	CCACCCTGGCCTC
chr2	229486469	229486481	CCACCCTGGCCTC
chr2	232421049	232421061	CCACCCTGGCCTC
chr2	235488731	235488743	CCACCCTGGCCTC
chr2	238907957	238907969	CCACCCTGGCCTC
chr2	241873941	241873953	CCACCCTGGCCTC
chr2	241907158	241907170	CCACCCTGGCCTC
chr2	242923457	242923469	CCACCCTGGCCTC
chr2	242938098	242938110	CCACCCTGGCCTC
chr2	243183860	243183872	CCACCCTGGCCTC
chr3	1387045	1387057	CCACCCTGGCCTC
chr3	11639746	11639758	CCACCCTGGCCTC
chr3	15166322	15166334	CCACCCTGGCCTC
chr3	22586578	22586590	CCACCCTGGCCTC
chr3	32600976	32600988	CCACCCTGGCCTC
chr3	37839726	37839738	CCACCCTGGCCTC
chr3	47110230	47110242	CCACCCTGGCCTC
chr3	52884990	52885002	CCACCCTGGCCTC
chr3	53285032	53285044	CCACCCTGGCCTC
chr3	57088922	57088934	CCACCCTGGCCTC
chr3	61693708	61693720	CCACCCTGGCCTC
chr3	65592578	65592590	CCACCCTGGCCTC
chr3	69330015	69330027	CCACCCTGGCCTC
chr3	71808357	71808369	CCACCCTGGCCTC
chr3	85495997	85496009	CCACCCTGGCCTC
chr3	96114151	96114163	CCACCCTGGCCTC
chr3	110007579	110007591	CCACCCTGGCCTC
chr3	113448082	113448094	CCACCCTGGCCTC
chr3	113903656	113903668	CCACCCTGGCCTC
chr3	118919145	118919157	CCACCCTGGCCTC
chr3	120623154	120623166	CCACCCTGGCCTC
chr3	122902276	122902288	CCACCCTGGCCTC
chr3	123407544	123407556	CCACCCTGGCCTC
chr3	126063432	126063444	CCACCCTGGCCTC
chr3	126813073	126813085	CCACCCTGGCCTC
chr3	127742380	127742392	CCACCCTGGCCTC
chr3	130602546	130602558	CCACCCTGGCCTC
chr3	136421473	136421485	CCACCCTGGCCTC
chr3	140428999	140429011	CCACCCTGGCCTC
chr3	141708981	141708993	CCACCCTGGCCTC
chr3	141875852	141875864	CCACCCTGGCCTC
chr3	149712376	149712388	CCACCCTGGCCTC
chr3	155440196	155440208	CCACCCTGGCCTC
chr3	176745032	176745044	CCACCCTGGCCTC
chr3	177137770	177137782	CCACCCTGGCCTC
chr3	187052557	187052569	CCACCCTGGCCTC
chr3	192654403	192654415	CCACCCTGGCCTC
chr3	193177565	193177577	CCACCCTGGCCTC
chr3	193256907	193256919	CCACCCTGGCCTC
chr3	195820222	195820234	CCACCCTGGCCTC
chr3	197013986	197013998	CCACCCTGGCCTC
chr4	2570939	2570951	CCACCCTGGCCTC
chr4	3523288	3523300	CCACCCTGGCCTC
chr4	6149560	6149572	CCACCCTGGCCTC
chr4	6908694	6908706	CCACCCTGGCCTC
chr4	7077058	7077070	CCACCCTGGCCTC
chr4	7656526	7656538	CCACCCTGGCCTC
chr4	8103748	8103760	CCACCCTGGCCTC
chr4	12969393	12969405	CCACCCTGGCCTC
chr4	18227742	18227754	CCACCCTGGCCTC
chr4	36564686	36564698	CCACCCTGGCCTC
chr4	40250013	40250025	CCACCCTGGCCTC
chr4	44794827	44794839	CCACCCTGGCCTC
chr4	53492735	53492747	CCACCCTGGCCTC
chr4	62528088	62528100	CCACCCTGGCCTC
chr4	64473293	64473305	CCACCCTGGCCTC
chr4	71602534	71602546	CCACCCTGGCCTC
chr4	73905973	73905985	CCACCCTGGCCTC
chr4	82378416	82378428	CCACCCTGGCCTC
chr4	85168764	85168776	CCACCCTGGCCTC
chr4	89830881	89830893	CCACCCTGGCCTC
chr4	95660492	95660504	CCACCCTGGCCTC
chr4	102338199	102338211	CCACCCTGGCCTC
chr4	106167325	106167337	CCACCCTGGCCTC
chr4	109538110	109538122	CCACCCTGGCCTC
chr4	111088937	111088949	CCACCCTGGCCTC
chr4	111191763	111191775	CCACCCTGGCCTC
chr4	117070479	117070491	CCACCCTGGCCTC
chr4	119635987	119635999	CCACCCTGGCCTC
chr4	119689795	119689807	CCACCCTGGCCTC
chr4	124769208	124769220	CCACCCTGGCCTC
chr4	128005794	128005806	CCACCCTGGCCTC
chr4	131429479	131429491	CCACCCTGGCCTC
chr4	140767747	140767759	CCACCCTGGCCTC
chr4	155812599	155812611	CCACCCTGGCCTC
chr4	166324902	166324914	CCACCCTGGCCTC
chr4	170251294	170251306	CCACCCTGGCCTC
chr4	181275037	181275049	CCACCCTGGCCTC
chr4	185666867	185666879	CCACCCTGGCCTC
chr4	188507470	188507482	CCACCCTGGCCTC
chr5	560021	560033	CCACCCTGGCCTC
chr5	1556637	1556649	CCACCCTGGCCTC
chr5	2676269	2676281	CCACCCTGGCCTC
chr5	6083886	6083898	CCACCCTGGCCTC
chr5	16114844	16114856	CCACCCTGGCCTC
chr5	18280398	18280410	CCACCCTGGCCTC
chr5	27217763	27217775	CCACCCTGGCCTC
chr5	32191147	32191159	CCACCCTGGCCTC
chr5	33018598	33018610	CCACCCTGGCCTC
chr5	53549665	53549677	CCACCCTGGCCTC
chr5	60146205	60146217	CCACCCTGGCCTC
chr5	69373809	69373821	CCACCCTGGCCTC
chr5	70249229	70249241	CCACCCTGGCCTC
chr5	72413067	72413079	CCACCCTGGCCTC
chr5	77665719	77665731	CCACCCTGGCCTC
chr5	78437290	78437302	CCACCCTGGCCTC
chr5	81774636	81774648	CCACCCTGGCCTC
chr5	83696037	83696049	CCACCCTGGCCTC
chr5	90605497	90605509	CCACCCTGGCCTC
chr5	96742636	96742648	CCACCCTGGCCTC
chr5	98366574	98366586	CCACCCTGGCCTC
chr5	106678625	106678637	CCACCCTGGCCTC
chr5	107111819	107111831	CCACCCTGGCCTC
chr5	108072804	108072816	CCACCCTGGCCTC
chr5	117906710	117906722	CCACCCTGGCCTC
chr5	118493832	118493844	CCACCCTGGCCTC
chr5	124295186	124295198	CCACCCTGGCCTC
chr5	126279747	126279759	CCACCCTGGCCTC
chr5	130650179	130650191	CCACCCTGGCCTC
chr5	134358728	134358740	CCACCCTGGCCTC
chr5	134464770	134464782	CCACCCTGGCCTC
chr5	139959929	139959941	CCACCCTGGCCTC
chr5	144212818	144212830	CCACCCTGGCCTC
chr5	147800772	147800784	CCACCCTGGCCTC
chr5	149186415	149186427	CCACCCTGGCCTC
chr5	150604288	150604300	CCACCCTGGCCTC
chr5	150704138	150704150	CCACCCTGGCCTC
chr5	151273885	151273897	CCACCCTGGCCTC
chr5	152272553	152272565	CCACCCTGGCCTC
chr5	153442355	153442367	CCACCCTGGCCTC
chr5	155245776	155245788	CCACCCTGGCCTC
chr5	158508236	158508248	CCACCCTGGCCTC
chr5	164161878	164161890	CCACCCTGGCCTC
chr5	165290377	165290389	CCACCCTGGCCTC
chr5	167982493	167982505	CCACCCTGGCCTC
chr5	174407656	174407668	CCACCCTGGCCTC
chr5	178653523	178653535	CCACCCTGGCCTC
chr5	178792383	178792395	CCACCCTGGCCTC
chr5	180031474	180031486	CCACCCTGGCCTC
chr6	7407003	7407015	CCACCCTGGCCTC
chr6	13639655	13639667	CCACCCTGGCCTC
chr6	15902562	15902574	CCACCCTGGCCTC
chr6	18250972	18250984	CCACCCTGGCCTC
chr6	18306676	18306688	CCACCCTGGCCTC
chr6	19902067	19902079	CCACCCTGGCCTC
chr6	20988261	20988273	CCACCCTGGCCTC
chr6	22609608	22609620	CCACCCTGGCCTC
chr6	24224944	24224956	CCACCCTGGCCTC
chr6	24553078	24553090	CCACCCTGGCCTC
chr6	30696491	30696503	CCACCCTGGCCTC
chr6	33697734	33697746	CCACCCTGGCCTC
chr6	35450374	35450386	CCACCCTGGCCTC
chr6	39546352	39546364	CCACCCTGGCCTC
chr6	40379334	40379346	CCACCCTGGCCTC
chr6	42636908	42636920	CCACCCTGGCCTC
chr6	64175332	64175344	CCACCCTGGCCTC
chr6	71754216	71754228	CCACCCTGGCCTC
chr6	73982103	73982115	CCACCCTGGCCTC
chr6	91966906	91966918	CCACCCTGGCCTC
chr6	92295376	92295388	CCACCCTGGCCTC
chr6	99825131	99825143	CCACCCTGGCCTC
chr6	109794180	109794192	CCACCCTGGCCTC
chr6	111875368	111875380	CCACCCTGGCCTC
chr6	135629619	135629631	CCACCCTGGCCTC
chr6	138350781	138350793	CCACCCTGGCCTC
chr6	139107998	139108010	CCACCCTGGCCTC
chr6	139165072	139165084	CCACCCTGGCCTC
chr6	144041995	144042007	CCACCCTGGCCTC
chr6	145165650	145165662	CCACCCTGGCCTC
chr6	151224805	151224817	CCACCCTGGCCTC
chr6	151747327	151747339	CCACCCTGGCCTC
chr6	158710858	158710870	CCACCCTGGCCTC
chr6	159508953	159508965	CCACCCTGGCCTC
chr6	161794088	161794100	CCACCCTGGCCTC
chr6	161871832	161871844	CCACCCTGGCCTC
chr6	162270532	162270544	CCACCCTGGCCTC
chr7	1485417	1485429	CCACCCTGGCCTC
chr7	2379089	2379101	CCACCCTGGCCTC
chr7	2678587	2678599	CCACCCTGGCCTC
chr7	2860318	2860330	CCACCCTGGCCTC
chr7	3222047	3222059	CCACCCTGGCCTC
chr7	3591418	3591430	CCACCCTGGCCTC
chr7	5869175	5869187	CCACCCTGGCCTC
chr7	21713919	21713931	CCACCCTGGCCTC
chr7	32532975	32532987	CCACCCTGGCCTC
chr7	35279607	35279619	CCACCCTGGCCTC
chr7	38337545	38337557	CCACCCTGGCCTC
chr7	50530711	50530723	CCACCCTGGCCTC
chr7	55094664	55094676	CCACCCTGGCCTC
chr7	55855629	55855641	CCACCCTGGCCTC
chr7	56814706	56814718	CCACCCTGGCCTC
chr7	65475374	65475386	CCACCCTGGCCTC
chr7	65718603	65718615	CCACCCTGGCCTC
chr7	66572798	66572810	CCACCCTGGCCTC
chr7	66602045	66602057	CCACCCTGGCCTC
chr7	66735589	66735601	CCACCCTGGCCTC
chr7	67681841	67681853	CCACCCTGGCCTC
chr7	68994021	68994033	CCACCCTGGCCTC
chr7	70080976	70080988	CCACCCTGGCCTC
chr7	72723329	72723341	CCACCCTGGCCTC
chr7	73102004	73102016	CCACCCTGGCCTC
chr7	74085656	74085668	CCACCCTGGCCTC
chr7	74675984	74675996	CCACCCTGGCCTC
chr7	74890233	74890245	CCACCCTGGCCTC
chr7	80916514	80916526	CCACCCTGGCCTC
chr7	85116218	85116230	CCACCCTGGCCTC
chr7	93300282	93300294	CCACCCTGGCCTC
chr7	99715140	99715152	CCACCCTGGCCTC
chr7	101271805	101271817	CCACCCTGGCCTC
chr7	102971274	102971286	CCACCCTGGCCTC
chr7	105126405	105126417	CCACCCTGGCCTC
chr7	122030069	122030081	CCACCCTGGCCTC
chr7	127179197	127179209	CCACCCTGGCCTC
chr7	128514540	128514552	CCACCCTGGCCTC
chr7	129648329	129648341	CCACCCTGGCCTC
chr7	138466320	138466332	CCACCCTGGCCTC
chr7	143483653	143483665	CCACCCTGGCCTC
chr7	144611332	144611344	CCACCCTGGCCTC
chr7	155020201	155020213	CCACCCTGGCCTC
chr8	1465642	1465654	CCACCCTGGCCTC
chr8	2241188	2241200	CCACCCTGGCCTC
chr8	8444297	8444309	CCACCCTGGCCTC
chr8	11818743	11818755	CCACCCTGGCCTC
chr8	22283650	22283662	CCACCCTGGCCTC
chr8	26310148	26310160	CCACCCTGGCCTC
chr8	30108513	30108525	CCACCCTGGCCTC
chr8	31183042	31183054	CCACCCTGGCCTC
chr8	33880058	33880070	CCACCCTGGCCTC
chr8	35470838	35470850	CCACCCTGGCCTC
chr8	39947628	39947640	CCACCCTGGCCTC
chr8	39949604	39949616	CCACCCTGGCCTC
chr8	40749871	40749883	CCACCCTGGCCTC
chr8	41135375	41135387	CCACCCTGGCCTC
chr8	42352618	42352630	CCACCCTGGCCTC
chr8	48206282	48206294	CCACCCTGGCCTC
chr8	50432335	50432347	CCACCCTGGCCTC
chr8	53920365	53920377	CCACCCTGGCCTC
chr8	66583175	66583187	CCACCCTGGCCTC
chr8	73249341	73249353	CCACCCTGGCCTC
chr8	80598888	80598900	CCACCCTGGCCTC
chr8	90890812	90890824	CCACCCTGGCCTC
chr8	91199480	91199492	CCACCCTGGCCTC
chr8	98989990	98990002	CCACCCTGGCCTC
chr8	122678189	122678201	CCACCCTGGCCTC
chr8	124342847	124342859	CCACCCTGGCCTC
chr8	127427879	127427891	CCACCCTGGCCTC
chr8	130457577	130457589	CCACCCTGGCCTC
chr8	130907496	130907508	CCACCCTGGCCTC
chr8	137190750	137190762	CCACCCTGGCCTC
chr8	142000586	142000598	CCACCCTGGCCTC
chr8	144872489	144872501	CCACCCTGGCCTC
chr8	145186772	145186784	CCACCCTGGCCTC
chr8	145632717	145632729	CCACCCTGGCCTC
chr8	146292503	146292515	CCACCCTGGCCTC
chr9	703237	703249	CCACCCTGGCCTC
chr9	6614022	6614034	CCACCCTGGCCTC
chr9	6649806	6649818	CCACCCTGGCCTC
chr9	18719607	18719619	CCACCCTGGCCTC
chr9	35675236	35675248	CCACCCTGGCCTC
chr9	35752816	35752828	CCACCCTGGCCTC
chr9	35992965	35992977	CCACCCTGGCCTC
chr9	36579404	36579416	CCACCCTGGCCTC
chr9	37900080	37900092	CCACCCTGGCCTC
chr9	38824463	38824475	CCACCCTGGCCTC
chr9	41094445	41094457	CCACCCTGGCCTC
chr9	41933793	41933805	CCACCCTGGCCTC
chr9	44624593	44624605	CCACCCTGGCCTC
chr9	45185046	45185058	CCACCCTGGCCTC
chr9	66469971	66469983	CCACCCTGGCCTC
chr9	71057424	71057436	CCACCCTGGCCTC
chr9	73212094	73212106	CCACCCTGGCCTC
chr9	74611481	74611493	CCACCCTGGCCTC
chr9	75868653	75868665	CCACCCTGGCCTC
chr9	78939392	78939404	CCACCCTGGCCTC
chr9	84598231	84598243	CCACCCTGGCCTC
chr9	87628459	87628471	CCACCCTGGCCTC
chr9	94531647	94531659	CCACCCTGGCCTC
chr9	97918253	97918265	CCACCCTGGCCTC
chr9	98001092	98001104	CCACCCTGGCCTC
chr9	99890920	99890932	CCACCCTGGCCTC
chr9	111600931	111600943	CCACCCTGGCCTC
chr9	111671216	111671228	CCACCCTGGCCTC
chr9	115530125	115530137	CCACCCTGGCCTC
chr9	119849752	119849764	CCACCCTGGCCTC
chr9	127015270	127015282	CCACCCTGGCCTC
chr9	127659865	127659877	CCACCCTGGCCTC
chr9	131068960	131068972	CCACCCTGGCCTC
chr9	131120971	131120983	CCACCCTGGCCTC
chr9	131489883	131489895	CCACCCTGGCCTC
chr9	132002560	132002572	CCACCCTGGCCTC
chr9	133072131	133072143	CCACCCTGGCCTC
chr9	136471577	136471589	CCACCCTGGCCTC
chr9	136641642	136641654	CCACCCTGGCCTC
chr9	136908338	136908350	CCACCCTGGCCTC
chr10	360297	360309	CCACCCTGGCCTC
chr10	5676467	5676479	CCACCCTGGCCTC
chr10	7375074	7375086	CCACCCTGGCCTC
chr10	11448454	11448466	CCACCCTGGCCTC
chr10	12504408	12504420	CCACCCTGGCCTC
chr10	14692530	14692542	CCACCCTGGCCTC
chr10	18752608	18752620	CCACCCTGGCCTC
chr10	28378087	28378099	CCACCCTGGCCTC
chr10	28856912	28856924	CCACCCTGGCCTC
chr10	32675238	32675250	CCACCCTGGCCTC
chr10	38257528	38257540	CCACCCTGGCCTC
chr10	38440446	38440458	CCACCCTGGCCTC
chr10	38894732	38894744	CCACCCTGGCCTC
chr10	46163162	46163174	CCACCCTGGCCTC
chr10	50676330	50676342	CCACCCTGGCCTC
chr10	67961790	67961802	CCACCCTGGCCTC
chr10	73227671	73227683	CCACCCTGGCCTC
chr10	74201621	74201633	CCACCCTGGCCTC
chr10	74217225	74217237	CCACCCTGGCCTC
chr10	79555013	79555025	CCACCCTGGCCTC
chr10	87369414	87369426	CCACCCTGGCCTC
chr10	91730597	91730609	CCACCCTGGCCTC
chr10	94357653	94357665	CCACCCTGGCCTC
chr10	96469973	96469985	CCACCCTGGCCTC
chr10	97313404	97313416	CCACCCTGGCCTC
chr10	103830820	103830832	CCACCCTGGCCTC
chr10	105167412	105167424	CCACCCTGGCCTC
chr10	105501342	105501354	CCACCCTGGCCTC
chr10	106036475	106036487	CCACCCTGGCCTC
chr10	106836261	106836273	CCACCCTGGCCTC
chr10	108566518	108566530	CCACCCTGGCCTC
chr10	115876122	115876134	CCACCCTGGCCTC
chr10	117981182	117981194	CCACCCTGGCCTC
chr10	119753663	119753675	CCACCCTGGCCTC
chr10	120712355	120712367	CCACCCTGGCCTC
chr10	121532814	121532826	CCACCCTGGCCTC
chr10	123189004	123189016	CCACCCTGGCCTC
chr10	123543511	123543523	CCACCCTGGCCTC
chr10	126013756	126013768	CCACCCTGGCCTC
chr10	129092831	129092843	CCACCCTGGCCTC
chr10	130119948	130119960	CCACCCTGGCCTC
chr10	131800933	131800945	CCACCCTGGCCTC
chr10	133633800	133633812	CCACCCTGGCCTC
chr10	134144259	134144271	CCACCCTGGCCTC
chr10	134552797	134552809	CCACCCTGGCCTC
chr11	2183846	2183858	CCACCCTGGCCTC
chr11	7595336	7595348	CCACCCTGGCCTC
chr11	9491024	9491036	CCACCCTGGCCTC
chr11	21794903	21794915	CCACCCTGGCCTC
chr11	29447647	29447659	CCACCCTGGCCTC
chr11	30977008	30977020	CCACCCTGGCCTC
chr11	32273866	32273878	CCACCCTGGCCTC
chr11	34191458	34191470	CCACCCTGGCCTC
chr11	47495808	47495820	CCACCCTGGCCTC
chr11	47568028	47568040	CCACCCTGGCCTC
chr11	57421471	57421483	CCACCCTGGCCTC
chr11	57521940	57521952	CCACCCTGGCCTC
chr11	60981962	60981974	CCACCCTGGCCTC
chr11	61000791	61000803	CCACCCTGGCCTC
chr11	61020537	61020549	CCACCCTGGCCTC
chr11	61539114	61539126	CCACCCTGGCCTC
chr11	61605999	61606011	CCACCCTGGCCTC
chr11	63425573	63425585	CCACCCTGGCCTC
chr11	65031921	65031933	CCACCCTGGCCTC
chr11	65643008	65643020	CCACCCTGGCCTC
chr11	65675028	65675040	CCACCCTGGCCTC
chr11	65935618	65935630	CCACCCTGGCCTC
chr11	68007793	68007805	CCACCCTGGCCTC
chr11	68988293	68988305	CCACCCTGGCCTC
chr11	70409219	70409231	CCACCCTGGCCTC
chr11	75898640	75898652	CCACCCTGGCCTC
chr11	79345038	79345050	CCACCCTGGCCTC
chr11	94448582	94448594	CCACCCTGGCCTC
chr11	100531698	100531710	CCACCCTGGCCTC
chr11	103905615	103905627	CCACCCTGGCCTC
chr11	110967197	110967209	CCACCCTGGCCTC
chr11	111348926	111348938	CCACCCTGGCCTC
chr11	117029606	117029618	CCACCCTGGCCTC
chr11	119740397	119740409	CCACCCTGGCCTC
chr11	120017536	120017548	CCACCCTGGCCTC
chr11	120388968	120388980	CCACCCTGGCCTC
chr11	124602313	124602325	CCACCCTGGCCTC
chr11	126078997	126079009	CCACCCTGGCCTC
chr11	129840686	129840698	CCACCCTGGCCTC
chr11	130542424	130542436	CCACCCTGGCCTC
chr12	1605885	1605897	CCACCCTGGCCTC
chr12	2609257	2609269	CCACCCTGGCCTC
chr12	4237385	4237397	CCACCCTGGCCTC
chr12	6454130	6454142	CCACCCTGGCCTC
chr12	8114204	8114216	CCACCCTGGCCTC
chr12	12986518	12986530	CCACCCTGGCCTC
chr12	14684809	14684821	CCACCCTGGCCTC
chr12	15568564	15568576	CCACCCTGGCCTC
chr12	19426088	19426100	CCACCCTGGCCTC
chr12	19867285	19867297	CCACCCTGGCCTC
chr12	27595800	27595812	CCACCCTGGCCTC
chr12	44673542	44673554	CCACCCTGGCCTC
chr12	48203974	48203986	CCACCCTGGCCTC
chr12	49037663	49037675	CCACCCTGGCCTC
chr12	49654762	49654774	CCACCCTGGCCTC
chr12	51040450	51040462	CCACCCTGGCCTC
chr12	51429357	51429369	CCACCCTGGCCTC
chr12	51972935	51972947	CCACCCTGGCCTC
chr12	52005524	52005536	CCACCCTGGCCTC
chr12	54790715	54790727	CCACCCTGGCCTC
chr12	55467876	55467888	CCACCCTGGCCTC
chr12	57732420	57732432	CCACCCTGGCCTC
chr12	64117670	64117682	CCACCCTGGCCTC
chr12	64929712	64929724	CCACCCTGGCCTC
chr12	68011611	68011623	CCACCCTGGCCTC
chr12	70315068	70315080	CCACCCTGGCCTC
chr12	71448015	71448027	CCACCCTGGCCTC
chr12	83074635	83074647	CCACCCTGGCCTC
chr12	92633202	92633214	CCACCCTGGCCTC
chr12	94227225	94227237	CCACCCTGGCCTC
chr12	94574022	94574034	CCACCCTGGCCTC
chr12	96458788	96458800	CCACCCTGGCCTC
chr12	113947081	113947093	CCACCCTGGCCTC
chr12	115282039	115282051	CCACCCTGGCCTC
chr12	116995814	116995826	CCACCCTGGCCTC
chr12	117466226	117466238	CCACCCTGGCCTC
chr12	117744670	117744682	CCACCCTGGCCTC
chr12	119637815	119637827	CCACCCTGGCCTC
chr12	120640501	120640513	CCACCCTGGCCTC
chr12	122217787	122217799	CCACCCTGGCCTC
chr12	122433637	122433649	CCACCCTGGCCTC
chr12	123307753	123307765	CCACCCTGGCCTC
chr12	124109052	124109064	CCACCCTGGCCTC
chr12	124163080	124163092	CCACCCTGGCCTC
chr12	124340404	124340416	CCACCCTGGCCTC
chr12	125352682	125352694	CCACCCTGGCCTC
chr12	126302310	126302322	CCACCCTGGCCTC
chr12	132324578	132324590	CCACCCTGGCCTC
chr12	133167338	133167350	CCACCCTGGCCTC
chr12	133526857	133526869	CCACCCTGGCCTC
chr13	19458906	19458918	CCACCCTGGCCTC
chr13	20001468	20001480	CCACCCTGGCCTC
chr13	20070251	20070263	CCACCCTGGCCTC
chr13	20200121	20200133	CCACCCTGGCCTC
chr13	21521200	21521212	CCACCCTGGCCTC
chr13	25058556	25058568	CCACCCTGGCCTC
chr13	29189270	29189282	CCACCCTGGCCTC
chr13	33109786	33109798	CCACCCTGGCCTC
chr13	33567982	33567994	CCACCCTGGCCTC
chr13	35930911	35930923	CCACCCTGGCCTC
chr13	50172305	50172317	CCACCCTGGCCTC
chr13	59493622	59493634	CCACCCTGGCCTC
chr13	91120610	91120622	CCACCCTGGCCTC
chr13	95272221	95272233	CCACCCTGGCCTC
chr13	98621188	98621200	CCACCCTGGCCTC
chr13	98653977	98653989	CCACCCTGGCCTC
chr13	104008000	104008012	CCACCCTGGCCTC
chr13	111406768	111406780	CCACCCTGGCCTC
chr13	114545579	114545591	CCACCCTGGCCTC
chr13	115068040	115068052	CCACCCTGGCCTC
chr14	22288244	22288256	CCACCCTGGCCTC
chr14	27478695	27478707	CCACCCTGGCCTC
chr14	30056076	30056088	CCACCCTGGCCTC
chr14	31976964	31976976	CCACCCTGGCCTC
chr14	32728025	32728037	CCACCCTGGCCTC
chr14	35536243	35536255	CCACCCTGGCCTC
chr14	35559116	35559128	CCACCCTGGCCTC
chr14	35861959	35861971	CCACCCTGGCCTC
chr14	36180926	36180938	CCACCCTGGCCTC
chr14	49837980	49837992	CCACCCTGGCCTC
chr14	52645557	52645569	CCACCCTGGCCTC
chr14	55238539	55238551	CCACCCTGGCCTC
chr14	62485270	62485282	CCACCCTGGCCTC
chr14	65781499	65781511	CCACCCTGGCCTC
chr14	70059329	70059341	CCACCCTGGCCTC
chr14	70865955	70865967	CCACCCTGGCCTC
chr14	75375779	75375791	CCACCCTGGCCTC
chr14	93606188	93606200	CCACCCTGGCCTC
chr14	97020094	97020106	CCACCCTGGCCTC
chr14	99906391	99906403	CCACCCTGGCCTC
chr14	105283950	105283962	CCACCCTGGCCTC
chr15	20467213	20467225	CCACCCTGGCCTC
chr15	29309819	29309831	CCACCCTGGCCTC
chr15	31397042	31397054	CCACCCTGGCCTC
chr15	31637266	31637278	CCACCCTGGCCTC
chr15	33560801	33560813	CCACCCTGGCCTC
chr15	35336525	35336537	CCACCCTGGCCTC
chr15	38012607	38012619	CCACCCTGGCCTC
chr15	41719594	41719606	CCACCCTGGCCTC
chr15	44902496	44902508	CCACCCTGGCCTC
chr15	47401683	47401695	CCACCCTGGCCTC
chr15	51664127	51664139	CCACCCTGGCCTC
chr15	52003038	52003050	CCACCCTGGCCTC
chr15	52674345	52674357	CCACCCTGGCCTC
chr15	54501856	54501868	CCACCCTGGCCTC
chr15	56232965	56232977	CCACCCTGGCCTC
chr15	57397317	57397329	CCACCCTGGCCTC
chr15	62853941	62853953	CCACCCTGGCCTC
chr15	66389822	66389834	CCACCCTGGCCTC
chr15	66642547	66642559	CCACCCTGGCCTC
chr15	68927473	68927485	CCACCCTGGCCTC
chr15	70206386	70206398	CCACCCTGGCCTC
chr15	73618739	73618751	CCACCCTGGCCTC
chr15	75220971	75220983	CCACCCTGGCCTC
chr15	76574490	76574502	CCACCCTGGCCTC
chr15	82397966	82397978	CCACCCTGGCCTC
chr15	89839440	89839452	CCACCCTGGCCTC
chr15	100354383	100354395	CCACCCTGGCCTC
chr15	100948322	100948334	CCACCCTGGCCTC
chr15	101770392	101770404	CCACCCTGGCCTC
chr16	124594	124606	CCACCCTGGCCTC
chr16	1285742	1285754	CCACCCTGGCCTC
chr16	2179797	2179809	CCACCCTGGCCTC
chr16	4596094	4596106	CCACCCTGGCCTC
chr16	5013933	5013945	CCACCCTGGCCTC
chr16	6101810	6101822	CCACCCTGGCCTC
chr16	8627834	8627846	CCACCCTGGCCTC
chr16	8967984	8967996	CCACCCTGGCCTC
chr16	10754803	10754815	CCACCCTGGCCTC
chr16	13807176	13807188	CCACCCTGGCCTC
chr16	15142726	15142738	CCACCCTGGCCTC
chr16	15142861	15142873	CCACCCTGGCCTC
chr16	15142996	15143008	CCACCCTGGCCTC
chr16	15242486	15242498	CCACCCTGGCCTC
chr16	15389722	15389734	CCACCCTGGCCTC
chr16	15784743	15784755	CCACCCTGGCCTC
chr16	18504269	18504281	CCACCCTGGCCTC
chr16	18552544	18552556	CCACCCTGGCCTC
chr16	20416518	20416530	CCACCCTGGCCTC
chr16	21390953	21390965	CCACCCTGGCCTC
chr16	29370073	29370085	CCACCCTGGCCTC
chr16	33702902	33702914	CCACCCTGGCCTC
chr16	33728743	33728755	CCACCCTGGCCTC
chr16	46949068	46949080	CCACCCTGGCCTC
chr16	54885149	54885161	CCACCCTGGCCTC
chr16	56507087	56507099	CCACCCTGGCCTC
chr16	56621600	56621612	CCACCCTGGCCTC
chr16	57035799	57035811	CCACCCTGGCCTC
chr16	57154287	57154299	CCACCCTGGCCTC
chr16	57268054	57268066	CCACCCTGGCCTC
chr16	57307390	57307402	CCACCCTGGCCTC
chr16	62368463	62368475	CCACCCTGGCCTC
chr16	64793999	64794011	CCACCCTGGCCTC
chr16	64915834	64915846	CCACCCTGGCCTC
chr16	68741522	68741534	CCACCCTGGCCTC
chr16	68748082	68748094	CCACCCTGGCCTC
chr16	69135445	69135457	CCACCCTGGCCTC
chr16	73113483	73113495	CCACCCTGGCCTC
chr16	74607631	74607643	CCACCCTGGCCTC
chr16	78837601	78837613	CCACCCTGGCCTC
chr16	81825415	81825427	CCACCCTGGCCTC
chr16	84007016	84007028	CCACCCTGGCCTC
chr16	84213802	84213814	CCACCCTGGCCTC
chr16	85738433	85738445	CCACCCTGGCCTC
chr16	86005134	86005146	CCACCCTGGCCTC
chr16	86149614	86149626	CCACCCTGGCCTC
chr16	89231696	89231708	CCACCCTGGCCTC
chr17	2785829	2785841	CCACCCTGGCCTC
chr17	3703698	3703710	CCACCCTGGCCTC
chr17	4936092	4936104	CCACCCTGGCCTC
chr17	8261954	8261966	CCACCCTGGCCTC
chr17	8331926	8331938	CCACCCTGGCCTC
chr17	8731764	8731776	CCACCCTGGCCTC
chr17	10041103	10041115	CCACCCTGGCCTC
chr17	10296144	10296156	CCACCCTGGCCTC
chr17	10398244	10398256	CCACCCTGGCCTC
chr17	10426809	10426821	CCACCCTGGCCTC
chr17	15463623	15463635	CCACCCTGGCCTC
chr17	16936531	16936543	CCACCCTGGCCTC
chr17	19789172	19789184	CCACCCTGGCCTC
chr17	26957127	26957139	CCACCCTGGCCTC
chr17	27030565	27030577	CCACCCTGGCCTC
chr17	30624764	30624776	CCACCCTGGCCTC
chr17	30741413	30741425	CCACCCTGGCCTC
chr17	31547188	31547200	CCACCCTGGCCTC
chr17	34997429	34997441	CCACCCTGGCCTC
chr17	35005828	35005840	CCACCCTGGCCTC
chr17	35437663	35437675	CCACCCTGGCCTC
chr17	37676885	37676897	CCACCCTGGCCTC
chr17	38323457	38323469	CCACCCTGGCCTC
chr17	39980472	39980484	CCACCCTGGCCTC
chr17	39981680	39981692	CCACCCTGGCCTC
chr17	39985519	39985531	CCACCCTGGCCTC
chr17	40033641	40033653	CCACCCTGGCCTC
chr17	42317523	42317535	CCACCCTGGCCTC
chr17	45647230	45647242	CCACCCTGGCCTC
chr17	47667788	47667800	CCACCCTGGCCTC
chr17	48747387	48747399	CCACCCTGGCCTC
chr17	48833931	48833943	CCACCCTGGCCTC
chr17	57852928	57852940	CCACCCTGGCCTC
chr17	57954098	57954110	CCACCCTGGCCTC
chr17	58535036	58535048	CCACCCTGGCCTC
chr17	70527567	70527579	CCACCCTGGCCTC
chr17	72156728	72156740	CCACCCTGGCCTC
chr17	72306924	72306936	CCACCCTGGCCTC
chr17	73006418	73006430	CCACCCTGGCCTC
chr17	75344627	75344639	CCACCCTGGCCTC
chr17	76436587	76436599	CCACCCTGGCCTC
chr17	76804578	76804590	CCACCCTGGCCTC
chr17	77360008	77360020	CCACCCTGGCCTC
chr18	280895	280907	CCACCCTGGCCTC
chr18	765644	765656	CCACCCTGGCCTC
chr18	6196401	6196413	CCACCCTGGCCTC
chr18	12665939	12665951	CCACCCTGGCCTC
chr18	13355875	13355887	CCACCCTGGCCTC
chr18	18626116	18626128	CCACCCTGGCCTC
chr18	23705398	23705410	CCACCCTGGCCTC
chr18	33331850	33331862	CCACCCTGGCCTC
chr18	43235387	43235399	CCACCCTGGCCTC
chr18	44131311	44131323	CCACCCTGGCCTC
chr18	44251936	44251948	CCACCCTGGCCTC
chr18	47532032	47532044	CCACCCTGGCCTC
chr18	48036818	48036830	CCACCCTGGCCTC
chr18	49644193	49644205	CCACCCTGGCCTC
chr18	56273421	56273433	CCACCCTGGCCTC
chr18	57129861	57129873	CCACCCTGGCCTC
chr18	60125333	60125345	CCACCCTGGCCTC
chr18	66193056	66193068	CCACCCTGGCCTC
chr18	68243051	68243063	CCACCCTGGCCTC
chr18	74531576	74531588	CCACCCTGGCCTC
chr18	75969582	75969594	CCACCCTGGCCTC
chr18	77946125	77946137	CCACCCTGGCCTC
chr19	2571149	2571161	CCACCCTGGCCTC
chr19	2774725	2774737	CCACCCTGGCCTC
chr19	3558947	3558959	CCACCCTGGCCTC
chr19	5506759	5506771	CCACCCTGGCCTC
chr19	6224468	6224480	CCACCCTGGCCTC
chr19	6585240	6585252	CCACCCTGGCCTC
chr19	8599435	8599447	CCACCCTGGCCTC
chr19	9985402	9985414	CCACCCTGGCCTC
chr19	16164662	16164674	CCACCCTGGCCTC
chr19	17395438	17395450	CCACCCTGGCCTC
chr19	19491775	19491787	CCACCCTGGCCTC
chr19	21221479	21221491	CCACCCTGGCCTC
chr19	31879022	31879034	CCACCCTGGCCTC
chr19	33746602	33746614	CCACCCTGGCCTC
chr19	34827006	34827018	CCACCCTGGCCTC
chr19	36155868	36155880	CCACCCTGGCCTC
chr19	38708287	38708299	CCACCCTGGCCTC
chr19	38778082	38778094	CCACCCTGGCCTC
chr19	39495478	39495490	CCACCCTGGCCTC
chr19	40543067	40543079	CCACCCTGGCCTC
chr19	41852876	41852888	CCACCCTGGCCTC
chr19	41863583	41863595	CCACCCTGGCCTC
chr19	42622799	42622811	CCACCCTGGCCTC
chr19	42730682	42730694	CCACCCTGGCCTC
chr19	45651496	45651508	CCACCCTGGCCTC
chr19	46052308	46052320	CCACCCTGGCCTC
chr19	46500344	46500356	CCACCCTGGCCTC
chr19	48280471	48280483	CCACCCTGGCCTC
chr19	48666420	48666432	CCACCCTGGCCTC
chr19	49077602	49077614	CCACCCTGGCCTC
chr19	49656073	49656085	CCACCCTGGCCTC
chr19	50705987	50705999	CCACCCTGGCCTC
chr19	54360997	54361009	CCACCCTGGCCTC
chr19	55318021	55318033	CCACCCTGGCCTC
chr20	2960435	2960447	CCACCCTGGCCTC
chr20	3683827	3683839	CCACCCTGGCCTC
chr20	9194037	9194049	CCACCCTGGCCTC
chr20	10681796	10681808	CCACCCTGGCCTC
chr20	19873266	19873278	CCACCCTGGCCTC
chr20	25225267	25225279	CCACCCTGGCCTC
chr20	25298157	25298169	CCACCCTGGCCTC
chr20	31261960	31261972	CCACCCTGGCCTC
chr20	32152496	32152508	CCACCCTGGCCTC
chr20	33254891	33254903	CCACCCTGGCCTC
chr20	35687053	35687065	CCACCCTGGCCTC
chr20	35741128	35741140	CCACCCTGGCCTC
chr20	40785730	40785742	CCACCCTGGCCTC
chr20	40850404	40850416	CCACCCTGGCCTC
chr20	41275783	41275795	CCACCCTGGCCTC
chr20	42752836	42752848	CCACCCTGGCCTC
chr20	43309046	43309058	CCACCCTGGCCTC
chr20	45480308	45480320	CCACCCTGGCCTC
chr20	45889177	45889189	CCACCCTGGCCTC
chr20	47435817	47435829	CCACCCTGGCCTC
chr20	47690133	47690145	CCACCCTGGCCTC
chr20	48819161	48819173	CCACCCTGGCCTC
chr20	49944377	49944389	CCACCCTGGCCTC
chr20	55106930	55106942	CCACCCTGGCCTC
chr20	56336208	56336220	CCACCCTGGCCTC
chr20	60312608	60312620	CCACCCTGGCCTC
chr20	61356684	61356696	CCACCCTGGCCTC
chr20	61909332	61909344	CCACCCTGGCCTC
chr20	62245110	62245122	CCACCCTGGCCTC
chr21	19434772	19434784	CCACCCTGGCCTC
chr21	27791687	27791699	CCACCCTGGCCTC
chr21	31053740	31053752	CCACCCTGGCCTC
chr21	32551313	32551325	CCACCCTGGCCTC
chr21	32866472	32866484	CCACCCTGGCCTC
chr21	33311965	33311977	CCACCCTGGCCTC
chr21	33843880	33843892	CCACCCTGGCCTC
chr21	34804124	34804136	CCACCCTGGCCTC
chr21	39059015	39059027	CCACCCTGGCCTC
chr21	41977973	41977985	CCACCCTGGCCTC
chr21	43260019	43260031	CCACCCTGGCCTC
chr21	44351002	44351014	CCACCCTGGCCTC
chr21	45062838	45062850	CCACCCTGGCCTC
chr21	45743598	45743610	CCACCCTGGCCTC
chr21	46911703	46911715	CCACCCTGGCCTC
chr22	16868600	16868612	CCACCCTGGCCTC
chr22	18273728	18273740	CCACCCTGGCCTC
chr22	21477682	21477694	CCACCCTGGCCTC
chr22	22982262	22982274	CCACCCTGGCCTC
chr22	23661324	23661336	CCACCCTGGCCTC
chr22	24499478	24499490	CCACCCTGGCCTC
chr22	25050437	25050449	CCACCCTGGCCTC
chr22	26189451	26189463	CCACCCTGGCCTC
chr22	28880345	28880357	CCACCCTGGCCTC
chr22	29030818	29030830	CCACCCTGGCCTC
chr22	29869591	29869603	CCACCCTGGCCTC
chr22	30745879	30745891	CCACCCTGGCCTC
chr22	31413198	31413210	CCACCCTGGCCTC
chr22	32120629	32120641	CCACCCTGGCCTC
chr22	32665123	32665135	CCACCCTGGCCTC
chr22	36460936	36460948	CCACCCTGGCCTC
chr22	36696962	36696974	CCACCCTGGCCTC
chr22	37046669	37046681	CCACCCTGGCCTC
chr22	37885273	37885285	CCACCCTGGCCTC
chr22	39160679	39160691	CCACCCTGGCCTC
chr22	40919589	40919601	CCACCCTGGCCTC
chr22	43128355	43128367	CCACCCTGGCCTC
chr22	44492735	44492747	CCACCCTGGCCTC
chr22	45127749	45127761	CCACCCTGGCCTC
chr22	45197551	45197563	CCACCCTGGCCTC
chr22	45448358	45448370	CCACCCTGGCCTC
chr22	48911315	48911327	CCACCCTGGCCTC
chrX	2895641	2895653	CCACCCTGGCCTC
chrX	3479249	3479261	CCACCCTGGCCTC
chrX	7273191	7273203	CCACCCTGGCCTC
chrX	16973181	16973193	CCACCCTGGCCTC
chrX	18495133	18495145	CCACCCTGGCCTC
chrX	19365257	19365269	CCACCCTGGCCTC
chrX	22046197	22046209	CCACCCTGGCCTC
chrX	30666433	30666445	CCACCCTGGCCTC
chrX	37892223	37892235	CCACCCTGGCCTC
chrX	43716822	43716834	CCACCCTGGCCTC
chrX	44179434	44179446	CCACCCTGGCCTC
chrX	48474418	48474430	CCACCCTGGCCTC
chrX	48532801	48532813	CCACCCTGGCCTC
chrX	54015639	54015651	CCACCCTGGCCTC
chrX	69477390	69477402	CCACCCTGGCCTC
chrX	90188741	90188753	CCACCCTGGCCTC
chrX	95715418	95715430	CCACCCTGGCCTC
chrX	97275983	97275995	CCACCCTGGCCTC
chrX	97963477	97963489	CCACCCTGGCCTC
chrX	105186862	105186874	CCACCCTGGCCTC
chrX	130915417	130915429	CCACCCTGGCCTC
chrX	132937197	132937209	CCACCCTGGCCTC
chrX	141608282	141608294	CCACCCTGGCCTC
chrX	142527654	142527666	CCACCCTGGCCTC
chrX	149557560	149557572	CCACCCTGGCCTC
chrX	152687993	152688005	CCACCCTGGCCTC
chrX	153006208	153006220	CCACCCTGGCCTC
chrY	2739006	2739018	CCACCCTGGCCTC
chrY	4378200	4378212	CCACCCTGGCCTC
chrY	7695946	7695958	CCACCCTGGCCTC
chrY	14781119	14781131	CCACCCTGGCCTC
chrY	17448233	17448245	CCACCCTGGCCTC
chrY	18342664	18342676	CCACCCTGGCCTC
chrY	21215966	21215978	CCACCCTGGCCTC
chr6_apd_hap1	2008132	2008144	CCACCCTGGCCTC
chr6_cox_hap2	2208557	2208569	CCACCCTGGCCTC
chr6_dbb_hap3	1990148	1990160	CCACCCTGGCCTC
chr6_mann_hap4	2044585	2044597	CCACCCTGGCCTC
chr6_mcf_hap5	2078374	2078386	CCACCCTGGCCTC
chr6_qbl_hap6	1989423	1989435	CCACCCTGGCCTC
chr6_ssto_hap7	2028798	2028810	CCACCCTGGCCTC
chr9_gl000200_random	172590	172602	CCACCCTGGCCTC
chr19_gl000209_random	60169	60181	CCACCCTGGCCTC
