# Supplementary material for: Cancer Associated PRDM9: Implications for Linking Genomic Instability and Meiotic Recombination
Source: Int J Mol Sci. 2023 Nov 20;24(22):16522. doi: 10.3390/ijms242216522 (PMC10671843; doi:10.3390/ijms242216522)
Supplement: Supplementary file 1 [file ijms-24-16522-s001.zip › Supplemntary file 1/BRC100/CCACCCTGTCCAC.bed]

chr1	1059658	1059670	CCACCCTGTCCAC
chr1	16073909	16073921	CCACCCTGTCCAC
chr1	17534894	17534906	CCACCCTGTCCAC
chr1	17534931	17534943	CCACCCTGTCCAC
chr1	17534968	17534980	CCACCCTGTCCAC
chr1	17535042	17535054	CCACCCTGTCCAC
chr1	17535079	17535091	CCACCCTGTCCAC
chr1	20998747	20998759	CCACCCTGTCCAC
chr1	21623838	21623850	CCACCCTGTCCAC
chr1	27348540	27348552	CCACCCTGTCCAC
chr1	144851502	144851514	CCACCCTGTCCAC
chr1	146490258	146490270	CCACCCTGTCCAC
chr1	223616746	223616758	CCACCCTGTCCAC
chr2	2648926	2648938	CCACCCTGTCCAC
chr2	24273330	24273342	CCACCCTGTCCAC
chr2	43448990	43449002	CCACCCTGTCCAC
chr2	48383111	48383123	CCACCCTGTCCAC
chr2	83251925	83251937	CCACCCTGTCCAC
chr2	136921725	136921737	CCACCCTGTCCAC
chr2	152621842	152621854	CCACCCTGTCCAC
chr2	217390335	217390347	CCACCCTGTCCAC
chr2	241710997	241711009	CCACCCTGTCCAC
chr3	9485833	9485845	CCACCCTGTCCAC
chr3	177076846	177076858	CCACCCTGTCCAC
chr4	4228813	4228825	CCACCCTGTCCAC
chr4	11340839	11340851	CCACCCTGTCCAC
chr4	12957800	12957812	CCACCCTGTCCAC
chr4	30042856	30042868	CCACCCTGTCCAC
chr4	63403799	63403811	CCACCCTGTCCAC
chr5	1410258	1410270	CCACCCTGTCCAC
chr5	5139584	5139596	CCACCCTGTCCAC
chr5	7520449	7520461	CCACCCTGTCCAC
chr5	60936297	60936309	CCACCCTGTCCAC
chr5	132721284	132721296	CCACCCTGTCCAC
chr5	149585197	149585209	CCACCCTGTCCAC
chr5	150438219	150438231	CCACCCTGTCCAC
chr5	159759564	159759576	CCACCCTGTCCAC
chr5	163121662	163121674	CCACCCTGTCCAC
chr5	176897546	176897558	CCACCCTGTCCAC
chr6	639537	639549	CCACCCTGTCCAC
chr6	35217630	35217642	CCACCCTGTCCAC
chr6	67576745	67576757	CCACCCTGTCCAC
chr6	110263365	110263377	CCACCCTGTCCAC
chr6	164571741	164571753	CCACCCTGTCCAC
chr6	168808717	168808729	CCACCCTGTCCAC
chr7	26650871	26650883	CCACCCTGTCCAC
chr7	91026630	91026642	CCACCCTGTCCAC
chr8	66655113	66655125	CCACCCTGTCCAC
chr8	74242433	74242445	CCACCCTGTCCAC
chr8	74274938	74274950	CCACCCTGTCCAC
chr8	111810086	111810098	CCACCCTGTCCAC
chr9	29378411	29378423	CCACCCTGTCCAC
chr9	33289829	33289841	CCACCCTGTCCAC
chr9	130740454	130740466	CCACCCTGTCCAC
chr9	139143670	139143682	CCACCCTGTCCAC
chr9	139143977	139143989	CCACCCTGTCCAC
chr9	139144264	139144276	CCACCCTGTCCAC
chr10	643024	643036	CCACCCTGTCCAC
chr10	12866345	12866357	CCACCCTGTCCAC
chr10	45994839	45994851	CCACCCTGTCCAC
chr10	73549916	73549928	CCACCCTGTCCAC
chr11	13783538	13783550	CCACCCTGTCCAC
chr11	19412912	19412924	CCACCCTGTCCAC
chr11	57366093	57366105	CCACCCTGTCCAC
chr11	63869359	63869371	CCACCCTGTCCAC
chr12	32242202	32242214	CCACCCTGTCCAC
chr12	53515400	53515412	CCACCCTGTCCAC
chr13	20533448	20533460	CCACCCTGTCCAC
chr13	32820706	32820718	CCACCCTGTCCAC
chr14	23314351	23314363	CCACCCTGTCCAC
chr15	28083139	28083151	CCACCCTGTCCAC
chr15	75017384	75017396	CCACCCTGTCCAC
chr15	89200666	89200678	CCACCCTGTCCAC
chr16	940949	940961	CCACCCTGTCCAC
chr16	2472336	2472348	CCACCCTGTCCAC
chr16	2679915	2679927	CCACCCTGTCCAC
chr16	66643771	66643783	CCACCCTGTCCAC
chr17	36666484	36666496	CCACCCTGTCCAC
chr17	43542144	43542156	CCACCCTGTCCAC
chr17	47150269	47150281	CCACCCTGTCCAC
chr17	62807548	62807560	CCACCCTGTCCAC
chr17	75837175	75837187	CCACCCTGTCCAC
chr17	77168551	77168563	CCACCCTGTCCAC
chr17	78869319	78869331	CCACCCTGTCCAC
chr18	25780712	25780724	CCACCCTGTCCAC
chr19	1232457	1232469	CCACCCTGTCCAC
chr19	3681218	3681230	CCACCCTGTCCAC
chr19	4153551	4153563	CCACCCTGTCCAC
chr19	4505658	4505670	CCACCCTGTCCAC
chr19	13251780	13251792	CCACCCTGTCCAC
chr19	22608851	22608863	CCACCCTGTCCAC
chr19	28799121	28799133	CCACCCTGTCCAC
chr19	29937681	29937693	CCACCCTGTCCAC
chr20	2744712	2744724	CCACCCTGTCCAC
chr20	20661191	20661203	CCACCCTGTCCAC
chr20	58162955	58162967	CCACCCTGTCCAC
chr21	40480299	40480311	CCACCCTGTCCAC
chr22	27074408	27074420	CCACCCTGTCCAC
chr22	37671664	37671676	CCACCCTGTCCAC
chr22	37763876	37763888	CCACCCTGTCCAC
chrX	21781660	21781672	CCACCCTGTCCAC
chrX	75259213	75259225	CCACCCTGTCCAC
chrX	91141649	91141661	CCACCCTGTCCAC
chrY	4976467	4976479	CCACCCTGTCCAC
chrY	16479144	16479156	CCACCCTGTCCAC
chr17_ctg5_hap1	157209	157221	CCACCCTGTCCAC
