# Supplementary material for: Cancer Associated PRDM9: Implications for Linking Genomic Instability and Meiotic Recombination
Source: Int J Mol Sci. 2023 Nov 20;24(22):16522. doi: 10.3390/ijms242216522 (PMC10671843; doi:10.3390/ijms242216522)
Supplement: Supplementary file 1 [file ijms-24-16522-s001.zip › Supplemntary file 1/BRC100/CCACCCTGTCCCC.bed]

chr1	2359547	2359559	CCACCCTGTCCCC
chr1	7527395	7527407	CCACCCTGTCCCC
chr1	10809242	10809254	CCACCCTGTCCCC
chr1	14107210	14107222	CCACCCTGTCCCC
chr1	15137694	15137706	CCACCCTGTCCCC
chr1	26054165	26054177	CCACCCTGTCCCC
chr1	26616581	26616593	CCACCCTGTCCCC
chr1	30030593	30030605	CCACCCTGTCCCC
chr1	37767763	37767775	CCACCCTGTCCCC
chr1	41917792	41917804	CCACCCTGTCCCC
chr1	46687656	46687668	CCACCCTGTCCCC
chr1	55060206	55060218	CCACCCTGTCCCC
chr1	151764010	151764022	CCACCCTGTCCCC
chr1	153106463	153106475	CCACCCTGTCCCC
chr1	155271300	155271312	CCACCCTGTCCCC
chr1	160089400	160089412	CCACCCTGTCCCC
chr1	178461004	178461016	CCACCCTGTCCCC
chr1	182596210	182596222	CCACCCTGTCCCC
chr1	200322332	200322344	CCACCCTGTCCCC
chr1	202088111	202088123	CCACCCTGTCCCC
chr1	203203108	203203120	CCACCCTGTCCCC
chr1	204837323	204837335	CCACCCTGTCCCC
chr1	207019663	207019675	CCACCCTGTCCCC
chr1	226923662	226923674	CCACCCTGTCCCC
chr1	228661241	228661253	CCACCCTGTCCCC
chr1	232931347	232931359	CCACCCTGTCCCC
chr1	246448420	246448432	CCACCCTGTCCCC
chr2	1613710	1613722	CCACCCTGTCCCC
chr2	18074528	18074540	CCACCCTGTCCCC
chr2	22632267	22632279	CCACCCTGTCCCC
chr2	25562032	25562044	CCACCCTGTCCCC
chr2	28398333	28398345	CCACCCTGTCCCC
chr2	47252944	47252956	CCACCCTGTCCCC
chr2	47721841	47721853	CCACCCTGTCCCC
chr2	74358642	74358654	CCACCCTGTCCCC
chr2	85136826	85136838	CCACCCTGTCCCC
chr2	86261667	86261679	CCACCCTGTCCCC
chr2	121810190	121810202	CCACCCTGTCCCC
chr2	129814816	129814828	CCACCCTGTCCCC
chr2	158700857	158700869	CCACCCTGTCCCC
chr2	159143775	159143787	CCACCCTGTCCCC
chr2	180553199	180553211	CCACCCTGTCCCC
chr2	213484695	213484707	CCACCCTGTCCCC
chr2	218327137	218327149	CCACCCTGTCCCC
chr2	231817443	231817455	CCACCCTGTCCCC
chr2	239833178	239833190	CCACCCTGTCCCC
chr3	9911532	9911544	CCACCCTGTCCCC
chr3	10477132	10477144	CCACCCTGTCCCC
chr3	13195633	13195645	CCACCCTGTCCCC
chr3	23144824	23144836	CCACCCTGTCCCC
chr3	24277458	24277470	CCACCCTGTCCCC
chr3	32939627	32939639	CCACCCTGTCCCC
chr3	47592305	47592317	CCACCCTGTCCCC
chr3	69593132	69593144	CCACCCTGTCCCC
chr3	70006267	70006279	CCACCCTGTCCCC
chr3	137250198	137250210	CCACCCTGTCCCC
chr3	168646989	168647001	CCACCCTGTCCCC
chr4	4674594	4674606	CCACCCTGTCCCC
chr4	6293626	6293638	CCACCCTGTCCCC
chr4	7307835	7307847	CCACCCTGTCCCC
chr4	8559911	8559923	CCACCCTGTCCCC
chr4	22371432	22371444	CCACCCTGTCCCC
chr4	26125828	26125840	CCACCCTGTCCCC
chr4	101907457	101907469	CCACCCTGTCCCC
chr4	131561392	131561404	CCACCCTGTCCCC
chr5	2708347	2708359	CCACCCTGTCCCC
chr5	57660367	57660379	CCACCCTGTCCCC
chr5	61990091	61990103	CCACCCTGTCCCC
chr5	113278148	113278160	CCACCCTGTCCCC
chr5	149182011	149182023	CCACCCTGTCCCC
chr5	158478332	158478344	CCACCCTGTCCCC
chr5	174291872	174291884	CCACCCTGTCCCC
chr6	33685305	33685317	CCACCCTGTCCCC
chr6	36932196	36932208	CCACCCTGTCCCC
chr6	40560420	40560432	CCACCCTGTCCCC
chr6	43212862	43212874	CCACCCTGTCCCC
chr6	88889244	88889256	CCACCCTGTCCCC
chr6	114391929	114391941	CCACCCTGTCCCC
chr6	137604481	137604493	CCACCCTGTCCCC
chr6	155279930	155279942	CCACCCTGTCCCC
chr6	167654477	167654489	CCACCCTGTCCCC
chr6	170396886	170396898	CCACCCTGTCCCC
chr7	495089	495101	CCACCCTGTCCCC
chr7	1461934	1461946	CCACCCTGTCCCC
chr7	3199403	3199415	CCACCCTGTCCCC
chr7	5492132	5492144	CCACCCTGTCCCC
chr7	17781306	17781318	CCACCCTGTCCCC
chr7	141171295	141171307	CCACCCTGTCCCC
chr7	154130611	154130623	CCACCCTGTCCCC
chr8	1077016	1077028	CCACCCTGTCCCC
chr8	1077150	1077162	CCACCCTGTCCCC
chr8	27443436	27443448	CCACCCTGTCCCC
chr8	27443459	27443471	CCACCCTGTCCCC
chr8	59946987	59946999	CCACCCTGTCCCC
chr8	69258239	69258251	CCACCCTGTCCCC
chr8	102245895	102245907	CCACCCTGTCCCC
chr9	25757913	25757925	CCACCCTGTCCCC
chr9	27335767	27335779	CCACCCTGTCCCC
chr9	32384915	32384927	CCACCCTGTCCCC
chr9	90667856	90667868	CCACCCTGTCCCC
chr9	113394713	113394725	CCACCCTGTCCCC
chr9	117088515	117088527	CCACCCTGTCCCC
chr9	117095292	117095304	CCACCCTGTCCCC
chr9	122363343	122363355	CCACCCTGTCCCC
chr9	125131898	125131910	CCACCCTGTCCCC
chr9	127085977	127085989	CCACCCTGTCCCC
chr9	129460860	129460872	CCACCCTGTCCCC
chr9	132591397	132591409	CCACCCTGTCCCC
chr9	133002618	133002630	CCACCCTGTCCCC
chr9	133912264	133912276	CCACCCTGTCCCC
chr9	136378242	136378254	CCACCCTGTCCCC
chr9	137012633	137012645	CCACCCTGTCCCC
chr9	137494395	137494407	CCACCCTGTCCCC
chr9	137925786	137925798	CCACCCTGTCCCC
chr9	137925967	137925979	CCACCCTGTCCCC
chr9	139524423	139524435	CCACCCTGTCCCC
chr10	43254052	43254064	CCACCCTGTCCCC
chr10	46801797	46801809	CCACCCTGTCCCC
chr10	47282616	47282628	CCACCCTGTCCCC
chr10	48991549	48991561	CCACCCTGTCCCC
chr10	56022254	56022266	CCACCCTGTCCCC
chr10	79654978	79654990	CCACCCTGTCCCC
chr10	89160235	89160247	CCACCCTGTCCCC
chr10	97301960	97301972	CCACCCTGTCCCC
chr10	99780919	99780931	CCACCCTGTCCCC
chr10	112865101	112865113	CCACCCTGTCCCC
chr10	129634080	129634092	CCACCCTGTCCCC
chr10	134336712	134336724	CCACCCTGTCCCC
chr11	1754564	1754576	CCACCCTGTCCCC
chr11	8082214	8082226	CCACCCTGTCCCC
chr11	16982741	16982753	CCACCCTGTCCCC
chr11	17627741	17627753	CCACCCTGTCCCC
chr11	45194440	45194452	CCACCCTGTCCCC
chr11	46443597	46443609	CCACCCTGTCCCC
chr11	60847273	60847285	CCACCCTGTCCCC
chr11	72408574	72408586	CCACCCTGTCCCC
chr11	112541922	112541934	CCACCCTGTCCCC
chr11	116530182	116530194	CCACCCTGTCCCC
chr11	118751138	118751150	CCACCCTGTCCCC
chr12	2804561	2804573	CCACCCTGTCCCC
chr12	19074556	19074568	CCACCCTGTCCCC
chr12	54500581	54500593	CCACCCTGTCCCC
chr12	56094293	56094305	CCACCCTGTCCCC
chr12	58115169	58115181	CCACCCTGTCCCC
chr12	114682290	114682302	CCACCCTGTCCCC
chr12	120907925	120907937	CCACCCTGTCCCC
chr12	124431059	124431071	CCACCCTGTCCCC
chr13	23953736	23953748	CCACCCTGTCCCC
chr13	112759343	112759355	CCACCCTGTCCCC
chr14	19893512	19893524	CCACCCTGTCCCC
chr14	30784154	30784166	CCACCCTGTCCCC
chr14	57181725	57181737	CCACCCTGTCCCC
chr14	66681698	66681710	CCACCCTGTCCCC
chr14	77428010	77428022	CCACCCTGTCCCC
chr14	93005295	93005307	CCACCCTGTCCCC
chr14	102636316	102636328	CCACCCTGTCCCC
chr14	103575530	103575542	CCACCCTGTCCCC
chr14	103575567	103575579	CCACCCTGTCCCC
chr14	103575604	103575616	CCACCCTGTCCCC
chr14	103575857	103575869	CCACCCTGTCCCC
chr14	106027462	106027474	CCACCCTGTCCCC
chr14	106027474	106027486	CCACCCTGTCCCC
chr14	106027486	106027498	CCACCCTGTCCCC
chr14	106147879	106147891	CCACCCTGTCCCC
chr14	106147891	106147903	CCACCCTGTCCCC
chr14	106147903	106147915	CCACCCTGTCCCC
chr15	24237407	24237419	CCACCCTGTCCCC
chr15	53367173	53367185	CCACCCTGTCCCC
chr15	59889354	59889366	CCACCCTGTCCCC
chr15	64204271	64204283	CCACCCTGTCCCC
chr15	70755243	70755255	CCACCCTGTCCCC
chr15	88298096	88298108	CCACCCTGTCCCC
chr15	91425562	91425574	CCACCCTGTCCCC
chr16	1525794	1525806	CCACCCTGTCCCC
chr16	7536376	7536388	CCACCCTGTCCCC
chr16	8089192	8089204	CCACCCTGTCCCC
chr16	25580380	25580392	CCACCCTGTCCCC
chr16	32887532	32887544	CCACCCTGTCCCC
chr16	48886645	48886657	CCACCCTGTCCCC
chr16	54198675	54198687	CCACCCTGTCCCC
chr16	55741291	55741303	CCACCCTGTCCCC
chr16	55743914	55743926	CCACCCTGTCCCC
chr16	68815017	68815029	CCACCCTGTCCCC
chr16	75829520	75829532	CCACCCTGTCCCC
chr16	81365250	81365262	CCACCCTGTCCCC
chr16	88532109	88532121	CCACCCTGTCCCC
chr16	89119483	89119495	CCACCCTGTCCCC
chr17	102280	102292	CCACCCTGTCCCC
chr17	1014557	1014569	CCACCCTGTCCCC
chr17	21303567	21303579	CCACCCTGTCCCC
chr17	56096981	56096993	CCACCCTGTCCCC
chr17	58236945	58236957	CCACCCTGTCCCC
chr17	76882158	76882170	CCACCCTGTCCCC
chr17	77915471	77915483	CCACCCTGTCCCC
chr17	78166507	78166519	CCACCCTGTCCCC
chr17	80043328	80043340	CCACCCTGTCCCC
chr18	13181179	13181191	CCACCCTGTCCCC
chr18	13404032	13404044	CCACCCTGTCCCC
chr18	20714381	20714393	CCACCCTGTCCCC
chr18	30394157	30394169	CCACCCTGTCCCC
chr18	39473597	39473609	CCACCCTGTCCCC
chr18	47095571	47095583	CCACCCTGTCCCC
chr18	52306691	52306703	CCACCCTGTCCCC
chr18	54481252	54481264	CCACCCTGTCCCC
chr18	60801903	60801915	CCACCCTGTCCCC
chr18	67788486	67788498	CCACCCTGTCCCC
chr19	541322	541334	CCACCCTGTCCCC
chr19	1678941	1678953	CCACCCTGTCCCC
chr19	3577785	3577797	CCACCCTGTCCCC
chr19	5283161	5283173	CCACCCTGTCCCC
chr19	10671803	10671815	CCACCCTGTCCCC
chr19	11134102	11134114	CCACCCTGTCCCC
chr19	13919864	13919876	CCACCCTGTCCCC
chr19	18876307	18876319	CCACCCTGTCCCC
chr19	35889512	35889524	CCACCCTGTCCCC
chr19	39192995	39193007	CCACCCTGTCCCC
chr19	44871938	44871950	CCACCCTGTCCCC
chr19	47884179	47884191	CCACCCTGTCCCC
chr19	48216881	48216893	CCACCCTGTCCCC
chr19	51223443	51223455	CCACCCTGTCCCC
chr19	58510212	58510224	CCACCCTGTCCCC
chr20	3870427	3870439	CCACCCTGTCCCC
chr20	5331166	5331178	CCACCCTGTCCCC
chr20	7104639	7104651	CCACCCTGTCCCC
chr20	21083067	21083079	CCACCCTGTCCCC
chr20	25046002	25046014	CCACCCTGTCCCC
chr20	30665132	30665144	CCACCCTGTCCCC
chr20	39986500	39986512	CCACCCTGTCCCC
chr20	44808881	44808893	CCACCCTGTCCCC
chr20	44811596	44811608	CCACCCTGTCCCC
chr20	46306488	46306500	CCACCCTGTCCCC
chr20	46581481	46581493	CCACCCTGTCCCC
chr20	46911689	46911701	CCACCCTGTCCCC
chr20	47407454	47407466	CCACCCTGTCCCC
chr20	56705047	56705059	CCACCCTGTCCCC
chr20	57883971	57883983	CCACCCTGTCCCC
chr20	57991901	57991913	CCACCCTGTCCCC
chr20	61693780	61693792	CCACCCTGTCCCC
chr20	62746694	62746706	CCACCCTGTCCCC
chr21	18558415	18558427	CCACCCTGTCCCC
chr21	24354144	24354156	CCACCCTGTCCCC
chr21	25206984	25206996	CCACCCTGTCCCC
chr21	37947223	37947235	CCACCCTGTCCCC
chr21	45840140	45840152	CCACCCTGTCCCC
chr21	46327093	46327105	CCACCCTGTCCCC
chr21	47610849	47610861	CCACCCTGTCCCC
chr22	16161206	16161218	CCACCCTGTCCCC
chr22	23872394	23872406	CCACCCTGTCCCC
chr22	30125781	30125793	CCACCCTGTCCCC
chr22	30853113	30853125	CCACCCTGTCCCC
chr22	34234597	34234609	CCACCCTGTCCCC
chr22	43006394	43006406	CCACCCTGTCCCC
chr22	45314409	45314421	CCACCCTGTCCCC
chr22	45369095	45369107	CCACCCTGTCCCC
chr22	48114483	48114495	CCACCCTGTCCCC
chr22	51148305	51148317	CCACCCTGTCCCC
chrX	41332727	41332739	CCACCCTGTCCCC
chrX	47489374	47489386	CCACCCTGTCCCC
chrX	48938052	48938064	CCACCCTGTCCCC
chrX	68750943	68750955	CCACCCTGTCCCC
chrX	136640891	136640903	CCACCCTGTCCCC
chrX	138292370	138292382	CCACCCTGTCCCC
chrY	9384239	9384251	CCACCCTGTCCCC
chrY	23628585	23628597	CCACCCTGTCCCC
chr17_ctg5_hap1	1024576	1024588	CCACCCTGTCCCC
