# Supplementary material for: Cancer Associated PRDM9: Implications for Linking Genomic Instability and Meiotic Recombination
Source: Int J Mol Sci. 2023 Nov 20;24(22):16522. doi: 10.3390/ijms242216522 (PMC10671843; doi:10.3390/ijms242216522)
Supplement: Supplementary file 1 [file ijms-24-16522-s001.zip › Supplemntary file 1/BRC100/CCACCCTGTCCGC.bed]

chr1	11000159	11000171	CCACCCTGTCCGC
chr3	194765373	194765385	CCACCCTGTCCGC
chr4	1763068	1763080	CCACCCTGTCCGC
chr4	190936476	190936488	CCACCCTGTCCGC
chr8	10538363	10538375	CCACCCTGTCCGC
chr8	22616295	22616307	CCACCCTGTCCGC
chr8	142500185	142500197	CCACCCTGTCCGC
chr9	33106395	33106407	CCACCCTGTCCGC
chr12	132101498	132101510	CCACCCTGTCCGC
chr14	62160965	62160977	CCACCCTGTCCGC
chr16	1056923	1056935	CCACCCTGTCCGC
chr21	42385517	42385529	CCACCCTGTCCGC
chrX	70753889	70753901	CCACCCTGTCCGC
chrUn_gl000228	20296	20308	CCACCCTGTCCGC
