# Supplementary material for: Cancer Associated PRDM9: Implications for Linking Genomic Instability and Meiotic Recombination
Source: Int J Mol Sci. 2023 Nov 20;24(22):16522. doi: 10.3390/ijms242216522 (PMC10671843; doi:10.3390/ijms242216522)
Supplement: Supplementary file 1 [file ijms-24-16522-s001.zip › Supplemntary file 1/BRC100/CCACCCTGTCCTC.bed]

chr1	1172565	1172577	CCACCCTGTCCTC
chr1	3522550	3522562	CCACCCTGTCCTC
chr1	12202065	12202077	CCACCCTGTCCTC
chr1	15376828	15376840	CCACCCTGTCCTC
chr1	19806453	19806465	CCACCCTGTCCTC
chr1	40252406	40252418	CCACCCTGTCCTC
chr1	56949386	56949398	CCACCCTGTCCTC
chr1	92007903	92007915	CCACCCTGTCCTC
chr1	112465656	112465668	CCACCCTGTCCTC
chr1	113678471	113678483	CCACCCTGTCCTC
chr1	156096812	156096824	CCACCCTGTCCTC
chr1	177548952	177548964	CCACCCTGTCCTC
chr1	182730590	182730602	CCACCCTGTCCTC
chr1	185314448	185314460	CCACCCTGTCCTC
chr1	222642962	222642974	CCACCCTGTCCTC
chr1	224136818	224136830	CCACCCTGTCCTC
chr1	243214594	243214606	CCACCCTGTCCTC
chr2	15978139	15978151	CCACCCTGTCCTC
chr2	30525326	30525338	CCACCCTGTCCTC
chr2	47299383	47299395	CCACCCTGTCCTC
chr2	60454263	60454275	CCACCCTGTCCTC
chr2	95619986	95619998	CCACCCTGTCCTC
chr2	105555863	105555875	CCACCCTGTCCTC
chr2	112158559	112158571	CCACCCTGTCCTC
chr2	120230934	120230946	CCACCCTGTCCTC
chr2	122277923	122277935	CCACCCTGTCCTC
chr2	137000068	137000080	CCACCCTGTCCTC
chr2	139560328	139560340	CCACCCTGTCCTC
chr2	219734289	219734301	CCACCCTGTCCTC
chr2	237124039	237124051	CCACCCTGTCCTC
chr2	241817903	241817915	CCACCCTGTCCTC
chr3	14814469	14814481	CCACCCTGTCCTC
chr3	23159053	23159065	CCACCCTGTCCTC
chr3	25786824	25786836	CCACCCTGTCCTC
chr3	37878596	37878608	CCACCCTGTCCTC
chr3	40033056	40033068	CCACCCTGTCCTC
chr3	40184751	40184763	CCACCCTGTCCTC
chr3	45062678	45062690	CCACCCTGTCCTC
chr3	46127920	46127932	CCACCCTGTCCTC
chr3	52248917	52248929	CCACCCTGTCCTC
chr3	52867079	52867091	CCACCCTGTCCTC
chr3	81532447	81532459	CCACCCTGTCCTC
chr3	97889576	97889588	CCACCCTGTCCTC
chr3	101651994	101652006	CCACCCTGTCCTC
chr3	133161244	133161256	CCACCCTGTCCTC
chr3	145741620	145741632	CCACCCTGTCCTC
chr4	8595820	8595832	CCACCCTGTCCTC
chr4	44449252	44449264	CCACCCTGTCCTC
chr4	89141155	89141167	CCACCCTGTCCTC
chr4	95253345	95253357	CCACCCTGTCCTC
chr4	110604661	110604673	CCACCCTGTCCTC
chr4	129339255	129339267	CCACCCTGTCCTC
chr5	448852	448864	CCACCCTGTCCTC
chr5	52545323	52545335	CCACCCTGTCCTC
chr5	61917301	61917313	CCACCCTGTCCTC
chr5	95850700	95850712	CCACCCTGTCCTC
chr5	108579690	108579702	CCACCCTGTCCTC
chr5	114096118	114096130	CCACCCTGTCCTC
chr5	137593302	137593314	CCACCCTGTCCTC
chr5	147032844	147032856	CCACCCTGTCCTC
chr5	162349591	162349603	CCACCCTGTCCTC
chr5	177531483	177531495	CCACCCTGTCCTC
chr5	177642889	177642901	CCACCCTGTCCTC
chr5	178950765	178950777	CCACCCTGTCCTC
chr6	24344344	24344356	CCACCCTGTCCTC
chr6	34697887	34697899	CCACCCTGTCCTC
chr6	110808045	110808057	CCACCCTGTCCTC
chr6	115996867	115996879	CCACCCTGTCCTC
chr6	149271540	149271552	CCACCCTGTCCTC
chr6	165674459	165674471	CCACCCTGTCCTC
chr7	998088	998100	CCACCCTGTCCTC
chr7	38837652	38837664	CCACCCTGTCCTC
chr7	44340981	44340993	CCACCCTGTCCTC
chr7	46794614	46794626	CCACCCTGTCCTC
chr7	73244948	73244960	CCACCCTGTCCTC
chr7	75609903	75609915	CCACCCTGTCCTC
chr7	86952415	86952427	CCACCCTGTCCTC
chr7	86960336	86960348	CCACCCTGTCCTC
chr7	98453029	98453041	CCACCCTGTCCTC
chr7	98536046	98536058	CCACCCTGTCCTC
chr7	99092108	99092120	CCACCCTGTCCTC
chr7	131773861	131773873	CCACCCTGTCCTC
chr7	152176311	152176323	CCACCCTGTCCTC
chr7	155626687	155626699	CCACCCTGTCCTC
chr7	158182815	158182827	CCACCCTGTCCTC
chr8	10732907	10732919	CCACCCTGTCCTC
chr8	11615843	11615855	CCACCCTGTCCTC
chr8	21908809	21908821	CCACCCTGTCCTC
chr8	31400128	31400140	CCACCCTGTCCTC
chr8	42649482	42649494	CCACCCTGTCCTC
chr8	71739627	71739639	CCACCCTGTCCTC
chr8	142113663	142113675	CCACCCTGTCCTC
chr8	143358902	143358914	CCACCCTGTCCTC
chr8	144126890	144126902	CCACCCTGTCCTC
chr9	1099217	1099229	CCACCCTGTCCTC
chr9	32523530	32523542	CCACCCTGTCCTC
chr9	34866086	34866098	CCACCCTGTCCTC
chr9	37851258	37851270	CCACCCTGTCCTC
chr9	93590848	93590860	CCACCCTGTCCTC
chr9	95792313	95792325	CCACCCTGTCCTC
chr9	101035706	101035718	CCACCCTGTCCTC
chr9	110635591	110635603	CCACCCTGTCCTC
chr9	114659418	114659430	CCACCCTGTCCTC
chr9	125300239	125300251	CCACCCTGTCCTC
chr9	135648720	135648732	CCACCCTGTCCTC
chr9	135648766	135648778	CCACCCTGTCCTC
chr10	46680712	46680724	CCACCCTGTCCTC
chr10	48867613	48867625	CCACCCTGTCCTC
chr10	49388161	49388173	CCACCCTGTCCTC
chr10	53526056	53526068	CCACCCTGTCCTC
chr10	72362595	72362607	CCACCCTGTCCTC
chr10	75552230	75552242	CCACCCTGTCCTC
chr10	98956368	98956380	CCACCCTGTCCTC
chr10	128791103	128791115	CCACCCTGTCCTC
chr10	131435547	131435559	CCACCCTGTCCTC
chr10	134153112	134153124	CCACCCTGTCCTC
chr11	868776	868788	CCACCCTGTCCTC
chr11	1272617	1272629	CCACCCTGTCCTC
chr11	1312738	1312750	CCACCCTGTCCTC
chr11	1312812	1312824	CCACCCTGTCCTC
chr11	2180032	2180044	CCACCCTGTCCTC
chr11	47150734	47150746	CCACCCTGTCCTC
chr11	64032622	64032634	CCACCCTGTCCTC
chr11	76911962	76911974	CCACCCTGTCCTC
chr11	119714977	119714989	CCACCCTGTCCTC
chr12	2432718	2432730	CCACCCTGTCCTC
chr12	4913478	4913490	CCACCCTGTCCTC
chr12	26227040	26227052	CCACCCTGTCCTC
chr12	31799490	31799502	CCACCCTGTCCTC
chr12	52412575	52412587	CCACCCTGTCCTC
chr12	55019616	55019628	CCACCCTGTCCTC
chr12	77947701	77947713	CCACCCTGTCCTC
chr12	88754038	88754050	CCACCCTGTCCTC
chr12	130231765	130231777	CCACCCTGTCCTC
chr12	131996245	131996257	CCACCCTGTCCTC
chr13	21718854	21718866	CCACCCTGTCCTC
chr13	112163363	112163375	CCACCCTGTCCTC
chr13	113543869	113543881	CCACCCTGTCCTC
chr13	114529141	114529153	CCACCCTGTCCTC
chr14	23952090	23952102	CCACCCTGTCCTC
chr14	32796521	32796533	CCACCCTGTCCTC
chr14	60307070	60307082	CCACCCTGTCCTC
chr14	64265013	64265025	CCACCCTGTCCTC
chr14	69237243	69237255	CCACCCTGTCCTC
chr14	72096179	72096191	CCACCCTGTCCTC
chr14	74934001	74934013	CCACCCTGTCCTC
chr14	75420288	75420300	CCACCCTGTCCTC
chr14	82963462	82963474	CCACCCTGTCCTC
chr14	89275297	89275309	CCACCCTGTCCTC
chr14	94424755	94424767	CCACCCTGTCCTC
chr14	100614900	100614912	CCACCCTGTCCTC
chr15	45469845	45469857	CCACCCTGTCCTC
chr15	46185508	46185520	CCACCCTGTCCTC
chr15	48834858	48834870	CCACCCTGTCCTC
chr15	78626460	78626472	CCACCCTGTCCTC
chr16	4628919	4628931	CCACCCTGTCCTC
chr16	5656243	5656255	CCACCCTGTCCTC
chr16	11777275	11777287	CCACCCTGTCCTC
chr16	34826535	34826547	CCACCCTGTCCTC
chr16	57465289	57465301	CCACCCTGTCCTC
chr16	67019467	67019479	CCACCCTGTCCTC
chr16	67053250	67053262	CCACCCTGTCCTC
chr17	12278439	12278451	CCACCCTGTCCTC
chr17	17566119	17566131	CCACCCTGTCCTC
chr17	36616163	36616175	CCACCCTGTCCTC
chr17	37295779	37295791	CCACCCTGTCCTC
chr17	73485751	73485763	CCACCCTGTCCTC
chr18	27493779	27493791	CCACCCTGTCCTC
chr18	33124983	33124995	CCACCCTGTCCTC
chr18	48236482	48236494	CCACCCTGTCCTC
chr19	1157019	1157031	CCACCCTGTCCTC
chr19	4663696	4663708	CCACCCTGTCCTC
chr19	17900282	17900294	CCACCCTGTCCTC
chr19	29967320	29967332	CCACCCTGTCCTC
chr19	48991456	48991468	CCACCCTGTCCTC
chr19	51613175	51613187	CCACCCTGTCCTC
chr19	54722244	54722256	CCACCCTGTCCTC
chr19	56632731	56632743	CCACCCTGTCCTC
chr19	57513871	57513883	CCACCCTGTCCTC
chr20	2991395	2991407	CCACCCTGTCCTC
chr20	19983404	19983416	CCACCCTGTCCTC
chr20	33801936	33801948	CCACCCTGTCCTC
chr20	47636756	47636768	CCACCCTGTCCTC
chr20	55740308	55740320	CCACCCTGTCCTC
chr20	56463373	56463385	CCACCCTGTCCTC
chr20	60838386	60838398	CCACCCTGTCCTC
chr21	26061333	26061345	CCACCCTGTCCTC
chr21	32765738	32765750	CCACCCTGTCCTC
chr21	44033731	44033743	CCACCCTGTCCTC
chr22	18911163	18911175	CCACCCTGTCCTC
chr22	29179702	29179714	CCACCCTGTCCTC
chr22	31735176	31735188	CCACCCTGTCCTC
chr22	38153003	38153015	CCACCCTGTCCTC
chr22	46354257	46354269	CCACCCTGTCCTC
chr22	49071597	49071609	CCACCCTGTCCTC
chrX	10069364	10069376	CCACCCTGTCCTC
chrX	38215869	38215881	CCACCCTGTCCTC
chrX	42648223	42648235	CCACCCTGTCCTC
chrX	106742354	106742366	CCACCCTGTCCTC
chrX	152798499	152798511	CCACCCTGTCCTC
chrY	27536654	27536666	CCACCCTGTCCTC
