# Supplementary material for: Cancer Associated PRDM9: Implications for Linking Genomic Instability and Meiotic Recombination
Source: Int J Mol Sci. 2023 Nov 20;24(22):16522. doi: 10.3390/ijms242216522 (PMC10671843; doi:10.3390/ijms242216522)
Supplement: Supplementary file 1 [file ijms-24-16522-s001.zip › Supplemntary file 1/BRC100/CCACCCTTACCAC.bed]

chr1	10448993	10449005	CCACCCTTACCAC
chr1	26707859	26707871	CCACCCTTACCAC
chr1	28800116	28800128	CCACCCTTACCAC
chr1	61119787	61119799	CCACCCTTACCAC
chr1	68849178	68849190	CCACCCTTACCAC
chr1	120661695	120661707	CCACCCTTACCAC
chr2	38404763	38404775	CCACCCTTACCAC
chr2	223360591	223360603	CCACCCTTACCAC
chr2	228691529	228691541	CCACCCTTACCAC
chr3	136943501	136943513	CCACCCTTACCAC
chr3	154715478	154715490	CCACCCTTACCAC
chr4	6172719	6172731	CCACCCTTACCAC
chr4	143395205	143395217	CCACCCTTACCAC
chr4	162832354	162832366	CCACCCTTACCAC
chr5	33850265	33850277	CCACCCTTACCAC
chr6	139524514	139524526	CCACCCTTACCAC
chr7	17221356	17221368	CCACCCTTACCAC
chr7	23494337	23494349	CCACCCTTACCAC
chr7	69695356	69695368	CCACCCTTACCAC
chr7	76424081	76424093	CCACCCTTACCAC
chr7	94824435	94824447	CCACCCTTACCAC
chr7	157069336	157069348	CCACCCTTACCAC
chr8	99691382	99691394	CCACCCTTACCAC
chr9	24802385	24802397	CCACCCTTACCAC
chr10	12351162	12351174	CCACCCTTACCAC
chr10	29439561	29439573	CCACCCTTACCAC
chr11	6527919	6527931	CCACCCTTACCAC
chr11	37821862	37821874	CCACCCTTACCAC
chr11	75930729	75930741	CCACCCTTACCAC
chr11	105939884	105939896	CCACCCTTACCAC
chr12	672768	672780	CCACCCTTACCAC
chr12	53207550	53207562	CCACCCTTACCAC
chr12	59439367	59439379	CCACCCTTACCAC
chr12	113602141	113602153	CCACCCTTACCAC
chr13	45832621	45832633	CCACCCTTACCAC
chr14	51752596	51752608	CCACCCTTACCAC
chr14	67945055	67945067	CCACCCTTACCAC
chr14	77380407	77380419	CCACCCTTACCAC
chr16	14656694	14656706	CCACCCTTACCAC
chr16	54492841	54492853	CCACCCTTACCAC
chr16	56911638	56911650	CCACCCTTACCAC
chr17	28761800	28761812	CCACCCTTACCAC
chr17	51380046	51380058	CCACCCTTACCAC
chr18	59823055	59823067	CCACCCTTACCAC
chr18	74077897	74077909	CCACCCTTACCAC
chr19	16503055	16503067	CCACCCTTACCAC
chr20	920008	920020	CCACCCTTACCAC
chr20	21762325	21762337	CCACCCTTACCAC
chr20	31043433	31043445	CCACCCTTACCAC
chr20	40885238	40885250	CCACCCTTACCAC
chr20	45487022	45487034	CCACCCTTACCAC
chr20	46175766	46175778	CCACCCTTACCAC
chr21	29517216	29517228	CCACCCTTACCAC
chr22	41498699	41498711	CCACCCTTACCAC
chrX	19455300	19455312	CCACCCTTACCAC
chrX	65822465	65822477	CCACCCTTACCAC
chrX	117833086	117833098	CCACCCTTACCAC
