# Supplementary material for: Cancer Associated PRDM9: Implications for Linking Genomic Instability and Meiotic Recombination
Source: Int J Mol Sci. 2023 Nov 20;24(22):16522. doi: 10.3390/ijms242216522 (PMC10671843; doi:10.3390/ijms242216522)
Supplement: Supplementary file 1 [file ijms-24-16522-s001.zip › Supplemntary file 1/BRC100/CCACCCTTACCCC.bed]

chr1	5274320	5274332	CCACCCTTACCCC
chr1	6504057	6504069	CCACCCTTACCCC
chr1	31330032	31330044	CCACCCTTACCCC
chr1	32010745	32010757	CCACCCTTACCCC
chr1	37816708	37816720	CCACCCTTACCCC
chr1	86934380	86934392	CCACCCTTACCCC
chr1	86954977	86954989	CCACCCTTACCCC
chr1	168100454	168100466	CCACCCTTACCCC
chr1	176684778	176684790	CCACCCTTACCCC
chr1	202562456	202562468	CCACCCTTACCCC
chr1	220923341	220923353	CCACCCTTACCCC
chr1	226921257	226921269	CCACCCTTACCCC
chr2	20039405	20039417	CCACCCTTACCCC
chr2	40861929	40861941	CCACCCTTACCCC
chr2	98921445	98921457	CCACCCTTACCCC
chr2	104314637	104314649	CCACCCTTACCCC
chr2	147087989	147088001	CCACCCTTACCCC
chr2	156933863	156933875	CCACCCTTACCCC
chr2	169790894	169790906	CCACCCTTACCCC
chr2	188890086	188890098	CCACCCTTACCCC
chr2	195301878	195301890	CCACCCTTACCCC
chr2	219525540	219525552	CCACCCTTACCCC
chr2	220033997	220034009	CCACCCTTACCCC
chr3	13217919	13217931	CCACCCTTACCCC
chr3	17182468	17182480	CCACCCTTACCCC
chr3	18472006	18472018	CCACCCTTACCCC
chr3	29017446	29017458	CCACCCTTACCCC
chr3	93833589	93833601	CCACCCTTACCCC
chr3	135387199	135387211	CCACCCTTACCCC
chr3	139800446	139800458	CCACCCTTACCCC
chr3	183973034	183973046	CCACCCTTACCCC
chr4	90454836	90454848	CCACCCTTACCCC
chr4	96904415	96904427	CCACCCTTACCCC
chr4	103114963	103114975	CCACCCTTACCCC
chr4	140549477	140549489	CCACCCTTACCCC
chr4	142710187	142710199	CCACCCTTACCCC
chr4	145806307	145806319	CCACCCTTACCCC
chr5	26403802	26403814	CCACCCTTACCCC
chr5	50316656	50316668	CCACCCTTACCCC
chr5	80990453	80990465	CCACCCTTACCCC
chr5	102569578	102569590	CCACCCTTACCCC
chr5	139354988	139355000	CCACCCTTACCCC
chr5	156373260	156373272	CCACCCTTACCCC
chr5	158946223	158946235	CCACCCTTACCCC
chr6	31831625	31831637	CCACCCTTACCCC
chr6	74032432	74032444	CCACCCTTACCCC
chr6	95900652	95900664	CCACCCTTACCCC
chr6	131121130	131121142	CCACCCTTACCCC
chr6	151004074	151004086	CCACCCTTACCCC
chr6	168190772	168190784	CCACCCTTACCCC
chr7	29923660	29923672	CCACCCTTACCCC
chr7	67496703	67496715	CCACCCTTACCCC
chr7	101136595	101136607	CCACCCTTACCCC
chr7	141698753	141698765	CCACCCTTACCCC
chr8	57803094	57803106	CCACCCTTACCCC
chr8	68347096	68347108	CCACCCTTACCCC
chr8	86425158	86425170	CCACCCTTACCCC
chr8	127768530	127768542	CCACCCTTACCCC
chr9	1631090	1631102	CCACCCTTACCCC
chr9	7707263	7707275	CCACCCTTACCCC
chr10	4921223	4921235	CCACCCTTACCCC
chr10	44848195	44848207	CCACCCTTACCCC
chr10	123217271	123217283	CCACCCTTACCCC
chr10	124532112	124532124	CCACCCTTACCCC
chr10	132409396	132409408	CCACCCTTACCCC
chr11	10189966	10189978	CCACCCTTACCCC
chr11	27742531	27742543	CCACCCTTACCCC
chr11	68394571	68394583	CCACCCTTACCCC
chr11	68616737	68616749	CCACCCTTACCCC
chr11	70532004	70532016	CCACCCTTACCCC
chr11	76807321	76807333	CCACCCTTACCCC
chr11	77212542	77212554	CCACCCTTACCCC
chr11	119584245	119584257	CCACCCTTACCCC
chr12	6053136	6053148	CCACCCTTACCCC
chr12	50658269	50658281	CCACCCTTACCCC
chr12	90732575	90732587	CCACCCTTACCCC
chr12	130260999	130261011	CCACCCTTACCCC
chr13	20744696	20744708	CCACCCTTACCCC
chr13	25785728	25785740	CCACCCTTACCCC
chr13	44886889	44886901	CCACCCTTACCCC
chr13	92143155	92143167	CCACCCTTACCCC
chr14	49768923	49768935	CCACCCTTACCCC
chr14	78801431	78801443	CCACCCTTACCCC
chr15	25948736	25948748	CCACCCTTACCCC
chr15	61070885	61070897	CCACCCTTACCCC
chr15	66448234	66448246	CCACCCTTACCCC
chr15	82052819	82052831	CCACCCTTACCCC
chr15	89386023	89386035	CCACCCTTACCCC
chr15	89935437	89935449	CCACCCTTACCCC
chr15	99030251	99030263	CCACCCTTACCCC
chr16	18550576	18550588	CCACCCTTACCCC
chr16	54866340	54866352	CCACCCTTACCCC
chr16	59505673	59505685	CCACCCTTACCCC
chr16	68639564	68639576	CCACCCTTACCCC
chr17	36881854	36881866	CCACCCTTACCCC
chr17	45285227	45285239	CCACCCTTACCCC
chr17	46072613	46072625	CCACCCTTACCCC
chr18	59057312	59057324	CCACCCTTACCCC
chr18	67088006	67088018	CCACCCTTACCCC
chr19	9120456	9120468	CCACCCTTACCCC
chr19	11812813	11812825	CCACCCTTACCCC
chr20	13515701	13515713	CCACCCTTACCCC
chr20	23109256	23109268	CCACCCTTACCCC
chr20	43703030	43703042	CCACCCTTACCCC
chr20	47368971	47368983	CCACCCTTACCCC
chr20	49384336	49384348	CCACCCTTACCCC
chr21	23964796	23964808	CCACCCTTACCCC
chr21	27705122	27705134	CCACCCTTACCCC
chr21	28041800	28041812	CCACCCTTACCCC
chr21	43743422	43743434	CCACCCTTACCCC
chr22	18257396	18257408	CCACCCTTACCCC
chr22	23864387	23864399	CCACCCTTACCCC
chr22	36764734	36764746	CCACCCTTACCCC
chr22	37463116	37463128	CCACCCTTACCCC
chr22	37746927	37746939	CCACCCTTACCCC
chrX	2592673	2592685	CCACCCTTACCCC
chrX	28393923	28393935	CCACCCTTACCCC
chrX	68323310	68323322	CCACCCTTACCCC
chrY	2542673	2542685	CCACCCTTACCCC
chr6_apd_hap1	3146380	3146392	CCACCCTTACCCC
chr6_cox_hap2	3341372	3341384	CCACCCTTACCCC
chr6_dbb_hap3	3117211	3117223	CCACCCTTACCCC
chr6_mcf_hap5	3211503	3211515	CCACCCTTACCCC
chr6_qbl_hap6	3125416	3125428	CCACCCTTACCCC
chr6_ssto_hap7	3164373	3164385	CCACCCTTACCCC
