# Supplementary material for: Cancer Associated PRDM9: Implications for Linking Genomic Instability and Meiotic Recombination
Source: Int J Mol Sci. 2023 Nov 20;24(22):16522. doi: 10.3390/ijms242216522 (PMC10671843; doi:10.3390/ijms242216522)
Supplement: Supplementary file 1 [file ijms-24-16522-s001.zip › Supplemntary file 1/BRC100/CCACCCTTACCGC.bed]

chr3	169414886	169414898	CCACCCTTACCGC
chr5	101070361	101070373	CCACCCTTACCGC
chr6	3217997	3218009	CCACCCTTACCGC
chr14	99996209	99996221	CCACCCTTACCGC
chr15	41220130	41220142	CCACCCTTACCGC
chr16	81307034	81307046	CCACCCTTACCGC
chr20	10046879	10046891	CCACCCTTACCGC
chrY	15461765	15461777	CCACCCTTACCGC
