# Supplementary material for: Cancer Associated PRDM9: Implications for Linking Genomic Instability and Meiotic Recombination
Source: Int J Mol Sci. 2023 Nov 20;24(22):16522. doi: 10.3390/ijms242216522 (PMC10671843; doi:10.3390/ijms242216522)
Supplement: Supplementary file 1 [file ijms-24-16522-s001.zip › Supplemntary file 1/BRC100/CCACCCTTACCTC.bed]

chr1	7491897	7491909	CCACCCTTACCTC
chr1	110051695	110051707	CCACCCTTACCTC
chr1	153599605	153599617	CCACCCTTACCTC
chr1	177866181	177866193	CCACCCTTACCTC
chr2	102536326	102536338	CCACCCTTACCTC
chr2	107130177	107130189	CCACCCTTACCTC
chr2	111941159	111941171	CCACCCTTACCTC
chr2	118696949	118696961	CCACCCTTACCTC
chr2	150049157	150049169	CCACCCTTACCTC
chr4	12934576	12934588	CCACCCTTACCTC
chr4	34947030	34947042	CCACCCTTACCTC
chr4	38961341	38961353	CCACCCTTACCTC
chr4	148393088	148393100	CCACCCTTACCTC
chr4	181364122	181364134	CCACCCTTACCTC
chr5	108634292	108634304	CCACCCTTACCTC
chr6	23664308	23664320	CCACCCTTACCTC
chr6	31133338	31133350	CCACCCTTACCTC
chr6	56460006	56460018	CCACCCTTACCTC
chr6	126041954	126041966	CCACCCTTACCTC
chr6	143985891	143985903	CCACCCTTACCTC
chr6	161702606	161702618	CCACCCTTACCTC
chr8	37097987	37097999	CCACCCTTACCTC
chr8	90057041	90057053	CCACCCTTACCTC
chr8	97023350	97023362	CCACCCTTACCTC
chr8	137043325	137043337	CCACCCTTACCTC
chr9	8983382	8983394	CCACCCTTACCTC
chr9	72048222	72048234	CCACCCTTACCTC
chr9	79438538	79438550	CCACCCTTACCTC
chr10	12335298	12335310	CCACCCTTACCTC
chr10	53657754	53657766	CCACCCTTACCTC
chr10	68591229	68591241	CCACCCTTACCTC
chr10	132958738	132958750	CCACCCTTACCTC
chr11	15989446	15989458	CCACCCTTACCTC
chr11	61283655	61283667	CCACCCTTACCTC
chr11	125619545	125619557	CCACCCTTACCTC
chr12	2836828	2836840	CCACCCTTACCTC
chr12	14898022	14898034	CCACCCTTACCTC
chr12	15461777	15461789	CCACCCTTACCTC
chr12	53322178	53322190	CCACCCTTACCTC
chr13	27220680	27220692	CCACCCTTACCTC
chr13	28202233	28202245	CCACCCTTACCTC
chr13	100598221	100598233	CCACCCTTACCTC
chr13	114899359	114899371	CCACCCTTACCTC
chr14	75509072	75509084	CCACCCTTACCTC
chr14	92196469	92196481	CCACCCTTACCTC
chr15	98780060	98780072	CCACCCTTACCTC
chr17	2368027	2368039	CCACCCTTACCTC
chr17	40308125	40308137	CCACCCTTACCTC
chr17	43734431	43734443	CCACCCTTACCTC
chr18	27833566	27833578	CCACCCTTACCTC
chr19	37614065	37614077	CCACCCTTACCTC
chr20	19820290	19820302	CCACCCTTACCTC
chr21	30419937	30419949	CCACCCTTACCTC
chr22	25662811	25662823	CCACCCTTACCTC
chr22	25919841	25919853	CCACCCTTACCTC
chrX	2619124	2619136	CCACCCTTACCTC
chrX	10992329	10992341	CCACCCTTACCTC
chrX	14738406	14738418	CCACCCTTACCTC
chrX	21900646	21900658	CCACCCTTACCTC
chrX	48156613	48156625	CCACCCTTACCTC
chrX	52674851	52674863	CCACCCTTACCTC
chrX	64560019	64560031	CCACCCTTACCTC
chrX	138541713	138541725	CCACCCTTACCTC
chrX	149623165	149623177	CCACCCTTACCTC
chrY	2569124	2569136	CCACCCTTACCTC
chrY	13586370	13586382	CCACCCTTACCTC
chr6_cox_hap2	2648093	2648105	CCACCCTTACCTC
chr6_dbb_hap3	2430464	2430476	CCACCCTTACCTC
chr6_mann_hap4	2481684	2481696	CCACCCTTACCTC
chr6_mcf_hap5	2515263	2515275	CCACCCTTACCTC
chr6_qbl_hap6	2429192	2429204	CCACCCTTACCTC
chr6_ssto_hap7	2468277	2468289	CCACCCTTACCTC
