# Supplementary material for: Cancer Associated PRDM9: Implications for Linking Genomic Instability and Meiotic Recombination
Source: Int J Mol Sci. 2023 Nov 20;24(22):16522. doi: 10.3390/ijms242216522 (PMC10671843; doi:10.3390/ijms242216522)
Supplement: Supplementary file 1 [file ijms-24-16522-s001.zip › Supplemntary file 1/BRC100/CCACCCTTCCCAC.bed]

chr1	9009809	9009821	CCACCCTTCCCAC
chr1	22236480	22236492	CCACCCTTCCCAC
chr1	23979224	23979236	CCACCCTTCCCAC
chr1	25189664	25189676	CCACCCTTCCCAC
chr1	27755009	27755021	CCACCCTTCCCAC
chr1	31220313	31220325	CCACCCTTCCCAC
chr1	33359890	33359902	CCACCCTTCCCAC
chr1	35217155	35217167	CCACCCTTCCCAC
chr1	41120633	41120645	CCACCCTTCCCAC
chr1	54868177	54868189	CCACCCTTCCCAC
chr1	55459311	55459323	CCACCCTTCCCAC
chr1	68178422	68178434	CCACCCTTCCCAC
chr1	76652684	76652696	CCACCCTTCCCAC
chr1	77234145	77234157	CCACCCTTCCCAC
chr1	161561634	161561646	CCACCCTTCCCAC
chr1	161643465	161643477	CCACCCTTCCCAC
chr1	166390675	166390687	CCACCCTTCCCAC
chr1	200280008	200280020	CCACCCTTCCCAC
chr1	211873002	211873014	CCACCCTTCCCAC
chr1	225254354	225254366	CCACCCTTCCCAC
chr2	3648726	3648738	CCACCCTTCCCAC
chr2	27308011	27308023	CCACCCTTCCCAC
chr2	42610488	42610500	CCACCCTTCCCAC
chr2	100348500	100348512	CCACCCTTCCCAC
chr2	100518014	100518026	CCACCCTTCCCAC
chr2	109257397	109257409	CCACCCTTCCCAC
chr2	112266281	112266293	CCACCCTTCCCAC
chr2	120417129	120417141	CCACCCTTCCCAC
chr2	189562799	189562811	CCACCCTTCCCAC
chr2	218994105	218994117	CCACCCTTCCCAC
chr3	12790328	12790340	CCACCCTTCCCAC
chr3	23806981	23806993	CCACCCTTCCCAC
chr3	36836760	36836772	CCACCCTTCCCAC
chr3	43999959	43999971	CCACCCTTCCCAC
chr3	47401491	47401503	CCACCCTTCCCAC
chr3	49830245	49830257	CCACCCTTCCCAC
chr3	53220602	53220614	CCACCCTTCCCAC
chr3	100672079	100672091	CCACCCTTCCCAC
chr3	130648671	130648683	CCACCCTTCCCAC
chr3	145304318	145304330	CCACCCTTCCCAC
chr3	194505419	194505431	CCACCCTTCCCAC
chr4	1204115	1204127	CCACCCTTCCCAC
chr4	6551000	6551012	CCACCCTTCCCAC
chr4	7413221	7413233	CCACCCTTCCCAC
chr4	8538961	8538973	CCACCCTTCCCAC
chr4	8786767	8786779	CCACCCTTCCCAC
chr4	9981264	9981276	CCACCCTTCCCAC
chr5	6034041	6034053	CCACCCTTCCCAC
chr5	82211399	82211411	CCACCCTTCCCAC
chr5	153320782	153320794	CCACCCTTCCCAC
chr5	158897606	158897618	CCACCCTTCCCAC
chr5	167758433	167758445	CCACCCTTCCCAC
chr5	169612425	169612437	CCACCCTTCCCAC
chr6	6247789	6247801	CCACCCTTCCCAC
chr6	14196371	14196383	CCACCCTTCCCAC
chr6	31730810	31730822	CCACCCTTCCCAC
chr6	48643195	48643207	CCACCCTTCCCAC
chr6	76015532	76015544	CCACCCTTCCCAC
chr6	115392202	115392214	CCACCCTTCCCAC
chr6	121321657	121321669	CCACCCTTCCCAC
chr6	155315190	155315202	CCACCCTTCCCAC
chr6	156439579	156439591	CCACCCTTCCCAC
chr6	168599020	168599032	CCACCCTTCCCAC
chr7	9322242	9322254	CCACCCTTCCCAC
chr7	30916553	30916565	CCACCCTTCCCAC
chr7	91243702	91243714	CCACCCTTCCCAC
chr7	92184070	92184082	CCACCCTTCCCAC
chr7	118802355	118802367	CCACCCTTCCCAC
chr7	127759376	127759388	CCACCCTTCCCAC
chr7	157323673	157323685	CCACCCTTCCCAC
chr8	2332387	2332399	CCACCCTTCCCAC
chr8	21356731	21356743	CCACCCTTCCCAC
chr8	85823901	85823913	CCACCCTTCCCAC
chr8	103034956	103034968	CCACCCTTCCCAC
chr8	104221787	104221799	CCACCCTTCCCAC
chr8	105483589	105483601	CCACCCTTCCCAC
chr8	125242303	125242315	CCACCCTTCCCAC
chr8	126661116	126661128	CCACCCTTCCCAC
chr9	5496465	5496477	CCACCCTTCCCAC
chr9	16642517	16642529	CCACCCTTCCCAC
chr9	19822990	19823002	CCACCCTTCCCAC
chr9	33377222	33377234	CCACCCTTCCCAC
chr9	35872095	35872107	CCACCCTTCCCAC
chr9	35872159	35872171	CCACCCTTCCCAC
chr9	35872223	35872235	CCACCCTTCCCAC
chr9	38003376	38003388	CCACCCTTCCCAC
chr9	73742929	73742941	CCACCCTTCCCAC
chr9	85625512	85625524	CCACCCTTCCCAC
chr9	93917194	93917206	CCACCCTTCCCAC
chr9	99899932	99899944	CCACCCTTCCCAC
chr9	108180869	108180881	CCACCCTTCCCAC
chr9	110843018	110843030	CCACCCTTCCCAC
chr9	136460797	136460809	CCACCCTTCCCAC
chr10	72953386	72953398	CCACCCTTCCCAC
chr10	73458261	73458273	CCACCCTTCCCAC
chr10	80029724	80029736	CCACCCTTCCCAC
chr10	84401157	84401169	CCACCCTTCCCAC
chr10	89612282	89612294	CCACCCTTCCCAC
chr10	115323064	115323076	CCACCCTTCCCAC
chr10	132993984	132993996	CCACCCTTCCCAC
chr11	4114175	4114187	CCACCCTTCCCAC
chr11	7361979	7361991	CCACCCTTCCCAC
chr11	15095836	15095848	CCACCCTTCCCAC
chr11	27380376	27380388	CCACCCTTCCCAC
chr11	46148184	46148196	CCACCCTTCCCAC
chr11	59798927	59798939	CCACCCTTCCCAC
chr11	67116669	67116681	CCACCCTTCCCAC
chr11	68769736	68769748	CCACCCTTCCCAC
chr11	69963570	69963582	CCACCCTTCCCAC
chr11	72948066	72948078	CCACCCTTCCCAC
chr11	78866969	78866981	CCACCCTTCCCAC
chr11	90042285	90042297	CCACCCTTCCCAC
chr11	112432969	112432981	CCACCCTTCCCAC
chr12	2343144	2343156	CCACCCTTCCCAC
chr12	30907451	30907463	CCACCCTTCCCAC
chr12	52973296	52973308	CCACCCTTCCCAC
chr12	101148009	101148021	CCACCCTTCCCAC
chr12	105565416	105565428	CCACCCTTCCCAC
chr12	131193829	131193841	CCACCCTTCCCAC
chr14	38912178	38912190	CCACCCTTCCCAC
chr14	65879831	65879843	CCACCCTTCCCAC
chr14	66972681	66972693	CCACCCTTCCCAC
chr14	77744244	77744256	CCACCCTTCCCAC
chr15	44900153	44900165	CCACCCTTCCCAC
chr15	74399973	74399985	CCACCCTTCCCAC
chr15	76674210	76674222	CCACCCTTCCCAC
chr15	78244256	78244268	CCACCCTTCCCAC
chr15	78377053	78377065	CCACCCTTCCCAC
chr15	81636422	81636434	CCACCCTTCCCAC
chr15	89909071	89909083	CCACCCTTCCCAC
chr15	101448864	101448876	CCACCCTTCCCAC
chr16	50007229	50007241	CCACCCTTCCCAC
chr16	51855791	51855803	CCACCCTTCCCAC
chr16	62971112	62971124	CCACCCTTCCCAC
chr16	80602530	80602542	CCACCCTTCCCAC
chr16	82263903	82263915	CCACCCTTCCCAC
chr16	89773272	89773284	CCACCCTTCCCAC
chr17	11575954	11575966	CCACCCTTCCCAC
chr17	17629603	17629615	CCACCCTTCCCAC
chr17	41815463	41815475	CCACCCTTCCCAC
chr17	43242912	43242924	CCACCCTTCCCAC
chr18	21158973	21158985	CCACCCTTCCCAC
chr18	41810208	41810220	CCACCCTTCCCAC
chr18	47273577	47273589	CCACCCTTCCCAC
chr18	54309880	54309892	CCACCCTTCCCAC
chr18	74173979	74173991	CCACCCTTCCCAC
chr19	22195130	22195142	CCACCCTTCCCAC
chr19	23187451	23187463	CCACCCTTCCCAC
chr19	41828627	41828639	CCACCCTTCCCAC
chr19	44531780	44531792	CCACCCTTCCCAC
chr19	47494721	47494733	CCACCCTTCCCAC
chr19	54876577	54876589	CCACCCTTCCCAC
chr20	30260797	30260809	CCACCCTTCCCAC
chr20	34191637	34191649	CCACCCTTCCCAC
chr20	35162056	35162068	CCACCCTTCCCAC
chr20	35970282	35970294	CCACCCTTCCCAC
chr20	43159846	43159858	CCACCCTTCCCAC
chr20	57200777	57200789	CCACCCTTCCCAC
chr22	20773769	20773781	CCACCCTTCCCAC
chr22	24406481	24406493	CCACCCTTCCCAC
chr22	27339524	27339536	CCACCCTTCCCAC
chr22	32223930	32223942	CCACCCTTCCCAC
chr22	34078372	34078384	CCACCCTTCCCAC
chrX	45183056	45183068	CCACCCTTCCCAC
chrX	56952891	56952903	CCACCCTTCCCAC
chrX	80823892	80823904	CCACCCTTCCCAC
chrX	107049693	107049705	CCACCCTTCCCAC
chrX	142754200	142754212	CCACCCTTCCCAC
chrX	143808835	143808847	CCACCCTTCCCAC
chrX	151191965	151191977	CCACCCTTCCCAC
chrX	153668532	153668544	CCACCCTTCCCAC
chr6_apd_hap1	3045561	3045573	CCACCCTTCCCAC
chr6_cox_hap2	3240396	3240408	CCACCCTTCCCAC
chr6_dbb_hap3	3016392	3016404	CCACCCTTCCCAC
chr6_mcf_hap5	3110507	3110519	CCACCCTTCCCAC
chr6_ssto_hap7	3061623	3061635	CCACCCTTCCCAC
