# Supplementary material for: Cancer Associated PRDM9: Implications for Linking Genomic Instability and Meiotic Recombination
Source: Int J Mol Sci. 2023 Nov 20;24(22):16522. doi: 10.3390/ijms242216522 (PMC10671843; doi:10.3390/ijms242216522)
Supplement: Supplementary file 1 [file ijms-24-16522-s001.zip › Supplemntary file 1/BRC100/CCACCCTTCCCCC.bed]

chr1	887637	887649	CCACCCTTCCCCC
chr1	6509580	6509592	CCACCCTTCCCCC
chr1	12150486	12150498	CCACCCTTCCCCC
chr1	20899528	20899540	CCACCCTTCCCCC
chr1	23701015	23701027	CCACCCTTCCCCC
chr1	24316513	24316525	CCACCCTTCCCCC
chr1	31389368	31389380	CCACCCTTCCCCC
chr1	40115658	40115670	CCACCCTTCCCCC
chr1	50561000	50561012	CCACCCTTCCCCC
chr1	58875070	58875082	CCACCCTTCCCCC
chr1	69777815	69777827	CCACCCTTCCCCC
chr1	76137913	76137925	CCACCCTTCCCCC
chr1	85439610	85439622	CCACCCTTCCCCC
chr1	101595208	101595220	CCACCCTTCCCCC
chr1	163588811	163588823	CCACCCTTCCCCC
chr1	179009312	179009324	CCACCCTTCCCCC
chr1	179480035	179480047	CCACCCTTCCCCC
chr1	179511968	179511980	CCACCCTTCCCCC
chr1	184981853	184981865	CCACCCTTCCCCC
chr1	202480674	202480686	CCACCCTTCCCCC
chr1	204659853	204659865	CCACCCTTCCCCC
chr1	213230821	213230833	CCACCCTTCCCCC
chr1	224705333	224705345	CCACCCTTCCCCC
chr1	228103403	228103415	CCACCCTTCCCCC
chr1	236359914	236359926	CCACCCTTCCCCC
chr1	239596914	239596926	CCACCCTTCCCCC
chr1	240021602	240021614	CCACCCTTCCCCC
chr1	244892033	244892045	CCACCCTTCCCCC
chr2	11130399	11130411	CCACCCTTCCCCC
chr2	25482583	25482595	CCACCCTTCCCCC
chr2	41441624	41441636	CCACCCTTCCCCC
chr2	42337026	42337038	CCACCCTTCCCCC
chr2	52769405	52769417	CCACCCTTCCCCC
chr2	64246773	64246785	CCACCCTTCCCCC
chr2	66671304	66671316	CCACCCTTCCCCC
chr2	69472535	69472547	CCACCCTTCCCCC
chr2	73811912	73811924	CCACCCTTCCCCC
chr2	86040386	86040398	CCACCCTTCCCCC
chr2	97525722	97525734	CCACCCTTCCCCC
chr2	97543481	97543493	CCACCCTTCCCCC
chr2	111184044	111184056	CCACCCTTCCCCC
chr2	113897772	113897784	CCACCCTTCCCCC
chr2	115642289	115642301	CCACCCTTCCCCC
chr2	116020906	116020918	CCACCCTTCCCCC
chr2	117631425	117631437	CCACCCTTCCCCC
chr2	122843133	122843145	CCACCCTTCCCCC
chr2	126810744	126810756	CCACCCTTCCCCC
chr2	129523570	129523582	CCACCCTTCCCCC
chr2	135489700	135489712	CCACCCTTCCCCC
chr2	147457291	147457303	CCACCCTTCCCCC
chr2	149386026	149386038	CCACCCTTCCCCC
chr2	169692240	169692252	CCACCCTTCCCCC
chr2	178218341	178218353	CCACCCTTCCCCC
chr2	182117994	182118006	CCACCCTTCCCCC
chr2	188897137	188897149	CCACCCTTCCCCC
chr2	205543675	205543687	CCACCCTTCCCCC
chr2	219663933	219663945	CCACCCTTCCCCC
chr2	220344464	220344476	CCACCCTTCCCCC
chr2	220604984	220604996	CCACCCTTCCCCC
chr2	236481098	236481110	CCACCCTTCCCCC
chr2	237067536	237067548	CCACCCTTCCCCC
chr3	9120133	9120145	CCACCCTTCCCCC
chr3	11879291	11879303	CCACCCTTCCCCC
chr3	14508751	14508763	CCACCCTTCCCCC
chr3	19464930	19464942	CCACCCTTCCCCC
chr3	20480885	20480897	CCACCCTTCCCCC
chr3	30977429	30977441	CCACCCTTCCCCC
chr3	31979187	31979199	CCACCCTTCCCCC
chr3	33968747	33968759	CCACCCTTCCCCC
chr3	45441285	45441297	CCACCCTTCCCCC
chr3	50820220	50820232	CCACCCTTCCCCC
chr3	58285000	58285012	CCACCCTTCCCCC
chr3	58286794	58286806	CCACCCTTCCCCC
chr3	61747576	61747588	CCACCCTTCCCCC
chr3	63001431	63001443	CCACCCTTCCCCC
chr3	84645530	84645542	CCACCCTTCCCCC
chr3	98356718	98356730	CCACCCTTCCCCC
chr3	101019139	101019151	CCACCCTTCCCCC
chr3	101941540	101941552	CCACCCTTCCCCC
chr3	139944009	139944021	CCACCCTTCCCCC
chr3	176717960	176717972	CCACCCTTCCCCC
chr3	179445399	179445411	CCACCCTTCCCCC
chr3	182419437	182419449	CCACCCTTCCCCC
chr3	184958748	184958760	CCACCCTTCCCCC
chr3	187930441	187930453	CCACCCTTCCCCC
chr3	189543715	189543727	CCACCCTTCCCCC
chr3	193946771	193946783	CCACCCTTCCCCC
chr3	194815436	194815448	CCACCCTTCCCCC
chr4	28829929	28829941	CCACCCTTCCCCC
chr4	28876976	28876988	CCACCCTTCCCCC
chr4	62518679	62518691	CCACCCTTCCCCC
chr4	64014496	64014508	CCACCCTTCCCCC
chr4	72723645	72723657	CCACCCTTCCCCC
chr4	74867590	74867602	CCACCCTTCCCCC
chr4	79670542	79670554	CCACCCTTCCCCC
chr4	82488505	82488517	CCACCCTTCCCCC
chr4	84605512	84605524	CCACCCTTCCCCC
chr4	118485567	118485579	CCACCCTTCCCCC
chr4	152447354	152447366	CCACCCTTCCCCC
chr4	155997024	155997036	CCACCCTTCCCCC
chr4	173982311	173982323	CCACCCTTCCCCC
chr4	177582782	177582794	CCACCCTTCCCCC
chr4	188719665	188719677	CCACCCTTCCCCC
chr5	671996	672008	CCACCCTTCCCCC
chr5	14416854	14416866	CCACCCTTCCCCC
chr5	14858373	14858385	CCACCCTTCCCCC
chr5	14907767	14907779	CCACCCTTCCCCC
chr5	15174159	15174171	CCACCCTTCCCCC
chr5	15347676	15347688	CCACCCTTCCCCC
chr5	17464007	17464019	CCACCCTTCCCCC
chr5	18799931	18799943	CCACCCTTCCCCC
chr5	41769370	41769382	CCACCCTTCCCCC
chr5	42533934	42533946	CCACCCTTCCCCC
chr5	54863730	54863742	CCACCCTTCCCCC
chr5	60496602	60496614	CCACCCTTCCCCC
chr5	62895457	62895469	CCACCCTTCCCCC
chr5	83029691	83029703	CCACCCTTCCCCC
chr5	110127972	110127984	CCACCCTTCCCCC
chr5	120817406	120817418	CCACCCTTCCCCC
chr5	121159311	121159323	CCACCCTTCCCCC
chr5	123571428	123571440	CCACCCTTCCCCC
chr5	125401560	125401572	CCACCCTTCCCCC
chr5	129168090	129168102	CCACCCTTCCCCC
chr5	132273294	132273306	CCACCCTTCCCCC
chr5	133610013	133610025	CCACCCTTCCCCC
chr5	141027114	141027126	CCACCCTTCCCCC
chr5	144992177	144992189	CCACCCTTCCCCC
chr5	145349839	145349851	CCACCCTTCCCCC
chr5	162308059	162308071	CCACCCTTCCCCC
chr6	10213728	10213740	CCACCCTTCCCCC
chr6	17370788	17370800	CCACCCTTCCCCC
chr6	30645121	30645133	CCACCCTTCCCCC
chr6	31331869	31331881	CCACCCTTCCCCC
chr6	35826436	35826448	CCACCCTTCCCCC
chr6	42423924	42423936	CCACCCTTCCCCC
chr6	42462703	42462715	CCACCCTTCCCCC
chr6	53117794	53117806	CCACCCTTCCCCC
chr6	56260416	56260428	CCACCCTTCCCCC
chr6	74728683	74728695	CCACCCTTCCCCC
chr6	98547558	98547570	CCACCCTTCCCCC
chr6	117789635	117789647	CCACCCTTCCCCC
chr6	120219337	120219349	CCACCCTTCCCCC
chr6	129130574	129130586	CCACCCTTCCCCC
chr6	143832895	143832907	CCACCCTTCCCCC
chr6	154584824	154584836	CCACCCTTCCCCC
chr6	167729971	167729983	CCACCCTTCCCCC
chr7	1082046	1082058	CCACCCTTCCCCC
chr7	21134153	21134165	CCACCCTTCCCCC
chr7	51605794	51605806	CCACCCTTCCCCC
chr7	61586999	61587011	CCACCCTTCCCCC
chr7	65761227	65761239	CCACCCTTCCCCC
chr7	67193184	67193196	CCACCCTTCCCCC
chr7	71518777	71518789	CCACCCTTCCCCC
chr7	73134743	73134755	CCACCCTTCCCCC
chr7	81526037	81526049	CCACCCTTCCCCC
chr7	86493494	86493506	CCACCCTTCCCCC
chr7	87112786	87112798	CCACCCTTCCCCC
chr7	96464179	96464191	CCACCCTTCCCCC
chr7	101966732	101966744	CCACCCTTCCCCC
chr7	122611753	122611765	CCACCCTTCCCCC
chr7	123272647	123272659	CCACCCTTCCCCC
chr7	125857501	125857513	CCACCCTTCCCCC
chr7	147498860	147498872	CCACCCTTCCCCC
chr7	149556257	149556269	CCACCCTTCCCCC
chr7	150539112	150539124	CCACCCTTCCCCC
chr8	10059672	10059684	CCACCCTTCCCCC
chr8	11514126	11514138	CCACCCTTCCCCC
chr8	62975303	62975315	CCACCCTTCCCCC
chr8	65537455	65537467	CCACCCTTCCCCC
chr8	66119219	66119231	CCACCCTTCCCCC
chr8	66174675	66174687	CCACCCTTCCCCC
chr8	71567271	71567283	CCACCCTTCCCCC
chr8	87706118	87706130	CCACCCTTCCCCC
chr8	101890776	101890788	CCACCCTTCCCCC
chr8	115921620	115921632	CCACCCTTCCCCC
chr8	121823364	121823376	CCACCCTTCCCCC
chr8	125324358	125324370	CCACCCTTCCCCC
chr8	137577268	137577280	CCACCCTTCCCCC
chr8	143442336	143442348	CCACCCTTCCCCC
chr8	143718747	143718759	CCACCCTTCCCCC
chr9	8889617	8889629	CCACCCTTCCCCC
chr9	17922529	17922541	CCACCCTTCCCCC
chr9	38470424	38470436	CCACCCTTCCCCC
chr9	40536112	40536124	CCACCCTTCCCCC
chr9	77516178	77516190	CCACCCTTCCCCC
chr9	91569998	91570010	CCACCCTTCCCCC
chr9	96903795	96903807	CCACCCTTCCCCC
chr9	108519342	108519354	CCACCCTTCCCCC
chr9	116854387	116854399	CCACCCTTCCCCC
chr9	119851961	119851973	CCACCCTTCCCCC
chr9	131006835	131006847	CCACCCTTCCCCC
chr9	134804298	134804310	CCACCCTTCCCCC
chr9	140349591	140349603	CCACCCTTCCCCC
chr10	17457541	17457553	CCACCCTTCCCCC
chr10	46511396	46511408	CCACCCTTCCCCC
chr10	48698741	48698753	CCACCCTTCCCCC
chr10	71289601	71289613	CCACCCTTCCCCC
chr10	71761029	71761041	CCACCCTTCCCCC
chr10	97049438	97049450	CCACCCTTCCCCC
chr10	102107729	102107741	CCACCCTTCCCCC
chr10	103869622	103869634	CCACCCTTCCCCC
chr10	104561736	104561748	CCACCCTTCCCCC
chr10	104561774	104561786	CCACCCTTCCCCC
chr10	114296509	114296521	CCACCCTTCCCCC
chr10	121184056	121184068	CCACCCTTCCCCC
chr10	125025583	125025595	CCACCCTTCCCCC
chr11	620020	620032	CCACCCTTCCCCC
chr11	7126841	7126853	CCACCCTTCCCCC
chr11	8720723	8720735	CCACCCTTCCCCC
chr11	10896156	10896168	CCACCCTTCCCCC
chr11	28787394	28787406	CCACCCTTCCCCC
chr11	29861561	29861573	CCACCCTTCCCCC
chr11	44864481	44864493	CCACCCTTCCCCC
chr11	47059382	47059394	CCACCCTTCCCCC
chr11	59758290	59758302	CCACCCTTCCCCC
chr11	65084618	65084630	CCACCCTTCCCCC
chr11	69856033	69856045	CCACCCTTCCCCC
chr11	69931417	69931429	CCACCCTTCCCCC
chr11	74995493	74995505	CCACCCTTCCCCC
chr11	79217842	79217854	CCACCCTTCCCCC
chr11	82628343	82628355	CCACCCTTCCCCC
chr11	83336563	83336575	CCACCCTTCCCCC
chr11	94814800	94814812	CCACCCTTCCCCC
chr11	113250863	113250875	CCACCCTTCCCCC
chr11	116476165	116476177	CCACCCTTCCCCC
chr11	129591488	129591500	CCACCCTTCCCCC
chr11	129790305	129790317	CCACCCTTCCCCC
chr11	130753558	130753570	CCACCCTTCCCCC
chr11	132839003	132839015	CCACCCTTCCCCC
chr12	6962070	6962082	CCACCCTTCCCCC
chr12	7023562	7023574	CCACCCTTCCCCC
chr12	18475659	18475671	CCACCCTTCCCCC
chr12	18768056	18768068	CCACCCTTCCCCC
chr12	25286464	25286476	CCACCCTTCCCCC
chr12	30533419	30533431	CCACCCTTCCCCC
chr12	52876616	52876628	CCACCCTTCCCCC
chr12	54535520	54535532	CCACCCTTCCCCC
chr12	58238686	58238698	CCACCCTTCCCCC
chr12	68850801	68850813	CCACCCTTCCCCC
chr12	84429547	84429559	CCACCCTTCCCCC
chr12	88657776	88657788	CCACCCTTCCCCC
chr12	98325258	98325270	CCACCCTTCCCCC
chr12	114337821	114337833	CCACCCTTCCCCC
chr12	118770065	118770077	CCACCCTTCCCCC
chr12	119911413	119911425	CCACCCTTCCCCC
chr12	127463010	127463022	CCACCCTTCCCCC
chr12	127661325	127661337	CCACCCTTCCCCC
chr13	22429475	22429487	CCACCCTTCCCCC
chr13	23684332	23684344	CCACCCTTCCCCC
chr13	26139002	26139014	CCACCCTTCCCCC
chr13	26331141	26331153	CCACCCTTCCCCC
chr13	51323179	51323191	CCACCCTTCCCCC
chr13	54861344	54861356	CCACCCTTCCCCC
chr13	59364821	59364833	CCACCCTTCCCCC
chr13	65809292	65809304	CCACCCTTCCCCC
chr13	70725437	70725449	CCACCCTTCCCCC
chr13	77542321	77542333	CCACCCTTCCCCC
chr13	100068801	100068813	CCACCCTTCCCCC
chr13	104737025	104737037	CCACCCTTCCCCC
chr14	19872406	19872418	CCACCCTTCCCCC
chr14	23982315	23982327	CCACCCTTCCCCC
chr14	25894297	25894309	CCACCCTTCCCCC
chr14	34966998	34967010	CCACCCTTCCCCC
chr14	40196891	40196903	CCACCCTTCCCCC
chr14	53608604	53608616	CCACCCTTCCCCC
chr14	60664519	60664531	CCACCCTTCCCCC
chr14	72257673	72257685	CCACCCTTCCCCC
chr14	76261922	76261934	CCACCCTTCCCCC
chr14	77882990	77883002	CCACCCTTCCCCC
chr14	85400097	85400109	CCACCCTTCCCCC
chr14	94067601	94067613	CCACCCTTCCCCC
chr14	97067534	97067546	CCACCCTTCCCCC
chr14	102639963	102639975	CCACCCTTCCCCC
chr14	105046603	105046615	CCACCCTTCCCCC
chr15	29903434	29903446	CCACCCTTCCCCC
chr15	57623775	57623787	CCACCCTTCCCCC
chr15	64245334	64245346	CCACCCTTCCCCC
chr15	66993206	66993218	CCACCCTTCCCCC
chr15	68759358	68759370	CCACCCTTCCCCC
chr15	78055924	78055936	CCACCCTTCCCCC
chr15	89960178	89960190	CCACCCTTCCCCC
chr15	90220225	90220237	CCACCCTTCCCCC
chr16	8315836	8315848	CCACCCTTCCCCC
chr16	20441216	20441228	CCACCCTTCCCCC
chr16	55953939	55953951	CCACCCTTCCCCC
chr16	64649646	64649658	CCACCCTTCCCCC
chr16	66634509	66634521	CCACCCTTCCCCC
chr16	70944143	70944155	CCACCCTTCCCCC
chr16	80956281	80956293	CCACCCTTCCCCC
chr16	85532448	85532460	CCACCCTTCCCCC
chr16	89873202	89873214	CCACCCTTCCCCC
chr17	3480638	3480650	CCACCCTTCCCCC
chr17	8904999	8905011	CCACCCTTCCCCC
chr17	27456438	27456450	CCACCCTTCCCCC
chr17	32095785	32095797	CCACCCTTCCCCC
chr17	33275220	33275232	CCACCCTTCCCCC
chr17	33867576	33867588	CCACCCTTCCCCC
chr17	35049070	35049082	CCACCCTTCCCCC
chr17	43076530	43076542	CCACCCTTCCCCC
chr17	44019020	44019032	CCACCCTTCCCCC
chr17	56421755	56421767	CCACCCTTCCCCC
chr17	60382490	60382502	CCACCCTTCCCCC
chr17	63114417	63114429	CCACCCTTCCCCC
chr17	74137155	74137167	CCACCCTTCCCCC
chr17	77248972	77248984	CCACCCTTCCCCC
chr17	79399881	79399893	CCACCCTTCCCCC
chr17	79399930	79399942	CCACCCTTCCCCC
chr17	80793629	80793641	CCACCCTTCCCCC
chr18	2171196	2171208	CCACCCTTCCCCC
chr18	6316797	6316809	CCACCCTTCCCCC
chr18	21609621	21609633	CCACCCTTCCCCC
chr18	30578483	30578495	CCACCCTTCCCCC
chr18	31629674	31629686	CCACCCTTCCCCC
chr18	33789455	33789467	CCACCCTTCCCCC
chr18	34090837	34090849	CCACCCTTCCCCC
chr18	46313210	46313222	CCACCCTTCCCCC
chr18	49828428	49828440	CCACCCTTCCCCC
chr18	53683487	53683499	CCACCCTTCCCCC
chr19	1122584	1122596	CCACCCTTCCCCC
chr19	1784681	1784693	CCACCCTTCCCCC
chr19	4304085	4304097	CCACCCTTCCCCC
chr19	7955067	7955079	CCACCCTTCCCCC
chr19	8610669	8610681	CCACCCTTCCCCC
chr19	9881804	9881816	CCACCCTTCCCCC
chr19	12783806	12783818	CCACCCTTCCCCC
chr19	18720118	18720130	CCACCCTTCCCCC
chr19	31758468	31758480	CCACCCTTCCCCC
chr19	50019129	50019141	CCACCCTTCCCCC
chr20	3440739	3440751	CCACCCTTCCCCC
chr20	12115141	12115153	CCACCCTTCCCCC
chr20	18434083	18434095	CCACCCTTCCCCC
chr20	20696730	20696742	CCACCCTTCCCCC
chr20	22153260	22153272	CCACCCTTCCCCC
chr20	22893012	22893024	CCACCCTTCCCCC
chr20	43153922	43153934	CCACCCTTCCCCC
chr20	56461068	56461080	CCACCCTTCCCCC
chr20	56808878	56808890	CCACCCTTCCCCC
chr20	58611442	58611454	CCACCCTTCCCCC
chr21	35865259	35865271	CCACCCTTCCCCC
chr22	16140312	16140324	CCACCCTTCCCCC
chr22	31234972	31234984	CCACCCTTCCCCC
chr22	32295886	32295898	CCACCCTTCCCCC
chr22	42598034	42598046	CCACCCTTCCCCC
chr22	48896889	48896901	CCACCCTTCCCCC
chrX	983077	983089	CCACCCTTCCCCC
chrX	1426233	1426245	CCACCCTTCCCCC
chrX	1426474	1426486	CCACCCTTCCCCC
chrX	1426837	1426849	CCACCCTTCCCCC
chrX	3712096	3712108	CCACCCTTCCCCC
chrX	19832420	19832432	CCACCCTTCCCCC
chrX	37178875	37178887	CCACCCTTCCCCC
chrX	39471771	39471783	CCACCCTTCCCCC
chrX	41650560	41650572	CCACCCTTCCCCC
chrX	50726197	50726209	CCACCCTTCCCCC
chrX	76297456	76297468	CCACCCTTCCCCC
chrX	76582165	76582177	CCACCCTTCCCCC
chrX	79296883	79296895	CCACCCTTCCCCC
chrX	81797229	81797241	CCACCCTTCCCCC
chrX	82630657	82630669	CCACCCTTCCCCC
chrX	84183283	84183295	CCACCCTTCCCCC
chrX	86508524	86508536	CCACCCTTCCCCC
chrX	89361497	89361509	CCACCCTTCCCCC
chrX	89947072	89947084	CCACCCTTCCCCC
chrX	94374284	94374296	CCACCCTTCCCCC
chrX	97284888	97284900	CCACCCTTCCCCC
chrX	103710673	103710685	CCACCCTTCCCCC
chrX	116617106	116617118	CCACCCTTCCCCC
chrX	121166000	121166012	CCACCCTTCCCCC
chrX	121176175	121176187	CCACCCTTCCCCC
chrX	122113428	122113440	CCACCCTTCCCCC
chrX	127779346	127779358	CCACCCTTCCCCC
chrX	137920263	137920275	CCACCCTTCCCCC
chrX	138135170	138135182	CCACCCTTCCCCC
chrX	145210675	145210687	CCACCCTTCCCCC
chrX	148636520	148636532	CCACCCTTCCCCC
chrX	148720043	148720055	CCACCCTTCCCCC
chrX	151618699	151618711	CCACCCTTCCCCC
chrY	933077	933089	CCACCCTTCCCCC
chrY	1376233	1376245	CCACCCTTCCCCC
chrY	1376474	1376486	CCACCCTTCCCCC
chrY	1376837	1376849	CCACCCTTCCCCC
chrY	3544614	3544626	CCACCCTTCCCCC
chrY	4142281	4142293	CCACCCTTCCCCC
chrY	19145477	19145489	CCACCCTTCCCCC
chr1_gl000191_random	59836	59848	CCACCCTTCCCCC
chr1_gl000192_random	149535	149547	CCACCCTTCCCCC
chr6_apd_hap1	1956767	1956779	CCACCCTTCCCCC
chr6_cox_hap2	2157194	2157206	CCACCCTTCCCCC
chr6_cox_hap2	2844552	2844564	CCACCCTTCCCCC
chr6_dbb_hap3	1938783	1938795	CCACCCTTCCCCC
chr6_mann_hap4	1993217	1993229	CCACCCTTCCCCC
chr6_mann_hap4	2678316	2678328	CCACCCTTCCCCC
chr6_mcf_hap5	2027006	2027018	CCACCCTTCCCCC
chr6_qbl_hap6	1938054	1938066	CCACCCTTCCCCC
chr6_ssto_hap7	1977425	1977437	CCACCCTTCCCCC
chr6_ssto_hap7	2665621	2665633	CCACCCTTCCCCC
