# Supplementary material for: Cancer Associated PRDM9: Implications for Linking Genomic Instability and Meiotic Recombination
Source: Int J Mol Sci. 2023 Nov 20;24(22):16522. doi: 10.3390/ijms242216522 (PMC10671843; doi:10.3390/ijms242216522)
Supplement: Supplementary file 1 [file ijms-24-16522-s001.zip › Supplemntary file 1/BRC100/CCACCCTTCCCGC.bed]

chr1	1093072	1093084	CCACCCTTCCCGC
chr1	18603290	18603302	CCACCCTTCCCGC
chr1	25159214	25159226	CCACCCTTCCCGC
chr1	33439517	33439529	CCACCCTTCCCGC
chr1	48847822	48847834	CCACCCTTCCCGC
chr1	65886528	65886540	CCACCCTTCCCGC
chr1	101151988	101152000	CCACCCTTCCCGC
chr1	202099137	202099149	CCACCCTTCCCGC
chr1	210129490	210129502	CCACCCTTCCCGC
chr1	212471606	212471618	CCACCCTTCCCGC
chr1	234403069	234403081	CCACCCTTCCCGC
chr1	248598942	248598954	CCACCCTTCCCGC
chr2	15359893	15359905	CCACCCTTCCCGC
chr2	27780024	27780036	CCACCCTTCCCGC
chr2	32672265	32672277	CCACCCTTCCCGC
chr2	105826567	105826579	CCACCCTTCCCGC
chr2	180184126	180184138	CCACCCTTCCCGC
chr2	192262363	192262375	CCACCCTTCCCGC
chr2	201547794	201547806	CCACCCTTCCCGC
chr2	202147104	202147116	CCACCCTTCCCGC
chr2	215699466	215699478	CCACCCTTCCCGC
chr2	217090409	217090421	CCACCCTTCCCGC
chr2	223760642	223760654	CCACCCTTCCCGC
chr3	17745858	17745870	CCACCCTTCCCGC
chr3	105792110	105792122	CCACCCTTCCCGC
chr3	121031752	121031764	CCACCCTTCCCGC
chr3	150537634	150537646	CCACCCTTCCCGC
chr4	77696263	77696275	CCACCCTTCCCGC
chr4	84106203	84106215	CCACCCTTCCCGC
chr4	184656338	184656350	CCACCCTTCCCGC
chr5	41001012	41001024	CCACCCTTCCCGC
chr5	43087073	43087085	CCACCCTTCCCGC
chr6	5037688	5037700	CCACCCTTCCCGC
chr6	12341588	12341600	CCACCCTTCCCGC
chr6	21851406	21851418	CCACCCTTCCCGC
chr6	37724298	37724310	CCACCCTTCCCGC
chr6	56758841	56758853	CCACCCTTCCCGC
chr6	125709278	125709290	CCACCCTTCCCGC
chr6	131465346	131465358	CCACCCTTCCCGC
chr6	157815183	157815195	CCACCCTTCCCGC
chr7	1185561	1185573	CCACCCTTCCCGC
chr7	2573571	2573583	CCACCCTTCCCGC
chr7	32426931	32426943	CCACCCTTCCCGC
chr7	65858164	65858176	CCACCCTTCCCGC
chr7	151527355	151527367	CCACCCTTCCCGC
chr7	152282181	152282193	CCACCCTTCCCGC
chr7	155159221	155159233	CCACCCTTCCCGC
chr8	30103886	30103898	CCACCCTTCCCGC
chr8	43034199	43034211	CCACCCTTCCCGC
chr8	100040385	100040397	CCACCCTTCCCGC
chr9	138710141	138710153	CCACCCTTCCCGC
chr10	2848601	2848613	CCACCCTTCCCGC
chr10	12560931	12560943	CCACCCTTCCCGC
chr10	50323438	50323450	CCACCCTTCCCGC
chr10	71752278	71752290	CCACCCTTCCCGC
chr10	81058283	81058295	CCACCCTTCCCGC
chr10	98700517	98700529	CCACCCTTCCCGC
chr10	118429571	118429583	CCACCCTTCCCGC
chr11	70469337	70469349	CCACCCTTCCCGC
chr11	72213002	72213014	CCACCCTTCCCGC
chr11	75120674	75120686	CCACCCTTCCCGC
chr12	62866	62878	CCACCCTTCCCGC
chr12	6602506	6602518	CCACCCTTCCCGC
chr12	65904732	65904744	CCACCCTTCCCGC
chr12	90261318	90261330	CCACCCTTCCCGC
chr12	96234062	96234074	CCACCCTTCCCGC
chr12	108237187	108237199	CCACCCTTCCCGC
chr12	113949988	113950000	CCACCCTTCCCGC
chr13	111022048	111022060	CCACCCTTCCCGC
chr14	36445795	36445807	CCACCCTTCCCGC
chr14	65361306	65361318	CCACCCTTCCCGC
chr14	103142492	103142504	CCACCCTTCCCGC
chr16	5252193	5252205	CCACCCTTCCCGC
chr16	87466528	87466540	CCACCCTTCCCGC
chr17	29306070	29306082	CCACCCTTCCCGC
chr17	31248743	31248755	CCACCCTTCCCGC
chr18	512100	512112	CCACCCTTCCCGC
chr18	7925703	7925715	CCACCCTTCCCGC
chr18	37722153	37722165	CCACCCTTCCCGC
chr18	50505092	50505104	CCACCCTTCCCGC
chr19	2804617	2804629	CCACCCTTCCCGC
chr19	12904280	12904292	CCACCCTTCCCGC
chr19	41470862	41470874	CCACCCTTCCCGC
chr19	53689646	53689658	CCACCCTTCCCGC
chr20	17819786	17819798	CCACCCTTCCCGC
chr20	52866741	52866753	CCACCCTTCCCGC
chr20	62037877	62037889	CCACCCTTCCCGC
chr21	44780742	44780754	CCACCCTTCCCGC
chr22	17849734	17849746	CCACCCTTCCCGC
chr22	41140602	41140614	CCACCCTTCCCGC
chrX	29351210	29351222	CCACCCTTCCCGC
chrX	44899200	44899212	CCACCCTTCCCGC
chrX	53798915	53798927	CCACCCTTCCCGC
chrX	69821831	69821843	CCACCCTTCCCGC
chrX	150347544	150347556	CCACCCTTCCCGC
