# Supplementary material for: Cancer Associated PRDM9: Implications for Linking Genomic Instability and Meiotic Recombination
Source: Int J Mol Sci. 2023 Nov 20;24(22):16522. doi: 10.3390/ijms242216522 (PMC10671843; doi:10.3390/ijms242216522)
Supplement: Supplementary file 1 [file ijms-24-16522-s001.zip › Supplemntary file 1/BRC100/CCACCCTTCCCTC.bed]

chr1	4753141	4753153	CCACCCTTCCCTC
chr1	9074289	9074301	CCACCCTTCCCTC
chr1	12654134	12654146	CCACCCTTCCCTC
chr1	16353013	16353025	CCACCCTTCCCTC
chr1	20522426	20522438	CCACCCTTCCCTC
chr1	23811188	23811200	CCACCCTTCCCTC
chr1	26077553	26077565	CCACCCTTCCCTC
chr1	30952308	30952320	CCACCCTTCCCTC
chr1	30952446	30952458	CCACCCTTCCCTC
chr1	30952474	30952486	CCACCCTTCCCTC
chr1	34572130	34572142	CCACCCTTCCCTC
chr1	37124205	37124217	CCACCCTTCCCTC
chr1	42134314	42134326	CCACCCTTCCCTC
chr1	47977748	47977760	CCACCCTTCCCTC
chr1	53836682	53836694	CCACCCTTCCCTC
chr1	54947623	54947635	CCACCCTTCCCTC
chr1	75243902	75243914	CCACCCTTCCCTC
chr1	105725704	105725716	CCACCCTTCCCTC
chr1	108230724	108230736	CCACCCTTCCCTC
chr1	111262003	111262015	CCACCCTTCCCTC
chr1	157980501	157980513	CCACCCTTCCCTC
chr1	168718265	168718277	CCACCCTTCCCTC
chr1	172480009	172480021	CCACCCTTCCCTC
chr1	188687294	188687306	CCACCCTTCCCTC
chr1	204938165	204938177	CCACCCTTCCCTC
chr1	205268010	205268022	CCACCCTTCCCTC
chr1	224025531	224025543	CCACCCTTCCCTC
chr1	231278463	231278475	CCACCCTTCCCTC
chr1	237106288	237106300	CCACCCTTCCCTC
chr1	246421167	246421179	CCACCCTTCCCTC
chr1	249150374	249150386	CCACCCTTCCCTC
chr2	1403743	1403755	CCACCCTTCCCTC
chr2	8818628	8818640	CCACCCTTCCCTC
chr2	10189732	10189744	CCACCCTTCCCTC
chr2	23125619	23125631	CCACCCTTCCCTC
chr2	25369936	25369948	CCACCCTTCCCTC
chr2	29606020	29606032	CCACCCTTCCCTC
chr2	33376684	33376696	CCACCCTTCCCTC
chr2	37978765	37978777	CCACCCTTCCCTC
chr2	42586780	42586792	CCACCCTTCCCTC
chr2	53223244	53223256	CCACCCTTCCCTC
chr2	59158078	59158090	CCACCCTTCCCTC
chr2	74831712	74831724	CCACCCTTCCCTC
chr2	80483036	80483048	CCACCCTTCCCTC
chr2	87153653	87153665	CCACCCTTCCCTC
chr2	87820130	87820142	CCACCCTTCCCTC
chr2	96758277	96758289	CCACCCTTCCCTC
chr2	96769290	96769302	CCACCCTTCCCTC
chr2	110737907	110737919	CCACCCTTCCCTC
chr2	113037133	113037145	CCACCCTTCCCTC
chr2	117461173	117461185	CCACCCTTCCCTC
chr2	156439966	156439978	CCACCCTTCCCTC
chr2	196832665	196832677	CCACCCTTCCCTC
chr2	211206794	211206806	CCACCCTTCCCTC
chr2	237725294	237725306	CCACCCTTCCCTC
chr3	49697898	49697910	CCACCCTTCCCTC
chr3	56962950	56962962	CCACCCTTCCCTC
chr3	58638215	58638227	CCACCCTTCCCTC
chr3	58638298	58638310	CCACCCTTCCCTC
chr3	69928491	69928503	CCACCCTTCCCTC
chr3	93841340	93841352	CCACCCTTCCCTC
chr3	124665035	124665047	CCACCCTTCCCTC
chr3	148051723	148051735	CCACCCTTCCCTC
chr3	177002236	177002248	CCACCCTTCCCTC
chr3	184528931	184528943	CCACCCTTCCCTC
chr3	193591031	193591043	CCACCCTTCCCTC
chr4	1018537	1018549	CCACCCTTCCCTC
chr4	5304484	5304496	CCACCCTTCCCTC
chr4	12163397	12163409	CCACCCTTCCCTC
chr4	25302683	25302695	CCACCCTTCCCTC
chr4	57716052	57716064	CCACCCTTCCCTC
chr4	74465604	74465616	CCACCCTTCCCTC
chr4	185120829	185120841	CCACCCTTCCCTC
chr5	486297	486309	CCACCCTTCCCTC
chr5	1200026	1200038	CCACCCTTCCCTC
chr5	9433699	9433711	CCACCCTTCCCTC
chr5	36473090	36473102	CCACCCTTCCCTC
chr5	84464791	84464803	CCACCCTTCCCTC
chr5	86486194	86486206	CCACCCTTCCCTC
chr5	95406885	95406897	CCACCCTTCCCTC
chr5	111645518	111645530	CCACCCTTCCCTC
chr5	134315637	134315649	CCACCCTTCCCTC
chr5	136667880	136667892	CCACCCTTCCCTC
chr5	140282301	140282313	CCACCCTTCCCTC
chr5	148540913	148540925	CCACCCTTCCCTC
chr5	157110569	157110581	CCACCCTTCCCTC
chr5	164076596	164076608	CCACCCTTCCCTC
chr5	172052325	172052337	CCACCCTTCCCTC
chr6	3265032	3265044	CCACCCTTCCCTC
chr6	10151419	10151431	CCACCCTTCCCTC
chr6	11823230	11823242	CCACCCTTCCCTC
chr6	32379685	32379697	CCACCCTTCCCTC
chr6	33943581	33943593	CCACCCTTCCCTC
chr6	34021438	34021450	CCACCCTTCCCTC
chr6	43423867	43423879	CCACCCTTCCCTC
chr6	44130015	44130027	CCACCCTTCCCTC
chr6	45681719	45681731	CCACCCTTCCCTC
chr6	97304059	97304071	CCACCCTTCCCTC
chr6	101134236	101134248	CCACCCTTCCCTC
chr6	108060865	108060877	CCACCCTTCCCTC
chr6	109578782	109578794	CCACCCTTCCCTC
chr6	117391014	117391026	CCACCCTTCCCTC
chr6	135477078	135477090	CCACCCTTCCCTC
chr6	136760747	136760759	CCACCCTTCCCTC
chr6	137232283	137232295	CCACCCTTCCCTC
chr6	140770790	140770802	CCACCCTTCCCTC
chr6	142144922	142144934	CCACCCTTCCCTC
chr6	142369323	142369335	CCACCCTTCCCTC
chr6	143834373	143834385	CCACCCTTCCCTC
chr7	153039	153051	CCACCCTTCCCTC
chr7	5462138	5462150	CCACCCTTCCCTC
chr7	29127606	29127618	CCACCCTTCCCTC
chr7	51290755	51290767	CCACCCTTCCCTC
chr7	91371303	91371315	CCACCCTTCCCTC
chr7	140820885	140820897	CCACCCTTCCCTC
chr7	150032979	150032991	CCACCCTTCCCTC
chr8	19558554	19558566	CCACCCTTCCCTC
chr8	22503902	22503914	CCACCCTTCCCTC
chr8	50950760	50950772	CCACCCTTCCCTC
chr8	81137046	81137058	CCACCCTTCCCTC
chr8	112606291	112606303	CCACCCTTCCCTC
chr8	115368700	115368712	CCACCCTTCCCTC
chr8	124888381	124888393	CCACCCTTCCCTC
chr8	130430335	130430347	CCACCCTTCCCTC
chr9	9792182	9792194	CCACCCTTCCCTC
chr9	71068983	71068995	CCACCCTTCCCTC
chr9	74809419	74809431	CCACCCTTCCCTC
chr9	118981992	118982004	CCACCCTTCCCTC
chr9	119131935	119131947	CCACCCTTCCCTC
chr9	123623931	123623943	CCACCCTTCCCTC
chr9	138239845	138239857	CCACCCTTCCCTC
chr10	10240516	10240528	CCACCCTTCCCTC
chr10	23901618	23901630	CCACCCTTCCCTC
chr10	26187460	26187472	CCACCCTTCCCTC
chr10	30104758	30104770	CCACCCTTCCCTC
chr10	52371556	52371568	CCACCCTTCCCTC
chr10	95218972	95218984	CCACCCTTCCCTC
chr10	105222511	105222523	CCACCCTTCCCTC
chr10	130840577	130840589	CCACCCTTCCCTC
chr10	131149566	131149578	CCACCCTTCCCTC
chr11	8798539	8798551	CCACCCTTCCCTC
chr11	15513525	15513537	CCACCCTTCCCTC
chr11	33229157	33229169	CCACCCTTCCCTC
chr11	34523412	34523424	CCACCCTTCCCTC
chr11	36191571	36191583	CCACCCTTCCCTC
chr11	37146555	37146567	CCACCCTTCCCTC
chr11	45109363	45109375	CCACCCTTCCCTC
chr11	60009382	60009394	CCACCCTTCCCTC
chr11	60719158	60719170	CCACCCTTCCCTC
chr11	65311288	65311300	CCACCCTTCCCTC
chr11	69649193	69649205	CCACCCTTCCCTC
chr11	73120283	73120295	CCACCCTTCCCTC
chr11	78944044	78944056	CCACCCTTCCCTC
chr11	115630683	115630695	CCACCCTTCCCTC
chr11	118029016	118029028	CCACCCTTCCCTC
chr11	120128094	120128106	CCACCCTTCCCTC
chr11	121199884	121199896	CCACCCTTCCCTC
chr12	15388179	15388191	CCACCCTTCCCTC
chr12	19628164	19628176	CCACCCTTCCCTC
chr12	87921782	87921794	CCACCCTTCCCTC
chr12	93619081	93619093	CCACCCTTCCCTC
chr12	108657917	108657929	CCACCCTTCCCTC
chr12	109697543	109697555	CCACCCTTCCCTC
chr13	29196527	29196539	CCACCCTTCCCTC
chr13	41152199	41152211	CCACCCTTCCCTC
chr13	72013524	72013536	CCACCCTTCCCTC
chr13	101687429	101687441	CCACCCTTCCCTC
chr13	104551142	104551154	CCACCCTTCCCTC
chr13	114862187	114862199	CCACCCTTCCCTC
chr14	21112880	21112892	CCACCCTTCCCTC
chr14	23771973	23771985	CCACCCTTCCCTC
chr14	48280983	48280995	CCACCCTTCCCTC
chr14	51168990	51169002	CCACCCTTCCCTC
chr14	60999279	60999291	CCACCCTTCCCTC
chr14	71522633	71522645	CCACCCTTCCCTC
chr15	34071274	34071286	CCACCCTTCCCTC
chr15	63784465	63784477	CCACCCTTCCCTC
chr15	65481682	65481694	CCACCCTTCCCTC
chr15	70375855	70375867	CCACCCTTCCCTC
chr15	89665886	89665898	CCACCCTTCCCTC
chr15	93729529	93729541	CCACCCTTCCCTC
chr15	96010891	96010903	CCACCCTTCCCTC
chr16	2771519	2771531	CCACCCTTCCCTC
chr16	7712477	7712489	CCACCCTTCCCTC
chr16	13001033	13001045	CCACCCTTCCCTC
chr16	17730718	17730730	CCACCCTTCCCTC
chr16	20752768	20752780	CCACCCTTCCCTC
chr16	21623712	21623724	CCACCCTTCCCTC
chr16	28269844	28269856	CCACCCTTCCCTC
chr16	57331374	57331386	CCACCCTTCCCTC
chr16	68431147	68431159	CCACCCTTCCCTC
chr16	74317856	74317868	CCACCCTTCCCTC
chr17	1267063	1267075	CCACCCTTCCCTC
chr17	3270659	3270671	CCACCCTTCCCTC
chr17	27484239	27484251	CCACCCTTCCCTC
chr17	29422289	29422301	CCACCCTTCCCTC
chr17	54424464	54424476	CCACCCTTCCCTC
chr17	64907553	64907565	CCACCCTTCCCTC
chr17	77632139	77632151	CCACCCTTCCCTC
chr18	5616126	5616138	CCACCCTTCCCTC
chr18	23002519	23002531	CCACCCTTCCCTC
chr18	27575792	27575804	CCACCCTTCCCTC
chr18	36385791	36385803	CCACCCTTCCCTC
chr18	46380959	46380971	CCACCCTTCCCTC
chr18	60631250	60631262	CCACCCTTCCCTC
chr18	76237418	76237430	CCACCCTTCCCTC
chr19	1259845	1259857	CCACCCTTCCCTC
chr19	2950295	2950307	CCACCCTTCCCTC
chr19	10568143	10568155	CCACCCTTCCCTC
chr19	17089653	17089665	CCACCCTTCCCTC
chr19	30930037	30930049	CCACCCTTCCCTC
chr19	33464836	33464848	CCACCCTTCCCTC
chr19	39657335	39657347	CCACCCTTCCCTC
chr20	1457130	1457142	CCACCCTTCCCTC
chr20	2075774	2075786	CCACCCTTCCCTC
chr20	20595339	20595351	CCACCCTTCCCTC
chr20	31700762	31700774	CCACCCTTCCCTC
chr20	33806860	33806872	CCACCCTTCCCTC
chr20	36176895	36176907	CCACCCTTCCCTC
chr20	41204850	41204862	CCACCCTTCCCTC
chr20	60002822	60002834	CCACCCTTCCCTC
chr20	60979596	60979608	CCACCCTTCCCTC
chr20	61663636	61663648	CCACCCTTCCCTC
chr21	37739545	37739557	CCACCCTTCCCTC
chr21	45105467	45105479	CCACCCTTCCCTC
chr21	46405463	46405475	CCACCCTTCCCTC
chr22	23197181	23197193	CCACCCTTCCCTC
chr22	24709620	24709632	CCACCCTTCCCTC
chr22	27689098	27689110	CCACCCTTCCCTC
chr22	29650424	29650436	CCACCCTTCCCTC
chr22	29694927	29694939	CCACCCTTCCCTC
chr22	37466419	37466431	CCACCCTTCCCTC
chr22	39096287	39096299	CCACCCTTCCCTC
chr22	43108168	43108180	CCACCCTTCCCTC
chr22	45608115	45608127	CCACCCTTCCCTC
chr22	46718241	46718253	CCACCCTTCCCTC
chr22	50786183	50786195	CCACCCTTCCCTC
chrX	920228	920240	CCACCCTTCCCTC
chrX	20015732	20015744	CCACCCTTCCCTC
chrX	28855925	28855937	CCACCCTTCCCTC
chrX	39848968	39848980	CCACCCTTCCCTC
chrX	49644432	49644444	CCACCCTTCCCTC
chrX	82822328	82822340	CCACCCTTCCCTC
chrX	85381308	85381320	CCACCCTTCCCTC
chrX	92106319	92106331	CCACCCTTCCCTC
chrX	106614405	106614417	CCACCCTTCCCTC
chrX	112414194	112414206	CCACCCTTCCCTC
chrX	134316812	134316824	CCACCCTTCCCTC
chrX	150359472	150359484	CCACCCTTCCCTC
chrX	152915158	152915170	CCACCCTTCCCTC
chrY	870228	870240	CCACCCTTCCCTC
chrY	5836435	5836447	CCACCCTTCCCTC
chr6_apd_hap1	3694054	3694066	CCACCCTTCCCTC
chr6_cox_hap2	3850089	3850101	CCACCCTTCCCTC
chr6_dbb_hap3	3657782	3657794	CCACCCTTCCCTC
chr6_mann_hap4	3721756	3721768	CCACCCTTCCCTC
chr6_mcf_hap5	3758459	3758471	CCACCCTTCCCTC
chr6_qbl_hap6	3640552	3640564	CCACCCTTCCCTC
chr6_ssto_hap7	3726344	3726356	CCACCCTTCCCTC
