# Supplementary material for: Cancer Associated PRDM9: Implications for Linking Genomic Instability and Meiotic Recombination
Source: Int J Mol Sci. 2023 Nov 20;24(22):16522. doi: 10.3390/ijms242216522 (PMC10671843; doi:10.3390/ijms242216522)
Supplement: Supplementary file 1 [file ijms-24-16522-s001.zip › Supplemntary file 1/BRC100/CCACCCTTGCCAC.bed]

chr1	25891110	25891122	CCACCCTTGCCAC
chr1	69425556	69425568	CCACCCTTGCCAC
chr1	88963967	88963979	CCACCCTTGCCAC
chr1	161967417	161967429	CCACCCTTGCCAC
chr2	1957588	1957600	CCACCCTTGCCAC
chr2	19488097	19488109	CCACCCTTGCCAC
chr2	21404706	21404718	CCACCCTTGCCAC
chr2	24327676	24327688	CCACCCTTGCCAC
chr2	58382861	58382873	CCACCCTTGCCAC
chr3	51026392	51026404	CCACCCTTGCCAC
chr3	68911778	68911790	CCACCCTTGCCAC
chr3	125355463	125355475	CCACCCTTGCCAC
chr3	134644005	134644017	CCACCCTTGCCAC
chr3	183555213	183555225	CCACCCTTGCCAC
chr4	2974841	2974853	CCACCCTTGCCAC
chr4	6172459	6172471	CCACCCTTGCCAC
chr4	17639691	17639703	CCACCCTTGCCAC
chr4	81798083	81798095	CCACCCTTGCCAC
chr4	126154944	126154956	CCACCCTTGCCAC
chr4	184312834	184312846	CCACCCTTGCCAC
chr5	18250933	18250945	CCACCCTTGCCAC
chr5	23440856	23440868	CCACCCTTGCCAC
chr5	36433911	36433923	CCACCCTTGCCAC
chr5	71114660	71114672	CCACCCTTGCCAC
chr5	72430659	72430671	CCACCCTTGCCAC
chr5	72576989	72577001	CCACCCTTGCCAC
chr5	138248306	138248318	CCACCCTTGCCAC
chr5	177789560	177789572	CCACCCTTGCCAC
chr6	95286989	95287001	CCACCCTTGCCAC
chr6	117717297	117717309	CCACCCTTGCCAC
chr7	2050940	2050952	CCACCCTTGCCAC
chr7	33640239	33640251	CCACCCTTGCCAC
chr7	96241719	96241731	CCACCCTTGCCAC
chr7	105557830	105557842	CCACCCTTGCCAC
chr7	133620801	133620813	CCACCCTTGCCAC
chr7	138862099	138862111	CCACCCTTGCCAC
chr7	151287728	151287740	CCACCCTTGCCAC
chr7	154662977	154662989	CCACCCTTGCCAC
chr8	23328563	23328575	CCACCCTTGCCAC
chr8	41686854	41686866	CCACCCTTGCCAC
chr8	47022451	47022463	CCACCCTTGCCAC
chr8	51162197	51162209	CCACCCTTGCCAC
chr8	61573434	61573446	CCACCCTTGCCAC
chr8	63133415	63133427	CCACCCTTGCCAC
chr8	70515274	70515286	CCACCCTTGCCAC
chr10	57955607	57955619	CCACCCTTGCCAC
chr10	103994528	103994540	CCACCCTTGCCAC
chr11	33620059	33620071	CCACCCTTGCCAC
chr11	61540179	61540191	CCACCCTTGCCAC
chr11	93275418	93275430	CCACCCTTGCCAC
chr11	102935544	102935556	CCACCCTTGCCAC
chr11	124749694	124749706	CCACCCTTGCCAC
chr12	62383309	62383321	CCACCCTTGCCAC
chr12	109100159	109100171	CCACCCTTGCCAC
chr13	30373327	30373339	CCACCCTTGCCAC
chr14	104619774	104619786	CCACCCTTGCCAC
chr14	104619900	104619912	CCACCCTTGCCAC
chr14	105954126	105954138	CCACCCTTGCCAC
chr15	41733531	41733543	CCACCCTTGCCAC
chr15	48739309	48739321	CCACCCTTGCCAC
chr15	75187181	75187193	CCACCCTTGCCAC
chr15	79979273	79979285	CCACCCTTGCCAC
chr15	97553842	97553854	CCACCCTTGCCAC
chr16	10783955	10783967	CCACCCTTGCCAC
chr16	78462262	78462274	CCACCCTTGCCAC
chr17	2223042	2223054	CCACCCTTGCCAC
chr17	13572022	13572034	CCACCCTTGCCAC
chr17	26317450	26317462	CCACCCTTGCCAC
chr17	45009009	45009021	CCACCCTTGCCAC
chr17	80311982	80311994	CCACCCTTGCCAC
chr17	80771415	80771427	CCACCCTTGCCAC
chr19	3123469	3123481	CCACCCTTGCCAC
chr19	3768461	3768473	CCACCCTTGCCAC
chr19	7707243	7707255	CCACCCTTGCCAC
chr20	3581777	3581789	CCACCCTTGCCAC
chr20	21653141	21653153	CCACCCTTGCCAC
chr20	44536443	44536455	CCACCCTTGCCAC
chr21	36736152	36736164	CCACCCTTGCCAC
chr21	46160741	46160753	CCACCCTTGCCAC
chr22	31482871	31482883	CCACCCTTGCCAC
chr22	37570235	37570247	CCACCCTTGCCAC
chrX	93795641	93795653	CCACCCTTGCCAC
chrX	115303547	115303559	CCACCCTTGCCAC
chrX	151552281	151552293	CCACCCTTGCCAC
