# Supplementary material for: Cancer Associated PRDM9: Implications for Linking Genomic Instability and Meiotic Recombination
Source: Int J Mol Sci. 2023 Nov 20;24(22):16522. doi: 10.3390/ijms242216522 (PMC10671843; doi:10.3390/ijms242216522)
Supplement: Supplementary file 1 [file ijms-24-16522-s001.zip › Supplemntary file 1/BRC100/CCACCCTTGCCCC.bed]

chr1	10968421	10968433	CCACCCTTGCCCC
chr1	11325962	11325974	CCACCCTTGCCCC
chr1	12095434	12095446	CCACCCTTGCCCC
chr1	25429036	25429048	CCACCCTTGCCCC
chr1	31191325	31191337	CCACCCTTGCCCC
chr1	37104914	37104926	CCACCCTTGCCCC
chr1	38731554	38731566	CCACCCTTGCCCC
chr1	44526182	44526194	CCACCCTTGCCCC
chr1	54123550	54123562	CCACCCTTGCCCC
chr1	58303011	58303023	CCACCCTTGCCCC
chr1	91326768	91326780	CCACCCTTGCCCC
chr1	179896769	179896781	CCACCCTTGCCCC
chr1	181473807	181473819	CCACCCTTGCCCC
chr1	200274074	200274086	CCACCCTTGCCCC
chr1	210619940	210619952	CCACCCTTGCCCC
chr1	230499010	230499022	CCACCCTTGCCCC
chr2	7107577	7107589	CCACCCTTGCCCC
chr2	18712335	18712347	CCACCCTTGCCCC
chr2	31105551	31105563	CCACCCTTGCCCC
chr2	32003738	32003750	CCACCCTTGCCCC
chr2	46381398	46381410	CCACCCTTGCCCC
chr2	69127457	69127469	CCACCCTTGCCCC
chr2	83967098	83967110	CCACCCTTGCCCC
chr2	101594621	101594633	CCACCCTTGCCCC
chr2	113977602	113977614	CCACCCTTGCCCC
chr2	121828209	121828221	CCACCCTTGCCCC
chr2	128318281	128318293	CCACCCTTGCCCC
chr2	137812494	137812506	CCACCCTTGCCCC
chr2	176540285	176540297	CCACCCTTGCCCC
chr2	201036032	201036044	CCACCCTTGCCCC
chr2	216599008	216599020	CCACCCTTGCCCC
chr2	219762971	219762983	CCACCCTTGCCCC
chr2	228740004	228740016	CCACCCTTGCCCC
chr3	9950738	9950750	CCACCCTTGCCCC
chr3	24763673	24763685	CCACCCTTGCCCC
chr3	31797078	31797090	CCACCCTTGCCCC
chr3	39038532	39038544	CCACCCTTGCCCC
chr3	47376415	47376427	CCACCCTTGCCCC
chr3	82373390	82373402	CCACCCTTGCCCC
chr3	149432151	149432163	CCACCCTTGCCCC
chr3	180443022	180443034	CCACCCTTGCCCC
chr3	182846032	182846044	CCACCCTTGCCCC
chr3	192261069	192261081	CCACCCTTGCCCC
chr4	1752367	1752379	CCACCCTTGCCCC
chr4	106432547	106432559	CCACCCTTGCCCC
chr4	114289914	114289926	CCACCCTTGCCCC
chr4	124431604	124431616	CCACCCTTGCCCC
chr4	125799254	125799266	CCACCCTTGCCCC
chr4	159944881	159944893	CCACCCTTGCCCC
chr5	3075504	3075516	CCACCCTTGCCCC
chr5	6704274	6704286	CCACCCTTGCCCC
chr5	11385767	11385779	CCACCCTTGCCCC
chr5	43848031	43848043	CCACCCTTGCCCC
chr5	124463156	124463168	CCACCCTTGCCCC
chr5	133126586	133126598	CCACCCTTGCCCC
chr5	136936343	136936355	CCACCCTTGCCCC
chr5	146793386	146793398	CCACCCTTGCCCC
chr5	169754413	169754425	CCACCCTTGCCCC
chr5	169786749	169786761	CCACCCTTGCCCC
chr5	176757181	176757193	CCACCCTTGCCCC
chr5	177575408	177575420	CCACCCTTGCCCC
chr5	178909480	178909492	CCACCCTTGCCCC
chr6	20810468	20810480	CCACCCTTGCCCC
chr6	89749724	89749736	CCACCCTTGCCCC
chr6	92800354	92800366	CCACCCTTGCCCC
chr6	134822703	134822715	CCACCCTTGCCCC
chr6	135862557	135862569	CCACCCTTGCCCC
chr6	169260521	169260533	CCACCCTTGCCCC
chr7	1124214	1124226	CCACCCTTGCCCC
chr7	5702226	5702238	CCACCCTTGCCCC
chr7	18436596	18436608	CCACCCTTGCCCC
chr7	87457671	87457683	CCACCCTTGCCCC
chr7	93529391	93529403	CCACCCTTGCCCC
chr7	114664273	114664285	CCACCCTTGCCCC
chr7	120613073	120613085	CCACCCTTGCCCC
chr7	134940464	134940476	CCACCCTTGCCCC
chr7	140341009	140341021	CCACCCTTGCCCC
chr7	142488361	142488373	CCACCCTTGCCCC
chr7	145178858	145178870	CCACCCTTGCCCC
chr7	150542873	150542885	CCACCCTTGCCCC
chr7	157689625	157689637	CCACCCTTGCCCC
chr8	9968834	9968846	CCACCCTTGCCCC
chr8	25956111	25956123	CCACCCTTGCCCC
chr8	57077160	57077172	CCACCCTTGCCCC
chr8	62541526	62541538	CCACCCTTGCCCC
chr8	129572459	129572471	CCACCCTTGCCCC
chr8	138589023	138589035	CCACCCTTGCCCC
chr8	143357421	143357433	CCACCCTTGCCCC
chr8	143545434	143545446	CCACCCTTGCCCC
chr9	97371857	97371869	CCACCCTTGCCCC
chr9	98225284	98225296	CCACCCTTGCCCC
chr9	116505106	116505118	CCACCCTTGCCCC
chr9	123138372	123138384	CCACCCTTGCCCC
chr9	124504883	124504895	CCACCCTTGCCCC
chr9	131515910	131515922	CCACCCTTGCCCC
chr9	133348025	133348037	CCACCCTTGCCCC
chr9	134469005	134469017	CCACCCTTGCCCC
chr9	137439610	137439622	CCACCCTTGCCCC
chr9	140006519	140006531	CCACCCTTGCCCC
chr10	50803253	50803265	CCACCCTTGCCCC
chr10	87722411	87722423	CCACCCTTGCCCC
chr10	98228489	98228501	CCACCCTTGCCCC
chr10	99877630	99877642	CCACCCTTGCCCC
chr10	134262225	134262237	CCACCCTTGCCCC
chr10	134262256	134262268	CCACCCTTGCCCC
chr10	134262287	134262299	CCACCCTTGCCCC
chr10	134262318	134262330	CCACCCTTGCCCC
chr10	134262349	134262361	CCACCCTTGCCCC
chr10	134262380	134262392	CCACCCTTGCCCC
chr10	134262411	134262423	CCACCCTTGCCCC
chr10	134262442	134262454	CCACCCTTGCCCC
chr10	134262473	134262485	CCACCCTTGCCCC
chr10	134262504	134262516	CCACCCTTGCCCC
chr10	134262535	134262547	CCACCCTTGCCCC
chr10	134262566	134262578	CCACCCTTGCCCC
chr10	134262688	134262700	CCACCCTTGCCCC
chr10	134262719	134262731	CCACCCTTGCCCC
chr10	134262750	134262762	CCACCCTTGCCCC
chr10	134262781	134262793	CCACCCTTGCCCC
chr11	18824583	18824595	CCACCCTTGCCCC
chr11	34073361	34073373	CCACCCTTGCCCC
chr11	36225350	36225362	CCACCCTTGCCCC
chr11	41929729	41929741	CCACCCTTGCCCC
chr11	130474001	130474013	CCACCCTTGCCCC
chr12	14388086	14388098	CCACCCTTGCCCC
chr12	48139341	48139353	CCACCCTTGCCCC
chr12	76363599	76363611	CCACCCTTGCCCC
chr12	91937777	91937789	CCACCCTTGCCCC
chr12	94500150	94500162	CCACCCTTGCCCC
chr12	117779460	117779472	CCACCCTTGCCCC
chr12	123519038	123519050	CCACCCTTGCCCC
chr13	31292612	31292624	CCACCCTTGCCCC
chr13	45784178	45784190	CCACCCTTGCCCC
chr13	49790633	49790645	CCACCCTTGCCCC
chr13	98227159	98227171	CCACCCTTGCCCC
chr13	99407538	99407550	CCACCCTTGCCCC
chr14	96519036	96519048	CCACCCTTGCCCC
chr15	38365495	38365507	CCACCCTTGCCCC
chr15	45740609	45740621	CCACCCTTGCCCC
chr15	54747161	54747173	CCACCCTTGCCCC
chr15	66608802	66608814	CCACCCTTGCCCC
chr15	81979634	81979646	CCACCCTTGCCCC
chr15	92323383	92323395	CCACCCTTGCCCC
chr15	101837484	101837496	CCACCCTTGCCCC
chr16	4103952	4103964	CCACCCTTGCCCC
chr16	66472636	66472648	CCACCCTTGCCCC
chr16	67762620	67762632	CCACCCTTGCCCC
chr16	86276199	86276211	CCACCCTTGCCCC
chr16	88539226	88539238	CCACCCTTGCCCC
chr17	1422323	1422335	CCACCCTTGCCCC
chr17	1510176	1510188	CCACCCTTGCCCC
chr17	17266496	17266508	CCACCCTTGCCCC
chr17	31527745	31527757	CCACCCTTGCCCC
chr17	32907294	32907306	CCACCCTTGCCCC
chr17	43255092	43255104	CCACCCTTGCCCC
chr17	43756460	43756472	CCACCCTTGCCCC
chr17	60241317	60241329	CCACCCTTGCCCC
chr17	61348961	61348973	CCACCCTTGCCCC
chr17	69946593	69946605	CCACCCTTGCCCC
chr17	72228720	72228732	CCACCCTTGCCCC
chr17	75371603	75371615	CCACCCTTGCCCC
chr17	80392200	80392212	CCACCCTTGCCCC
chr18	1204898	1204910	CCACCCTTGCCCC
chr18	4041671	4041683	CCACCCTTGCCCC
chr18	20828067	20828079	CCACCCTTGCCCC
chr18	39415080	39415092	CCACCCTTGCCCC
chr18	44284451	44284463	CCACCCTTGCCCC
chr18	51409060	51409072	CCACCCTTGCCCC
chr19	1281240	1281252	CCACCCTTGCCCC
chr19	4658595	4658607	CCACCCTTGCCCC
chr19	18990277	18990289	CCACCCTTGCCCC
chr19	45420456	45420468	CCACCCTTGCCCC
chr19	58079552	58079564	CCACCCTTGCCCC
chr20	5244977	5244989	CCACCCTTGCCCC
chr20	54919432	54919444	CCACCCTTGCCCC
chr20	61428366	61428378	CCACCCTTGCCCC
chr20	61943207	61943219	CCACCCTTGCCCC
chr21	21720051	21720063	CCACCCTTGCCCC
chr21	34590237	34590249	CCACCCTTGCCCC
chr21	47406715	47406727	CCACCCTTGCCCC
chr22	21799944	21799956	CCACCCTTGCCCC
chr22	42524141	42524153	CCACCCTTGCCCC
chr22	42537843	42537855	CCACCCTTGCCCC
chrX	3012516	3012528	CCACCCTTGCCCC
chrX	11231302	11231314	CCACCCTTGCCCC
chrX	22991284	22991296	CCACCCTTGCCCC
chrX	26763950	26763962	CCACCCTTGCCCC
chrX	39021603	39021615	CCACCCTTGCCCC
chrX	77309205	77309217	CCACCCTTGCCCC
chrX	88881484	88881496	CCACCCTTGCCCC
chrY	3150680	3150692	CCACCCTTGCCCC
