# Supplementary material for: Cancer Associated PRDM9: Implications for Linking Genomic Instability and Meiotic Recombination
Source: Int J Mol Sci. 2023 Nov 20;24(22):16522. doi: 10.3390/ijms242216522 (PMC10671843; doi:10.3390/ijms242216522)
Supplement: Supplementary file 1 [file ijms-24-16522-s001.zip › Supplemntary file 1/BRC100/CCACCCTTGCCGC.bed]

chr2	241351104	241351116	CCACCCTTGCCGC
chr4	5815547	5815559	CCACCCTTGCCGC
chr5	134879301	134879313	CCACCCTTGCCGC
chr5	180527359	180527371	CCACCCTTGCCGC
chr7	153867265	153867277	CCACCCTTGCCGC
chr8	142427070	142427082	CCACCCTTGCCGC
chr9	880808	880820	CCACCCTTGCCGC
chr12	107039147	107039159	CCACCCTTGCCGC
chr12	121341606	121341618	CCACCCTTGCCGC
chr13	22313251	22313263	CCACCCTTGCCGC
chr14	89705249	89705261	CCACCCTTGCCGC
chr15	52176679	52176691	CCACCCTTGCCGC
chr17	43314854	43314866	CCACCCTTGCCGC
chrX	136510868	136510880	CCACCCTTGCCGC
