# Supplementary material for: Cancer Associated PRDM9: Implications for Linking Genomic Instability and Meiotic Recombination
Source: Int J Mol Sci. 2023 Nov 20;24(22):16522. doi: 10.3390/ijms242216522 (PMC10671843; doi:10.3390/ijms242216522)
Supplement: Supplementary file 1 [file ijms-24-16522-s001.zip › Supplemntary file 1/BRC100/CCACCCTTGCCTC.bed]

chr1	16555381	16555393	CCACCCTTGCCTC
chr1	38093529	38093541	CCACCCTTGCCTC
chr1	83946827	83946839	CCACCCTTGCCTC
chr1	94423572	94423584	CCACCCTTGCCTC
chr1	109329837	109329849	CCACCCTTGCCTC
chr1	117824007	117824019	CCACCCTTGCCTC
chr1	146314864	146314876	CCACCCTTGCCTC
chr1	156915119	156915131	CCACCCTTGCCTC
chr1	163326581	163326593	CCACCCTTGCCTC
chr1	206785492	206785504	CCACCCTTGCCTC
chr2	27388391	27388403	CCACCCTTGCCTC
chr2	66488346	66488358	CCACCCTTGCCTC
chr2	92163594	92163606	CCACCCTTGCCTC
chr2	98657571	98657583	CCACCCTTGCCTC
chr2	155315129	155315141	CCACCCTTGCCTC
chr2	174214604	174214616	CCACCCTTGCCTC
chr2	216818611	216818623	CCACCCTTGCCTC
chr2	224133096	224133108	CCACCCTTGCCTC
chr2	231770877	231770889	CCACCCTTGCCTC
chr2	234841627	234841639	CCACCCTTGCCTC
chr3	28301631	28301643	CCACCCTTGCCTC
chr3	37538056	37538068	CCACCCTTGCCTC
chr3	69797851	69797863	CCACCCTTGCCTC
chr3	129961987	129961999	CCACCCTTGCCTC
chr3	132733425	132733437	CCACCCTTGCCTC
chr3	141095760	141095772	CCACCCTTGCCTC
chr3	156376743	156376755	CCACCCTTGCCTC
chr3	172080499	172080511	CCACCCTTGCCTC
chr3	186125382	186125394	CCACCCTTGCCTC
chr3	195959260	195959272	CCACCCTTGCCTC
chr4	134556487	134556499	CCACCCTTGCCTC
chr5	19825340	19825352	CCACCCTTGCCTC
chr5	63449350	63449362	CCACCCTTGCCTC
chr5	63476482	63476494	CCACCCTTGCCTC
chr5	83461740	83461752	CCACCCTTGCCTC
chr5	109708599	109708611	CCACCCTTGCCTC
chr5	124233610	124233622	CCACCCTTGCCTC
chr5	134431892	134431904	CCACCCTTGCCTC
chr5	176015949	176015961	CCACCCTTGCCTC
chr6	22580223	22580235	CCACCCTTGCCTC
chr6	35900634	35900646	CCACCCTTGCCTC
chr6	40858281	40858293	CCACCCTTGCCTC
chr6	41734516	41734528	CCACCCTTGCCTC
chr6	97542265	97542277	CCACCCTTGCCTC
chr6	160741368	160741380	CCACCCTTGCCTC
chr6	167556863	167556875	CCACCCTTGCCTC
chr7	27198943	27198955	CCACCCTTGCCTC
chr7	34717586	34717598	CCACCCTTGCCTC
chr7	73879174	73879186	CCACCCTTGCCTC
chr7	76566956	76566968	CCACCCTTGCCTC
chr7	102650924	102650936	CCACCCTTGCCTC
chr7	105951427	105951439	CCACCCTTGCCTC
chr7	127236925	127236937	CCACCCTTGCCTC
chr7	148797502	148797514	CCACCCTTGCCTC
chr7	153834994	153835006	CCACCCTTGCCTC
chr8	7195869	7195881	CCACCCTTGCCTC
chr8	22930429	22930441	CCACCCTTGCCTC
chr8	33139946	33139958	CCACCCTTGCCTC
chr9	98476587	98476599	CCACCCTTGCCTC
chr9	115220852	115220864	CCACCCTTGCCTC
chr9	124721953	124721965	CCACCCTTGCCTC
chr10	22319993	22320005	CCACCCTTGCCTC
chr10	24135988	24136000	CCACCCTTGCCTC
chr10	36589452	36589464	CCACCCTTGCCTC
chr10	73095067	73095079	CCACCCTTGCCTC
chr10	77407734	77407746	CCACCCTTGCCTC
chr10	82489952	82489964	CCACCCTTGCCTC
chr10	105425755	105425767	CCACCCTTGCCTC
chr10	132542400	132542412	CCACCCTTGCCTC
chr10	134262103	134262115	CCACCCTTGCCTC
chr11	1625610	1625622	CCACCCTTGCCTC
chr11	45556565	45556577	CCACCCTTGCCTC
chr11	68333475	68333487	CCACCCTTGCCTC
chr12	93486257	93486269	CCACCCTTGCCTC
chr12	103191013	103191025	CCACCCTTGCCTC
chr12	130430004	130430016	CCACCCTTGCCTC
chr13	60795699	60795711	CCACCCTTGCCTC
chr13	80253483	80253495	CCACCCTTGCCTC
chr13	101274503	101274515	CCACCCTTGCCTC
chr14	30839990	30840002	CCACCCTTGCCTC
chr14	67413655	67413667	CCACCCTTGCCTC
chr14	67960049	67960061	CCACCCTTGCCTC
chr14	72468851	72468863	CCACCCTTGCCTC
chr14	84725126	84725138	CCACCCTTGCCTC
chr14	96637264	96637276	CCACCCTTGCCTC
chr14	102938535	102938547	CCACCCTTGCCTC
chr15	28303449	28303461	CCACCCTTGCCTC
chr15	78236163	78236175	CCACCCTTGCCTC
chr16	21542203	21542215	CCACCCTTGCCTC
chr16	29627618	29627630	CCACCCTTGCCTC
chr16	78959779	78959791	CCACCCTTGCCTC
chr16	87919238	87919250	CCACCCTTGCCTC
chr17	6916782	6916794	CCACCCTTGCCTC
chr17	43538170	43538182	CCACCCTTGCCTC
chr17	62803585	62803597	CCACCCTTGCCTC
chr18	33420221	33420233	CCACCCTTGCCTC
chr18	46144111	46144123	CCACCCTTGCCTC
chr19	2803870	2803882	CCACCCTTGCCTC
chr19	49717185	49717197	CCACCCTTGCCTC
chr20	30450630	30450642	CCACCCTTGCCTC
chr20	39328390	39328402	CCACCCTTGCCTC
chr20	54518918	54518930	CCACCCTTGCCTC
chr21	45859382	45859394	CCACCCTTGCCTC
chr21	47427465	47427477	CCACCCTTGCCTC
chr22	17002227	17002239	CCACCCTTGCCTC
chr22	39901442	39901454	CCACCCTTGCCTC
chr22	45431290	45431302	CCACCCTTGCCTC
chrX	44288659	44288671	CCACCCTTGCCTC
chrX	86863262	86863274	CCACCCTTGCCTC
chr17_ctg5_hap1	153235	153247	CCACCCTTGCCTC
chrUn_gl000236	40540	40552	CCACCCTTGCCTC
