# Supplementary material for: Cancer Associated PRDM9: Implications for Linking Genomic Instability and Meiotic Recombination
Source: Int J Mol Sci. 2023 Nov 20;24(22):16522. doi: 10.3390/ijms242216522 (PMC10671843; doi:10.3390/ijms242216522)
Supplement: Supplementary file 1 [file ijms-24-16522-s001.zip › Supplemntary file 1/BRC100/CCACCCTTTCCAC.bed]

chr1	9243373	9243385	CCACCCTTTCCAC
chr1	17471769	17471781	CCACCCTTTCCAC
chr1	17535005	17535017	CCACCCTTTCCAC
chr1	38795155	38795167	CCACCCTTTCCAC
chr1	50437992	50438004	CCACCCTTTCCAC
chr1	53790245	53790257	CCACCCTTTCCAC
chr1	92107850	92107862	CCACCCTTTCCAC
chr1	94141684	94141696	CCACCCTTTCCAC
chr1	109741025	109741037	CCACCCTTTCCAC
chr1	121227070	121227082	CCACCCTTTCCAC
chr1	145032288	145032300	CCACCCTTTCCAC
chr1	209586583	209586595	CCACCCTTTCCAC
chr1	233018368	233018380	CCACCCTTTCCAC
chr2	12857854	12857866	CCACCCTTTCCAC
chr2	29285529	29285541	CCACCCTTTCCAC
chr2	33059674	33059686	CCACCCTTTCCAC
chr2	97751858	97751870	CCACCCTTTCCAC
chr2	156922888	156922900	CCACCCTTTCCAC
chr2	175773073	175773085	CCACCCTTTCCAC
chr2	220319029	220319041	CCACCCTTTCCAC
chr3	11831997	11832009	CCACCCTTTCCAC
chr3	30732731	30732743	CCACCCTTTCCAC
chr3	38859529	38859541	CCACCCTTTCCAC
chr3	43084659	43084671	CCACCCTTTCCAC
chr3	67914232	67914244	CCACCCTTTCCAC
chr3	108825965	108825977	CCACCCTTTCCAC
chr3	143433516	143433528	CCACCCTTTCCAC
chr3	162924798	162924810	CCACCCTTTCCAC
chr4	9469272	9469284	CCACCCTTTCCAC
chr4	72954701	72954713	CCACCCTTTCCAC
chr4	74845720	74845732	CCACCCTTTCCAC
chr4	79096929	79096941	CCACCCTTTCCAC
chr4	125918511	125918523	CCACCCTTTCCAC
chr4	129989148	129989160	CCACCCTTTCCAC
chr4	173153009	173153021	CCACCCTTTCCAC
chr4	183244277	183244289	CCACCCTTTCCAC
chr5	38755483	38755495	CCACCCTTTCCAC
chr5	44176918	44176930	CCACCCTTTCCAC
chr5	84159098	84159110	CCACCCTTTCCAC
chr5	89772663	89772675	CCACCCTTTCCAC
chr5	122450141	122450153	CCACCCTTTCCAC
chr5	151324501	151324513	CCACCCTTTCCAC
chr6	1406594	1406606	CCACCCTTTCCAC
chr6	44064673	44064685	CCACCCTTTCCAC
chr6	98547541	98547553	CCACCCTTTCCAC
chr7	45128784	45128796	CCACCCTTTCCAC
chr7	50567267	50567279	CCACCCTTTCCAC
chr7	54812520	54812532	CCACCCTTTCCAC
chr7	70652863	70652875	CCACCCTTTCCAC
chr7	80085265	80085277	CCACCCTTTCCAC
chr7	137678073	137678085	CCACCCTTTCCAC
chr7	154701288	154701300	CCACCCTTTCCAC
chr8	141439030	141439042	CCACCCTTTCCAC
chr9	2274926	2274938	CCACCCTTTCCAC
chr9	71003045	71003057	CCACCCTTTCCAC
chr9	74208768	74208780	CCACCCTTTCCAC
chr9	76693509	76693521	CCACCCTTTCCAC
chr9	82558699	82558711	CCACCCTTTCCAC
chr9	90198690	90198702	CCACCCTTTCCAC
chr9	125377397	125377409	CCACCCTTTCCAC
chr9	139499352	139499364	CCACCCTTTCCAC
chr10	1130167	1130179	CCACCCTTTCCAC
chr10	4055441	4055453	CCACCCTTTCCAC
chr10	17737087	17737099	CCACCCTTTCCAC
chr10	122721889	122721901	CCACCCTTTCCAC
chr11	44693520	44693532	CCACCCTTTCCAC
chr11	61891825	61891837	CCACCCTTTCCAC
chr11	111749619	111749631	CCACCCTTTCCAC
chr11	131411039	131411051	CCACCCTTTCCAC
chr12	7061531	7061543	CCACCCTTTCCAC
chr12	21768739	21768751	CCACCCTTTCCAC
chr12	57019267	57019279	CCACCCTTTCCAC
chr12	71667424	71667436	CCACCCTTTCCAC
chr12	89824371	89824383	CCACCCTTTCCAC
chr12	117037581	117037593	CCACCCTTTCCAC
chr13	29898668	29898680	CCACCCTTTCCAC
chr14	36480791	36480803	CCACCCTTTCCAC
chr14	39126646	39126658	CCACCCTTTCCAC
chr14	52782177	52782189	CCACCCTTTCCAC
chr15	57730417	57730429	CCACCCTTTCCAC
chr15	61949829	61949841	CCACCCTTTCCAC
chr15	74862727	74862739	CCACCCTTTCCAC
chr15	93366053	93366065	CCACCCTTTCCAC
chr15	100771189	100771201	CCACCCTTTCCAC
chr16	634821	634833	CCACCCTTTCCAC
chr16	56306651	56306663	CCACCCTTTCCAC
chr17	44801509	44801521	CCACCCTTTCCAC
chr17	72336812	72336824	CCACCCTTTCCAC
chr17	76950479	76950491	CCACCCTTTCCAC
chr18	6031954	6031966	CCACCCTTTCCAC
chr18	59306054	59306066	CCACCCTTTCCAC
chr19	4693573	4693585	CCACCCTTTCCAC
chr19	36231687	36231699	CCACCCTTTCCAC
chr19	44513249	44513261	CCACCCTTTCCAC
chr20	5809176	5809188	CCACCCTTTCCAC
chr20	57316614	57316626	CCACCCTTTCCAC
chr21	36694488	36694500	CCACCCTTTCCAC
chr21	40010971	40010983	CCACCCTTTCCAC
chr22	34215665	34215677	CCACCCTTTCCAC
chrX	18964895	18964907	CCACCCTTTCCAC
chrX	65804304	65804316	CCACCCTTTCCAC
chrX	78539002	78539014	CCACCCTTTCCAC
chrX	143989650	143989662	CCACCCTTTCCAC
chrX	148676797	148676809	CCACCCTTTCCAC
