# Supplementary material for: Cancer Associated PRDM9: Implications for Linking Genomic Instability and Meiotic Recombination
Source: Int J Mol Sci. 2023 Nov 20;24(22):16522. doi: 10.3390/ijms242216522 (PMC10671843; doi:10.3390/ijms242216522)
Supplement: Supplementary file 1 [file ijms-24-16522-s001.zip › Supplemntary file 1/BRC100/CCACCCTTTCCCC.bed]

chr1	7247812	7247824	CCACCCTTTCCCC
chr1	7647372	7647384	CCACCCTTTCCCC
chr1	21908268	21908280	CCACCCTTTCCCC
chr1	25484893	25484905	CCACCCTTTCCCC
chr1	32282670	32282682	CCACCCTTTCCCC
chr1	37812434	37812446	CCACCCTTTCCCC
chr1	43527799	43527811	CCACCCTTTCCCC
chr1	44085899	44085911	CCACCCTTTCCCC
chr1	46940097	46940109	CCACCCTTTCCCC
chr1	54368920	54368932	CCACCCTTTCCCC
chr1	64326864	64326876	CCACCCTTTCCCC
chr1	74985840	74985852	CCACCCTTTCCCC
chr1	76901707	76901719	CCACCCTTTCCCC
chr1	80139986	80139998	CCACCCTTTCCCC
chr1	84534274	84534286	CCACCCTTTCCCC
chr1	85367593	85367605	CCACCCTTTCCCC
chr1	96894393	96894405	CCACCCTTTCCCC
chr1	101019580	101019592	CCACCCTTTCCCC
chr1	110096482	110096494	CCACCCTTTCCCC
chr1	114038136	114038148	CCACCCTTTCCCC
chr1	114595415	114595427	CCACCCTTTCCCC
chr1	115921704	115921716	CCACCCTTTCCCC
chr1	119172596	119172608	CCACCCTTTCCCC
chr1	156195244	156195256	CCACCCTTTCCCC
chr1	156207141	156207153	CCACCCTTTCCCC
chr1	156531900	156531912	CCACCCTTTCCCC
chr1	161271376	161271388	CCACCCTTTCCCC
chr1	162339528	162339540	CCACCCTTTCCCC
chr1	166514980	166514992	CCACCCTTTCCCC
chr1	174727586	174727598	CCACCCTTTCCCC
chr1	176660118	176660130	CCACCCTTTCCCC
chr1	186481149	186481161	CCACCCTTTCCCC
chr1	189655676	189655688	CCACCCTTTCCCC
chr1	214546004	214546016	CCACCCTTTCCCC
chr1	215463721	215463733	CCACCCTTTCCCC
chr1	216303654	216303666	CCACCCTTTCCCC
chr1	230141433	230141445	CCACCCTTTCCCC
chr1	237391428	237391440	CCACCCTTTCCCC
chr1	239947143	239947155	CCACCCTTTCCCC
chr1	241405405	241405417	CCACCCTTTCCCC
chr1	242705742	242705754	CCACCCTTTCCCC
chr1	248746508	248746520	CCACCCTTTCCCC
chr2	1467822	1467834	CCACCCTTTCCCC
chr2	19495133	19495145	CCACCCTTTCCCC
chr2	19711070	19711082	CCACCCTTTCCCC
chr2	21392275	21392287	CCACCCTTTCCCC
chr2	26095961	26095973	CCACCCTTTCCCC
chr2	35648696	35648708	CCACCCTTTCCCC
chr2	37656366	37656378	CCACCCTTTCCCC
chr2	55811637	55811649	CCACCCTTTCCCC
chr2	69374001	69374013	CCACCCTTTCCCC
chr2	71544198	71544210	CCACCCTTTCCCC
chr2	81432384	81432396	CCACCCTTTCCCC
chr2	84109924	84109936	CCACCCTTTCCCC
chr2	88456704	88456716	CCACCCTTTCCCC
chr2	96319238	96319250	CCACCCTTTCCCC
chr2	105245760	105245772	CCACCCTTTCCCC
chr2	113852293	113852305	CCACCCTTTCCCC
chr2	114053128	114053140	CCACCCTTTCCCC
chr2	115693721	115693733	CCACCCTTTCCCC
chr2	115999732	115999744	CCACCCTTTCCCC
chr2	118054774	118054786	CCACCCTTTCCCC
chr2	125290532	125290544	CCACCCTTTCCCC
chr2	132330440	132330452	CCACCCTTTCCCC
chr2	134414497	134414509	CCACCCTTTCCCC
chr2	135239951	135239963	CCACCCTTTCCCC
chr2	135598487	135598499	CCACCCTTTCCCC
chr2	136127902	136127914	CCACCCTTTCCCC
chr2	147317449	147317461	CCACCCTTTCCCC
chr2	149100495	149100507	CCACCCTTTCCCC
chr2	151355898	151355910	CCACCCTTTCCCC
chr2	157975575	157975587	CCACCCTTTCCCC
chr2	164596593	164596605	CCACCCTTTCCCC
chr2	164699536	164699548	CCACCCTTTCCCC
chr2	166778489	166778501	CCACCCTTTCCCC
chr2	168741783	168741795	CCACCCTTTCCCC
chr2	184017166	184017178	CCACCCTTTCCCC
chr2	194602360	194602372	CCACCCTTTCCCC
chr2	195634213	195634225	CCACCCTTTCCCC
chr2	196245402	196245414	CCACCCTTTCCCC
chr2	197218441	197218453	CCACCCTTTCCCC
chr2	199584550	199584562	CCACCCTTTCCCC
chr2	203463488	203463500	CCACCCTTTCCCC
chr2	224234695	224234707	CCACCCTTTCCCC
chr2	229837511	229837523	CCACCCTTTCCCC
chr2	230959225	230959237	CCACCCTTTCCCC
chr2	231303144	231303156	CCACCCTTTCCCC
chr2	241252024	241252036	CCACCCTTTCCCC
chr3	281441	281453	CCACCCTTTCCCC
chr3	6043674	6043686	CCACCCTTTCCCC
chr3	15439568	15439580	CCACCCTTTCCCC
chr3	16003118	16003130	CCACCCTTTCCCC
chr3	20633914	20633926	CCACCCTTTCCCC
chr3	23270937	23270949	CCACCCTTTCCCC
chr3	23515077	23515089	CCACCCTTTCCCC
chr3	27267211	27267223	CCACCCTTTCCCC
chr3	50175886	50175898	CCACCCTTTCCCC
chr3	61818531	61818543	CCACCCTTTCCCC
chr3	62549369	62549381	CCACCCTTTCCCC
chr3	70739789	70739801	CCACCCTTTCCCC
chr3	73380581	73380593	CCACCCTTTCCCC
chr3	82398658	82398670	CCACCCTTTCCCC
chr3	87943330	87943342	CCACCCTTTCCCC
chr3	94480878	94480890	CCACCCTTTCCCC
chr3	97976929	97976941	CCACCCTTTCCCC
chr3	99594593	99594605	CCACCCTTTCCCC
chr3	100929066	100929078	CCACCCTTTCCCC
chr3	115971943	115971955	CCACCCTTTCCCC
chr3	123307611	123307623	CCACCCTTTCCCC
chr3	127534725	127534737	CCACCCTTTCCCC
chr3	131399668	131399680	CCACCCTTTCCCC
chr3	140472034	140472046	CCACCCTTTCCCC
chr3	140850976	140850988	CCACCCTTTCCCC
chr3	150397157	150397169	CCACCCTTTCCCC
chr3	152846088	152846100	CCACCCTTTCCCC
chr3	168394501	168394513	CCACCCTTTCCCC
chr3	182010061	182010073	CCACCCTTTCCCC
chr3	182185505	182185517	CCACCCTTTCCCC
chr3	185447913	185447925	CCACCCTTTCCCC
chr3	186835073	186835085	CCACCCTTTCCCC
chr3	189442269	189442281	CCACCCTTTCCCC
chr3	196256932	196256944	CCACCCTTTCCCC
chr3	196949150	196949162	CCACCCTTTCCCC
chr4	6592533	6592545	CCACCCTTTCCCC
chr4	6823102	6823114	CCACCCTTTCCCC
chr4	20823258	20823270	CCACCCTTTCCCC
chr4	36288754	36288766	CCACCCTTTCCCC
chr4	38439438	38439450	CCACCCTTTCCCC
chr4	38761906	38761918	CCACCCTTTCCCC
chr4	39081225	39081237	CCACCCTTTCCCC
chr4	43169124	43169136	CCACCCTTTCCCC
chr4	45429347	45429359	CCACCCTTTCCCC
chr4	47991817	47991829	CCACCCTTTCCCC
chr4	55253661	55253673	CCACCCTTTCCCC
chr4	70875678	70875690	CCACCCTTTCCCC
chr4	85198632	85198644	CCACCCTTTCCCC
chr4	88457442	88457454	CCACCCTTTCCCC
chr4	89139752	89139764	CCACCCTTTCCCC
chr4	101863028	101863040	CCACCCTTTCCCC
chr4	105915080	105915092	CCACCCTTTCCCC
chr4	108428747	108428759	CCACCCTTTCCCC
chr4	113264893	113264905	CCACCCTTTCCCC
chr4	114336277	114336289	CCACCCTTTCCCC
chr4	118363530	118363542	CCACCCTTTCCCC
chr4	124966331	124966343	CCACCCTTTCCCC
chr4	137769733	137769745	CCACCCTTTCCCC
chr4	139237426	139237438	CCACCCTTTCCCC
chr4	142527849	142527861	CCACCCTTTCCCC
chr4	142913767	142913779	CCACCCTTTCCCC
chr4	144019768	144019780	CCACCCTTTCCCC
chr4	153044647	153044659	CCACCCTTTCCCC
chr4	153582977	153582989	CCACCCTTTCCCC
chr4	160661494	160661506	CCACCCTTTCCCC
chr4	168541590	168541602	CCACCCTTTCCCC
chr4	181141227	181141239	CCACCCTTTCCCC
chr4	187067678	187067690	CCACCCTTTCCCC
chr4	188793604	188793616	CCACCCTTTCCCC
chr4	190699052	190699064	CCACCCTTTCCCC
chr5	4054915	4054927	CCACCCTTTCCCC
chr5	9263620	9263632	CCACCCTTTCCCC
chr5	9444456	9444468	CCACCCTTTCCCC
chr5	9903590	9903602	CCACCCTTTCCCC
chr5	15038223	15038235	CCACCCTTTCCCC
chr5	21446728	21446740	CCACCCTTTCCCC
chr5	30420833	30420845	CCACCCTTTCCCC
chr5	32455390	32455402	CCACCCTTTCCCC
chr5	32833790	32833802	CCACCCTTTCCCC
chr5	33914094	33914106	CCACCCTTTCCCC
chr5	34972515	34972527	CCACCCTTTCCCC
chr5	40493912	40493924	CCACCCTTTCCCC
chr5	41131025	41131037	CCACCCTTTCCCC
chr5	53207519	53207531	CCACCCTTTCCCC
chr5	60229555	60229567	CCACCCTTTCCCC
chr5	62483433	62483445	CCACCCTTTCCCC
chr5	64551235	64551247	CCACCCTTTCCCC
chr5	65720269	65720281	CCACCCTTTCCCC
chr5	68482657	68482669	CCACCCTTTCCCC
chr5	75060362	75060374	CCACCCTTTCCCC
chr5	80948724	80948736	CCACCCTTTCCCC
chr5	90985402	90985414	CCACCCTTTCCCC
chr5	101555504	101555516	CCACCCTTTCCCC
chr5	108586841	108586853	CCACCCTTTCCCC
chr5	114687627	114687639	CCACCCTTTCCCC
chr5	120965732	120965744	CCACCCTTTCCCC
chr5	123429739	123429751	CCACCCTTTCCCC
chr5	125714752	125714764	CCACCCTTTCCCC
chr5	127115579	127115591	CCACCCTTTCCCC
chr5	136158080	136158092	CCACCCTTTCCCC
chr5	140283771	140283783	CCACCCTTTCCCC
chr5	142118079	142118091	CCACCCTTTCCCC
chr5	142439120	142439132	CCACCCTTTCCCC
chr5	143195922	143195934	CCACCCTTTCCCC
chr5	152624330	152624342	CCACCCTTTCCCC
chr5	155052938	155052950	CCACCCTTTCCCC
chr5	158576668	158576680	CCACCCTTTCCCC
chr5	159929086	159929098	CCACCCTTTCCCC
chr5	162583418	162583430	CCACCCTTTCCCC
chr5	164775755	164775767	CCACCCTTTCCCC
chr5	166812665	166812677	CCACCCTTTCCCC
chr5	167502095	167502107	CCACCCTTTCCCC
chr5	172002533	172002545	CCACCCTTTCCCC
chr5	173076585	173076597	CCACCCTTTCCCC
chr5	173402498	173402510	CCACCCTTTCCCC
chr5	173934600	173934612	CCACCCTTTCCCC
chr5	176881432	176881444	CCACCCTTTCCCC
chr6	4838544	4838556	CCACCCTTTCCCC
chr6	6060379	6060391	CCACCCTTTCCCC
chr6	7617661	7617673	CCACCCTTTCCCC
chr6	11356967	11356979	CCACCCTTTCCCC
chr6	18307104	18307116	CCACCCTTTCCCC
chr6	20917885	20917897	CCACCCTTTCCCC
chr6	22162940	22162952	CCACCCTTTCCCC
chr6	25073917	25073929	CCACCCTTTCCCC
chr6	29290193	29290205	CCACCCTTTCCCC
chr6	29588801	29588813	CCACCCTTTCCCC
chr6	33553732	33553744	CCACCCTTTCCCC
chr6	38096263	38096275	CCACCCTTTCCCC
chr6	51871643	51871655	CCACCCTTTCCCC
chr6	52293141	52293153	CCACCCTTTCCCC
chr6	76797789	76797801	CCACCCTTTCCCC
chr6	78485055	78485067	CCACCCTTTCCCC
chr6	84337727	84337739	CCACCCTTTCCCC
chr6	85044473	85044485	CCACCCTTTCCCC
chr6	86472584	86472596	CCACCCTTTCCCC
chr6	86784678	86784690	CCACCCTTTCCCC
chr6	86888043	86888055	CCACCCTTTCCCC
chr6	86937685	86937697	CCACCCTTTCCCC
chr6	89932923	89932935	CCACCCTTTCCCC
chr6	90187601	90187613	CCACCCTTTCCCC
chr6	93322497	93322509	CCACCCTTTCCCC
chr6	94729627	94729639	CCACCCTTTCCCC
chr6	96931788	96931800	CCACCCTTTCCCC
chr6	99783050	99783062	CCACCCTTTCCCC
chr6	103136906	103136918	CCACCCTTTCCCC
chr6	104315592	104315604	CCACCCTTTCCCC
chr6	113031807	113031819	CCACCCTTTCCCC
chr6	115627207	115627219	CCACCCTTTCCCC
chr6	115977581	115977593	CCACCCTTTCCCC
chr6	116144069	116144081	CCACCCTTTCCCC
chr6	125970811	125970823	CCACCCTTTCCCC
chr6	126762754	126762766	CCACCCTTTCCCC
chr6	132670273	132670285	CCACCCTTTCCCC
chr6	133701937	133701949	CCACCCTTTCCCC
chr6	135065940	135065952	CCACCCTTTCCCC
chr6	136356313	136356325	CCACCCTTTCCCC
chr6	136819048	136819060	CCACCCTTTCCCC
chr6	147988010	147988022	CCACCCTTTCCCC
chr6	153107824	153107836	CCACCCTTTCCCC
chr6	161542201	161542213	CCACCCTTTCCCC
chr6	166412283	166412295	CCACCCTTTCCCC
chr6	167481707	167481719	CCACCCTTTCCCC
chr6	169149334	169149346	CCACCCTTTCCCC
chr7	3031560	3031572	CCACCCTTTCCCC
chr7	7840224	7840236	CCACCCTTTCCCC
chr7	8151416	8151428	CCACCCTTTCCCC
chr7	10237212	10237224	CCACCCTTTCCCC
chr7	13014058	13014070	CCACCCTTTCCCC
chr7	13042189	13042201	CCACCCTTTCCCC
chr7	16230395	16230407	CCACCCTTTCCCC
chr7	16826557	16826569	CCACCCTTTCCCC
chr7	23959132	23959144	CCACCCTTTCCCC
chr7	28121236	28121248	CCACCCTTTCCCC
chr7	31853425	31853437	CCACCCTTTCCCC
chr7	51368535	51368547	CCACCCTTTCCCC
chr7	54882626	54882638	CCACCCTTTCCCC
chr7	64184214	64184226	CCACCCTTTCCCC
chr7	67837969	67837981	CCACCCTTTCCCC
chr7	75442853	75442865	CCACCCTTTCCCC
chr7	90351493	90351505	CCACCCTTTCCCC
chr7	94599060	94599072	CCACCCTTTCCCC
chr7	101792125	101792137	CCACCCTTTCCCC
chr7	101819607	101819619	CCACCCTTTCCCC
chr7	109013807	109013819	CCACCCTTTCCCC
chr7	111557019	111557031	CCACCCTTTCCCC
chr7	113075865	113075877	CCACCCTTTCCCC
chr7	118759883	118759895	CCACCCTTTCCCC
chr7	123983749	123983761	CCACCCTTTCCCC
chr7	130465310	130465322	CCACCCTTTCCCC
chr7	143277620	143277632	CCACCCTTTCCCC
chr7	144156482	144156494	CCACCCTTTCCCC
chr7	145708843	145708855	CCACCCTTTCCCC
chr7	149067525	149067537	CCACCCTTTCCCC
chr7	149105463	149105475	CCACCCTTTCCCC
chr7	151074781	151074793	CCACCCTTTCCCC
chr7	155612947	155612959	CCACCCTTTCCCC
chr8	306947	306959	CCACCCTTTCCCC
chr8	7216663	7216675	CCACCCTTTCCCC
chr8	16142070	16142082	CCACCCTTTCCCC
chr8	17849366	17849378	CCACCCTTTCCCC
chr8	18340159	18340171	CCACCCTTTCCCC
chr8	32557615	32557627	CCACCCTTTCCCC
chr8	37444991	37445003	CCACCCTTTCCCC
chr8	38456584	38456596	CCACCCTTTCCCC
chr8	40306737	40306749	CCACCCTTTCCCC
chr8	47872248	47872260	CCACCCTTTCCCC
chr8	50806865	50806877	CCACCCTTTCCCC
chr8	58658041	58658053	CCACCCTTTCCCC
chr8	67325295	67325307	CCACCCTTTCCCC
chr8	73066141	73066153	CCACCCTTTCCCC
chr8	75601049	75601061	CCACCCTTTCCCC
chr8	81398396	81398408	CCACCCTTTCCCC
chr8	82339267	82339279	CCACCCTTTCCCC
chr8	90480341	90480353	CCACCCTTTCCCC
chr8	90509292	90509304	CCACCCTTTCCCC
chr8	93863388	93863400	CCACCCTTTCCCC
chr8	96825677	96825689	CCACCCTTTCCCC
chr8	104888829	104888841	CCACCCTTTCCCC
chr8	107669749	107669761	CCACCCTTTCCCC
chr8	110757942	110757954	CCACCCTTTCCCC
chr8	117803722	117803734	CCACCCTTTCCCC
chr8	121256778	121256790	CCACCCTTTCCCC
chr8	125441676	125441688	CCACCCTTTCCCC
chr8	125481598	125481610	CCACCCTTTCCCC
chr8	136257522	136257534	CCACCCTTTCCCC
chr8	136315054	136315066	CCACCCTTTCCCC
chr8	141334147	141334159	CCACCCTTTCCCC
chr9	4648829	4648841	CCACCCTTTCCCC
chr9	19277033	19277045	CCACCCTTTCCCC
chr9	22529143	22529155	CCACCCTTTCCCC
chr9	29458581	29458593	CCACCCTTTCCCC
chr9	30128431	30128443	CCACCCTTTCCCC
chr9	34292330	34292342	CCACCCTTTCCCC
chr9	35585993	35586005	CCACCCTTTCCCC
chr9	71037794	71037806	CCACCCTTTCCCC
chr9	75321493	75321505	CCACCCTTTCCCC
chr9	84152806	84152818	CCACCCTTTCCCC
chr9	92819969	92819981	CCACCCTTTCCCC
chr9	94241529	94241541	CCACCCTTTCCCC
chr9	98604082	98604094	CCACCCTTTCCCC
chr9	99093809	99093821	CCACCCTTTCCCC
chr9	103591642	103591654	CCACCCTTTCCCC
chr9	103805343	103805355	CCACCCTTTCCCC
chr9	109505988	109506000	CCACCCTTTCCCC
chr9	112883790	112883802	CCACCCTTTCCCC
chr9	116676338	116676350	CCACCCTTTCCCC
chr9	124286031	124286043	CCACCCTTTCCCC
chr9	137336420	137336432	CCACCCTTTCCCC
chr9	138462690	138462702	CCACCCTTTCCCC
chr10	2693665	2693677	CCACCCTTTCCCC
chr10	6322920	6322932	CCACCCTTTCCCC
chr10	6656605	6656617	CCACCCTTTCCCC
chr10	10206187	10206199	CCACCCTTTCCCC
chr10	12623041	12623053	CCACCCTTTCCCC
chr10	16595852	16595864	CCACCCTTTCCCC
chr10	17676172	17676184	CCACCCTTTCCCC
chr10	21062100	21062112	CCACCCTTTCCCC
chr10	22402412	22402424	CCACCCTTTCCCC
chr10	24698677	24698689	CCACCCTTTCCCC
chr10	28276243	28276255	CCACCCTTTCCCC
chr10	30435422	30435434	CCACCCTTTCCCC
chr10	38492086	38492098	CCACCCTTTCCCC
chr10	54272451	54272463	CCACCCTTTCCCC
chr10	55237666	55237678	CCACCCTTTCCCC
chr10	64280570	64280582	CCACCCTTTCCCC
chr10	65989310	65989322	CCACCCTTTCCCC
chr10	66159500	66159512	CCACCCTTTCCCC
chr10	71728987	71728999	CCACCCTTTCCCC
chr10	75597844	75597856	CCACCCTTTCCCC
chr10	83130026	83130038	CCACCCTTTCCCC
chr10	83250244	83250256	CCACCCTTTCCCC
chr10	90949886	90949898	CCACCCTTTCCCC
chr10	91547824	91547836	CCACCCTTTCCCC
chr10	91753244	91753256	CCACCCTTTCCCC
chr10	92560498	92560510	CCACCCTTTCCCC
chr10	102057893	102057905	CCACCCTTTCCCC
chr10	108847989	108848001	CCACCCTTTCCCC
chr10	113515329	113515341	CCACCCTTTCCCC
chr10	113887467	113887479	CCACCCTTTCCCC
chr10	123867347	123867359	CCACCCTTTCCCC
chr10	133895887	133895899	CCACCCTTTCCCC
chr11	1087710	1087722	CCACCCTTTCCCC
chr11	5951272	5951284	CCACCCTTTCCCC
chr11	6819538	6819550	CCACCCTTTCCCC
chr11	7268486	7268498	CCACCCTTTCCCC
chr11	16668173	16668185	CCACCCTTTCCCC
chr11	22882109	22882121	CCACCCTTTCCCC
chr11	25722241	25722253	CCACCCTTTCCCC
chr11	33049763	33049775	CCACCCTTTCCCC
chr11	36372244	36372256	CCACCCTTTCCCC
chr11	46267923	46267935	CCACCCTTTCCCC
chr11	64709906	64709918	CCACCCTTTCCCC
chr11	69787273	69787285	CCACCCTTTCCCC
chr11	71528724	71528736	CCACCCTTTCCCC
chr11	72266033	72266045	CCACCCTTTCCCC
chr11	75921082	75921094	CCACCCTTTCCCC
chr11	95134706	95134718	CCACCCTTTCCCC
chr11	95312618	95312630	CCACCCTTTCCCC
chr11	100750987	100750999	CCACCCTTTCCCC
chr11	101181847	101181859	CCACCCTTTCCCC
chr11	118953883	118953895	CCACCCTTTCCCC
chr11	130597851	130597863	CCACCCTTTCCCC
chr11	132416330	132416342	CCACCCTTTCCCC
chr12	771865	771877	CCACCCTTTCCCC
chr12	9838037	9838049	CCACCCTTTCCCC
chr12	14155091	14155103	CCACCCTTTCCCC
chr12	23168716	23168728	CCACCCTTTCCCC
chr12	27509840	27509852	CCACCCTTTCCCC
chr12	28670722	28670734	CCACCCTTTCCCC
chr12	31842846	31842858	CCACCCTTTCCCC
chr12	33082405	33082417	CCACCCTTTCCCC
chr12	38763392	38763404	CCACCCTTTCCCC
chr12	38965020	38965032	CCACCCTTTCCCC
chr12	39513392	39513404	CCACCCTTTCCCC
chr12	46745288	46745300	CCACCCTTTCCCC
chr12	46994968	46994980	CCACCCTTTCCCC
chr12	53837255	53837267	CCACCCTTTCCCC
chr12	54418452	54418464	CCACCCTTTCCCC
chr12	55040706	55040718	CCACCCTTTCCCC
chr12	56365633	56365645	CCACCCTTTCCCC
chr12	62415215	62415227	CCACCCTTTCCCC
chr12	65512246	65512258	CCACCCTTTCCCC
chr12	82485915	82485927	CCACCCTTTCCCC
chr12	84437138	84437150	CCACCCTTTCCCC
chr12	88687277	88687289	CCACCCTTTCCCC
chr12	101616574	101616586	CCACCCTTTCCCC
chr12	102775789	102775801	CCACCCTTTCCCC
chr12	105183646	105183658	CCACCCTTTCCCC
chr12	106337017	106337029	CCACCCTTTCCCC
chr12	106428619	106428631	CCACCCTTTCCCC
chr12	106976161	106976173	CCACCCTTTCCCC
chr12	113351895	113351907	CCACCCTTTCCCC
chr12	115131317	115131329	CCACCCTTTCCCC
chr12	115568968	115568980	CCACCCTTTCCCC
chr12	116031190	116031202	CCACCCTTTCCCC
chr12	117704068	117704080	CCACCCTTTCCCC
chr12	124645370	124645382	CCACCCTTTCCCC
chr12	124784055	124784067	CCACCCTTTCCCC
chr12	126886809	126886821	CCACCCTTTCCCC
chr13	24550519	24550531	CCACCCTTTCCCC
chr13	26168709	26168721	CCACCCTTTCCCC
chr13	31455020	31455032	CCACCCTTTCCCC
chr13	33527275	33527287	CCACCCTTTCCCC
chr13	36003913	36003925	CCACCCTTTCCCC
chr13	47830248	47830260	CCACCCTTTCCCC
chr13	58077641	58077653	CCACCCTTTCCCC
chr13	73534765	73534777	CCACCCTTTCCCC
chr13	77993630	77993642	CCACCCTTTCCCC
chr13	79746255	79746267	CCACCCTTTCCCC
chr13	84737986	84737998	CCACCCTTTCCCC
chr13	93333287	93333299	CCACCCTTTCCCC
chr13	98647578	98647590	CCACCCTTTCCCC
chr13	100840159	100840171	CCACCCTTTCCCC
chr13	112585722	112585734	CCACCCTTTCCCC
chr14	22703611	22703623	CCACCCTTTCCCC
chr14	23974527	23974539	CCACCCTTTCCCC
chr14	25682049	25682061	CCACCCTTTCCCC
chr14	30512301	30512313	CCACCCTTTCCCC
chr14	32854769	32854781	CCACCCTTTCCCC
chr14	42739957	42739969	CCACCCTTTCCCC
chr14	43123513	43123525	CCACCCTTTCCCC
chr14	46625324	46625336	CCACCCTTTCCCC
chr14	52839226	52839238	CCACCCTTTCCCC
chr14	60518194	60518206	CCACCCTTTCCCC
chr14	63533316	63533328	CCACCCTTTCCCC
chr14	64217580	64217592	CCACCCTTTCCCC
chr14	77562327	77562339	CCACCCTTTCCCC
chr14	77648749	77648761	CCACCCTTTCCCC
chr14	83134235	83134247	CCACCCTTTCCCC
chr14	92938747	92938759	CCACCCTTTCCCC
chr14	104214003	104214015	CCACCCTTTCCCC
chr15	26829947	26829959	CCACCCTTTCCCC
chr15	27685276	27685288	CCACCCTTTCCCC
chr15	29120515	29120527	CCACCCTTTCCCC
chr15	33737848	33737860	CCACCCTTTCCCC
chr15	42066096	42066108	CCACCCTTTCCCC
chr15	55825028	55825040	CCACCCTTTCCCC
chr15	59313271	59313283	CCACCCTTTCCCC
chr15	59938604	59938616	CCACCCTTTCCCC
chr15	62854897	62854909	CCACCCTTTCCCC
chr15	64379987	64379999	CCACCCTTTCCCC
chr15	65624996	65625008	CCACCCTTTCCCC
chr15	71745557	71745569	CCACCCTTTCCCC
chr15	85182374	85182386	CCACCCTTTCCCC
chr16	6003495	6003507	CCACCCTTTCCCC
chr16	7155483	7155495	CCACCCTTTCCCC
chr16	8569316	8569328	CCACCCTTTCCCC
chr16	16600131	16600143	CCACCCTTTCCCC
chr16	17612161	17612173	CCACCCTTTCCCC
chr16	20067492	20067504	CCACCCTTTCCCC
chr16	20793720	20793732	CCACCCTTTCCCC
chr16	26628526	26628538	CCACCCTTTCCCC
chr16	27593065	27593077	CCACCCTTTCCCC
chr16	34720886	34720898	CCACCCTTTCCCC
chr16	49882241	49882253	CCACCCTTTCCCC
chr16	57960051	57960063	CCACCCTTTCCCC
chr16	65849065	65849077	CCACCCTTTCCCC
chr16	68818557	68818569	CCACCCTTTCCCC
chr16	74852648	74852660	CCACCCTTTCCCC
chr16	90007053	90007065	CCACCCTTTCCCC
chr17	2986961	2986973	CCACCCTTTCCCC
chr17	3278157	3278169	CCACCCTTTCCCC
chr17	3504770	3504782	CCACCCTTTCCCC
chr17	5871198	5871210	CCACCCTTTCCCC
chr17	6933459	6933471	CCACCCTTTCCCC
chr17	8361712	8361724	CCACCCTTTCCCC
chr17	10184582	10184594	CCACCCTTTCCCC
chr17	11284520	11284532	CCACCCTTTCCCC
chr17	12807068	12807080	CCACCCTTTCCCC
chr17	15127034	15127046	CCACCCTTTCCCC
chr17	21930531	21930543	CCACCCTTTCCCC
chr17	25877435	25877447	CCACCCTTTCCCC
chr17	45467062	45467074	CCACCCTTTCCCC
chr17	50401044	50401056	CCACCCTTTCCCC
chr17	53298183	53298195	CCACCCTTTCCCC
chr17	57278463	57278475	CCACCCTTTCCCC
chr17	65069253	65069265	CCACCCTTTCCCC
chr17	69680793	69680805	CCACCCTTTCCCC
chr17	77787452	77787464	CCACCCTTTCCCC
chr18	327438	327450	CCACCCTTTCCCC
chr18	2288076	2288088	CCACCCTTTCCCC
chr18	11298640	11298652	CCACCCTTTCCCC
chr18	13575228	13575240	CCACCCTTTCCCC
chr18	14730986	14730998	CCACCCTTTCCCC
chr18	37055528	37055540	CCACCCTTTCCCC
chr18	42357568	42357580	CCACCCTTTCCCC
chr18	44857875	44857887	CCACCCTTTCCCC
chr18	47043742	47043754	CCACCCTTTCCCC
chr18	54550896	54550908	CCACCCTTTCCCC
chr18	57197341	57197353	CCACCCTTTCCCC
chr18	61397944	61397956	CCACCCTTTCCCC
chr18	66300281	66300293	CCACCCTTTCCCC
chr18	68207589	68207601	CCACCCTTTCCCC
chr18	74340101	74340113	CCACCCTTTCCCC
chr18	77752984	77752996	CCACCCTTTCCCC
chr18	77783848	77783860	CCACCCTTTCCCC
chr19	7867400	7867412	CCACCCTTTCCCC
chr19	13366651	13366663	CCACCCTTTCCCC
chr19	14985363	14985375	CCACCCTTTCCCC
chr19	30771375	30771387	CCACCCTTTCCCC
chr19	31108192	31108204	CCACCCTTTCCCC
chr19	31966437	31966449	CCACCCTTTCCCC
chr19	32785134	32785146	CCACCCTTTCCCC
chr19	34255751	34255763	CCACCCTTTCCCC
chr19	39388998	39389010	CCACCCTTTCCCC
chr19	40273674	40273686	CCACCCTTTCCCC
chr19	43064790	43064802	CCACCCTTTCCCC
chr19	46376913	46376925	CCACCCTTTCCCC
chr19	54277399	54277411	CCACCCTTTCCCC
chr19	56483949	56483961	CCACCCTTTCCCC
chr20	8741115	8741127	CCACCCTTTCCCC
chr20	11298650	11298662	CCACCCTTTCCCC
chr20	18211611	18211623	CCACCCTTTCCCC
chr20	20530786	20530798	CCACCCTTTCCCC
chr20	21904656	21904668	CCACCCTTTCCCC
chr20	31716314	31716326	CCACCCTTTCCCC
chr20	34778395	34778407	CCACCCTTTCCCC
chr20	34874979	34874991	CCACCCTTTCCCC
chr20	41072738	41072750	CCACCCTTTCCCC
chr20	41476628	41476640	CCACCCTTTCCCC
chr20	49424202	49424214	CCACCCTTTCCCC
chr20	50241642	50241654	CCACCCTTTCCCC
chr20	51257071	51257083	CCACCCTTTCCCC
chr20	52904919	52904931	CCACCCTTTCCCC
chr20	58086250	58086262	CCACCCTTTCCCC
chr21	15865531	15865543	CCACCCTTTCCCC
chr21	23580841	23580853	CCACCCTTTCCCC
chr21	26218216	26218228	CCACCCTTTCCCC
chr21	29316527	29316539	CCACCCTTTCCCC
chr21	32034299	32034311	CCACCCTTTCCCC
chr21	34364487	34364499	CCACCCTTTCCCC
chr21	34521624	34521636	CCACCCTTTCCCC
chr21	37097601	37097613	CCACCCTTTCCCC
chr21	39569039	39569051	CCACCCTTTCCCC
chr21	40864160	40864172	CCACCCTTTCCCC
chr22	18218679	18218691	CCACCCTTTCCCC
chr22	30213388	30213400	CCACCCTTTCCCC
chr22	30688041	30688053	CCACCCTTTCCCC
chr22	37594246	37594258	CCACCCTTTCCCC
chr22	42339559	42339571	CCACCCTTTCCCC
chr22	42557097	42557109	CCACCCTTTCCCC
chr22	44461509	44461521	CCACCCTTTCCCC
chrX	4665345	4665357	CCACCCTTTCCCC
chrX	8223126	8223138	CCACCCTTTCCCC
chrX	8690398	8690410	CCACCCTTTCCCC
chrX	14620704	14620716	CCACCCTTTCCCC
chrX	19330010	19330022	CCACCCTTTCCCC
chrX	23558450	23558462	CCACCCTTTCCCC
chrX	30399709	30399721	CCACCCTTTCCCC
chrX	38336421	38336433	CCACCCTTTCCCC
chrX	43905132	43905144	CCACCCTTTCCCC
chrX	44633472	44633484	CCACCCTTTCCCC
chrX	50779509	50779521	CCACCCTTTCCCC
chrX	56326534	56326546	CCACCCTTTCCCC
chrX	58035154	58035166	CCACCCTTTCCCC
chrX	65307765	65307777	CCACCCTTTCCCC
chrX	68490870	68490882	CCACCCTTTCCCC
chrX	68868168	68868180	CCACCCTTTCCCC
chrX	70035931	70035943	CCACCCTTTCCCC
chrX	70240677	70240689	CCACCCTTTCCCC
chrX	71103680	71103692	CCACCCTTTCCCC
chrX	75315282	75315294	CCACCCTTTCCCC
chrX	78029440	78029452	CCACCCTTTCCCC
chrX	79437044	79437056	CCACCCTTTCCCC
chrX	80866707	80866719	CCACCCTTTCCCC
chrX	81137459	81137471	CCACCCTTTCCCC
chrX	84891402	84891414	CCACCCTTTCCCC
chrX	87482350	87482362	CCACCCTTTCCCC
chrX	87601170	87601182	CCACCCTTTCCCC
chrX	88129787	88129799	CCACCCTTTCCCC
chrX	89002343	89002355	CCACCCTTTCCCC
chrX	91232970	91232982	CCACCCTTTCCCC
chrX	91415313	91415325	CCACCCTTTCCCC
chrX	94256990	94257002	CCACCCTTTCCCC
chrX	94507131	94507143	CCACCCTTTCCCC
chrX	95190814	95190826	CCACCCTTTCCCC
chrX	95235906	95235918	CCACCCTTTCCCC
chrX	100411644	100411656	CCACCCTTTCCCC
chrX	103158182	103158194	CCACCCTTTCCCC
chrX	108453548	108453560	CCACCCTTTCCCC
chrX	111629737	111629749	CCACCCTTTCCCC
chrX	113220858	113220870	CCACCCTTTCCCC
chrX	123140990	123141002	CCACCCTTTCCCC
chrX	125023743	125023755	CCACCCTTTCCCC
chrX	127882278	127882290	CCACCCTTTCCCC
chrX	128338834	128338846	CCACCCTTTCCCC
chrX	129103784	129103796	CCACCCTTTCCCC
chrX	130975356	130975368	CCACCCTTTCCCC
chrX	135412414	135412426	CCACCCTTTCCCC
chrX	141064167	141064179	CCACCCTTTCCCC
chrX	152729301	152729313	CCACCCTTTCCCC
chrY	5070546	5070558	CCACCCTTTCCCC
chrY	5253341	5253353	CCACCCTTTCCCC
chrY	20640502	20640514	CCACCCTTTCCCC
chrY	59023408	59023420	CCACCCTTTCCCC
chr6_apd_hap1	892331	892343	CCACCCTTTCCCC
chr6_cox_hap2	809113	809125	CCACCCTTTCCCC
chr6_cox_hap2	1107611	1107623	CCACCCTTTCCCC
chr6_dbb_hap3	593645	593657	CCACCCTTTCCCC
chr6_dbb_hap3	892159	892171	CCACCCTTTCCCC
chr6_mann_hap4	593639	593651	CCACCCTTTCCCC
chr6_mann_hap4	891788	891800	CCACCCTTTCCCC
chr6_mcf_hap5	593825	593837	CCACCCTTTCCCC
chr6_mcf_hap5	892003	892015	CCACCCTTTCCCC
chr6_qbl_hap6	892133	892145	CCACCCTTTCCCC
chr6_ssto_hap7	631155	631167	CCACCCTTTCCCC
chr11_gl000202_random	38608	38620	CCACCCTTTCCCC
chrUn_gl000217	86472	86484	CCACCCTTTCCCC
chrUn_gl000225	165423	165435	CCACCCTTTCCCC
