# Supplementary material for: Cancer Associated PRDM9: Implications for Linking Genomic Instability and Meiotic Recombination
Source: Int J Mol Sci. 2023 Nov 20;24(22):16522. doi: 10.3390/ijms242216522 (PMC10671843; doi:10.3390/ijms242216522)
Supplement: Supplementary file 1 [file ijms-24-16522-s001.zip › Supplemntary file 1/BRC100/CCACCCTTTCCGC.bed]

chr1	69305281	69305293	CCACCCTTTCCGC
chr2	37059616	37059628	CCACCCTTTCCGC
chr2	196555730	196555742	CCACCCTTTCCGC
chr4	33503362	33503374	CCACCCTTTCCGC
chr4	105226939	105226951	CCACCCTTTCCGC
chr7	23412098	23412110	CCACCCTTTCCGC
chr8	120868357	120868369	CCACCCTTTCCGC
chr9	103640440	103640452	CCACCCTTTCCGC
chr11	104652744	104652756	CCACCCTTTCCGC
chr15	37178899	37178911	CCACCCTTTCCGC
chr15	102075527	102075539	CCACCCTTTCCGC
chr16	6721618	6721630	CCACCCTTTCCGC
chr16	69166044	69166056	CCACCCTTTCCGC
chr17	14089730	14089742	CCACCCTTTCCGC
chr17	15486602	15486614	CCACCCTTTCCGC
chr19	50145153	50145165	CCACCCTTTCCGC
chr22	29695303	29695315	CCACCCTTTCCGC
chrY	3263194	3263206	CCACCCTTTCCGC
