# Supplementary material for: Cancer Associated PRDM9: Implications for Linking Genomic Instability and Meiotic Recombination
Source: Int J Mol Sci. 2023 Nov 20;24(22):16522. doi: 10.3390/ijms242216522 (PMC10671843; doi:10.3390/ijms242216522)
Supplement: Supplementary file 1 [file ijms-24-16522-s001.zip › Supplemntary file 1/BRC100/CCACCCTTTCCTC.bed]

chr1	1396483	1396495	CCACCCTTTCCTC
chr1	6551732	6551744	CCACCCTTTCCTC
chr1	17185515	17185527	CCACCCTTTCCTC
chr1	18893950	18893962	CCACCCTTTCCTC
chr1	20598342	20598354	CCACCCTTTCCTC
chr1	25850372	25850384	CCACCCTTTCCTC
chr1	41101276	41101288	CCACCCTTTCCTC
chr1	57356418	57356430	CCACCCTTTCCTC
chr1	82222604	82222616	CCACCCTTTCCTC
chr1	103597426	103597438	CCACCCTTTCCTC
chr1	109212829	109212841	CCACCCTTTCCTC
chr1	155846411	155846423	CCACCCTTTCCTC
chr1	162981371	162981383	CCACCCTTTCCTC
chr1	167324498	167324510	CCACCCTTTCCTC
chr1	167592373	167592385	CCACCCTTTCCTC
chr1	184526538	184526550	CCACCCTTTCCTC
chr1	191231708	191231720	CCACCCTTTCCTC
chr1	197876928	197876940	CCACCCTTTCCTC
chr1	198106886	198106898	CCACCCTTTCCTC
chr1	206846201	206846213	CCACCCTTTCCTC
chr1	213965445	213965457	CCACCCTTTCCTC
chr1	224996634	224996646	CCACCCTTTCCTC
chr1	247930494	247930506	CCACCCTTTCCTC
chr2	2973492	2973504	CCACCCTTTCCTC
chr2	13075149	13075161	CCACCCTTTCCTC
chr2	24377516	24377528	CCACCCTTTCCTC
chr2	42052781	42052793	CCACCCTTTCCTC
chr2	47226432	47226444	CCACCCTTTCCTC
chr2	74599917	74599929	CCACCCTTTCCTC
chr2	74746666	74746678	CCACCCTTTCCTC
chr2	98274839	98274851	CCACCCTTTCCTC
chr2	107674484	107674496	CCACCCTTTCCTC
chr2	110765718	110765730	CCACCCTTTCCTC
chr2	114647256	114647268	CCACCCTTTCCTC
chr2	121219164	121219176	CCACCCTTTCCTC
chr2	121746980	121746992	CCACCCTTTCCTC
chr2	123429059	123429071	CCACCCTTTCCTC
chr2	138689849	138689861	CCACCCTTTCCTC
chr2	143414307	143414319	CCACCCTTTCCTC
chr2	169859621	169859633	CCACCCTTTCCTC
chr2	186922047	186922059	CCACCCTTTCCTC
chr2	187876370	187876382	CCACCCTTTCCTC
chr2	194232365	194232377	CCACCCTTTCCTC
chr2	202049681	202049693	CCACCCTTTCCTC
chr2	214791121	214791133	CCACCCTTTCCTC
chr2	237449392	237449404	CCACCCTTTCCTC
chr2	239945407	239945419	CCACCCTTTCCTC
chr3	9942141	9942153	CCACCCTTTCCTC
chr3	19247458	19247470	CCACCCTTTCCTC
chr3	41923308	41923320	CCACCCTTTCCTC
chr3	46504994	46505006	CCACCCTTTCCTC
chr3	52158220	52158232	CCACCCTTTCCTC
chr3	60743672	60743684	CCACCCTTTCCTC
chr3	66840313	66840325	CCACCCTTTCCTC
chr3	69459192	69459204	CCACCCTTTCCTC
chr3	93916224	93916236	CCACCCTTTCCTC
chr3	120212462	120212474	CCACCCTTTCCTC
chr3	126983257	126983269	CCACCCTTTCCTC
chr3	131512095	131512107	CCACCCTTTCCTC
chr3	141367449	141367461	CCACCCTTTCCTC
chr3	149249263	149249275	CCACCCTTTCCTC
chr3	153657715	153657727	CCACCCTTTCCTC
chr3	157341429	157341441	CCACCCTTTCCTC
chr3	168584168	168584180	CCACCCTTTCCTC
chr3	172962616	172962628	CCACCCTTTCCTC
chr3	181718844	181718856	CCACCCTTTCCTC
chr4	15073558	15073570	CCACCCTTTCCTC
chr4	25783699	25783711	CCACCCTTTCCTC
chr4	58277180	58277192	CCACCCTTTCCTC
chr4	62603799	62603811	CCACCCTTTCCTC
chr4	77624050	77624062	CCACCCTTTCCTC
chr4	92192571	92192583	CCACCCTTTCCTC
chr4	106444388	106444400	CCACCCTTTCCTC
chr4	109454571	109454583	CCACCCTTTCCTC
chr4	124685263	124685275	CCACCCTTTCCTC
chr4	130495360	130495372	CCACCCTTTCCTC
chr4	141668944	141668956	CCACCCTTTCCTC
chr5	9290318	9290330	CCACCCTTTCCTC
chr5	16061340	16061352	CCACCCTTTCCTC
chr5	16793008	16793020	CCACCCTTTCCTC
chr5	17369363	17369375	CCACCCTTTCCTC
chr5	23290536	23290548	CCACCCTTTCCTC
chr5	24648422	24648434	CCACCCTTTCCTC
chr5	34664881	34664893	CCACCCTTTCCTC
chr5	43688666	43688678	CCACCCTTTCCTC
chr5	60859185	60859197	CCACCCTTTCCTC
chr5	75104605	75104617	CCACCCTTTCCTC
chr5	80402102	80402114	CCACCCTTTCCTC
chr5	82853932	82853944	CCACCCTTTCCTC
chr5	86054304	86054316	CCACCCTTTCCTC
chr5	96326766	96326778	CCACCCTTTCCTC
chr5	106083202	106083214	CCACCCTTTCCTC
chr5	151427042	151427054	CCACCCTTTCCTC
chr5	154262696	154262708	CCACCCTTTCCTC
chr5	162344382	162344394	CCACCCTTTCCTC
chr6	7692597	7692609	CCACCCTTTCCTC
chr6	25736463	25736475	CCACCCTTTCCTC
chr6	40424798	40424810	CCACCCTTTCCTC
chr6	51915422	51915434	CCACCCTTTCCTC
chr6	54407790	54407802	CCACCCTTTCCTC
chr6	95123434	95123446	CCACCCTTTCCTC
chr6	97477018	97477030	CCACCCTTTCCTC
chr6	97542437	97542449	CCACCCTTTCCTC
chr6	100172820	100172832	CCACCCTTTCCTC
chr6	116503187	116503199	CCACCCTTTCCTC
chr6	121864628	121864640	CCACCCTTTCCTC
chr6	153034137	153034149	CCACCCTTTCCTC
chr6	154072803	154072815	CCACCCTTTCCTC
chr6	162678834	162678846	CCACCCTTTCCTC
chr7	941407	941419	CCACCCTTTCCTC
chr7	1879713	1879725	CCACCCTTTCCTC
chr7	27269949	27269961	CCACCCTTTCCTC
chr7	29514705	29514717	CCACCCTTTCCTC
chr7	33978879	33978891	CCACCCTTTCCTC
chr7	39404018	39404030	CCACCCTTTCCTC
chr7	41769603	41769615	CCACCCTTTCCTC
chr7	47413206	47413218	CCACCCTTTCCTC
chr7	47542955	47542967	CCACCCTTTCCTC
chr7	51308596	51308608	CCACCCTTTCCTC
chr7	67831977	67831989	CCACCCTTTCCTC
chr7	68235555	68235567	CCACCCTTTCCTC
chr7	71798105	71798117	CCACCCTTTCCTC
chr7	80332353	80332365	CCACCCTTTCCTC
chr7	94496376	94496388	CCACCCTTTCCTC
chr7	110407506	110407518	CCACCCTTTCCTC
chr7	150442631	150442643	CCACCCTTTCCTC
chr8	24964222	24964234	CCACCCTTTCCTC
chr8	27841636	27841648	CCACCCTTTCCTC
chr8	56123431	56123443	CCACCCTTTCCTC
chr8	56460958	56460970	CCACCCTTTCCTC
chr8	73425122	73425134	CCACCCTTTCCTC
chr8	96233408	96233420	CCACCCTTTCCTC
chr8	120232680	120232692	CCACCCTTTCCTC
chr8	137731295	137731307	CCACCCTTTCCTC
chr9	13777176	13777188	CCACCCTTTCCTC
chr9	27892744	27892756	CCACCCTTTCCTC
chr9	96776713	96776725	CCACCCTTTCCTC
chr9	110851511	110851523	CCACCCTTTCCTC
chr9	112040959	112040971	CCACCCTTTCCTC
chr9	131192933	131192945	CCACCCTTTCCTC
chr10	30484541	30484553	CCACCCTTTCCTC
chr10	80275041	80275053	CCACCCTTTCCTC
chr10	111744860	111744872	CCACCCTTTCCTC
chr10	126894490	126894502	CCACCCTTTCCTC
chr10	127372633	127372645	CCACCCTTTCCTC
chr11	33698544	33698556	CCACCCTTTCCTC
chr11	64252667	64252679	CCACCCTTTCCTC
chr11	65298623	65298635	CCACCCTTTCCTC
chr11	66044228	66044240	CCACCCTTTCCTC
chr12	3760848	3760860	CCACCCTTTCCTC
chr12	4224659	4224671	CCACCCTTTCCTC
chr12	8311563	8311575	CCACCCTTTCCTC
chr12	17434890	17434902	CCACCCTTTCCTC
chr12	19711412	19711424	CCACCCTTTCCTC
chr12	25113198	25113210	CCACCCTTTCCTC
chr12	50025205	50025217	CCACCCTTTCCTC
chr12	83509856	83509868	CCACCCTTTCCTC
chr12	92707360	92707372	CCACCCTTTCCTC
chr12	95162476	95162488	CCACCCTTTCCTC
chr12	107646501	107646513	CCACCCTTTCCTC
chr12	108166890	108166902	CCACCCTTTCCTC
chr12	115995761	115995773	CCACCCTTTCCTC
chr13	24345054	24345066	CCACCCTTTCCTC
chr13	31397496	31397508	CCACCCTTTCCTC
chr13	50862028	50862040	CCACCCTTTCCTC
chr13	53149642	53149654	CCACCCTTTCCTC
chr13	65349954	65349966	CCACCCTTTCCTC
chr13	90584525	90584537	CCACCCTTTCCTC
chr13	92064271	92064283	CCACCCTTTCCTC
chr13	107384326	107384338	CCACCCTTTCCTC
chr14	39041646	39041658	CCACCCTTTCCTC
chr14	45359495	45359507	CCACCCTTTCCTC
chr14	61615584	61615596	CCACCCTTTCCTC
chr14	71856508	71856520	CCACCCTTTCCTC
chr14	84986494	84986506	CCACCCTTTCCTC
chr14	92662147	92662159	CCACCCTTTCCTC
chr14	94815304	94815316	CCACCCTTTCCTC
chr14	101037765	101037777	CCACCCTTTCCTC
chr14	101709496	101709508	CCACCCTTTCCTC
chr15	32700738	32700750	CCACCCTTTCCTC
chr15	48597483	48597495	CCACCCTTTCCTC
chr15	52155307	52155319	CCACCCTTTCCTC
chr15	71497029	71497041	CCACCCTTTCCTC
chr15	74631346	74631358	CCACCCTTTCCTC
chr16	9645715	9645727	CCACCCTTTCCTC
chr16	27458476	27458488	CCACCCTTTCCTC
chr16	49408685	49408697	CCACCCTTTCCTC
chr16	55713474	55713486	CCACCCTTTCCTC
chr16	80415004	80415016	CCACCCTTTCCTC
chr16	84913694	84913706	CCACCCTTTCCTC
chr17	2305301	2305313	CCACCCTTTCCTC
chr17	7289855	7289867	CCACCCTTTCCTC
chr17	11558460	11558472	CCACCCTTTCCTC
chr17	13654735	13654747	CCACCCTTTCCTC
chr17	16855658	16855670	CCACCCTTTCCTC
chr17	31437829	31437841	CCACCCTTTCCTC
chr17	33614080	33614092	CCACCCTTTCCTC
chr17	53387516	53387528	CCACCCTTTCCTC
chr17	79885064	79885076	CCACCCTTTCCTC
chr18	32281874	32281886	CCACCCTTTCCTC
chr18	76548100	76548112	CCACCCTTTCCTC
chr19	11139876	11139888	CCACCCTTTCCTC
chr19	11163210	11163222	CCACCCTTTCCTC
chr19	15034572	15034584	CCACCCTTTCCTC
chr19	30351457	30351469	CCACCCTTTCCTC
chr19	39280126	39280138	CCACCCTTTCCTC
chr19	45300367	45300379	CCACCCTTTCCTC
chr19	58227038	58227050	CCACCCTTTCCTC
chr20	2937038	2937050	CCACCCTTTCCTC
chr20	14858443	14858455	CCACCCTTTCCTC
chr20	21714746	21714758	CCACCCTTTCCTC
chr20	31701910	31701922	CCACCCTTTCCTC
chr20	38477785	38477797	CCACCCTTTCCTC
chr20	48793044	48793056	CCACCCTTTCCTC
chr20	59021122	59021134	CCACCCTTTCCTC
chr22	33060929	33060941	CCACCCTTTCCTC
chr22	50215586	50215598	CCACCCTTTCCTC
chrX	29613004	29613016	CCACCCTTTCCTC
chrX	38384976	38384988	CCACCCTTTCCTC
chrX	40835797	40835809	CCACCCTTTCCTC
chrX	57566484	57566496	CCACCCTTTCCTC
chrX	70362106	70362118	CCACCCTTTCCTC
chrX	74499634	74499646	CCACCCTTTCCTC
chrX	75069334	75069346	CCACCCTTTCCTC
chrX	93017390	93017402	CCACCCTTTCCTC
chrX	97921806	97921818	CCACCCTTTCCTC
chrX	110556188	110556200	CCACCCTTTCCTC
chrX	115126469	115126481	CCACCCTTTCCTC
chrX	119297565	119297577	CCACCCTTTCCTC
chrX	129554717	129554729	CCACCCTTTCCTC
chrX	132218923	132218935	CCACCCTTTCCTC
chrX	144287371	144287383	CCACCCTTTCCTC
chrX	153760388	153760400	CCACCCTTTCCTC
chrY	7266529	7266541	CCACCCTTTCCTC
chrUn_gl000248	10233	10245	CCACCCTTTCCTC
