# Supplementary material for: Cancer Associated PRDM9: Implications for Linking Genomic Instability and Meiotic Recombination
Source: Int J Mol Sci. 2023 Nov 20;24(22):16522. doi: 10.3390/ijms242216522 (PMC10671843; doi:10.3390/ijms242216522)
Supplement: Supplementary file 1 [file ijms-24-16522-s001.zip › Supplemntary file 1/BRC100/CCACCGTAACCAC.bed]

chr1	75186173	75186185	CCACCGTAACCAC
chr2	64227993	64228005	CCACCGTAACCAC
chr2	129770258	129770270	CCACCGTAACCAC
chr4	76955469	76955481	CCACCGTAACCAC
chr5	108907974	108907986	CCACCGTAACCAC
chr6	167235067	167235079	CCACCGTAACCAC
chr7	119914028	119914040	CCACCGTAACCAC
chr7	151826272	151826284	CCACCGTAACCAC
chr8	47670880	47670892	CCACCGTAACCAC
chr10	4963651	4963663	CCACCGTAACCAC
chr12	116005152	116005164	CCACCGTAACCAC
chr15	97037930	97037942	CCACCGTAACCAC
chr16	2273379	2273391	CCACCGTAACCAC
