# Supplementary material for: Cancer Associated PRDM9: Implications for Linking Genomic Instability and Meiotic Recombination
Source: Int J Mol Sci. 2023 Nov 20;24(22):16522. doi: 10.3390/ijms242216522 (PMC10671843; doi:10.3390/ijms242216522)
Supplement: Supplementary file 1 [file ijms-24-16522-s001.zip › Supplemntary file 1/BRC100/CCACCGTAACCCC.bed]

chr1	25850410	25850422	CCACCGTAACCCC
chr5	176782473	176782485	CCACCGTAACCCC
chr6	38148249	38148261	CCACCGTAACCCC
chr6	153004106	153004118	CCACCGTAACCCC
chr10	37188870	37188882	CCACCGTAACCCC
chr12	132304033	132304045	CCACCGTAACCCC
chr16	85249447	85249459	CCACCGTAACCCC
chrX	83780554	83780566	CCACCGTAACCCC
