# Supplementary material for: Cancer Associated PRDM9: Implications for Linking Genomic Instability and Meiotic Recombination
Source: Int J Mol Sci. 2023 Nov 20;24(22):16522. doi: 10.3390/ijms242216522 (PMC10671843; doi:10.3390/ijms242216522)
Supplement: Supplementary file 1 [file ijms-24-16522-s001.zip › Supplemntary file 1/BRC100/CCACCGTAACCTC.bed]

chr1	62513252	62513264	CCACCGTAACCTC
chr1	232757548	232757560	CCACCGTAACCTC
chr6	1463769	1463781	CCACCGTAACCTC
chr8	81730163	81730175	CCACCGTAACCTC
chr10	93826415	93826427	CCACCGTAACCTC
chr15	94494400	94494412	CCACCGTAACCTC
chr17	48917732	48917744	CCACCGTAACCTC
chr17	76451064	76451076	CCACCGTAACCTC
