# Supplementary material for: Cancer Associated PRDM9: Implications for Linking Genomic Instability and Meiotic Recombination
Source: Int J Mol Sci. 2023 Nov 20;24(22):16522. doi: 10.3390/ijms242216522 (PMC10671843; doi:10.3390/ijms242216522)
Supplement: Supplementary file 1 [file ijms-24-16522-s001.zip › Supplemntary file 1/BRC100/CCACCGTACCCAC.bed]

chr3	157671928	157671940	CCACCGTACCCAC
chr5	153497193	153497205	CCACCGTACCCAC
chr7	129665033	129665045	CCACCGTACCCAC
chr11	845307	845319	CCACCGTACCCAC
chr11	34779862	34779874	CCACCGTACCCAC
chr13	19379491	19379503	CCACCGTACCCAC
chr15	83523383	83523395	CCACCGTACCCAC
chr18	69057560	69057572	CCACCGTACCCAC
chr19	11158371	11158383	CCACCGTACCCAC
chr19	17967104	17967116	CCACCGTACCCAC
chr20	30490958	30490970	CCACCGTACCCAC
chr20	47699507	47699519	CCACCGTACCCAC
chr21	15276119	15276131	CCACCGTACCCAC
chr22	42869290	42869302	CCACCGTACCCAC
chrX	25072667	25072679	CCACCGTACCCAC
