# Supplementary material for: Cancer Associated PRDM9: Implications for Linking Genomic Instability and Meiotic Recombination
Source: Int J Mol Sci. 2023 Nov 20;24(22):16522. doi: 10.3390/ijms242216522 (PMC10671843; doi:10.3390/ijms242216522)
Supplement: Supplementary file 1 [file ijms-24-16522-s001.zip › Supplemntary file 1/BRC100/CCACCGTACCCCC.bed]

chr2	239486958	239486970	CCACCGTACCCCC
chr3	51652551	51652563	CCACCGTACCCCC
chr4	121602076	121602088	CCACCGTACCCCC
chr5	169523294	169523306	CCACCGTACCCCC
chr6	87262498	87262510	CCACCGTACCCCC
chr7	158340454	158340466	CCACCGTACCCCC
chr8	48522771	48522783	CCACCGTACCCCC
chr12	95450003	95450015	CCACCGTACCCCC
chr22	19719371	19719383	CCACCGTACCCCC
