# Supplementary material for: Cancer Associated PRDM9: Implications for Linking Genomic Instability and Meiotic Recombination
Source: Int J Mol Sci. 2023 Nov 20;24(22):16522. doi: 10.3390/ijms242216522 (PMC10671843; doi:10.3390/ijms242216522)
Supplement: Supplementary file 1 [file ijms-24-16522-s001.zip › Supplemntary file 1/BRC100/CCACCGTACCCGC.bed]

chr2	241392495	241392507	CCACCGTACCCGC
chr5	137473290	137473302	CCACCGTACCCGC
chr9	139341290	139341302	CCACCGTACCCGC
