# Supplementary material for: Cancer Associated PRDM9: Implications for Linking Genomic Instability and Meiotic Recombination
Source: Int J Mol Sci. 2023 Nov 20;24(22):16522. doi: 10.3390/ijms242216522 (PMC10671843; doi:10.3390/ijms242216522)
Supplement: Supplementary file 1 [file ijms-24-16522-s001.zip › Supplemntary file 1/BRC100/CCACCGTACCCTC.bed]

chr1	204931882	204931894	CCACCGTACCCTC
chr3	33216662	33216674	CCACCGTACCCTC
chr7	65236567	65236579	CCACCGTACCCTC
chr8	145984743	145984755	CCACCGTACCCTC
chr10	21785670	21785682	CCACCGTACCCTC
chr11	133816269	133816281	CCACCGTACCCTC
chr19	29784485	29784497	CCACCGTACCCTC
