# Supplementary material for: Cancer Associated PRDM9: Implications for Linking Genomic Instability and Meiotic Recombination
Source: Int J Mol Sci. 2023 Nov 20;24(22):16522. doi: 10.3390/ijms242216522 (PMC10671843; doi:10.3390/ijms242216522)
Supplement: Supplementary file 1 [file ijms-24-16522-s001.zip › Supplemntary file 1/BRC100/CCACCGTAGCCAC.bed]

chr1	116399571	116399583	CCACCGTAGCCAC
chr10	79764417	79764429	CCACCGTAGCCAC
chr19	406140	406152	CCACCGTAGCCAC
chr19	37197668	37197680	CCACCGTAGCCAC
chr19	57521331	57521343	CCACCGTAGCCAC
chr21	17257842	17257854	CCACCGTAGCCAC
chrY	13108676	13108688	CCACCGTAGCCAC
