# Supplementary material for: Cancer Associated PRDM9: Implications for Linking Genomic Instability and Meiotic Recombination
Source: Int J Mol Sci. 2023 Nov 20;24(22):16522. doi: 10.3390/ijms242216522 (PMC10671843; doi:10.3390/ijms242216522)
Supplement: Supplementary file 1 [file ijms-24-16522-s001.zip › Supplemntary file 1/BRC100/CCACCGTAGCCCC.bed]

chr3	143153364	143153376	CCACCGTAGCCCC
chr4	45825415	45825427	CCACCGTAGCCCC
chr6	161412785	161412797	CCACCGTAGCCCC
chr11	118916466	118916478	CCACCGTAGCCCC
chr12	94238622	94238634	CCACCGTAGCCCC
chr15	80884420	80884432	CCACCGTAGCCCC
chr16	872875	872887	CCACCGTAGCCCC
chr17	64817345	64817357	CCACCGTAGCCCC
chr20	30161734	30161746	CCACCGTAGCCCC
