# Supplementary material for: Cancer Associated PRDM9: Implications for Linking Genomic Instability and Meiotic Recombination
Source: Int J Mol Sci. 2023 Nov 20;24(22):16522. doi: 10.3390/ijms242216522 (PMC10671843; doi:10.3390/ijms242216522)
Supplement: Supplementary file 1 [file ijms-24-16522-s001.zip › Supplemntary file 1/BRC100/CCACCGTAGCCGC.bed]

chr5	179043150	179043162	CCACCGTAGCCGC
chr7	157055888	157055900	CCACCGTAGCCGC
chr17	38975192	38975204	CCACCGTAGCCGC
chrX	75249331	75249343	CCACCGTAGCCGC
