# Supplementary material for: Cancer Associated PRDM9: Implications for Linking Genomic Instability and Meiotic Recombination
Source: Int J Mol Sci. 2023 Nov 20;24(22):16522. doi: 10.3390/ijms242216522 (PMC10671843; doi:10.3390/ijms242216522)
Supplement: Supplementary file 1 [file ijms-24-16522-s001.zip › Supplemntary file 1/BRC100/CCACCGTAGCCTC.bed]

chr1	26298697	26298709	CCACCGTAGCCTC
chr1	151815065	151815077	CCACCGTAGCCTC
chr1	160259626	160259638	CCACCGTAGCCTC
chr2	158439618	158439630	CCACCGTAGCCTC
chr2	183937048	183937060	CCACCGTAGCCTC
chr4	54848188	54848200	CCACCGTAGCCTC
chr4	103769048	103769060	CCACCGTAGCCTC
chr4	152139675	152139687	CCACCGTAGCCTC
chr5	604340	604352	CCACCGTAGCCTC
chr5	72166234	72166246	CCACCGTAGCCTC
chr5	89789174	89789186	CCACCGTAGCCTC
chr5	95099759	95099771	CCACCGTAGCCTC
chr6	2414022	2414034	CCACCGTAGCCTC
chr6	16829065	16829077	CCACCGTAGCCTC
chr7	72630847	72630859	CCACCGTAGCCTC
chr7	74184552	74184564	CCACCGTAGCCTC
chr7	77474087	77474099	CCACCGTAGCCTC
chr7	98791411	98791423	CCACCGTAGCCTC
chr8	54415502	54415514	CCACCGTAGCCTC
chr9	846653	846665	CCACCGTAGCCTC
chr9	33854955	33854967	CCACCGTAGCCTC
chr9	129680726	129680738	CCACCGTAGCCTC
chr10	6891042	6891054	CCACCGTAGCCTC
chr10	99008685	99008697	CCACCGTAGCCTC
chr11	902817	902829	CCACCGTAGCCTC
chr11	111713753	111713765	CCACCGTAGCCTC
chr12	96000138	96000150	CCACCGTAGCCTC
chr13	100833787	100833799	CCACCGTAGCCTC
chr13	100913692	100913704	CCACCGTAGCCTC
chr13	113329879	113329891	CCACCGTAGCCTC
chr15	24183023	24183035	CCACCGTAGCCTC
chr15	41499063	41499075	CCACCGTAGCCTC
chr15	50759999	50760011	CCACCGTAGCCTC
chr16	78947669	78947681	CCACCGTAGCCTC
chr17	4889187	4889199	CCACCGTAGCCTC
chr17	9375764	9375776	CCACCGTAGCCTC
chr17	36997648	36997660	CCACCGTAGCCTC
chr17	73535387	73535399	CCACCGTAGCCTC
chr17	76400472	76400484	CCACCGTAGCCTC
chr18	372528	372540	CCACCGTAGCCTC
chr18	60300948	60300960	CCACCGTAGCCTC
chr19	8390402	8390414	CCACCGTAGCCTC
chr19	11712408	11712420	CCACCGTAGCCTC
chr19	40983057	40983069	CCACCGTAGCCTC
chr19	43860519	43860531	CCACCGTAGCCTC
