# Supplementary material for: Cancer Associated PRDM9: Implications for Linking Genomic Instability and Meiotic Recombination
Source: Int J Mol Sci. 2023 Nov 20;24(22):16522. doi: 10.3390/ijms242216522 (PMC10671843; doi:10.3390/ijms242216522)
Supplement: Supplementary file 1 [file ijms-24-16522-s001.zip › Supplemntary file 1/BRC100/CCACCGTATCCAC.bed]

chr2	105900645	105900657	CCACCGTATCCAC
chr2	207938929	207938941	CCACCGTATCCAC
chr3	52157450	52157462	CCACCGTATCCAC
chr3	73298516	73298528	CCACCGTATCCAC
chr3	148977126	148977138	CCACCGTATCCAC
chr5	141279049	141279061	CCACCGTATCCAC
chr6	4511183	4511195	CCACCGTATCCAC
chr10	50834703	50834715	CCACCGTATCCAC
chr12	44074109	44074121	CCACCGTATCCAC
chr14	73444667	73444679	CCACCGTATCCAC
chr15	55649657	55649669	CCACCGTATCCAC
chr16	58926953	58926965	CCACCGTATCCAC
chr16	75061881	75061893	CCACCGTATCCAC
chr20	46884720	46884732	CCACCGTATCCAC
