# Supplementary material for: Cancer Associated PRDM9: Implications for Linking Genomic Instability and Meiotic Recombination
Source: Int J Mol Sci. 2023 Nov 20;24(22):16522. doi: 10.3390/ijms242216522 (PMC10671843; doi:10.3390/ijms242216522)
Supplement: Supplementary file 1 [file ijms-24-16522-s001.zip › Supplemntary file 1/BRC100/CCACCGTATCCCC.bed]

chr1	107496338	107496350	CCACCGTATCCCC
chr2	87452901	87452913	CCACCGTATCCCC
chr3	183154890	183154902	CCACCGTATCCCC
chr3	194717094	194717106	CCACCGTATCCCC
chr4	144110706	144110718	CCACCGTATCCCC
chr8	72130150	72130162	CCACCGTATCCCC
chr12	8962792	8962804	CCACCGTATCCCC
chr12	31130242	31130254	CCACCGTATCCCC
chr12	49943336	49943348	CCACCGTATCCCC
chr13	45151433	45151445	CCACCGTATCCCC
chrX	107334239	107334251	CCACCGTATCCCC
