# Supplementary material for: Cancer Associated PRDM9: Implications for Linking Genomic Instability and Meiotic Recombination
Source: Int J Mol Sci. 2023 Nov 20;24(22):16522. doi: 10.3390/ijms242216522 (PMC10671843; doi:10.3390/ijms242216522)
Supplement: Supplementary file 1 [file ijms-24-16522-s001.zip › Supplemntary file 1/BRC100/CCACCGTATCCTC.bed]

chr6	17861183	17861195	CCACCGTATCCTC
chr6	100953775	100953787	CCACCGTATCCTC
chr6	127479084	127479096	CCACCGTATCCTC
chr16	8352349	8352361	CCACCGTATCCTC
chr19	47925164	47925176	CCACCGTATCCTC
chr21	47281515	47281527	CCACCGTATCCTC
