# Supplementary material for: Cancer Associated PRDM9: Implications for Linking Genomic Instability and Meiotic Recombination
Source: Int J Mol Sci. 2023 Nov 20;24(22):16522. doi: 10.3390/ijms242216522 (PMC10671843; doi:10.3390/ijms242216522)
Supplement: Supplementary file 1 [file ijms-24-16522-s001.zip › Supplemntary file 1/BRC100/CCACCGTCACCAC.bed]

chr1	10913615	10913627	CCACCGTCACCAC
chr1	10914082	10914094	CCACCGTCACCAC
chr1	16421162	16421174	CCACCGTCACCAC
chr1	16421171	16421183	CCACCGTCACCAC
chr1	16421183	16421195	CCACCGTCACCAC
chr1	16421195	16421207	CCACCGTCACCAC
chr1	16421225	16421237	CCACCGTCACCAC
chr1	16421237	16421249	CCACCGTCACCAC
chr1	16421246	16421258	CCACCGTCACCAC
chr1	16421261	16421273	CCACCGTCACCAC
chr1	56275918	56275930	CCACCGTCACCAC
chr1	106188397	106188409	CCACCGTCACCAC
chr1	208848113	208848125	CCACCGTCACCAC
chr2	47770340	47770352	CCACCGTCACCAC
chr2	105600588	105600600	CCACCGTCACCAC
chr2	105761019	105761031	CCACCGTCACCAC
chr2	200311823	200311835	CCACCGTCACCAC
chr2	230551012	230551024	CCACCGTCACCAC
chr3	61121881	61121893	CCACCGTCACCAC
chr3	179655803	179655815	CCACCGTCACCAC
chr3	185146899	185146911	CCACCGTCACCAC
chr4	111977151	111977163	CCACCGTCACCAC
chr4	147171465	147171477	CCACCGTCACCAC
chr4	154998211	154998223	CCACCGTCACCAC
chr4	169522603	169522615	CCACCGTCACCAC
chr4	170112327	170112339	CCACCGTCACCAC
chr4	179874579	179874591	CCACCGTCACCAC
chr4	179875325	179875337	CCACCGTCACCAC
chr5	7371567	7371579	CCACCGTCACCAC
chr5	7371606	7371618	CCACCGTCACCAC
chr5	7371663	7371675	CCACCGTCACCAC
chr5	7371838	7371850	CCACCGTCACCAC
chr5	7371946	7371958	CCACCGTCACCAC
chr5	7372003	7372015	CCACCGTCACCAC
chr5	7372111	7372123	CCACCGTCACCAC
chr5	34915652	34915664	CCACCGTCACCAC
chr5	163195373	163195385	CCACCGTCACCAC
chr5	171475869	171475881	CCACCGTCACCAC
chr6	6243557	6243569	CCACCGTCACCAC
chr6	31369861	31369873	CCACCGTCACCAC
chr6	31464098	31464110	CCACCGTCACCAC
chr7	4047621	4047633	CCACCGTCACCAC
chr7	4990048	4990060	CCACCGTCACCAC
chr7	47739306	47739318	CCACCGTCACCAC
chr7	100470903	100470915	CCACCGTCACCAC
chr7	119836053	119836065	CCACCGTCACCAC
chr8	96865232	96865244	CCACCGTCACCAC
chr8	125677014	125677026	CCACCGTCACCAC
chr8	126504356	126504368	CCACCGTCACCAC
chr9	137964179	137964191	CCACCGTCACCAC
chr10	6390242	6390254	CCACCGTCACCAC
chr10	71551736	71551748	CCACCGTCACCAC
chr10	71551918	71551930	CCACCGTCACCAC
chr10	79990025	79990037	CCACCGTCACCAC
chr10	128200013	128200025	CCACCGTCACCAC
chr10	129140210	129140222	CCACCGTCACCAC
chr11	44742017	44742029	CCACCGTCACCAC
chr11	84705553	84705565	CCACCGTCACCAC
chr11	113143705	113143717	CCACCGTCACCAC
chr11	116117049	116117061	CCACCGTCACCAC
chr12	39463216	39463228	CCACCGTCACCAC
chr12	110072995	110073007	CCACCGTCACCAC
chr12	117222590	117222602	CCACCGTCACCAC
chr13	27056666	27056678	CCACCGTCACCAC
chr14	22241152	22241164	CCACCGTCACCAC
chr16	23810955	23810967	CCACCGTCACCAC
chr16	75701932	75701944	CCACCGTCACCAC
chr16	75751083	75751095	CCACCGTCACCAC
chr17	1808140	1808152	CCACCGTCACCAC
chr17	54447462	54447474	CCACCGTCACCAC
chr17	78940665	78940677	CCACCGTCACCAC
chr18	28730543	28730555	CCACCGTCACCAC
chr18	76960135	76960147	CCACCGTCACCAC
chr19	14029576	14029588	CCACCGTCACCAC
chr19	47508877	47508889	CCACCGTCACCAC
chr19	50869134	50869146	CCACCGTCACCAC
chr19	54925367	54925379	CCACCGTCACCAC
chr20	7585793	7585805	CCACCGTCACCAC
chr20	21133854	21133866	CCACCGTCACCAC
chr22	28038036	28038048	CCACCGTCACCAC
chr22	46145259	46145271	CCACCGTCACCAC
chr22	50178714	50178726	CCACCGTCACCAC
chrX	153704944	153704956	CCACCGTCACCAC
chr6_apd_hap1	2778805	2778817	CCACCGTCACCAC
chr6_cox_hap2	2882560	2882572	CCACCGTCACCAC
chr6_cox_hap2	2973773	2973785	CCACCGTCACCAC
chr6_dbb_hap3	2749517	2749529	CCACCGTCACCAC
chr6_mann_hap4	2716295	2716307	CCACCGTCACCAC
chr6_mcf_hap5	2843866	2843878	CCACCGTCACCAC
chr6_qbl_hap6	2663307	2663319	CCACCGTCACCAC
chr6_qbl_hap6	2757815	2757827	CCACCGTCACCAC
chr6_ssto_hap7	2703658	2703670	CCACCGTCACCAC
chr6_ssto_hap7	2794913	2794925	CCACCGTCACCAC
