# Supplementary material for: Cancer Associated PRDM9: Implications for Linking Genomic Instability and Meiotic Recombination
Source: Int J Mol Sci. 2023 Nov 20;24(22):16522. doi: 10.3390/ijms242216522 (PMC10671843; doi:10.3390/ijms242216522)
Supplement: Supplementary file 1 [file ijms-24-16522-s001.zip › Supplemntary file 1/BRC100/CCACCGTCACCCC.bed]

chr1	88948786	88948798	CCACCGTCACCCC
chr1	114694186	114694198	CCACCGTCACCCC
chr1	168579254	168579266	CCACCGTCACCCC
chr2	24150272	24150284	CCACCGTCACCCC
chr2	26895717	26895729	CCACCGTCACCCC
chr2	122496396	122496408	CCACCGTCACCCC
chr3	2140919	2140931	CCACCGTCACCCC
chr3	43220424	43220436	CCACCGTCACCCC
chr3	50419721	50419733	CCACCGTCACCCC
chr4	117519876	117519888	CCACCGTCACCCC
chr5	173117626	173117638	CCACCGTCACCCC
chr6	1495351	1495363	CCACCGTCACCCC
chr6	114176402	114176414	CCACCGTCACCCC
chr7	132064728	132064740	CCACCGTCACCCC
chr9	5482754	5482766	CCACCGTCACCCC
chr10	12756205	12756217	CCACCGTCACCCC
chr10	32067592	32067604	CCACCGTCACCCC
chr11	26609688	26609700	CCACCGTCACCCC
chr11	69259396	69259408	CCACCGTCACCCC
chr11	96234091	96234103	CCACCGTCACCCC
chr11	117098985	117098997	CCACCGTCACCCC
chr14	86373860	86373872	CCACCGTCACCCC
chr15	93923781	93923793	CCACCGTCACCCC
chr16	22039793	22039805	CCACCGTCACCCC
chr16	34578938	34578950	CCACCGTCACCCC
chr16	54316655	54316667	CCACCGTCACCCC
chr17	81072813	81072825	CCACCGTCACCCC
chr19	18834780	18834792	CCACCGTCACCCC
chr19	19042099	19042111	CCACCGTCACCCC
chr19	39214939	39214951	CCACCGTCACCCC
chr19	41224854	41224866	CCACCGTCACCCC
chr20	60310420	60310432	CCACCGTCACCCC
chr21	44780777	44780789	CCACCGTCACCCC
chr4_gl000193_random	38312	38324	CCACCGTCACCCC
