# Supplementary material for: Cancer Associated PRDM9: Implications for Linking Genomic Instability and Meiotic Recombination
Source: Int J Mol Sci. 2023 Nov 20;24(22):16522. doi: 10.3390/ijms242216522 (PMC10671843; doi:10.3390/ijms242216522)
Supplement: Supplementary file 1 [file ijms-24-16522-s001.zip › Supplemntary file 1/BRC100/CCACCGTCACCGC.bed]

chr1	8953548	8953560	CCACCGTCACCGC
chr1	16421213	16421225	CCACCGTCACCGC
chr1	245027015	245027027	CCACCGTCACCGC
chr2	5693122	5693134	CCACCGTCACCGC
chr2	152857415	152857427	CCACCGTCACCGC
chr5	36241776	36241788	CCACCGTCACCGC
chr6	42422290	42422302	CCACCGTCACCGC
chr9	35605360	35605372	CCACCGTCACCGC
chr10	117873433	117873445	CCACCGTCACCGC
chr13	111545234	111545246	CCACCGTCACCGC
chrX	151847999	151848011	CCACCGTCACCGC
