# Supplementary material for: Cancer Associated PRDM9: Implications for Linking Genomic Instability and Meiotic Recombination
Source: Int J Mol Sci. 2023 Nov 20;24(22):16522. doi: 10.3390/ijms242216522 (PMC10671843; doi:10.3390/ijms242216522)
Supplement: Supplementary file 1 [file ijms-24-16522-s001.zip › Supplemntary file 1/BRC100/CCACCGTCACCTC.bed]

chr1	96852481	96852493	CCACCGTCACCTC
chr2	23870437	23870449	CCACCGTCACCTC
chr2	217039937	217039949	CCACCGTCACCTC
chr3	31754513	31754525	CCACCGTCACCTC
chr3	82072262	82072274	CCACCGTCACCTC
chr3	126583640	126583652	CCACCGTCACCTC
chr4	189139371	189139383	CCACCGTCACCTC
chr5	6490714	6490726	CCACCGTCACCTC
chr5	54831551	54831563	CCACCGTCACCTC
chr5	156693633	156693645	CCACCGTCACCTC
chr6	1282164	1282176	CCACCGTCACCTC
chr6	30994365	30994377	CCACCGTCACCTC
chr6	154675516	154675528	CCACCGTCACCTC
chr6	166829966	166829978	CCACCGTCACCTC
chr7	158236916	158236928	CCACCGTCACCTC
chr8	54413095	54413107	CCACCGTCACCTC
chr10	71899608	71899620	CCACCGTCACCTC
chr11	127375693	127375705	CCACCGTCACCTC
chr12	605826	605838	CCACCGTCACCTC
chr14	96664591	96664603	CCACCGTCACCTC
chr15	69420109	69420121	CCACCGTCACCTC
chr15	79084546	79084558	CCACCGTCACCTC
chr16	79201720	79201732	CCACCGTCACCTC
chr18	29672682	29672694	CCACCGTCACCTC
chr18	54814410	54814422	CCACCGTCACCTC
chr20	48702520	48702532	CCACCGTCACCTC
chr20	52979668	52979680	CCACCGTCACCTC
chr22	27883743	27883755	CCACCGTCACCTC
chrY	22732389	22732401	CCACCGTCACCTC
chr6_apd_hap1	2306312	2306324	CCACCGTCACCTC
chr6_cox_hap2	2506387	2506399	CCACCGTCACCTC
chr6_dbb_hap3	2288786	2288798	CCACCGTCACCTC
chr6_mann_hap4	2342723	2342735	CCACCGTCACCTC
chr6_mcf_hap5	2376312	2376324	CCACCGTCACCTC
chr6_qbl_hap6	2287820	2287832	CCACCGTCACCTC
chr6_ssto_hap7	2326619	2326631	CCACCGTCACCTC
