# Supplementary material for: Cancer Associated PRDM9: Implications for Linking Genomic Instability and Meiotic Recombination
Source: Int J Mol Sci. 2023 Nov 20;24(22):16522. doi: 10.3390/ijms242216522 (PMC10671843; doi:10.3390/ijms242216522)
Supplement: Supplementary file 1 [file ijms-24-16522-s001.zip › Supplemntary file 1/BRC100/CCACCGTCCCCAC.bed]

chr1	1532997	1533009	CCACCGTCCCCAC
chr1	2004692	2004704	CCACCGTCCCCAC
chr1	7484161	7484173	CCACCGTCCCCAC
chr1	15365876	15365888	CCACCGTCCCCAC
chr1	98639532	98639544	CCACCGTCCCCAC
chr1	201982295	201982307	CCACCGTCCCCAC
chr1	213329188	213329200	CCACCGTCCCCAC
chr2	2718863	2718875	CCACCGTCCCCAC
chr2	18716141	18716153	CCACCGTCCCCAC
chr2	62763300	62763312	CCACCGTCCCCAC
chr2	131330883	131330895	CCACCGTCCCCAC
chr2	153695596	153695608	CCACCGTCCCCAC
chr2	168356194	168356206	CCACCGTCCCCAC
chr2	238506800	238506812	CCACCGTCCCCAC
chr2	238506842	238506854	CCACCGTCCCCAC
chr3	8347922	8347934	CCACCGTCCCCAC
chr3	9236616	9236628	CCACCGTCCCCAC
chr3	31180188	31180200	CCACCGTCCCCAC
chr3	82435188	82435200	CCACCGTCCCCAC
chr3	125639091	125639103	CCACCGTCCCCAC
chr3	129001308	129001320	CCACCGTCCCCAC
chr4	5889304	5889316	CCACCGTCCCCAC
chr4	7480142	7480154	CCACCGTCCCCAC
chr4	105343499	105343511	CCACCGTCCCCAC
chr4	155380644	155380656	CCACCGTCCCCAC
chr4	166139660	166139672	CCACCGTCCCCAC
chr5	6544902	6544914	CCACCGTCCCCAC
chr5	54204573	54204585	CCACCGTCCCCAC
chr6	151063071	151063083	CCACCGTCCCCAC
chr6	166878382	166878394	CCACCGTCCCCAC
chr7	4839557	4839569	CCACCGTCCCCAC
chr7	31861515	31861527	CCACCGTCCCCAC
chr7	74800071	74800083	CCACCGTCCCCAC
chr7	100349689	100349701	CCACCGTCCCCAC
chr7	145055594	145055606	CCACCGTCCCCAC
chr7	150668562	150668574	CCACCGTCCCCAC
chr7	154879317	154879329	CCACCGTCCCCAC
chr8	64155544	64155556	CCACCGTCCCCAC
chr8	125164295	125164307	CCACCGTCCCCAC
chr8	145623383	145623395	CCACCGTCCCCAC
chr8	145623447	145623459	CCACCGTCCCCAC
chr8	145623511	145623523	CCACCGTCCCCAC
chr8	145623623	145623635	CCACCGTCCCCAC
chr9	37464098	37464110	CCACCGTCCCCAC
chr9	123963834	123963846	CCACCGTCCCCAC
chr10	104383080	104383092	CCACCGTCCCCAC
chr10	118543056	118543068	CCACCGTCCCCAC
chr11	11565022	11565034	CCACCGTCCCCAC
chr12	53292398	53292410	CCACCGTCCCCAC
chr12	124968611	124968623	CCACCGTCCCCAC
chr14	105042886	105042898	CCACCGTCCCCAC
chr14	105107532	105107544	CCACCGTCCCCAC
chr15	69984205	69984217	CCACCGTCCCCAC
chr15	86458215	86458227	CCACCGTCCCCAC
chr15	98946190	98946202	CCACCGTCCCCAC
chr15	101979693	101979705	CCACCGTCCCCAC
chr16	29319675	29319687	CCACCGTCCCCAC
chr16	48568744	48568756	CCACCGTCCCCAC
chr16	50554486	50554498	CCACCGTCCCCAC
chr16	81746518	81746530	CCACCGTCCCCAC
chr16	88048273	88048285	CCACCGTCCCCAC
chr17	16512059	16512071	CCACCGTCCCCAC
chr19	54960215	54960227	CCACCGTCCCCAC
chr20	60627705	60627717	CCACCGTCCCCAC
chr20	61912722	61912734	CCACCGTCCCCAC
chr21	47402384	47402396	CCACCGTCCCCAC
chr22	20233445	20233457	CCACCGTCCCCAC
chr22	24190482	24190494	CCACCGTCCCCAC
chrX	20159442	20159454	CCACCGTCCCCAC
chrX	106593118	106593130	CCACCGTCCCCAC
chrX	119194654	119194666	CCACCGTCCCCAC
chrX	152989245	152989257	CCACCGTCCCCAC
chr17_ctg5_hap1	784365	784377	CCACCGTCCCCAC
