# Supplementary material for: Cancer Associated PRDM9: Implications for Linking Genomic Instability and Meiotic Recombination
Source: Int J Mol Sci. 2023 Nov 20;24(22):16522. doi: 10.3390/ijms242216522 (PMC10671843; doi:10.3390/ijms242216522)
Supplement: Supplementary file 1 [file ijms-24-16522-s001.zip › Supplemntary file 1/BRC100/CCACCGTCCCCCC.bed]

chr1	36643574	36643586	CCACCGTCCCCCC
chr1	154979207	154979219	CCACCGTCCCCCC
chr2	7179954	7179966	CCACCGTCCCCCC
chr2	43411336	43411348	CCACCGTCCCCCC
chr2	96823210	96823222	CCACCGTCCCCCC
chr3	48732209	48732221	CCACCGTCCCCCC
chr3	125496809	125496821	CCACCGTCCCCCC
chr3	176452384	176452396	CCACCGTCCCCCC
chr4	9158634	9158646	CCACCGTCCCCCC
chr4	9696107	9696119	CCACCGTCCCCCC
chr4	141813117	141813129	CCACCGTCCCCCC
chr6	89688043	89688055	CCACCGTCCCCCC
chr7	138395815	138395827	CCACCGTCCCCCC
chr7	157936620	157936632	CCACCGTCCCCCC
chr8	22599258	22599270	CCACCGTCCCCCC
chr8	38756213	38756225	CCACCGTCCCCCC
chr8	100116781	100116793	CCACCGTCCCCCC
chr9	96051598	96051610	CCACCGTCCCCCC
chr9	127259111	127259123	CCACCGTCCCCCC
chr9	140735616	140735628	CCACCGTCCCCCC
chr9	140735847	140735859	CCACCGTCCCCCC
chr9	140735949	140735961	CCACCGTCCCCCC
chr9	140735974	140735986	CCACCGTCCCCCC
chr9	140735999	140736011	CCACCGTCCCCCC
chr9	140736024	140736036	CCACCGTCCCCCC
chr9	140736151	140736163	CCACCGTCCCCCC
chr9	140736176	140736188	CCACCGTCCCCCC
chr9	140736201	140736213	CCACCGTCCCCCC
chr9	140736562	140736574	CCACCGTCCCCCC
chr9	140736665	140736677	CCACCGTCCCCCC
chr9	140736690	140736702	CCACCGTCCCCCC
chr9	140736848	140736860	CCACCGTCCCCCC
chr9	140737080	140737092	CCACCGTCCCCCC
chr10	131814149	131814161	CCACCGTCCCCCC
chr11	72284473	72284485	CCACCGTCCCCCC
chr12	83943034	83943046	CCACCGTCCCCCC
chr12	105872192	105872204	CCACCGTCCCCCC
chr12	106820611	106820623	CCACCGTCCCCCC
chr13	45854040	45854052	CCACCGTCCCCCC
chr13	98635802	98635814	CCACCGTCCCCCC
chr14	104352682	104352694	CCACCGTCCCCCC
chr17	27485675	27485687	CCACCGTCCCCCC
chr20	37522743	37522755	CCACCGTCCCCCC
chr22	38172035	38172047	CCACCGTCCCCCC
chr22	42956103	42956115	CCACCGTCCCCCC
