# Supplementary material for: Cancer Associated PRDM9: Implications for Linking Genomic Instability and Meiotic Recombination
Source: Int J Mol Sci. 2023 Nov 20;24(22):16522. doi: 10.3390/ijms242216522 (PMC10671843; doi:10.3390/ijms242216522)
Supplement: Supplementary file 1 [file ijms-24-16522-s001.zip › Supplemntary file 1/BRC100/CCACCGTCCCCGC.bed]

chr1	7764079	7764091	CCACCGTCCCCGC
chr1	31242400	31242412	CCACCGTCCCCGC
chr1	42305793	42305805	CCACCGTCCCCGC
chr1	47469532	47469544	CCACCGTCCCCGC
chr2	67073632	67073644	CCACCGTCCCCGC
chr2	220387796	220387808	CCACCGTCCCCGC
chr3	36985088	36985100	CCACCGTCCCCGC
chr3	129693402	129693414	CCACCGTCCCCGC
chr5	140018932	140018944	CCACCGTCCCCGC
chr5	175970992	175971004	CCACCGTCCCCGC
chr6	16282800	16282812	CCACCGTCCCCGC
chr6	111195600	111195612	CCACCGTCCCCGC
chr6	167530683	167530695	CCACCGTCCCCGC
chr6	167545151	167545163	CCACCGTCCCCGC
chr6	169626213	169626225	CCACCGTCCCCGC
chr7	1002913	1002925	CCACCGTCCCCGC
chr8	144904628	144904640	CCACCGTCCCCGC
chr9	139421961	139421973	CCACCGTCCCCGC
chr9	140190389	140190401	CCACCGTCCCCGC
chr9	140190407	140190419	CCACCGTCCCCGC
chr10	105940492	105940504	CCACCGTCCCCGC
chr12	50339597	50339609	CCACCGTCCCCGC
chr12	103218907	103218919	CCACCGTCCCCGC
chr13	53424736	53424748	CCACCGTCCCCGC
chr14	55991135	55991147	CCACCGTCCCCGC
chr14	59104789	59104801	CCACCGTCCCCGC
chr15	102286905	102286917	CCACCGTCCCCGC
chr17	54991819	54991831	CCACCGTCCCCGC
chr17	72106857	72106869	CCACCGTCCCCGC
chr19	7684603	7684615	CCACCGTCCCCGC
chr19	47139528	47139540	CCACCGTCCCCGC
chr20	2733329	2733341	CCACCGTCCCCGC
chr20	42193666	42193678	CCACCGTCCCCGC
chrX	48754602	48754614	CCACCGTCCCCGC
