# Supplementary material for: Cancer Associated PRDM9: Implications for Linking Genomic Instability and Meiotic Recombination
Source: Int J Mol Sci. 2023 Nov 20;24(22):16522. doi: 10.3390/ijms242216522 (PMC10671843; doi:10.3390/ijms242216522)
Supplement: Supplementary file 1 [file ijms-24-16522-s001.zip › Supplemntary file 1/BRC100/CCACCGTCCCCTC.bed]

chr1	38177665	38177677	CCACCGTCCCCTC
chr1	58616509	58616521	CCACCGTCCCCTC
chr1	90098080	90098092	CCACCGTCCCCTC
chr1	228396125	228396137	CCACCGTCCCCTC
chr2	42097144	42097156	CCACCGTCCCCTC
chr2	73152753	73152765	CCACCGTCCCCTC
chr2	109756578	109756590	CCACCGTCCCCTC
chr2	220312811	220312823	CCACCGTCCCCTC
chr3	12538575	12538587	CCACCGTCCCCTC
chr3	121355180	121355192	CCACCGTCCCCTC
chr4	3703672	3703684	CCACCGTCCCCTC
chr4	84871877	84871889	CCACCGTCCCCTC
chr5	1172273	1172285	CCACCGTCCCCTC
chr5	180031268	180031280	CCACCGTCCCCTC
chr6	1625673	1625685	CCACCGTCCCCTC
chr7	45181637	45181649	CCACCGTCCCCTC
chr7	75049084	75049096	CCACCGTCCCCTC
chr7	99997473	99997485	CCACCGTCCCCTC
chr7	142589527	142589539	CCACCGTCCCCTC
chr8	33411432	33411444	CCACCGTCCCCTC
chr9	14316062	14316074	CCACCGTCCCCTC
chr9	88420813	88420825	CCACCGTCCCCTC
chr9	139573931	139573943	CCACCGTCCCCTC
chr9	139607639	139607651	CCACCGTCCCCTC
chr10	73575074	73575086	CCACCGTCCCCTC
chr10	130853039	130853051	CCACCGTCCCCTC
chr10	134069387	134069399	CCACCGTCCCCTC
chr11	47833382	47833394	CCACCGTCCCCTC
chr11	75851952	75851964	CCACCGTCCCCTC
chr11	112757118	112757130	CCACCGTCCCCTC
chr11	125216776	125216788	CCACCGTCCCCTC
chr12	42261059	42261071	CCACCGTCCCCTC
chr12	133350936	133350948	CCACCGTCCCCTC
chr13	77515788	77515800	CCACCGTCCCCTC
chr13	101240792	101240804	CCACCGTCCCCTC
chr13	112078544	112078556	CCACCGTCCCCTC
chr16	1240670	1240682	CCACCGTCCCCTC
chr16	4427614	4427626	CCACCGTCCCCTC
chr16	22166648	22166660	CCACCGTCCCCTC
chr16	73593665	73593677	CCACCGTCCCCTC
chr17	30228831	30228843	CCACCGTCCCCTC
chr17	72644009	72644021	CCACCGTCCCCTC
chr17	76240177	76240189	CCACCGTCCCCTC
chr18	9614117	9614129	CCACCGTCCCCTC
chr19	30329851	30329863	CCACCGTCCCCTC
chr19	30619343	30619355	CCACCGTCCCCTC
chr19	55993572	55993584	CCACCGTCCCCTC
chr20	21502193	21502205	CCACCGTCCCCTC
chr20	57844185	57844197	CCACCGTCCCCTC
chr22	23275591	23275603	CCACCGTCCCCTC
chrX	102611988	102612000	CCACCGTCCCCTC
chr6_mann_hap4	2815959	2815971	CCACCGTCCCCTC
