# Supplementary material for: Cancer Associated PRDM9: Implications for Linking Genomic Instability and Meiotic Recombination
Source: Int J Mol Sci. 2023 Nov 20;24(22):16522. doi: 10.3390/ijms242216522 (PMC10671843; doi:10.3390/ijms242216522)
Supplement: Supplementary file 1 [file ijms-24-16522-s001.zip › Supplemntary file 1/BRC100/CCACCGTCGCCAC.bed]

chr1	204966439	204966451	CCACCGTCGCCAC
chr7	2141852	2141864	CCACCGTCGCCAC
chr12	30848703	30848715	CCACCGTCGCCAC
chr14	19684001	19684013	CCACCGTCGCCAC
chr15	91363323	91363335	CCACCGTCGCCAC
