# Supplementary material for: Cancer Associated PRDM9: Implications for Linking Genomic Instability and Meiotic Recombination
Source: Int J Mol Sci. 2023 Nov 20;24(22):16522. doi: 10.3390/ijms242216522 (PMC10671843; doi:10.3390/ijms242216522)
Supplement: Supplementary file 1 [file ijms-24-16522-s001.zip › Supplemntary file 1/BRC100/CCACCGTCGCCGC.bed]

chr5	75013127	75013139	CCACCGTCGCCGC
chr6	29595750	29595762	CCACCGTCGCCGC
chr7	17979890	17979902	CCACCGTCGCCGC
chr8	143532351	143532363	CCACCGTCGCCGC
chr10	38146816	38146828	CCACCGTCGCCGC
chr12	110939885	110939897	CCACCGTCGCCGC
chr19	44254834	44254846	CCACCGTCGCCGC
chr22	38902170	38902182	CCACCGTCGCCGC
chr6_apd_hap1	899285	899297	CCACCGTCGCCGC
chr6_cox_hap2	1114560	1114572	CCACCGTCGCCGC
chr6_dbb_hap3	899108	899120	CCACCGTCGCCGC
chr6_mann_hap4	898737	898749	CCACCGTCGCCGC
chr6_mcf_hap5	898952	898964	CCACCGTCGCCGC
chr6_qbl_hap6	899082	899094	CCACCGTCGCCGC
