# Supplementary material for: Cancer Associated PRDM9: Implications for Linking Genomic Instability and Meiotic Recombination
Source: Int J Mol Sci. 2023 Nov 20;24(22):16522. doi: 10.3390/ijms242216522 (PMC10671843; doi:10.3390/ijms242216522)
Supplement: Supplementary file 1 [file ijms-24-16522-s001.zip › Supplemntary file 1/BRC100/CCACCGTCGCCTC.bed]

chr1	11513325	11513337	CCACCGTCGCCTC
chr2	42098428	42098440	CCACCGTCGCCTC
chr2	198570351	198570363	CCACCGTCGCCTC
chr9	139219018	139219030	CCACCGTCGCCTC
chr14	37237691	37237703	CCACCGTCGCCTC
chr15	79060753	79060765	CCACCGTCGCCTC
chr15	85807695	85807707	CCACCGTCGCCTC
chr17	43037014	43037026	CCACCGTCGCCTC
chr17	78009640	78009652	CCACCGTCGCCTC
chr19	58514383	58514395	CCACCGTCGCCTC
chr20	60881562	60881574	CCACCGTCGCCTC
chr21	35255106	35255118	CCACCGTCGCCTC
