# Supplementary material for: Cancer Associated PRDM9: Implications for Linking Genomic Instability and Meiotic Recombination
Source: Int J Mol Sci. 2023 Nov 20;24(22):16522. doi: 10.3390/ijms242216522 (PMC10671843; doi:10.3390/ijms242216522)
Supplement: Supplementary file 1 [file ijms-24-16522-s001.zip › Supplemntary file 1/BRC100/CCACCGTCTCCAC.bed]

chr1	39184037	39184049	CCACCGTCTCCAC
chr2	3487919	3487931	CCACCGTCTCCAC
chr3	166522832	166522844	CCACCGTCTCCAC
chr3	183225930	183225942	CCACCGTCTCCAC
chr4	76561321	76561333	CCACCGTCTCCAC
chr5	126973417	126973429	CCACCGTCTCCAC
chr6	30994248	30994260	CCACCGTCTCCAC
chr6	137925307	137925319	CCACCGTCTCCAC
chr9	100854152	100854164	CCACCGTCTCCAC
chr9	140361232	140361244	CCACCGTCTCCAC
chr9	140361330	140361342	CCACCGTCTCCAC
chr9	140361379	140361391	CCACCGTCTCCAC
chr9	140361428	140361440	CCACCGTCTCCAC
chr9	140361526	140361538	CCACCGTCTCCAC
chr10	125315575	125315587	CCACCGTCTCCAC
chr10	126083206	126083218	CCACCGTCTCCAC
chr11	76016187	76016199	CCACCGTCTCCAC
chr11	134710769	134710781	CCACCGTCTCCAC
chr12	50193521	50193533	CCACCGTCTCCAC
chr12	133266676	133266688	CCACCGTCTCCAC
chr13	77131065	77131077	CCACCGTCTCCAC
chr14	105665372	105665384	CCACCGTCTCCAC
chr15	44275980	44275992	CCACCGTCTCCAC
chr15	90628100	90628112	CCACCGTCTCCAC
chr15	93923728	93923740	CCACCGTCTCCAC
chr16	72031338	72031350	CCACCGTCTCCAC
chr17	1843770	1843782	CCACCGTCTCCAC
chr19	1805897	1805909	CCACCGTCTCCAC
chr19	58545184	58545196	CCACCGTCTCCAC
chr20	46328621	46328633	CCACCGTCTCCAC
chr22	35946594	35946606	CCACCGTCTCCAC
chr22	50946959	50946971	CCACCGTCTCCAC
chrX	119078233	119078245	CCACCGTCTCCAC
chr6_apd_hap1	2306195	2306207	CCACCGTCTCCAC
chr6_cox_hap2	2506270	2506282	CCACCGTCTCCAC
chr6_dbb_hap3	2288669	2288681	CCACCGTCTCCAC
chr6_mann_hap4	2342606	2342618	CCACCGTCTCCAC
chr6_mcf_hap5	2376195	2376207	CCACCGTCTCCAC
chr6_qbl_hap6	2287703	2287715	CCACCGTCTCCAC
