# Supplementary material for: Cancer Associated PRDM9: Implications for Linking Genomic Instability and Meiotic Recombination
Source: Int J Mol Sci. 2023 Nov 20;24(22):16522. doi: 10.3390/ijms242216522 (PMC10671843; doi:10.3390/ijms242216522)
Supplement: Supplementary file 1 [file ijms-24-16522-s001.zip › Supplemntary file 1/BRC100/CCACCGTCTCCCC.bed]

chr1	3111150	3111162	CCACCGTCTCCCC
chr1	3111171	3111183	CCACCGTCTCCCC
chr1	3111192	3111204	CCACCGTCTCCCC
chr1	3111213	3111225	CCACCGTCTCCCC
chr1	3111276	3111288	CCACCGTCTCCCC
chr1	10782204	10782216	CCACCGTCTCCCC
chr1	30791423	30791435	CCACCGTCTCCCC
chr2	2539871	2539883	CCACCGTCTCCCC
chr2	2760153	2760165	CCACCGTCTCCCC
chr2	11158746	11158758	CCACCGTCTCCCC
chr2	47886109	47886121	CCACCGTCTCCCC
chr2	69327530	69327542	CCACCGTCTCCCC
chr2	193674016	193674028	CCACCGTCTCCCC
chr2	233798024	233798036	CCACCGTCTCCCC
chr2	240617568	240617580	CCACCGTCTCCCC
chr3	13528854	13528866	CCACCGTCTCCCC
chr3	130236100	130236112	CCACCGTCTCCCC
chr3	167614037	167614049	CCACCGTCTCCCC
chr4	161131325	161131337	CCACCGTCTCCCC
chr5	475155	475167	CCACCGTCTCCCC
chr5	32023414	32023426	CCACCGTCTCCCC
chr5	62280698	62280710	CCACCGTCTCCCC
chr8	99076601	99076613	CCACCGTCTCCCC
chr8	102165626	102165638	CCACCGTCTCCCC
chr9	132313006	132313018	CCACCGTCTCCCC
chr9	138011439	138011451	CCACCGTCTCCCC
chr10	115392815	115392827	CCACCGTCTCCCC
chr11	57310153	57310165	CCACCGTCTCCCC
chr11	64808741	64808753	CCACCGTCTCCCC
chr11	119578237	119578249	CCACCGTCTCCCC
chr12	124562443	124562455	CCACCGTCTCCCC
chr12	127012541	127012553	CCACCGTCTCCCC
chr12	130798257	130798269	CCACCGTCTCCCC
chr13	27192613	27192625	CCACCGTCTCCCC
chr14	57271210	57271222	CCACCGTCTCCCC
chr14	69216851	69216863	CCACCGTCTCCCC
chr15	78571587	78571599	CCACCGTCTCCCC
chr15	100754381	100754393	CCACCGTCTCCCC
chr16	5077807	5077819	CCACCGTCTCCCC
chr19	2289557	2289569	CCACCGTCTCCCC
chr19	46267214	46267226	CCACCGTCTCCCC
chr19	49243260	49243272	CCACCGTCTCCCC
chr19	56097374	56097386	CCACCGTCTCCCC
chr20	62760753	62760765	CCACCGTCTCCCC
chr22	37823281	37823293	CCACCGTCTCCCC
