# Supplementary material for: Cancer Associated PRDM9: Implications for Linking Genomic Instability and Meiotic Recombination
Source: Int J Mol Sci. 2023 Nov 20;24(22):16522. doi: 10.3390/ijms242216522 (PMC10671843; doi:10.3390/ijms242216522)
Supplement: Supplementary file 1 [file ijms-24-16522-s001.zip › Supplemntary file 1/BRC100/CCACCGTCTCCGC.bed]

chr3	126213801	126213813	CCACCGTCTCCGC
chr5	140562919	140562931	CCACCGTCTCCGC
chr9	124855316	124855328	CCACCGTCTCCGC
chr16	75299927	75299939	CCACCGTCTCCGC
chr20	39262106	39262118	CCACCGTCTCCGC
chr21	47558490	47558502	CCACCGTCTCCGC
chrY	16865776	16865788	CCACCGTCTCCGC
