# Supplementary material for: Cancer Associated PRDM9: Implications for Linking Genomic Instability and Meiotic Recombination
Source: Int J Mol Sci. 2023 Nov 20;24(22):16522. doi: 10.3390/ijms242216522 (PMC10671843; doi:10.3390/ijms242216522)
Supplement: Supplementary file 1 [file ijms-24-16522-s001.zip › Supplemntary file 1/BRC100/CCACCGTCTCCTC.bed]

chr1	8378250	8378262	CCACCGTCTCCTC
chr1	155999481	155999493	CCACCGTCTCCTC
chr2	70164491	70164503	CCACCGTCTCCTC
chr2	126654085	126654097	CCACCGTCTCCTC
chr3	45642198	45642210	CCACCGTCTCCTC
chr4	7492627	7492639	CCACCGTCTCCTC
chr4	81245764	81245776	CCACCGTCTCCTC
chr4	100706085	100706097	CCACCGTCTCCTC
chr4	169560033	169560045	CCACCGTCTCCTC
chr4	189690751	189690763	CCACCGTCTCCTC
chr6	8613790	8613802	CCACCGTCTCCTC
chr6	25660505	25660517	CCACCGTCTCCTC
chr6	89299544	89299556	CCACCGTCTCCTC
chr6	109084811	109084823	CCACCGTCTCCTC
chr6	125589343	125589355	CCACCGTCTCCTC
chr6	153781711	153781723	CCACCGTCTCCTC
chr6	169066313	169066325	CCACCGTCTCCTC
chr7	2738984	2738996	CCACCGTCTCCTC
chr7	127672064	127672076	CCACCGTCTCCTC
chr7	150952765	150952777	CCACCGTCTCCTC
chr8	145057539	145057551	CCACCGTCTCCTC
chr9	133347075	133347087	CCACCGTCTCCTC
chr9	135819930	135819942	CCACCGTCTCCTC
chr9	138598315	138598327	CCACCGTCTCCTC
chr10	132042732	132042744	CCACCGTCTCCTC
chr11	62402207	62402219	CCACCGTCTCCTC
chr11	76477741	76477753	CCACCGTCTCCTC
chr11	99606648	99606660	CCACCGTCTCCTC
chr11	117393451	117393463	CCACCGTCTCCTC
chr12	50989658	50989670	CCACCGTCTCCTC
chr12	131111628	131111640	CCACCGTCTCCTC
chr14	76870941	76870953	CCACCGTCTCCTC
chr17	21147343	21147355	CCACCGTCTCCTC
chr19	45528767	45528779	CCACCGTCTCCTC
chrX	134273256	134273268	CCACCGTCTCCTC
