# Supplementary material for: Cancer Associated PRDM9: Implications for Linking Genomic Instability and Meiotic Recombination
Source: Int J Mol Sci. 2023 Nov 20;24(22):16522. doi: 10.3390/ijms242216522 (PMC10671843; doi:10.3390/ijms242216522)
Supplement: Supplementary file 1 [file ijms-24-16522-s001.zip › Supplemntary file 1/BRC100/CCACCGTGACCAC.bed]

chr1	117803948	117803960	CCACCGTGACCAC
chr2	121073111	121073123	CCACCGTGACCAC
chr4	43569770	43569782	CCACCGTGACCAC
chr6	134392888	134392900	CCACCGTGACCAC
chr7	1146566	1146578	CCACCGTGACCAC
chr7	139991533	139991545	CCACCGTGACCAC
chr7	157860334	157860346	CCACCGTGACCAC
chr8	52843730	52843742	CCACCGTGACCAC
chr9	94794818	94794830	CCACCGTGACCAC
chr11	2106641	2106653	CCACCGTGACCAC
chr12	110900328	110900340	CCACCGTGACCAC
chr13	27284906	27284918	CCACCGTGACCAC
chr14	34003952	34003964	CCACCGTGACCAC
chr16	3907244	3907256	CCACCGTGACCAC
chr16	87210816	87210828	CCACCGTGACCAC
chr18	48755147	48755159	CCACCGTGACCAC
chr18	72175828	72175840	CCACCGTGACCAC
chr18	77369899	77369911	CCACCGTGACCAC
chr19	35596843	35596855	CCACCGTGACCAC
chr22	18780482	18780494	CCACCGTGACCAC
chr22	21581590	21581602	CCACCGTGACCAC
chr22	24973962	24973974	CCACCGTGACCAC
chrUn_gl000212	101330	101342	CCACCGTGACCAC
