# Supplementary material for: Cancer Associated PRDM9: Implications for Linking Genomic Instability and Meiotic Recombination
Source: Int J Mol Sci. 2023 Nov 20;24(22):16522. doi: 10.3390/ijms242216522 (PMC10671843; doi:10.3390/ijms242216522)
Supplement: Supplementary file 1 [file ijms-24-16522-s001.zip › Supplemntary file 1/BRC100/CCACCGTGACCCC.bed]

chr1	3470721	3470733	CCACCGTGACCCC
chr1	203187769	203187781	CCACCGTGACCCC
chr3	71802570	71802582	CCACCGTGACCCC
chr5	1162619	1162631	CCACCGTGACCCC
chr7	69969297	69969309	CCACCGTGACCCC
chr8	51107844	51107856	CCACCGTGACCCC
chr8	86404082	86404094	CCACCGTGACCCC
chr10	132891356	132891368	CCACCGTGACCCC
chr11	62483134	62483146	CCACCGTGACCCC
chr11	62599663	62599675	CCACCGTGACCCC
chr12	12145952	12145964	CCACCGTGACCCC
chr12	114693248	114693260	CCACCGTGACCCC
chr15	41192780	41192792	CCACCGTGACCCC
chr15	82386960	82386972	CCACCGTGACCCC
chr17	3528860	3528872	CCACCGTGACCCC
chr17	18581091	18581103	CCACCGTGACCCC
chr17	35291800	35291812	CCACCGTGACCCC
chr19	7547984	7547996	CCACCGTGACCCC
chr20	61950864	61950876	CCACCGTGACCCC
chr21	43240946	43240958	CCACCGTGACCCC
chrX	18693180	18693192	CCACCGTGACCCC
