# Supplementary material for: Cancer Associated PRDM9: Implications for Linking Genomic Instability and Meiotic Recombination
Source: Int J Mol Sci. 2023 Nov 20;24(22):16522. doi: 10.3390/ijms242216522 (PMC10671843; doi:10.3390/ijms242216522)
Supplement: Supplementary file 1 [file ijms-24-16522-s001.zip › Supplemntary file 1/BRC100/CCACCGTGACCGC.bed]

chr6	11463232	11463244	CCACCGTGACCGC
chr6	30043398	30043410	CCACCGTGACCGC
chr10	101103005	101103017	CCACCGTGACCGC
chr11	124351707	124351719	CCACCGTGACCGC
chr11	124387021	124387033	CCACCGTGACCGC
chr16	74773322	74773334	CCACCGTGACCGC
chr6_apd_hap1	1283629	1283641	CCACCGTGACCGC
chr6_cox_hap2	1555498	1555510	CCACCGTGACCGC
chr6_dbb_hap3	1337122	1337134	CCACCGTGACCGC
chr6_mann_hap4	1341991	1342003	CCACCGTGACCGC
chr6_mcf_hap5	1425296	1425308	CCACCGTGACCGC
chr6_qbl_hap6	1336372	1336384	CCACCGTGACCGC
chr6_ssto_hap7	1373838	1373850	CCACCGTGACCGC
