# Supplementary material for: Cancer Associated PRDM9: Implications for Linking Genomic Instability and Meiotic Recombination
Source: Int J Mol Sci. 2023 Nov 20;24(22):16522. doi: 10.3390/ijms242216522 (PMC10671843; doi:10.3390/ijms242216522)
Supplement: Supplementary file 1 [file ijms-24-16522-s001.zip › Supplemntary file 1/BRC100/CCACCGTGACCTC.bed]

chr1	9794138	9794150	CCACCGTGACCTC
chr1	17416325	17416337	CCACCGTGACCTC
chr1	206764883	206764895	CCACCGTGACCTC
chr1	228475085	228475097	CCACCGTGACCTC
chr2	45480118	45480130	CCACCGTGACCTC
chr2	235864153	235864165	CCACCGTGACCTC
chr3	53112780	53112792	CCACCGTGACCTC
chr3	147594539	147594551	CCACCGTGACCTC
chr3	195173663	195173675	CCACCGTGACCTC
chr4	14917750	14917762	CCACCGTGACCTC
chr4	93225721	93225733	CCACCGTGACCTC
chr5	8433638	8433650	CCACCGTGACCTC
chr5	111846245	111846257	CCACCGTGACCTC
chr5	148831441	148831453	CCACCGTGACCTC
chr6	39411465	39411477	CCACCGTGACCTC
chr6	121057912	121057924	CCACCGTGACCTC
chr6	168079397	168079409	CCACCGTGACCTC
chr9	138775212	138775224	CCACCGTGACCTC
chr10	5694644	5694656	CCACCGTGACCTC
chr11	1229422	1229434	CCACCGTGACCTC
chr11	1871967	1871979	CCACCGTGACCTC
chr11	73558870	73558882	CCACCGTGACCTC
chr11	104693035	104693047	CCACCGTGACCTC
chr12	63893447	63893459	CCACCGTGACCTC
chr12	121030958	121030970	CCACCGTGACCTC
chr13	72933942	72933954	CCACCGTGACCTC
chr14	22987564	22987576	CCACCGTGACCTC
chr14	24511759	24511771	CCACCGTGACCTC
chr18	74756294	74756306	CCACCGTGACCTC
chr19	848145	848157	CCACCGTGACCTC
chr19	848225	848237	CCACCGTGACCTC
chr19	17181051	17181063	CCACCGTGACCTC
chr19	55601008	55601020	CCACCGTGACCTC
chr20	46603690	46603702	CCACCGTGACCTC
chr21	18162405	18162417	CCACCGTGACCTC
chr22	30480724	30480736	CCACCGTGACCTC
chrX	9919107	9919119	CCACCGTGACCTC
