# Supplementary material for: Cancer Associated PRDM9: Implications for Linking Genomic Instability and Meiotic Recombination
Source: Int J Mol Sci. 2023 Nov 20;24(22):16522. doi: 10.3390/ijms242216522 (PMC10671843; doi:10.3390/ijms242216522)
Supplement: Supplementary file 1 [file ijms-24-16522-s001.zip › Supplemntary file 1/BRC100/CCACCGTGCCCAC.bed]

chr1	1881065	1881077	CCACCGTGCCCAC
chr1	21648394	21648406	CCACCGTGCCCAC
chr1	32381106	32381118	CCACCGTGCCCAC
chr1	38171766	38171778	CCACCGTGCCCAC
chr1	52001524	52001536	CCACCGTGCCCAC
chr1	53494733	53494745	CCACCGTGCCCAC
chr1	55214220	55214232	CCACCGTGCCCAC
chr1	58227633	58227645	CCACCGTGCCCAC
chr1	67402201	67402213	CCACCGTGCCCAC
chr1	68892040	68892052	CCACCGTGCCCAC
chr1	109568958	109568970	CCACCGTGCCCAC
chr1	117142821	117142833	CCACCGTGCCCAC
chr1	144320335	144320347	CCACCGTGCCCAC
chr1	144500585	144500597	CCACCGTGCCCAC
chr1	166964192	166964204	CCACCGTGCCCAC
chr1	212330956	212330968	CCACCGTGCCCAC
chr1	212978588	212978600	CCACCGTGCCCAC
chr1	224107609	224107621	CCACCGTGCCCAC
chr1	233651074	233651086	CCACCGTGCCCAC
chr1	243185959	243185971	CCACCGTGCCCAC
chr1	248373488	248373500	CCACCGTGCCCAC
chr2	1020345	1020357	CCACCGTGCCCAC
chr2	20596111	20596123	CCACCGTGCCCAC
chr2	26991661	26991673	CCACCGTGCCCAC
chr2	43496750	43496762	CCACCGTGCCCAC
chr2	68062173	68062185	CCACCGTGCCCAC
chr2	70117405	70117417	CCACCGTGCCCAC
chr2	88718743	88718755	CCACCGTGCCCAC
chr2	104471286	104471298	CCACCGTGCCCAC
chr2	173318962	173318974	CCACCGTGCCCAC
chr2	190741484	190741496	CCACCGTGCCCAC
chr2	219511595	219511607	CCACCGTGCCCAC
chr3	11603882	11603894	CCACCGTGCCCAC
chr3	29837740	29837752	CCACCGTGCCCAC
chr3	39316638	39316650	CCACCGTGCCCAC
chr3	144980036	144980048	CCACCGTGCCCAC
chr3	189156923	189156935	CCACCGTGCCCAC
chr3	195037912	195037924	CCACCGTGCCCAC
chr4	63661794	63661806	CCACCGTGCCCAC
chr4	159494445	159494457	CCACCGTGCCCAC
chr5	1829763	1829775	CCACCGTGCCCAC
chr5	13926403	13926415	CCACCGTGCCCAC
chr5	96462627	96462639	CCACCGTGCCCAC
chr6	34368851	34368863	CCACCGTGCCCAC
chr6	71325825	71325837	CCACCGTGCCCAC
chr6	83044601	83044613	CCACCGTGCCCAC
chr7	565655	565667	CCACCGTGCCCAC
chr7	77088046	77088058	CCACCGTGCCCAC
chr7	108229176	108229188	CCACCGTGCCCAC
chr7	111330637	111330649	CCACCGTGCCCAC
chr7	146887121	146887133	CCACCGTGCCCAC
chr8	3909732	3909744	CCACCGTGCCCAC
chr8	22244065	22244077	CCACCGTGCCCAC
chr8	31181949	31181961	CCACCGTGCCCAC
chr8	41542732	41542744	CCACCGTGCCCAC
chr8	120926567	120926579	CCACCGTGCCCAC
chr8	124018957	124018969	CCACCGTGCCCAC
chr8	130931395	130931407	CCACCGTGCCCAC
chr9	491246	491258	CCACCGTGCCCAC
chr9	26791429	26791441	CCACCGTGCCCAC
chr9	27289497	27289509	CCACCGTGCCCAC
chr9	35836832	35836844	CCACCGTGCCCAC
chr9	80663156	80663168	CCACCGTGCCCAC
chr9	93245744	93245756	CCACCGTGCCCAC
chr9	116066898	116066910	CCACCGTGCCCAC
chr9	116579351	116579363	CCACCGTGCCCAC
chr9	128003315	128003327	CCACCGTGCCCAC
chr10	6648866	6648878	CCACCGTGCCCAC
chr10	50223451	50223463	CCACCGTGCCCAC
chr10	82923395	82923407	CCACCGTGCCCAC
chr10	102114210	102114222	CCACCGTGCCCAC
chr10	110657328	110657340	CCACCGTGCCCAC
chr10	116885972	116885984	CCACCGTGCCCAC
chr10	126027649	126027661	CCACCGTGCCCAC
chr11	979851	979863	CCACCGTGCCCAC
chr11	23000823	23000835	CCACCGTGCCCAC
chr11	23381904	23381916	CCACCGTGCCCAC
chr11	62901402	62901414	CCACCGTGCCCAC
chr11	94675807	94675819	CCACCGTGCCCAC
chr11	117648439	117648451	CCACCGTGCCCAC
chr12	799525	799537	CCACCGTGCCCAC
chr12	4231787	4231799	CCACCGTGCCCAC
chr12	6452496	6452508	CCACCGTGCCCAC
chr12	10825122	10825134	CCACCGTGCCCAC
chr12	26650372	26650384	CCACCGTGCCCAC
chr12	47635555	47635567	CCACCGTGCCCAC
chr12	75108996	75109008	CCACCGTGCCCAC
chr12	97571207	97571219	CCACCGTGCCCAC
chr12	110503260	110503272	CCACCGTGCCCAC
chr12	124813200	124813212	CCACCGTGCCCAC
chr13	60598274	60598286	CCACCGTGCCCAC
chr13	97598104	97598116	CCACCGTGCCCAC
chr13	98904387	98904399	CCACCGTGCCCAC
chr13	109108165	109108177	CCACCGTGCCCAC
chr14	21189328	21189340	CCACCGTGCCCAC
chr14	61424840	61424852	CCACCGTGCCCAC
chr14	69573058	69573070	CCACCGTGCCCAC
chr14	71450305	71450317	CCACCGTGCCCAC
chr15	33601280	33601292	CCACCGTGCCCAC
chr15	33674808	33674820	CCACCGTGCCCAC
chr15	73956571	73956583	CCACCGTGCCCAC
chr16	3971003	3971015	CCACCGTGCCCAC
chr16	29930400	29930412	CCACCGTGCCCAC
chr16	67301411	67301423	CCACCGTGCCCAC
chr16	74908198	74908210	CCACCGTGCCCAC
chr16	78488679	78488691	CCACCGTGCCCAC
chr16	81106274	81106286	CCACCGTGCCCAC
chr17	631277	631289	CCACCGTGCCCAC
chr17	951159	951171	CCACCGTGCCCAC
chr17	1317515	1317527	CCACCGTGCCCAC
chr17	14009484	14009496	CCACCGTGCCCAC
chr17	20688428	20688440	CCACCGTGCCCAC
chr17	21242062	21242074	CCACCGTGCCCAC
chr17	42959770	42959782	CCACCGTGCCCAC
chr17	45982423	45982435	CCACCGTGCCCAC
chr17	65446692	65446704	CCACCGTGCCCAC
chr17	75657434	75657446	CCACCGTGCCCAC
chr17	80667249	80667261	CCACCGTGCCCAC
chr18	21991082	21991094	CCACCGTGCCCAC
chr18	44272651	44272663	CCACCGTGCCCAC
chr18	45080902	45080914	CCACCGTGCCCAC
chr18	45271235	45271247	CCACCGTGCCCAC
chr18	76753550	76753562	CCACCGTGCCCAC
chr19	2334267	2334279	CCACCGTGCCCAC
chr19	6500087	6500099	CCACCGTGCCCAC
chr19	6920806	6920818	CCACCGTGCCCAC
chr19	10601365	10601377	CCACCGTGCCCAC
chr19	12124283	12124295	CCACCGTGCCCAC
chr19	18294129	18294141	CCACCGTGCCCAC
chr19	37492891	37492903	CCACCGTGCCCAC
chr19	42897932	42897944	CCACCGTGCCCAC
chr19	47895858	47895870	CCACCGTGCCCAC
chr19	49724681	49724693	CCACCGTGCCCAC
chr19	51242316	51242328	CCACCGTGCCCAC
chr19	56296727	56296739	CCACCGTGCCCAC
chr20	4359595	4359607	CCACCGTGCCCAC
chr20	12356366	12356378	CCACCGTGCCCAC
chr20	13631890	13631902	CCACCGTGCCCAC
chr20	41228543	41228555	CCACCGTGCCCAC
chr20	55826042	55826054	CCACCGTGCCCAC
chr21	38041135	38041147	CCACCGTGCCCAC
chr21	44611232	44611244	CCACCGTGCCCAC
chr22	31749483	31749495	CCACCGTGCCCAC
chr22	36664775	36664787	CCACCGTGCCCAC
chr22	46104804	46104816	CCACCGTGCCCAC
chrX	7432318	7432330	CCACCGTGCCCAC
chrX	18920540	18920552	CCACCGTGCCCAC
chrX	41274167	41274179	CCACCGTGCCCAC
chrX	112280792	112280804	CCACCGTGCCCAC
chrX	119984288	119984300	CCACCGTGCCCAC
chrY	14863229	14863241	CCACCGTGCCCAC
chrY	27501896	27501908	CCACCGTGCCCAC
chrUn_gl000212	119507	119519	CCACCGTGCCCAC
