# Supplementary material for: Cancer Associated PRDM9: Implications for Linking Genomic Instability and Meiotic Recombination
Source: Int J Mol Sci. 2023 Nov 20;24(22):16522. doi: 10.3390/ijms242216522 (PMC10671843; doi:10.3390/ijms242216522)
Supplement: Supplementary file 1 [file ijms-24-16522-s001.zip › Supplemntary file 1/BRC100/CCACCGTGCCCCC.bed]

chr1	32133390	32133402	CCACCGTGCCCCC
chr1	90960421	90960433	CCACCGTGCCCCC
chr1	92794999	92795011	CCACCGTGCCCCC
chr1	219620363	219620375	CCACCGTGCCCCC
chr1	243018297	243018309	CCACCGTGCCCCC
chr2	74336842	74336854	CCACCGTGCCCCC
chr2	96058253	96058265	CCACCGTGCCCCC
chr2	101836724	101836736	CCACCGTGCCCCC
chr2	169862056	169862068	CCACCGTGCCCCC
chr2	219668430	219668442	CCACCGTGCCCCC
chr2	240386834	240386846	CCACCGTGCCCCC
chr3	138229998	138230010	CCACCGTGCCCCC
chr3	141667412	141667424	CCACCGTGCCCCC
chr3	158221518	158221530	CCACCGTGCCCCC
chr4	1750802	1750814	CCACCGTGCCCCC
chr4	24351267	24351279	CCACCGTGCCCCC
chr4	107639056	107639068	CCACCGTGCCCCC
chr4	154918672	154918684	CCACCGTGCCCCC
chr4	169874410	169874422	CCACCGTGCCCCC
chr4	170094509	170094521	CCACCGTGCCCCC
chr5	33793864	33793876	CCACCGTGCCCCC
chr5	124094096	124094108	CCACCGTGCCCCC
chr5	137695136	137695148	CCACCGTGCCCCC
chr5	140919122	140919134	CCACCGTGCCCCC
chr5	172487519	172487531	CCACCGTGCCCCC
chr6	21939803	21939815	CCACCGTGCCCCC
chr6	71280288	71280300	CCACCGTGCCCCC
chr7	27125757	27125769	CCACCGTGCCCCC
chr7	52271776	52271788	CCACCGTGCCCCC
chr8	13314253	13314265	CCACCGTGCCCCC
chr8	47129624	47129636	CCACCGTGCCCCC
chr8	71894770	71894782	CCACCGTGCCCCC
chr8	95567495	95567507	CCACCGTGCCCCC
chr8	138387663	138387675	CCACCGTGCCCCC
chr8	146065239	146065251	CCACCGTGCCCCC
chr10	69907199	69907211	CCACCGTGCCCCC
chr11	43965190	43965202	CCACCGTGCCCCC
chr11	73900485	73900497	CCACCGTGCCCCC
chr11	74989308	74989320	CCACCGTGCCCCC
chr11	128695260	128695272	CCACCGTGCCCCC
chr12	30981365	30981377	CCACCGTGCCCCC
chr12	91330559	91330571	CCACCGTGCCCCC
chr12	125501853	125501865	CCACCGTGCCCCC
chr13	26571242	26571254	CCACCGTGCCCCC
chr13	51899109	51899121	CCACCGTGCCCCC
chr14	31484864	31484876	CCACCGTGCCCCC
chr14	74527966	74527978	CCACCGTGCCCCC
chr15	35590938	35590950	CCACCGTGCCCCC
chr15	85428475	85428487	CCACCGTGCCCCC
chr16	3311853	3311865	CCACCGTGCCCCC
chr16	13850554	13850566	CCACCGTGCCCCC
chr17	17649522	17649534	CCACCGTGCCCCC
chr17	27674287	27674299	CCACCGTGCCCCC
chr17	38301399	38301411	CCACCGTGCCCCC
chr17	51457217	51457229	CCACCGTGCCCCC
chr17	77914738	77914750	CCACCGTGCCCCC
chr17	79405044	79405056	CCACCGTGCCCCC
chr17	79853212	79853224	CCACCGTGCCCCC
chr18	65357988	65358000	CCACCGTGCCCCC
chr18	75155218	75155230	CCACCGTGCCCCC
chr19	33960910	33960922	CCACCGTGCCCCC
chr19	50182426	50182438	CCACCGTGCCCCC
chr19	52948095	52948107	CCACCGTGCCCCC
chr20	6314013	6314025	CCACCGTGCCCCC
chr20	34001708	34001720	CCACCGTGCCCCC
chr20	56951457	56951469	CCACCGTGCCCCC
chr21	45863834	45863846	CCACCGTGCCCCC
chrX	18672425	18672437	CCACCGTGCCCCC
chrX	65284369	65284381	CCACCGTGCCCCC
chrX	84941409	84941421	CCACCGTGCCCCC
chrX	91418176	91418188	CCACCGTGCCCCC
chrX	99156532	99156544	CCACCGTGCCCCC
chrY	5256052	5256064	CCACCGTGCCCCC
chrUn_gl000220	105653	105665	CCACCGTGCCCCC
chrUn_gl000220	149625	149637	CCACCGTGCCCCC
