# Supplementary material for: Cancer Associated PRDM9: Implications for Linking Genomic Instability and Meiotic Recombination
Source: Int J Mol Sci. 2023 Nov 20;24(22):16522. doi: 10.3390/ijms242216522 (PMC10671843; doi:10.3390/ijms242216522)
Supplement: Supplementary file 1 [file ijms-24-16522-s001.zip › Supplemntary file 1/BRC100/CCACCGTGCCCGC.bed]

chr1	9746545	9746557	CCACCGTGCCCGC
chr1	22302649	22302661	CCACCGTGCCCGC
chr1	153712560	153712572	CCACCGTGCCCGC
chr1	155895107	155895119	CCACCGTGCCCGC
chr1	157016142	157016154	CCACCGTGCCCGC
chr1	205144505	205144517	CCACCGTGCCCGC
chr1	220294003	220294015	CCACCGTGCCCGC
chr2	6541283	6541295	CCACCGTGCCCGC
chr2	26880163	26880175	CCACCGTGCCCGC
chr2	55535356	55535368	CCACCGTGCCCGC
chr2	64097341	64097353	CCACCGTGCCCGC
chr2	108321696	108321708	CCACCGTGCCCGC
chr2	219824919	219824931	CCACCGTGCCCGC
chr3	12727314	12727326	CCACCGTGCCCGC
chr3	73262559	73262571	CCACCGTGCCCGC
chr3	74758040	74758052	CCACCGTGCCCGC
chr3	82264296	82264308	CCACCGTGCCCGC
chr3	124523799	124523811	CCACCGTGCCCGC
chr3	160328160	160328172	CCACCGTGCCCGC
chr4	139908072	139908084	CCACCGTGCCCGC
chr4	185636752	185636764	CCACCGTGCCCGC
chr4	186129455	186129467	CCACCGTGCCCGC
chr4	189097107	189097119	CCACCGTGCCCGC
chr5	80225564	80225576	CCACCGTGCCCGC
chr5	96130179	96130191	CCACCGTGCCCGC
chr5	117251108	117251120	CCACCGTGCCCGC
chr6	28571020	28571032	CCACCGTGCCCGC
chr6	93067857	93067869	CCACCGTGCCCGC
chr6	110525500	110525512	CCACCGTGCCCGC
chr6	170590059	170590071	CCACCGTGCCCGC
chr7	71712525	71712537	CCACCGTGCCCGC
chr7	116694177	116694189	CCACCGTGCCCGC
chr7	130729365	130729377	CCACCGTGCCCGC
chr8	4150064	4150076	CCACCGTGCCCGC
chr8	30937682	30937694	CCACCGTGCCCGC
chr8	84056289	84056301	CCACCGTGCCCGC
chr8	121086860	121086872	CCACCGTGCCCGC
chr8	122570323	122570335	CCACCGTGCCCGC
chr9	864785	864797	CCACCGTGCCCGC
chr9	44729123	44729135	CCACCGTGCCCGC
chr9	75230949	75230961	CCACCGTGCCCGC
chr9	93329398	93329410	CCACCGTGCCCGC
chr9	131322648	131322660	CCACCGTGCCCGC
chr9	136834269	136834281	CCACCGTGCCCGC
chr9	136834309	136834321	CCACCGTGCCCGC
chr10	23130588	23130600	CCACCGTGCCCGC
chr10	94791555	94791567	CCACCGTGCCCGC
chr10	98797143	98797155	CCACCGTGCCCGC
chr11	9396065	9396077	CCACCGTGCCCGC
chr11	47607617	47607629	CCACCGTGCCCGC
chr11	49684265	49684277	CCACCGTGCCCGC
chr11	93510758	93510770	CCACCGTGCCCGC
chr11	129911852	129911864	CCACCGTGCCCGC
chr11	131685195	131685207	CCACCGTGCCCGC
chr12	42689155	42689167	CCACCGTGCCCGC
chr12	78764912	78764924	CCACCGTGCCCGC
chr12	109645770	109645782	CCACCGTGCCCGC
chr12	111946536	111946548	CCACCGTGCCCGC
chr13	37561641	37561653	CCACCGTGCCCGC
chr13	44940849	44940861	CCACCGTGCCCGC
chr13	109366688	109366700	CCACCGTGCCCGC
chr14	75687653	75687665	CCACCGTGCCCGC
chr15	41753972	41753984	CCACCGTGCCCGC
chr15	62621666	62621678	CCACCGTGCCCGC
chr15	91650826	91650838	CCACCGTGCCCGC
chr15	93713422	93713434	CCACCGTGCCCGC
chr15	99513558	99513570	CCACCGTGCCCGC
chr16	1096690	1096702	CCACCGTGCCCGC
chr16	12212458	12212470	CCACCGTGCCCGC
chr16	19189692	19189704	CCACCGTGCCCGC
chr16	19943981	19943993	CCACCGTGCCCGC
chr16	32930378	32930390	CCACCGTGCCCGC
chr17	971458	971470	CCACCGTGCCCGC
chr17	3857094	3857106	CCACCGTGCCCGC
chr17	15722709	15722721	CCACCGTGCCCGC
chr17	20538265	20538277	CCACCGTGCCCGC
chr17	36444806	36444818	CCACCGTGCCCGC
chr18	68082544	68082556	CCACCGTGCCCGC
chr18	76932632	76932644	CCACCGTGCCCGC
chr18	77224990	77225002	CCACCGTGCCCGC
chr19	5187225	5187237	CCACCGTGCCCGC
chr19	5779675	5779687	CCACCGTGCCCGC
chr19	47785563	47785575	CCACCGTGCCCGC
chr20	48689366	48689378	CCACCGTGCCCGC
chr20	60890036	60890048	CCACCGTGCCCGC
chr22	21759053	21759065	CCACCGTGCCCGC
chr22	22024074	22024086	CCACCGTGCCCGC
chr22	27035348	27035360	CCACCGTGCCCGC
chr22	38221309	38221321	CCACCGTGCCCGC
chr22	38388691	38388703	CCACCGTGCCCGC
chr22	38741759	38741771	CCACCGTGCCCGC
chrX	10501097	10501109	CCACCGTGCCCGC
chrX	20299811	20299823	CCACCGTGCCCGC
chrX	46694661	46694673	CCACCGTGCCCGC
chrX	46762676	46762688	CCACCGTGCCCGC
chrX	120358100	120358112	CCACCGTGCCCGC
chr6_cox_hap2	93224	93236	CCACCGTGCCCGC
