# Supplementary material for: Cancer Associated PRDM9: Implications for Linking Genomic Instability and Meiotic Recombination
Source: Int J Mol Sci. 2023 Nov 20;24(22):16522. doi: 10.3390/ijms242216522 (PMC10671843; doi:10.3390/ijms242216522)
Supplement: Supplementary file 1 [file ijms-24-16522-s001.zip › Supplemntary file 1/BRC100/CCACCGTGCCCTC.bed]

chr1	50017819	50017831	CCACCGTGCCCTC
chr1	162626875	162626887	CCACCGTGCCCTC
chr1	207093190	207093202	CCACCGTGCCCTC
chr2	1525983	1525995	CCACCGTGCCCTC
chr2	1526023	1526035	CCACCGTGCCCTC
chr2	1526104	1526116	CCACCGTGCCCTC
chr2	1526144	1526156	CCACCGTGCCCTC
chr2	1526184	1526196	CCACCGTGCCCTC
chr2	1526224	1526236	CCACCGTGCCCTC
chr2	1526264	1526276	CCACCGTGCCCTC
chr3	28833335	28833347	CCACCGTGCCCTC
chr3	48448415	48448427	CCACCGTGCCCTC
chr3	53324425	53324437	CCACCGTGCCCTC
chr4	166294024	166294036	CCACCGTGCCCTC
chr5	61723052	61723064	CCACCGTGCCCTC
chr5	74162183	74162195	CCACCGTGCCCTC
chr5	161565051	161565063	CCACCGTGCCCTC
chr5	167813685	167813697	CCACCGTGCCCTC
chr7	5488552	5488564	CCACCGTGCCCTC
chr7	43031865	43031877	CCACCGTGCCCTC
chr7	138794809	138794821	CCACCGTGCCCTC
chr7	145335690	145335702	CCACCGTGCCCTC
chr8	98043699	98043711	CCACCGTGCCCTC
chr8	123029846	123029858	CCACCGTGCCCTC
chr10	13542859	13542871	CCACCGTGCCCTC
chr10	73103997	73104009	CCACCGTGCCCTC
chr10	102891762	102891774	CCACCGTGCCCTC
chr11	93228125	93228137	CCACCGTGCCCTC
chr12	97189402	97189414	CCACCGTGCCCTC
chr12	128144248	128144260	CCACCGTGCCCTC
chr13	95898062	95898074	CCACCGTGCCCTC
chr13	97921785	97921797	CCACCGTGCCCTC
chr14	21543845	21543857	CCACCGTGCCCTC
chr14	23775846	23775858	CCACCGTGCCCTC
chr14	55391365	55391377	CCACCGTGCCCTC
chr14	60567302	60567314	CCACCGTGCCCTC
chr14	70633780	70633792	CCACCGTGCCCTC
chr14	92796136	92796148	CCACCGTGCCCTC
chr15	78106664	78106676	CCACCGTGCCCTC
chr15	95514076	95514088	CCACCGTGCCCTC
chr17	44110487	44110499	CCACCGTGCCCTC
chr18	76239712	76239724	CCACCGTGCCCTC
chr19	5687741	5687753	CCACCGTGCCCTC
chr19	43329550	43329562	CCACCGTGCCCTC
chr20	10985312	10985324	CCACCGTGCCCTC
chr20	62075211	62075223	CCACCGTGCCCTC
chrX	100362631	100362643	CCACCGTGCCCTC
