# Supplementary material for: Cancer Associated PRDM9: Implications for Linking Genomic Instability and Meiotic Recombination
Source: Int J Mol Sci. 2023 Nov 20;24(22):16522. doi: 10.3390/ijms242216522 (PMC10671843; doi:10.3390/ijms242216522)
Supplement: Supplementary file 1 [file ijms-24-16522-s001.zip › Supplemntary file 1/BRC100/CCACCGTGGCCAC.bed]

chr1	3280756	3280768	CCACCGTGGCCAC
chr1	15247495	15247507	CCACCGTGGCCAC
chr1	38010347	38010359	CCACCGTGGCCAC
chr1	50633348	50633360	CCACCGTGGCCAC
chr1	112233285	112233297	CCACCGTGGCCAC
chr1	201058574	201058586	CCACCGTGGCCAC
chr2	20754693	20754705	CCACCGTGGCCAC
chr2	67874013	67874025	CCACCGTGGCCAC
chr2	127285672	127285684	CCACCGTGGCCAC
chr3	41176572	41176584	CCACCGTGGCCAC
chr3	94450496	94450508	CCACCGTGGCCAC
chr4	1373770	1373782	CCACCGTGGCCAC
chr4	2401650	2401662	CCACCGTGGCCAC
chr4	2940746	2940758	CCACCGTGGCCAC
chr4	6726456	6726468	CCACCGTGGCCAC
chr4	84438464	84438476	CCACCGTGGCCAC
chr5	28506375	28506387	CCACCGTGGCCAC
chr5	38886315	38886327	CCACCGTGGCCAC
chr5	93498155	93498167	CCACCGTGGCCAC
chr5	132072766	132072778	CCACCGTGGCCAC
chr5	176175222	176175234	CCACCGTGGCCAC
chr7	2553283	2553295	CCACCGTGGCCAC
chr7	28531903	28531915	CCACCGTGGCCAC
chr8	69689307	69689319	CCACCGTGGCCAC
chr8	144128930	144128942	CCACCGTGGCCAC
chr8	145738747	145738759	CCACCGTGGCCAC
chr9	35665025	35665037	CCACCGTGGCCAC
chr10	13724356	13724368	CCACCGTGGCCAC
chr10	45715131	45715143	CCACCGTGGCCAC
chr10	65072635	65072647	CCACCGTGGCCAC
chr10	67265279	67265291	CCACCGTGGCCAC
chr11	17420099	17420111	CCACCGTGGCCAC
chr12	120959115	120959127	CCACCGTGGCCAC
chr13	113804422	113804434	CCACCGTGGCCAC
chr14	65476125	65476137	CCACCGTGGCCAC
chr16	30751081	30751093	CCACCGTGGCCAC
chr17	67150847	67150859	CCACCGTGGCCAC
chr17	79091540	79091552	CCACCGTGGCCAC
chr19	808128	808140	CCACCGTGGCCAC
chr20	24502109	24502121	CCACCGTGGCCAC
chr22	40815133	40815145	CCACCGTGGCCAC
chrX	2037746	2037758	CCACCGTGGCCAC
chrX	68306304	68306316	CCACCGTGGCCAC
chrX	111452250	111452262	CCACCGTGGCCAC
chrY	1987746	1987758	CCACCGTGGCCAC
