# Supplementary material for: Cancer Associated PRDM9: Implications for Linking Genomic Instability and Meiotic Recombination
Source: Int J Mol Sci. 2023 Nov 20;24(22):16522. doi: 10.3390/ijms242216522 (PMC10671843; doi:10.3390/ijms242216522)
Supplement: Supplementary file 1 [file ijms-24-16522-s001.zip › Supplemntary file 1/BRC100/CCACCGTGGCCCC.bed]

chr1	39073473	39073485	CCACCGTGGCCCC
chr1	239504559	239504571	CCACCGTGGCCCC
chr2	46496877	46496889	CCACCGTGGCCCC
chr3	2690366	2690378	CCACCGTGGCCCC
chr3	49934274	49934286	CCACCGTGGCCCC
chr4	127876864	127876876	CCACCGTGGCCCC
chr5	149676447	149676459	CCACCGTGGCCCC
chr6	150231522	150231534	CCACCGTGGCCCC
chr7	44273482	44273494	CCACCGTGGCCCC
chr7	44291006	44291018	CCACCGTGGCCCC
chr7	126175199	126175211	CCACCGTGGCCCC
chr8	1252428	1252440	CCACCGTGGCCCC
chr8	137317272	137317284	CCACCGTGGCCCC
chr9	470720	470732	CCACCGTGGCCCC
chr9	95773456	95773468	CCACCGTGGCCCC
chr9	133796106	133796118	CCACCGTGGCCCC
chr9	136868188	136868200	CCACCGTGGCCCC
chr9	137023502	137023514	CCACCGTGGCCCC
chr9	140281070	140281082	CCACCGTGGCCCC
chr9	140343998	140344010	CCACCGTGGCCCC
chr10	81921266	81921278	CCACCGTGGCCCC
chr10	98228517	98228529	CCACCGTGGCCCC
chr10	121411742	121411754	CCACCGTGGCCCC
chr10	131725248	131725260	CCACCGTGGCCCC
chr11	65995963	65995975	CCACCGTGGCCCC
chr11	67401639	67401651	CCACCGTGGCCCC
chr12	131170580	131170592	CCACCGTGGCCCC
chr13	99592763	99592775	CCACCGTGGCCCC
chr14	83686629	83686641	CCACCGTGGCCCC
chr15	30518381	30518393	CCACCGTGGCCCC
chr15	45746219	45746231	CCACCGTGGCCCC
chr17	8814647	8814659	CCACCGTGGCCCC
chr19	617087	617099	CCACCGTGGCCCC
chr19	29976574	29976586	CCACCGTGGCCCC
chr19	36211781	36211793	CCACCGTGGCCCC
chr20	47274825	47274837	CCACCGTGGCCCC
chr20	60479841	60479853	CCACCGTGGCCCC
chr21	46740578	46740590	CCACCGTGGCCCC
chr21	46907248	46907260	CCACCGTGGCCCC
chr22	18300116	18300128	CCACCGTGGCCCC
chrY	14586208	14586220	CCACCGTGGCCCC
