# Supplementary material for: Cancer Associated PRDM9: Implications for Linking Genomic Instability and Meiotic Recombination
Source: Int J Mol Sci. 2023 Nov 20;24(22):16522. doi: 10.3390/ijms242216522 (PMC10671843; doi:10.3390/ijms242216522)
Supplement: Supplementary file 1 [file ijms-24-16522-s001.zip › Supplemntary file 1/BRC100/CCACCGTGGCCGC.bed]

chr1	1065890	1065902	CCACCGTGGCCGC
chr1	186886272	186886284	CCACCGTGGCCGC
chr5	17100095	17100107	CCACCGTGGCCGC
chr5	138897457	138897469	CCACCGTGGCCGC
chr6	123065410	123065422	CCACCGTGGCCGC
chr7	151416614	151416626	CCACCGTGGCCGC
chr8	37761508	37761520	CCACCGTGGCCGC
chr9	4490747	4490759	CCACCGTGGCCGC
chr9	133366742	133366754	CCACCGTGGCCGC
chr11	134606229	134606241	CCACCGTGGCCGC
chr13	25875955	25875967	CCACCGTGGCCGC
chr13	42622681	42622693	CCACCGTGGCCGC
chr13	112309062	112309074	CCACCGTGGCCGC
chr14	55738316	55738328	CCACCGTGGCCGC
chr14	96343006	96343018	CCACCGTGGCCGC
chr17	72435563	72435575	CCACCGTGGCCGC
chr19	6731167	6731179	CCACCGTGGCCGC
chr19	17322758	17322770	CCACCGTGGCCGC
chr22	21458174	21458186	CCACCGTGGCCGC
chr22	31472187	31472199	CCACCGTGGCCGC
chrX	48998625	48998637	CCACCGTGGCCGC
chrX	155201369	155201381	CCACCGTGGCCGC
chrY	59304375	59304387	CCACCGTGGCCGC
