# Supplementary material for: Cancer Associated PRDM9: Implications for Linking Genomic Instability and Meiotic Recombination
Source: Int J Mol Sci. 2023 Nov 20;24(22):16522. doi: 10.3390/ijms242216522 (PMC10671843; doi:10.3390/ijms242216522)
Supplement: Supplementary file 1 [file ijms-24-16522-s001.zip › Supplemntary file 1/BRC100/CCACCGTGGCCTC.bed]

chr1	3286731	3286743	CCACCGTGGCCTC
chr1	4467622	4467634	CCACCGTGGCCTC
chr1	9595742	9595754	CCACCGTGGCCTC
chr1	9756275	9756287	CCACCGTGGCCTC
chr1	11541359	11541371	CCACCGTGGCCTC
chr1	11988948	11988960	CCACCGTGGCCTC
chr1	15101226	15101238	CCACCGTGGCCTC
chr1	21011899	21011911	CCACCGTGGCCTC
chr1	22261643	22261655	CCACCGTGGCCTC
chr1	24004148	24004160	CCACCGTGGCCTC
chr1	25516131	25516143	CCACCGTGGCCTC
chr1	27451982	27451994	CCACCGTGGCCTC
chr1	31670639	31670651	CCACCGTGGCCTC
chr1	38480939	38480951	CCACCGTGGCCTC
chr1	46337646	46337658	CCACCGTGGCCTC
chr1	51836832	51836844	CCACCGTGGCCTC
chr1	69066890	69066902	CCACCGTGGCCTC
chr1	102104794	102104806	CCACCGTGGCCTC
chr1	112882536	112882548	CCACCGTGGCCTC
chr1	154969492	154969504	CCACCGTGGCCTC
chr1	160250554	160250566	CCACCGTGGCCTC
chr1	183249768	183249780	CCACCGTGGCCTC
chr1	184449002	184449014	CCACCGTGGCCTC
chr1	205129709	205129721	CCACCGTGGCCTC
chr1	221255038	221255050	CCACCGTGGCCTC
chr1	235378405	235378417	CCACCGTGGCCTC
chr2	27673704	27673716	CCACCGTGGCCTC
chr2	29323041	29323053	CCACCGTGGCCTC
chr2	29694854	29694866	CCACCGTGGCCTC
chr2	44733241	44733253	CCACCGTGGCCTC
chr2	54748906	54748918	CCACCGTGGCCTC
chr2	55461583	55461595	CCACCGTGGCCTC
chr2	61393885	61393897	CCACCGTGGCCTC
chr2	71825496	71825508	CCACCGTGGCCTC
chr2	74774391	74774403	CCACCGTGGCCTC
chr2	111268757	111268769	CCACCGTGGCCTC
chr2	128962767	128962779	CCACCGTGGCCTC
chr2	132252847	132252859	CCACCGTGGCCTC
chr2	132304820	132304832	CCACCGTGGCCTC
chr2	136441904	136441916	CCACCGTGGCCTC
chr2	147314970	147314982	CCACCGTGGCCTC
chr2	203175721	203175733	CCACCGTGGCCTC
chr2	205937219	205937231	CCACCGTGGCCTC
chr2	219362039	219362051	CCACCGTGGCCTC
chr3	7477088	7477100	CCACCGTGGCCTC
chr3	15487287	15487299	CCACCGTGGCCTC
chr3	46497745	46497757	CCACCGTGGCCTC
chr3	48596347	48596359	CCACCGTGGCCTC
chr3	48626862	48626874	CCACCGTGGCCTC
chr3	48807454	48807466	CCACCGTGGCCTC
chr3	111697989	111698001	CCACCGTGGCCTC
chr3	141759517	141759529	CCACCGTGGCCTC
chr3	149627325	149627337	CCACCGTGGCCTC
chr3	185743058	185743070	CCACCGTGGCCTC
chr3	196048100	196048112	CCACCGTGGCCTC
chr4	30135049	30135061	CCACCGTGGCCTC
chr4	34354266	34354278	CCACCGTGGCCTC
chr4	34682918	34682930	CCACCGTGGCCTC
chr4	37883130	37883142	CCACCGTGGCCTC
chr4	44701444	44701456	CCACCGTGGCCTC
chr4	48957715	48957727	CCACCGTGGCCTC
chr4	56282453	56282465	CCACCGTGGCCTC
chr4	56857387	56857399	CCACCGTGGCCTC
chr4	59931872	59931884	CCACCGTGGCCTC
chr4	90304473	90304485	CCACCGTGGCCTC
chr4	132023577	132023589	CCACCGTGGCCTC
chr4	141855408	141855420	CCACCGTGGCCTC
chr4	152053898	152053910	CCACCGTGGCCTC
chr4	161436732	161436744	CCACCGTGGCCTC
chr4	168490494	168490506	CCACCGTGGCCTC
chr4	170531709	170531721	CCACCGTGGCCTC
chr4	186142574	186142586	CCACCGTGGCCTC
chr4	189540250	189540262	CCACCGTGGCCTC
chr4	190551951	190551963	CCACCGTGGCCTC
chr5	30878552	30878564	CCACCGTGGCCTC
chr5	31340858	31340870	CCACCGTGGCCTC
chr5	36270845	36270857	CCACCGTGGCCTC
chr5	54853063	54853075	CCACCGTGGCCTC
chr5	58142451	58142463	CCACCGTGGCCTC
chr5	68681032	68681044	CCACCGTGGCCTC
chr5	83510783	83510795	CCACCGTGGCCTC
chr5	163879210	163879222	CCACCGTGGCCTC
chr5	177251729	177251741	CCACCGTGGCCTC
chr6	2125608	2125620	CCACCGTGGCCTC
chr6	5021675	5021687	CCACCGTGGCCTC
chr6	7617471	7617483	CCACCGTGGCCTC
chr6	10120756	10120768	CCACCGTGGCCTC
chr6	14292919	14292931	CCACCGTGGCCTC
chr6	20202058	20202070	CCACCGTGGCCTC
chr6	41175801	41175813	CCACCGTGGCCTC
chr6	43988966	43988978	CCACCGTGGCCTC
chr6	48723418	48723430	CCACCGTGGCCTC
chr6	134713761	134713773	CCACCGTGGCCTC
chr6	138791673	138791685	CCACCGTGGCCTC
chr6	153909344	153909356	CCACCGTGGCCTC
chr7	2186356	2186368	CCACCGTGGCCTC
chr7	47397980	47397992	CCACCGTGGCCTC
chr7	65501384	65501396	CCACCGTGGCCTC
chr7	66146799	66146811	CCACCGTGGCCTC
chr7	73029425	73029437	CCACCGTGGCCTC
chr7	75511888	75511900	CCACCGTGGCCTC
chr7	108715454	108715466	CCACCGTGGCCTC
chr7	128590874	128590886	CCACCGTGGCCTC
chr7	139135214	139135226	CCACCGTGGCCTC
chr7	146571676	146571688	CCACCGTGGCCTC
chr8	3007785	3007797	CCACCGTGGCCTC
chr8	9814068	9814080	CCACCGTGGCCTC
chr8	55221012	55221024	CCACCGTGGCCTC
chr8	59723157	59723169	CCACCGTGGCCTC
chr8	81369323	81369335	CCACCGTGGCCTC
chr8	81392699	81392711	CCACCGTGGCCTC
chr8	103360087	103360099	CCACCGTGGCCTC
chr8	120188788	120188800	CCACCGTGGCCTC
chr8	122820422	122820434	CCACCGTGGCCTC
chr8	140330325	140330337	CCACCGTGGCCTC
chr8	141439434	141439446	CCACCGTGGCCTC
chr8	142348248	142348260	CCACCGTGGCCTC
chr9	8025056	8025068	CCACCGTGGCCTC
chr9	13773701	13773713	CCACCGTGGCCTC
chr9	71780838	71780850	CCACCGTGGCCTC
chr9	78929801	78929813	CCACCGTGGCCTC
chr9	135617804	135617816	CCACCGTGGCCTC
chr9	137672731	137672743	CCACCGTGGCCTC
chr10	12844764	12844776	CCACCGTGGCCTC
chr10	13282505	13282517	CCACCGTGGCCTC
chr10	17579075	17579087	CCACCGTGGCCTC
chr10	32434714	32434726	CCACCGTGGCCTC
chr10	43709826	43709838	CCACCGTGGCCTC
chr10	46858871	46858883	CCACCGTGGCCTC
chr10	47339672	47339684	CCACCGTGGCCTC
chr10	49048629	49048641	CCACCGTGGCCTC
chr10	100067461	100067473	CCACCGTGGCCTC
chr10	123946273	123946285	CCACCGTGGCCTC
chr11	8265656	8265668	CCACCGTGGCCTC
chr11	13691724	13691736	CCACCGTGGCCTC
chr11	46795044	46795056	CCACCGTGGCCTC
chr11	65100167	65100179	CCACCGTGGCCTC
chr11	67230409	67230421	CCACCGTGGCCTC
chr11	72522257	72522269	CCACCGTGGCCTC
chr11	72625305	72625317	CCACCGTGGCCTC
chr11	76042750	76042762	CCACCGTGGCCTC
chr11	119749578	119749590	CCACCGTGGCCTC
chr11	126241303	126241315	CCACCGTGGCCTC
chr12	4993681	4993693	CCACCGTGGCCTC
chr12	11872918	11872930	CCACCGTGGCCTC
chr12	16795383	16795395	CCACCGTGGCCTC
chr12	53856994	53857006	CCACCGTGGCCTC
chr12	56134323	56134335	CCACCGTGGCCTC
chr12	68757418	68757430	CCACCGTGGCCTC
chr12	109202855	109202867	CCACCGTGGCCTC
chr12	110599198	110599210	CCACCGTGGCCTC
chr13	19431792	19431804	CCACCGTGGCCTC
chr13	52216675	52216687	CCACCGTGGCCTC
chr13	60798680	60798692	CCACCGTGGCCTC
chr13	80949843	80949855	CCACCGTGGCCTC
chr13	95954972	95954984	CCACCGTGGCCTC
chr13	114104478	114104490	CCACCGTGGCCTC
chr14	59672817	59672829	CCACCGTGGCCTC
chr14	71959588	71959600	CCACCGTGGCCTC
chr14	91271855	91271867	CCACCGTGGCCTC
chr14	94526676	94526688	CCACCGTGGCCTC
chr14	95608540	95608552	CCACCGTGGCCTC
chr15	64872977	64872989	CCACCGTGGCCTC
chr15	65119035	65119047	CCACCGTGGCCTC
chr15	71766805	71766817	CCACCGTGGCCTC
chr15	76200856	76200868	CCACCGTGGCCTC
chr15	82545302	82545314	CCACCGTGGCCTC
chr15	99527484	99527496	CCACCGTGGCCTC
chr16	7469154	7469166	CCACCGTGGCCTC
chr16	20932967	20932979	CCACCGTGGCCTC
chr16	24278854	24278866	CCACCGTGGCCTC
chr16	28651019	28651031	CCACCGTGGCCTC
chr16	28765127	28765139	CCACCGTGGCCTC
chr16	53074231	53074243	CCACCGTGGCCTC
chr16	62421066	62421078	CCACCGTGGCCTC
chr16	73196607	73196619	CCACCGTGGCCTC
chr16	75124361	75124373	CCACCGTGGCCTC
chr17	1982503	1982515	CCACCGTGGCCTC
chr17	3805835	3805847	CCACCGTGGCCTC
chr17	8069361	8069373	CCACCGTGGCCTC
chr17	11172602	11172614	CCACCGTGGCCTC
chr17	18863049	18863061	CCACCGTGGCCTC
chr17	21521146	21521158	CCACCGTGGCCTC
chr17	53418714	53418726	CCACCGTGGCCTC
chr17	55001258	55001270	CCACCGTGGCCTC
chr17	58582921	58582933	CCACCGTGGCCTC
chr17	59072768	59072780	CCACCGTGGCCTC
chr17	66049200	66049212	CCACCGTGGCCTC
chr17	76026490	76026502	CCACCGTGGCCTC
chr17	78307105	78307117	CCACCGTGGCCTC
chr17	78679581	78679593	CCACCGTGGCCTC
chr18	8323072	8323084	CCACCGTGGCCTC
chr18	12993592	12993604	CCACCGTGGCCTC
chr18	21586222	21586234	CCACCGTGGCCTC
chr18	66734917	66734929	CCACCGTGGCCTC
chr18	74788258	74788270	CCACCGTGGCCTC
chr18	77224340	77224352	CCACCGTGGCCTC
chr19	4454658	4454670	CCACCGTGGCCTC
chr19	8402475	8402487	CCACCGTGGCCTC
chr19	11626828	11626840	CCACCGTGGCCTC
chr19	12311915	12311927	CCACCGTGGCCTC
chr19	13037010	13037022	CCACCGTGGCCTC
chr19	17544954	17544966	CCACCGTGGCCTC
chr19	17800805	17800817	CCACCGTGGCCTC
chr19	20695438	20695450	CCACCGTGGCCTC
chr19	33545014	33545026	CCACCGTGGCCTC
chr19	41124411	41124423	CCACCGTGGCCTC
chr19	51852944	51852956	CCACCGTGGCCTC
chr20	17498174	17498186	CCACCGTGGCCTC
chr20	17851591	17851603	CCACCGTGGCCTC
chr20	30356293	30356305	CCACCGTGGCCTC
chr20	30383182	30383194	CCACCGTGGCCTC
chr20	35927727	35927739	CCACCGTGGCCTC
chr20	42852993	42853005	CCACCGTGGCCTC
chr20	45605269	45605281	CCACCGTGGCCTC
chr20	48409112	48409124	CCACCGTGGCCTC
chr21	15329272	15329284	CCACCGTGGCCTC
chr21	36045835	36045847	CCACCGTGGCCTC
chr21	43503051	43503063	CCACCGTGGCCTC
chr22	19612049	19612061	CCACCGTGGCCTC
chr22	23938687	23938699	CCACCGTGGCCTC
chr22	24194841	24194853	CCACCGTGGCCTC
chr22	25756910	25756922	CCACCGTGGCCTC
chr22	27923922	27923934	CCACCGTGGCCTC
chr22	28002968	28002980	CCACCGTGGCCTC
chr22	38090619	38090631	CCACCGTGGCCTC
chr22	40699275	40699287	CCACCGTGGCCTC
chr22	42244336	42244348	CCACCGTGGCCTC
chr22	42332119	42332131	CCACCGTGGCCTC
chr22	43913758	43913770	CCACCGTGGCCTC
chrX	16295422	16295434	CCACCGTGGCCTC
chrX	43595075	43595087	CCACCGTGGCCTC
chrX	84230174	84230186	CCACCGTGGCCTC
chrX	86395845	86395857	CCACCGTGGCCTC
chrX	113457151	113457163	CCACCGTGGCCTC
chrX	124396043	124396055	CCACCGTGGCCTC
chrX	135353351	135353363	CCACCGTGGCCTC
