# Supplementary material for: Cancer Associated PRDM9: Implications for Linking Genomic Instability and Meiotic Recombination
Source: Int J Mol Sci. 2023 Nov 20;24(22):16522. doi: 10.3390/ijms242216522 (PMC10671843; doi:10.3390/ijms242216522)
Supplement: Supplementary file 1 [file ijms-24-16522-s001.zip › Supplemntary file 1/BRC100/CCACCGTGTCCAC.bed]

chr1	559476	559488	CCACCGTGTCCAC
chr1	109619533	109619545	CCACCGTGTCCAC
chr1	172356439	172356451	CCACCGTGTCCAC
chr2	170490857	170490869	CCACCGTGTCCAC
chr2	241730786	241730798	CCACCGTGTCCAC
chr4	96901374	96901386	CCACCGTGTCCAC
chr5	87035819	87035831	CCACCGTGTCCAC
chr5	178489018	178489030	CCACCGTGTCCAC
chr6	14476819	14476831	CCACCGTGTCCAC
chr7	73787235	73787247	CCACCGTGTCCAC
chr7	100420277	100420289	CCACCGTGTCCAC
chr7	117577449	117577461	CCACCGTGTCCAC
chr8	57941	57953	CCACCGTGTCCAC
chr8	41622103	41622115	CCACCGTGTCCAC
chr9	134750831	134750843	CCACCGTGTCCAC
chr10	15732741	15732753	CCACCGTGTCCAC
chr10	17821695	17821707	CCACCGTGTCCAC
chr10	18068685	18068697	CCACCGTGTCCAC
chr10	52965182	52965194	CCACCGTGTCCAC
chr11	113299246	113299258	CCACCGTGTCCAC
chr12	32141913	32141925	CCACCGTGTCCAC
chr12	125628890	125628902	CCACCGTGTCCAC
chr14	73735292	73735304	CCACCGTGTCCAC
chr15	101400848	101400860	CCACCGTGTCCAC
chr16	3166377	3166389	CCACCGTGTCCAC
chr16	56300871	56300883	CCACCGTGTCCAC
chr17	17546432	17546444	CCACCGTGTCCAC
chr17	76996294	76996306	CCACCGTGTCCAC
chr19	17591472	17591484	CCACCGTGTCCAC
chr21	46838541	46838553	CCACCGTGTCCAC
chr22	32315705	32315717	CCACCGTGTCCAC
chr22	49696957	49696969	CCACCGTGTCCAC
