# Supplementary material for: Cancer Associated PRDM9: Implications for Linking Genomic Instability and Meiotic Recombination
Source: Int J Mol Sci. 2023 Nov 20;24(22):16522. doi: 10.3390/ijms242216522 (PMC10671843; doi:10.3390/ijms242216522)
Supplement: Supplementary file 1 [file ijms-24-16522-s001.zip › Supplemntary file 1/BRC100/CCACCGTGTCCCC.bed]

chr1	18464538	18464550	CCACCGTGTCCCC
chr1	56768712	56768724	CCACCGTGTCCCC
chr1	151116349	151116361	CCACCGTGTCCCC
chr1	156472526	156472538	CCACCGTGTCCCC
chr1	156595181	156595193	CCACCGTGTCCCC
chr1	202627518	202627530	CCACCGTGTCCCC
chr2	35073806	35073818	CCACCGTGTCCCC
chr2	48925162	48925174	CCACCGTGTCCCC
chr3	13241870	13241882	CCACCGTGTCCCC
chr3	14099465	14099477	CCACCGTGTCCCC
chr3	150198488	150198500	CCACCGTGTCCCC
chr3	197643479	197643491	CCACCGTGTCCCC
chr4	10080529	10080541	CCACCGTGTCCCC
chr4	15160562	15160574	CCACCGTGTCCCC
chr4	88740754	88740766	CCACCGTGTCCCC
chr5	122421910	122421922	CCACCGTGTCCCC
chr5	180076372	180076384	CCACCGTGTCCCC
chr6	16808042	16808054	CCACCGTGTCCCC
chr6	39276789	39276801	CCACCGTGTCCCC
chr6	93280257	93280269	CCACCGTGTCCCC
chr6	126356757	126356769	CCACCGTGTCCCC
chr6	168511476	168511488	CCACCGTGTCCCC
chr7	2117042	2117054	CCACCGTGTCCCC
chr7	2118510	2118522	CCACCGTGTCCCC
chr7	125356210	125356222	CCACCGTGTCCCC
chr8	23021218	23021230	CCACCGTGTCCCC
chr9	95991918	95991930	CCACCGTGTCCCC
chr11	24769445	24769457	CCACCGTGTCCCC
chr14	32688844	32688856	CCACCGTGTCCCC
chr16	816870	816882	CCACCGTGTCCCC
chr17	7227574	7227586	CCACCGTGTCCCC
chr18	10182282	10182294	CCACCGTGTCCCC
chr20	4834902	4834914	CCACCGTGTCCCC
chr22	36423709	36423721	CCACCGTGTCCCC
chr22	46896656	46896668	CCACCGTGTCCCC
