# Supplementary material for: Cancer Associated PRDM9: Implications for Linking Genomic Instability and Meiotic Recombination
Source: Int J Mol Sci. 2023 Nov 20;24(22):16522. doi: 10.3390/ijms242216522 (PMC10671843; doi:10.3390/ijms242216522)
Supplement: Supplementary file 1 [file ijms-24-16522-s001.zip › Supplemntary file 1/BRC100/CCACCGTGTCCGC.bed]

chr2	50573825	50573837	CCACCGTGTCCGC
chr5	173765293	173765305	CCACCGTGTCCGC
chr7	1970183	1970195	CCACCGTGTCCGC
chr10	135188730	135188742	CCACCGTGTCCGC
chr12	97534240	97534252	CCACCGTGTCCGC
chr18	31157929	31157941	CCACCGTGTCCGC
