# Supplementary material for: Cancer Associated PRDM9: Implications for Linking Genomic Instability and Meiotic Recombination
Source: Int J Mol Sci. 2023 Nov 20;24(22):16522. doi: 10.3390/ijms242216522 (PMC10671843; doi:10.3390/ijms242216522)
Supplement: Supplementary file 1 [file ijms-24-16522-s001.zip › Supplemntary file 1/BRC100/CCACCGTGTCCTC.bed]

chr1	75938530	75938542	CCACCGTGTCCTC
chr2	11238098	11238110	CCACCGTGTCCTC
chr2	85532307	85532319	CCACCGTGTCCTC
chr2	99562153	99562165	CCACCGTGTCCTC
chr2	190593314	190593326	CCACCGTGTCCTC
chr3	1131104	1131116	CCACCGTGTCCTC
chr4	1374646	1374658	CCACCGTGTCCTC
chr4	7706685	7706697	CCACCGTGTCCTC
chr4	62103918	62103930	CCACCGTGTCCTC
chr5	2381607	2381619	CCACCGTGTCCTC
chr5	3393553	3393565	CCACCGTGTCCTC
chr5	57183042	57183054	CCACCGTGTCCTC
chr7	30948820	30948832	CCACCGTGTCCTC
chr8	23313818	23313830	CCACCGTGTCCTC
chr8	98458540	98458552	CCACCGTGTCCTC
chr9	137411333	137411345	CCACCGTGTCCTC
chr10	22629008	22629020	CCACCGTGTCCTC
chr10	88134699	88134711	CCACCGTGTCCTC
chr11	130243586	130243598	CCACCGTGTCCTC
chr12	1672525	1672537	CCACCGTGTCCTC
chr12	3854542	3854554	CCACCGTGTCCTC
chr13	112346280	112346292	CCACCGTGTCCTC
chr14	67682785	67682797	CCACCGTGTCCTC
chr14	78409873	78409885	CCACCGTGTCCTC
chr14	105456247	105456259	CCACCGTGTCCTC
chr16	20903331	20903343	CCACCGTGTCCTC
chr16	29347770	29347782	CCACCGTGTCCTC
chr16	86172294	86172306	CCACCGTGTCCTC
chr16	87856355	87856367	CCACCGTGTCCTC
chr17	17428744	17428756	CCACCGTGTCCTC
chr17	34263741	34263753	CCACCGTGTCCTC
chr18	19552475	19552487	CCACCGTGTCCTC
chr19	1279991	1280003	CCACCGTGTCCTC
chr20	62267235	62267247	CCACCGTGTCCTC
chr21	38016215	38016227	CCACCGTGTCCTC
chr22	17435944	17435956	CCACCGTGTCCTC
chrX	147518397	147518409	CCACCGTGTCCTC
