# Supplementary material for: Cancer Associated PRDM9: Implications for Linking Genomic Instability and Meiotic Recombination
Source: Int J Mol Sci. 2023 Nov 20;24(22):16522. doi: 10.3390/ijms242216522 (PMC10671843; doi:10.3390/ijms242216522)
Supplement: Supplementary file 1 [file ijms-24-16522-s001.zip › Supplemntary file 1/BRC100/CCACCGTTACCAC.bed]

chr1	111437620	111437632	CCACCGTTACCAC
chr2	125529310	125529322	CCACCGTTACCAC
chr2	139036771	139036783	CCACCGTTACCAC
chr2	215394972	215394984	CCACCGTTACCAC
chr4	129403590	129403602	CCACCGTTACCAC
chr7	2481596	2481608	CCACCGTTACCAC
chr7	97436149	97436161	CCACCGTTACCAC
chr7	97951032	97951044	CCACCGTTACCAC
chr7	135345386	135345398	CCACCGTTACCAC
chr9	129969378	129969390	CCACCGTTACCAC
chr11	70563153	70563165	CCACCGTTACCAC
chr12	1923867	1923879	CCACCGTTACCAC
chr13	110388274	110388286	CCACCGTTACCAC
chr22	46142903	46142915	CCACCGTTACCAC
