# Supplementary material for: Cancer Associated PRDM9: Implications for Linking Genomic Instability and Meiotic Recombination
Source: Int J Mol Sci. 2023 Nov 20;24(22):16522. doi: 10.3390/ijms242216522 (PMC10671843; doi:10.3390/ijms242216522)
Supplement: Supplementary file 1 [file ijms-24-16522-s001.zip › Supplemntary file 1/BRC100/CCACCGTTACCCC.bed]

chr1	200873733	200873745	CCACCGTTACCCC
chr3	125029749	125029761	CCACCGTTACCCC
chr4	1407443	1407455	CCACCGTTACCCC
