# Supplementary material for: Cancer Associated PRDM9: Implications for Linking Genomic Instability and Meiotic Recombination
Source: Int J Mol Sci. 2023 Nov 20;24(22):16522. doi: 10.3390/ijms242216522 (PMC10671843; doi:10.3390/ijms242216522)
Supplement: Supplementary file 1 [file ijms-24-16522-s001.zip › Supplemntary file 1/BRC100/CCACCGTTACCGC.bed]

chr3	23960977	23960989	CCACCGTTACCGC
chr4	47708989	47709001	CCACCGTTACCGC
chr6	12514941	12514953	CCACCGTTACCGC
chr12	8613813	8613825	CCACCGTTACCGC
