# Supplementary material for: Cancer Associated PRDM9: Implications for Linking Genomic Instability and Meiotic Recombination
Source: Int J Mol Sci. 2023 Nov 20;24(22):16522. doi: 10.3390/ijms242216522 (PMC10671843; doi:10.3390/ijms242216522)
Supplement: Supplementary file 1 [file ijms-24-16522-s001.zip › Supplemntary file 1/BRC100/CCACCGTTACCTC.bed]

chr1	63020795	63020807	CCACCGTTACCTC
chr2	129368032	129368044	CCACCGTTACCTC
chr3	15806973	15806985	CCACCGTTACCTC
chr6	50390450	50390462	CCACCGTTACCTC
chr6	96551238	96551250	CCACCGTTACCTC
chr9	19656843	19656855	CCACCGTTACCTC
chr18	22982403	22982415	CCACCGTTACCTC
