# Supplementary material for: Cancer Associated PRDM9: Implications for Linking Genomic Instability and Meiotic Recombination
Source: Int J Mol Sci. 2023 Nov 20;24(22):16522. doi: 10.3390/ijms242216522 (PMC10671843; doi:10.3390/ijms242216522)
Supplement: Supplementary file 1 [file ijms-24-16522-s001.zip › Supplemntary file 1/BRC100/CCACCGTTCCCAC.bed]

chr1	203048194	203048206	CCACCGTTCCCAC
chr2	29671498	29671510	CCACCGTTCCCAC
chr2	152413704	152413716	CCACCGTTCCCAC
chr4	170541567	170541579	CCACCGTTCCCAC
chr5	156571156	156571168	CCACCGTTCCCAC
chr6	55552643	55552655	CCACCGTTCCCAC
chr7	128043125	128043137	CCACCGTTCCCAC
chr8	74931477	74931489	CCACCGTTCCCAC
chr9	43839314	43839326	CCACCGTTCCCAC
chr10	79548419	79548431	CCACCGTTCCCAC
chr10	124853612	124853624	CCACCGTTCCCAC
chr10	134778661	134778673	CCACCGTTCCCAC
chr10	134778763	134778775	CCACCGTTCCCAC
chr10	134778796	134778808	CCACCGTTCCCAC
chr10	134778898	134778910	CCACCGTTCCCAC
chr10	134779000	134779012	CCACCGTTCCCAC
chr11	79155714	79155726	CCACCGTTCCCAC
chr15	96890487	96890499	CCACCGTTCCCAC
chr16	1804939	1804951	CCACCGTTCCCAC
chr16	30372261	30372273	CCACCGTTCCCAC
chr19	14113710	14113722	CCACCGTTCCCAC
chrX	127145275	127145287	CCACCGTTCCCAC
chrY	19064722	19064734	CCACCGTTCCCAC
