# Supplementary material for: Cancer Associated PRDM9: Implications for Linking Genomic Instability and Meiotic Recombination
Source: Int J Mol Sci. 2023 Nov 20;24(22):16522. doi: 10.3390/ijms242216522 (PMC10671843; doi:10.3390/ijms242216522)
Supplement: Supplementary file 1 [file ijms-24-16522-s001.zip › Supplemntary file 1/BRC100/CCACCGTTCCCCC.bed]

chr1	38687134	38687146	CCACCGTTCCCCC
chr1	175825055	175825067	CCACCGTTCCCCC
chr1	238595361	238595373	CCACCGTTCCCCC
chr2	239033938	239033950	CCACCGTTCCCCC
chr3	182421106	182421118	CCACCGTTCCCCC
chr3	194820875	194820887	CCACCGTTCCCCC
chr5	2749989	2750001	CCACCGTTCCCCC
chr6	28447542	28447554	CCACCGTTCCCCC
chr7	100405245	100405257	CCACCGTTCCCCC
chr9	71718970	71718982	CCACCGTTCCCCC
chr9	80645465	80645477	CCACCGTTCCCCC
chr17	27276465	27276477	CCACCGTTCCCCC
chr18	66305988	66306000	CCACCGTTCCCCC
chr22	21712930	21712942	CCACCGTTCCCCC
chrX	90070259	90070271	CCACCGTTCCCCC
chrY	4265194	4265206	CCACCGTTCCCCC
