# Supplementary material for: Cancer Associated PRDM9: Implications for Linking Genomic Instability and Meiotic Recombination
Source: Int J Mol Sci. 2023 Nov 20;24(22):16522. doi: 10.3390/ijms242216522 (PMC10671843; doi:10.3390/ijms242216522)
Supplement: Supplementary file 1 [file ijms-24-16522-s001.zip › Supplemntary file 1/BRC100/CCACCGTTCCCGC.bed]

chr4	1581917	1581929	CCACCGTTCCCGC
chr6	52392409	52392421	CCACCGTTCCCGC
chr7	2653487	2653499	CCACCGTTCCCGC
chr11	51374060	51374072	CCACCGTTCCCGC
chr12	131580529	131580541	CCACCGTTCCCGC
chr12	132656972	132656984	CCACCGTTCCCGC
chr16	10674667	10674679	CCACCGTTCCCGC
