# Supplementary material for: Cancer Associated PRDM9: Implications for Linking Genomic Instability and Meiotic Recombination
Source: Int J Mol Sci. 2023 Nov 20;24(22):16522. doi: 10.3390/ijms242216522 (PMC10671843; doi:10.3390/ijms242216522)
Supplement: Supplementary file 1 [file ijms-24-16522-s001.zip › Supplemntary file 1/BRC100/CCACCGTTCCCTC.bed]

chr1	24413967	24413979	CCACCGTTCCCTC
chr1	117577611	117577623	CCACCGTTCCCTC
chr1	200006087	200006099	CCACCGTTCCCTC
chr3	6903027	6903039	CCACCGTTCCCTC
chr3	171249973	171249985	CCACCGTTCCCTC
chr3	196390223	196390235	CCACCGTTCCCTC
chr5	8840711	8840723	CCACCGTTCCCTC
chr5	125564944	125564956	CCACCGTTCCCTC
chr5	169901496	169901508	CCACCGTTCCCTC
chr7	50815022	50815034	CCACCGTTCCCTC
chr9	137423456	137423468	CCACCGTTCCCTC
chr11	13337161	13337173	CCACCGTTCCCTC
chr11	118211219	118211231	CCACCGTTCCCTC
chr12	117522193	117522205	CCACCGTTCCCTC
chr15	78087431	78087443	CCACCGTTCCCTC
chr16	54323633	54323645	CCACCGTTCCCTC
chr18	63835173	63835185	CCACCGTTCCCTC
chr20	30102657	30102669	CCACCGTTCCCTC
chr20	45142045	45142057	CCACCGTTCCCTC
