# Supplementary material for: Cancer Associated PRDM9: Implications for Linking Genomic Instability and Meiotic Recombination
Source: Int J Mol Sci. 2023 Nov 20;24(22):16522. doi: 10.3390/ijms242216522 (PMC10671843; doi:10.3390/ijms242216522)
Supplement: Supplementary file 1 [file ijms-24-16522-s001.zip › Supplemntary file 1/BRC100/CCACCGTTGCCAC.bed]

chr2	24553254	24553266	CCACCGTTGCCAC
chr2	153413844	153413856	CCACCGTTGCCAC
chr3	31902043	31902055	CCACCGTTGCCAC
chr3	138191416	138191428	CCACCGTTGCCAC
chr5	37916696	37916708	CCACCGTTGCCAC
chr9	9096224	9096236	CCACCGTTGCCAC
chr11	20623195	20623207	CCACCGTTGCCAC
chr13	43866893	43866905	CCACCGTTGCCAC
chr20	49480500	49480512	CCACCGTTGCCAC
chr21	34925009	34925021	CCACCGTTGCCAC
chr22	43802061	43802073	CCACCGTTGCCAC
chrX	72299435	72299447	CCACCGTTGCCAC
chrX	152023824	152023836	CCACCGTTGCCAC
