# Supplementary material for: Cancer Associated PRDM9: Implications for Linking Genomic Instability and Meiotic Recombination
Source: Int J Mol Sci. 2023 Nov 20;24(22):16522. doi: 10.3390/ijms242216522 (PMC10671843; doi:10.3390/ijms242216522)
Supplement: Supplementary file 1 [file ijms-24-16522-s001.zip › Supplemntary file 1/BRC100/CCACCGTTGCCCC.bed]

chr1	58969738	58969750	CCACCGTTGCCCC
chr1	231611803	231611815	CCACCGTTGCCCC
chr2	145627970	145627982	CCACCGTTGCCCC
chr4	25129855	25129867	CCACCGTTGCCCC
chr4	124469583	124469595	CCACCGTTGCCCC
chr11	59679136	59679148	CCACCGTTGCCCC
chr18	8422336	8422348	CCACCGTTGCCCC
chr19	36748617	36748629	CCACCGTTGCCCC
chr21	45915175	45915187	CCACCGTTGCCCC
