# Supplementary material for: Cancer Associated PRDM9: Implications for Linking Genomic Instability and Meiotic Recombination
Source: Int J Mol Sci. 2023 Nov 20;24(22):16522. doi: 10.3390/ijms242216522 (PMC10671843; doi:10.3390/ijms242216522)
Supplement: Supplementary file 1 [file ijms-24-16522-s001.zip › Supplemntary file 1/BRC100/CCACCGTTGCCGC.bed]

chr1	54666240	54666252	CCACCGTTGCCGC
chr1	93811517	93811529	CCACCGTTGCCGC
chr9	90113462	90113474	CCACCGTTGCCGC
chr14	35025705	35025717	CCACCGTTGCCGC
chr22	38073240	38073252	CCACCGTTGCCGC
