# Supplementary material for: Cancer Associated PRDM9: Implications for Linking Genomic Instability and Meiotic Recombination
Source: Int J Mol Sci. 2023 Nov 20;24(22):16522. doi: 10.3390/ijms242216522 (PMC10671843; doi:10.3390/ijms242216522)
Supplement: Supplementary file 1 [file ijms-24-16522-s001.zip › Supplemntary file 1/BRC100/CCACCGTTGCCTC.bed]

chr1	26644230	26644242	CCACCGTTGCCTC
chr1	113865004	113865016	CCACCGTTGCCTC
chr2	26808931	26808943	CCACCGTTGCCTC
chr2	107763141	107763153	CCACCGTTGCCTC
chr7	17146271	17146283	CCACCGTTGCCTC
chr8	10648454	10648466	CCACCGTTGCCTC
chr9	96446722	96446734	CCACCGTTGCCTC
chr11	61629276	61629288	CCACCGTTGCCTC
chr11	71639434	71639446	CCACCGTTGCCTC
chr11	97616983	97616995	CCACCGTTGCCTC
chr13	115061193	115061205	CCACCGTTGCCTC
chr14	99973454	99973466	CCACCGTTGCCTC
chr15	74391808	74391820	CCACCGTTGCCTC
chr17	43513746	43513758	CCACCGTTGCCTC
chr17	73595224	73595236	CCACCGTTGCCTC
chr20	18039293	18039305	CCACCGTTGCCTC
chr20	32066089	32066101	CCACCGTTGCCTC
chr17_ctg5_hap1	128808	128820	CCACCGTTGCCTC
