# Supplementary material for: Cancer Associated PRDM9: Implications for Linking Genomic Instability and Meiotic Recombination
Source: Int J Mol Sci. 2023 Nov 20;24(22):16522. doi: 10.3390/ijms242216522 (PMC10671843; doi:10.3390/ijms242216522)
Supplement: Supplementary file 1 [file ijms-24-16522-s001.zip › Supplemntary file 1/BRC100/CCACCGTTTCCAC.bed]

chr1	248344612	248344624	CCACCGTTTCCAC
chr6	169795609	169795621	CCACCGTTTCCAC
chr8	1653133	1653145	CCACCGTTTCCAC
chr10	54333791	54333803	CCACCGTTTCCAC
chr10	112153477	112153489	CCACCGTTTCCAC
chr17	35054555	35054567	CCACCGTTTCCAC
chr19	50548179	50548191	CCACCGTTTCCAC
chrX	18872759	18872771	CCACCGTTTCCAC
