# Supplementary material for: Cancer Associated PRDM9: Implications for Linking Genomic Instability and Meiotic Recombination
Source: Int J Mol Sci. 2023 Nov 20;24(22):16522. doi: 10.3390/ijms242216522 (PMC10671843; doi:10.3390/ijms242216522)
Supplement: Supplementary file 1 [file ijms-24-16522-s001.zip › Supplemntary file 1/BRC100/CCACCGTTTCCCC.bed]

chr1	92566636	92566648	CCACCGTTTCCCC
chr1	95267955	95267967	CCACCGTTTCCCC
chr2	110041207	110041219	CCACCGTTTCCCC
chr2	129261918	129261930	CCACCGTTTCCCC
chr2	204158430	204158442	CCACCGTTTCCCC
chr3	136047991	136048003	CCACCGTTTCCCC
chr4	59180355	59180367	CCACCGTTTCCCC
chr5	37521594	37521606	CCACCGTTTCCCC
chr6	5712724	5712736	CCACCGTTTCCCC
chr6	136944635	136944647	CCACCGTTTCCCC
chr6	159711168	159711180	CCACCGTTTCCCC
chr8	128009625	128009637	CCACCGTTTCCCC
chr10	121169386	121169398	CCACCGTTTCCCC
chr11	56367402	56367414	CCACCGTTTCCCC
chr13	108975594	108975606	CCACCGTTTCCCC
chr14	19535881	19535893	CCACCGTTTCCCC
chr18	46053453	46053465	CCACCGTTTCCCC
chrX	128878505	128878517	CCACCGTTTCCCC
