# Supplementary material for: Cancer Associated PRDM9: Implications for Linking Genomic Instability and Meiotic Recombination
Source: Int J Mol Sci. 2023 Nov 20;24(22):16522. doi: 10.3390/ijms242216522 (PMC10671843; doi:10.3390/ijms242216522)
Supplement: Supplementary file 1 [file ijms-24-16522-s001.zip › Supplemntary file 1/BRC100/CCACCGTTTCCTC.bed]

chr2	111347357	111347369	CCACCGTTTCCTC
chr2	236443344	236443356	CCACCGTTTCCTC
chr4	1987550	1987562	CCACCGTTTCCTC
chr5	7596467	7596479	CCACCGTTTCCTC
chr6	105526515	105526527	CCACCGTTTCCTC
chr7	51008813	51008825	CCACCGTTTCCTC
chr7	106509416	106509428	CCACCGTTTCCTC
chr9	89320164	89320176	CCACCGTTTCCTC
chr15	70383438	70383450	CCACCGTTTCCTC
chr16	34548960	34548972	CCACCGTTTCCTC
chr17	20348242	20348254	CCACCGTTTCCTC
chrX	149509139	149509151	CCACCGTTTCCTC
