# Supplementary material for: Cancer Associated PRDM9: Implications for Linking Genomic Instability and Meiotic Recombination
Source: Int J Mol Sci. 2023 Nov 20;24(22):16522. doi: 10.3390/ijms242216522 (PMC10671843; doi:10.3390/ijms242216522)
Supplement: Supplementary file 1 [file ijms-24-16522-s001.zip › Supplemntary file 1/BRC100/CCACCTTAACCAC.bed]

chr1	16470970	16470982	CCACCTTAACCAC
chr1	19154953	19154965	CCACCTTAACCAC
chr1	67522079	67522091	CCACCTTAACCAC
chr1	145630357	145630369	CCACCTTAACCAC
chr1	169313249	169313261	CCACCTTAACCAC
chr1	210324310	210324322	CCACCTTAACCAC
chr1	229551001	229551013	CCACCTTAACCAC
chr1	230739846	230739858	CCACCTTAACCAC
chr2	41607958	41607970	CCACCTTAACCAC
chr2	129413376	129413388	CCACCTTAACCAC
chr2	220171569	220171581	CCACCTTAACCAC
chr3	12355923	12355935	CCACCTTAACCAC
chr3	77439311	77439323	CCACCTTAACCAC
chr3	156059190	156059202	CCACCTTAACCAC
chr3	165186754	165186766	CCACCTTAACCAC
chr4	74877148	74877160	CCACCTTAACCAC
chr5	58761156	58761168	CCACCTTAACCAC
chr5	66245953	66245965	CCACCTTAACCAC
chr5	162952616	162952628	CCACCTTAACCAC
chr5	166419874	166419886	CCACCTTAACCAC
chr5	177547487	177547499	CCACCTTAACCAC
chr6	18435883	18435895	CCACCTTAACCAC
chr6	23783843	23783855	CCACCTTAACCAC
chr6	166881433	166881445	CCACCTTAACCAC
chr7	11224477	11224489	CCACCTTAACCAC
chr7	37604468	37604480	CCACCTTAACCAC
chr7	81030160	81030172	CCACCTTAACCAC
chr8	31281494	31281506	CCACCTTAACCAC
chr8	65252828	65252840	CCACCTTAACCAC
chr10	50253775	50253787	CCACCTTAACCAC
chr10	56798697	56798709	CCACCTTAACCAC
chr11	94576155	94576167	CCACCTTAACCAC
chr12	2961508	2961520	CCACCTTAACCAC
chr12	51603852	51603864	CCACCTTAACCAC
chr12	99930667	99930679	CCACCTTAACCAC
chr12	125211077	125211089	CCACCTTAACCAC
chr14	82640682	82640694	CCACCTTAACCAC
chr15	73716046	73716058	CCACCTTAACCAC
chr16	88086528	88086540	CCACCTTAACCAC
chr17	10889111	10889123	CCACCTTAACCAC
chr17	72647373	72647385	CCACCTTAACCAC
chr18	8466593	8466605	CCACCTTAACCAC
chr18	27308765	27308777	CCACCTTAACCAC
chr19	56803951	56803963	CCACCTTAACCAC
chr20	16542299	16542311	CCACCTTAACCAC
chr20	50718192	50718204	CCACCTTAACCAC
chr21	33697233	33697245	CCACCTTAACCAC
chrX	73877951	73877963	CCACCTTAACCAC
chrX	85033560	85033572	CCACCTTAACCAC
chrX	122168614	122168626	CCACCTTAACCAC
chrX	152881955	152881967	CCACCTTAACCAC
