# Supplementary material for: Cancer Associated PRDM9: Implications for Linking Genomic Instability and Meiotic Recombination
Source: Int J Mol Sci. 2023 Nov 20;24(22):16522. doi: 10.3390/ijms242216522 (PMC10671843; doi:10.3390/ijms242216522)
Supplement: Supplementary file 1 [file ijms-24-16522-s001.zip › Supplemntary file 1/BRC100/CCACCTTAACCCC.bed]

chr1	111149215	111149227	CCACCTTAACCCC
chr1	188641181	188641193	CCACCTTAACCCC
chr1	203532346	203532358	CCACCTTAACCCC
chr2	53942013	53942025	CCACCTTAACCCC
chr2	159521035	159521047	CCACCTTAACCCC
chr3	122625881	122625893	CCACCTTAACCCC
chr3	191179237	191179249	CCACCTTAACCCC
chr3	191289001	191289013	CCACCTTAACCCC
chr6	40387499	40387511	CCACCTTAACCCC
chr8	68815761	68815773	CCACCTTAACCCC
chr10	5104412	5104424	CCACCTTAACCCC
chr10	5151140	5151152	CCACCTTAACCCC
chr10	9034983	9034995	CCACCTTAACCCC
chr10	65667005	65667017	CCACCTTAACCCC
chr10	88284116	88284128	CCACCTTAACCCC
chr10	106464746	106464758	CCACCTTAACCCC
chr10	132550265	132550277	CCACCTTAACCCC
chr11	85328053	85328065	CCACCTTAACCCC
chr13	95004542	95004554	CCACCTTAACCCC
chr14	59913678	59913690	CCACCTTAACCCC
chr16	3135730	3135742	CCACCTTAACCCC
chr16	71633454	71633466	CCACCTTAACCCC
chr17	50348747	50348759	CCACCTTAACCCC
chr18	13473836	13473848	CCACCTTAACCCC
chr18	56455759	56455771	CCACCTTAACCCC
chr19	15075689	15075701	CCACCTTAACCCC
chrX	47179493	47179505	CCACCTTAACCCC
chrY	16333248	16333260	CCACCTTAACCCC
