# Supplementary material for: Cancer Associated PRDM9: Implications for Linking Genomic Instability and Meiotic Recombination
Source: Int J Mol Sci. 2023 Nov 20;24(22):16522. doi: 10.3390/ijms242216522 (PMC10671843; doi:10.3390/ijms242216522)
Supplement: Supplementary file 1 [file ijms-24-16522-s001.zip › Supplemntary file 1/BRC100/CCACCTTAACCGC.bed]

chr4	154580529	154580541	CCACCTTAACCGC
chr8	20375319	20375331	CCACCTTAACCGC
chr14	77278847	77278859	CCACCTTAACCGC
chr17	65216181	65216193	CCACCTTAACCGC
