# Supplementary material for: Cancer Associated PRDM9: Implications for Linking Genomic Instability and Meiotic Recombination
Source: Int J Mol Sci. 2023 Nov 20;24(22):16522. doi: 10.3390/ijms242216522 (PMC10671843; doi:10.3390/ijms242216522)
Supplement: Supplementary file 1 [file ijms-24-16522-s001.zip › Supplemntary file 1/BRC100/CCACCTTAACCTC.bed]

chr1	11847893	11847905	CCACCTTAACCTC
chr1	20270492	20270504	CCACCTTAACCTC
chr1	43641293	43641305	CCACCTTAACCTC
chr1	62635023	62635035	CCACCTTAACCTC
chr1	62670321	62670333	CCACCTTAACCTC
chr1	79554985	79554997	CCACCTTAACCTC
chr1	89305104	89305116	CCACCTTAACCTC
chr1	93655330	93655342	CCACCTTAACCTC
chr1	94921126	94921138	CCACCTTAACCTC
chr1	105326611	105326623	CCACCTTAACCTC
chr1	108427317	108427329	CCACCTTAACCTC
chr1	194920930	194920942	CCACCTTAACCTC
chr1	208981866	208981878	CCACCTTAACCTC
chr1	233136890	233136902	CCACCTTAACCTC
chr1	237505699	237505711	CCACCTTAACCTC
chr1	240315177	240315189	CCACCTTAACCTC
chr2	21799398	21799410	CCACCTTAACCTC
chr2	40580618	40580630	CCACCTTAACCTC
chr2	42640250	42640262	CCACCTTAACCTC
chr2	44970948	44970960	CCACCTTAACCTC
chr2	47155276	47155288	CCACCTTAACCTC
chr2	158440339	158440351	CCACCTTAACCTC
chr2	200584468	200584480	CCACCTTAACCTC
chr2	201802998	201803010	CCACCTTAACCTC
chr2	202195802	202195814	CCACCTTAACCTC
chr2	228366685	228366697	CCACCTTAACCTC
chr2	231527061	231527073	CCACCTTAACCTC
chr2	240942377	240942389	CCACCTTAACCTC
chr3	1130968	1130980	CCACCTTAACCTC
chr3	3165228	3165240	CCACCTTAACCTC
chr3	9668430	9668442	CCACCTTAACCTC
chr3	32155456	32155468	CCACCTTAACCTC
chr3	36310323	36310335	CCACCTTAACCTC
chr3	51116874	51116886	CCACCTTAACCTC
chr3	69201438	69201450	CCACCTTAACCTC
chr3	76527936	76527948	CCACCTTAACCTC
chr3	124333664	124333676	CCACCTTAACCTC
chr3	129906288	129906300	CCACCTTAACCTC
chr4	3612712	3612724	CCACCTTAACCTC
chr4	4042639	4042651	CCACCTTAACCTC
chr4	57790734	57790746	CCACCTTAACCTC
chr4	69216960	69216972	CCACCTTAACCTC
chr4	81858581	81858593	CCACCTTAACCTC
chr4	83657926	83657938	CCACCTTAACCTC
chr4	84290104	84290116	CCACCTTAACCTC
chr4	87896386	87896398	CCACCTTAACCTC
chr4	98685393	98685405	CCACCTTAACCTC
chr4	104120668	104120680	CCACCTTAACCTC
chr4	106047113	106047125	CCACCTTAACCTC
chr4	129114098	129114110	CCACCTTAACCTC
chr4	154925675	154925687	CCACCTTAACCTC
chr4	161148800	161148812	CCACCTTAACCTC
chr4	173398755	173398767	CCACCTTAACCTC
chr5	37139763	37139775	CCACCTTAACCTC
chr5	39353658	39353670	CCACCTTAACCTC
chr5	68722607	68722619	CCACCTTAACCTC
chr5	139765545	139765557	CCACCTTAACCTC
chr5	153835014	153835026	CCACCTTAACCTC
chr5	160544024	160544036	CCACCTTAACCTC
chr5	162115972	162115984	CCACCTTAACCTC
chr5	168024993	168025005	CCACCTTAACCTC
chr6	13432556	13432568	CCACCTTAACCTC
chr6	14392809	14392821	CCACCTTAACCTC
chr6	21572355	21572367	CCACCTTAACCTC
chr6	36357118	36357130	CCACCTTAACCTC
chr6	42877307	42877319	CCACCTTAACCTC
chr6	65072966	65072978	CCACCTTAACCTC
chr6	83677471	83677483	CCACCTTAACCTC
chr6	85079559	85079571	CCACCTTAACCTC
chr6	97147341	97147353	CCACCTTAACCTC
chr6	118760507	118760519	CCACCTTAACCTC
chr6	158870817	158870829	CCACCTTAACCTC
chr7	1204684	1204696	CCACCTTAACCTC
chr7	7038335	7038347	CCACCTTAACCTC
chr7	7393870	7393882	CCACCTTAACCTC
chr7	7914650	7914662	CCACCTTAACCTC
chr7	13138083	13138095	CCACCTTAACCTC
chr7	29593790	29593802	CCACCTTAACCTC
chr7	32844916	32844928	CCACCTTAACCTC
chr7	38258758	38258770	CCACCTTAACCTC
chr7	39780224	39780236	CCACCTTAACCTC
chr7	63306673	63306685	CCACCTTAACCTC
chr7	71397271	71397283	CCACCTTAACCTC
chr7	77543011	77543023	CCACCTTAACCTC
chr7	81451803	81451815	CCACCTTAACCTC
chr7	96614457	96614469	CCACCTTAACCTC
chr7	105365383	105365395	CCACCTTAACCTC
chr7	108603259	108603271	CCACCTTAACCTC
chr7	131341905	131341917	CCACCTTAACCTC
chr7	158991913	158991925	CCACCTTAACCTC
chr8	12387716	12387728	CCACCTTAACCTC
chr8	32419876	32419888	CCACCTTAACCTC
chr8	33255353	33255365	CCACCTTAACCTC
chr8	35951846	35951858	CCACCTTAACCTC
chr8	37713036	37713048	CCACCTTAACCTC
chr8	69926464	69926476	CCACCTTAACCTC
chr8	113625246	113625258	CCACCTTAACCTC
chr8	119683770	119683782	CCACCTTAACCTC
chr8	123211477	123211489	CCACCTTAACCTC
chr9	568727	568739	CCACCTTAACCTC
chr9	6637934	6637946	CCACCTTAACCTC
chr9	33477888	33477900	CCACCTTAACCTC
chr9	34266136	34266148	CCACCTTAACCTC
chr9	37631846	37631858	CCACCTTAACCTC
chr9	72724982	72724994	CCACCTTAACCTC
chr9	75796340	75796352	CCACCTTAACCTC
chr9	77154770	77154782	CCACCTTAACCTC
chr9	127080631	127080643	CCACCTTAACCTC
chr9	130688646	130688658	CCACCTTAACCTC
chr10	3260762	3260774	CCACCTTAACCTC
chr10	21405709	21405721	CCACCTTAACCTC
chr10	21767916	21767928	CCACCTTAACCTC
chr10	24672021	24672033	CCACCTTAACCTC
chr10	30380439	30380451	CCACCTTAACCTC
chr10	76309304	76309316	CCACCTTAACCTC
chr10	92700185	92700197	CCACCTTAACCTC
chr10	101246242	101246254	CCACCTTAACCTC
chr10	102800677	102800689	CCACCTTAACCTC
chr10	104031186	104031198	CCACCTTAACCTC
chr11	2646596	2646608	CCACCTTAACCTC
chr11	3540684	3540696	CCACCTTAACCTC
chr11	13629821	13629833	CCACCTTAACCTC
chr11	61158355	61158367	CCACCTTAACCTC
chr11	65720030	65720042	CCACCTTAACCTC
chr11	67660202	67660214	CCACCTTAACCTC
chr11	123409438	123409450	CCACCTTAACCTC
chr11	132813942	132813954	CCACCTTAACCTC
chr12	8480839	8480851	CCACCTTAACCTC
chr12	11862383	11862395	CCACCTTAACCTC
chr12	13715691	13715703	CCACCTTAACCTC
chr12	89874024	89874036	CCACCTTAACCTC
chr12	125486016	125486028	CCACCTTAACCTC
chr13	28578553	28578565	CCACCTTAACCTC
chr13	49603220	49603232	CCACCTTAACCTC
chr13	70287052	70287064	CCACCTTAACCTC
chr13	72284090	72284102	CCACCTTAACCTC
chr13	98695794	98695806	CCACCTTAACCTC
chr13	107551277	107551289	CCACCTTAACCTC
chr14	25956773	25956785	CCACCTTAACCTC
chr14	31796426	31796438	CCACCTTAACCTC
chr14	48164466	48164478	CCACCTTAACCTC
chr14	66054873	66054885	CCACCTTAACCTC
chr14	69503288	69503300	CCACCTTAACCTC
chr14	69918543	69918555	CCACCTTAACCTC
chr14	76459501	76459513	CCACCTTAACCTC
chr14	96413925	96413937	CCACCTTAACCTC
chr15	29780142	29780154	CCACCTTAACCTC
chr15	49915706	49915718	CCACCTTAACCTC
chr15	60933262	60933274	CCACCTTAACCTC
chr15	64662386	64662398	CCACCTTAACCTC
chr15	91175244	91175256	CCACCTTAACCTC
chr16	2541500	2541512	CCACCTTAACCTC
chr16	4718233	4718245	CCACCTTAACCTC
chr16	5211300	5211312	CCACCTTAACCTC
chr16	24177453	24177465	CCACCTTAACCTC
chr16	27577400	27577412	CCACCTTAACCTC
chr16	28640363	28640375	CCACCTTAACCTC
chr16	51895092	51895104	CCACCTTAACCTC
chr17	8185906	8185918	CCACCTTAACCTC
chr17	10092206	10092218	CCACCTTAACCTC
chr17	15598835	15598847	CCACCTTAACCTC
chr17	21451108	21451120	CCACCTTAACCTC
chr17	48307580	48307592	CCACCTTAACCTC
chr17	57611150	57611162	CCACCTTAACCTC
chr17	60180799	60180811	CCACCTTAACCTC
chr17	73418559	73418571	CCACCTTAACCTC
chr17	75970653	75970665	CCACCTTAACCTC
chr18	1357821	1357833	CCACCTTAACCTC
chr18	49688538	49688550	CCACCTTAACCTC
chr18	55301654	55301666	CCACCTTAACCTC
chr18	55870310	55870322	CCACCTTAACCTC
chr19	928650	928662	CCACCTTAACCTC
chr19	6569827	6569839	CCACCTTAACCTC
chr19	12012544	12012556	CCACCTTAACCTC
chr19	12925733	12925745	CCACCTTAACCTC
chr19	15064178	15064190	CCACCTTAACCTC
chr19	20227224	20227236	CCACCTTAACCTC
chr19	30999845	30999857	CCACCTTAACCTC
chr19	34580453	34580465	CCACCTTAACCTC
chr20	2623491	2623503	CCACCTTAACCTC
chr20	3370043	3370055	CCACCTTAACCTC
chr20	5954546	5954558	CCACCTTAACCTC
chr20	17323546	17323558	CCACCTTAACCTC
chr20	35435168	35435180	CCACCTTAACCTC
chr20	35609932	35609944	CCACCTTAACCTC
chr20	36782329	36782341	CCACCTTAACCTC
chr21	31043690	31043702	CCACCTTAACCTC
chr22	19633799	19633811	CCACCTTAACCTC
chr22	24262418	24262430	CCACCTTAACCTC
chr22	32215701	32215713	CCACCTTAACCTC
chr22	34328075	34328087	CCACCTTAACCTC
chr22	44869976	44869988	CCACCTTAACCTC
chr22	48880439	48880451	CCACCTTAACCTC
chrX	24090511	24090523	CCACCTTAACCTC
chrX	35833869	35833881	CCACCTTAACCTC
chrX	52322028	52322040	CCACCTTAACCTC
chrX	56306777	56306789	CCACCTTAACCTC
chrX	82918936	82918948	CCACCTTAACCTC
chrX	88258709	88258721	CCACCTTAACCTC
chrX	95996585	95996597	CCACCTTAACCTC
chrX	117783723	117783735	CCACCTTAACCTC
chrX	123173116	123173128	CCACCTTAACCTC
chrX	144296953	144296965	CCACCTTAACCTC
chrY	14572592	14572604	CCACCTTAACCTC
chrY	17983783	17983795	CCACCTTAACCTC
chr4_ctg9_hap1	46882	46894	CCACCTTAACCTC
chr17_ctg5_hap1	767775	767787	CCACCTTAACCTC
chrUn_gl000224	72548	72560	CCACCTTAACCTC
