# Supplementary material for: Cancer Associated PRDM9: Implications for Linking Genomic Instability and Meiotic Recombination
Source: Int J Mol Sci. 2023 Nov 20;24(22):16522. doi: 10.3390/ijms242216522 (PMC10671843; doi:10.3390/ijms242216522)
Supplement: Supplementary file 1 [file ijms-24-16522-s001.zip › Supplemntary file 1/BRC100/CCACCTTACCCAC.bed]

chr1	29206482	29206494	CCACCTTACCCAC
chr1	43674569	43674581	CCACCTTACCCAC
chr1	106174989	106175001	CCACCTTACCCAC
chr1	142679908	142679920	CCACCTTACCCAC
chr1	143176378	143176390	CCACCTTACCCAC
chr1	164360576	164360588	CCACCTTACCCAC
chr1	166513923	166513935	CCACCTTACCCAC
chr2	60944876	60944888	CCACCTTACCCAC
chr2	159059699	159059711	CCACCTTACCCAC
chr2	180168956	180168968	CCACCTTACCCAC
chr2	215561544	215561556	CCACCTTACCCAC
chr2	236278148	236278160	CCACCTTACCCAC
chr3	30572543	30572555	CCACCTTACCCAC
chr3	56455363	56455375	CCACCTTACCCAC
chr3	99598829	99598841	CCACCTTACCCAC
chr4	49226981	49226993	CCACCTTACCCAC
chr4	147988534	147988546	CCACCTTACCCAC
chr5	58544225	58544237	CCACCTTACCCAC
chr5	71021335	71021347	CCACCTTACCCAC
chr6	26642668	26642680	CCACCTTACCCAC
chr6	30894640	30894652	CCACCTTACCCAC
chr6	118897109	118897121	CCACCTTACCCAC
chr7	50236942	50236954	CCACCTTACCCAC
chr7	106165469	106165481	CCACCTTACCCAC
chr8	15689776	15689788	CCACCTTACCCAC
chr8	28553544	28553556	CCACCTTACCCAC
chr8	40570135	40570147	CCACCTTACCCAC
chr8	68917534	68917546	CCACCTTACCCAC
chr9	37437703	37437715	CCACCTTACCCAC
chr9	87837904	87837916	CCACCTTACCCAC
chr10	4184712	4184724	CCACCTTACCCAC
chr10	11442394	11442406	CCACCTTACCCAC
chr10	63307588	63307600	CCACCTTACCCAC
chr12	3201852	3201864	CCACCTTACCCAC
chr12	48152321	48152333	CCACCTTACCCAC
chr13	19337200	19337212	CCACCTTACCCAC
chr13	52988712	52988724	CCACCTTACCCAC
chr14	21470215	21470227	CCACCTTACCCAC
chr15	56068556	56068568	CCACCTTACCCAC
chr15	90985127	90985139	CCACCTTACCCAC
chr18	7784477	7784489	CCACCTTACCCAC
chr18	45087094	45087106	CCACCTTACCCAC
chr20	155754	155766	CCACCTTACCCAC
chr20	3759589	3759601	CCACCTTACCCAC
chr20	41773174	41773186	CCACCTTACCCAC
chr20	56088469	56088481	CCACCTTACCCAC
chr20	61807062	61807074	CCACCTTACCCAC
chr21	15240401	15240413	CCACCTTACCCAC
chr21	44822387	44822399	CCACCTTACCCAC
chrX	51110688	51110700	CCACCTTACCCAC
chr6_cox_hap2	2406567	2406579	CCACCTTACCCAC
chr6_dbb_hap3	2188765	2188777	CCACCTTACCCAC
chr6_mann_hap4	2242721	2242733	CCACCTTACCCAC
chr6_mcf_hap5	2276600	2276612	CCACCTTACCCAC
chr6_qbl_hap6	2187632	2187644	CCACCTTACCCAC
