# Supplementary material for: Cancer Associated PRDM9: Implications for Linking Genomic Instability and Meiotic Recombination
Source: Int J Mol Sci. 2023 Nov 20;24(22):16522. doi: 10.3390/ijms242216522 (PMC10671843; doi:10.3390/ijms242216522)
Supplement: Supplementary file 1 [file ijms-24-16522-s001.zip › Supplemntary file 1/BRC100/CCACCTTACCCCC.bed]

chr1	57428416	57428428	CCACCTTACCCCC
chr1	118217125	118217137	CCACCTTACCCCC
chr1	153418865	153418877	CCACCTTACCCCC
chr1	156880272	156880284	CCACCTTACCCCC
chr1	203150983	203150995	CCACCTTACCCCC
chr1	223301837	223301849	CCACCTTACCCCC
chr2	8386661	8386673	CCACCTTACCCCC
chr2	44518783	44518795	CCACCTTACCCCC
chr2	239519690	239519702	CCACCTTACCCCC
chr3	57140924	57140936	CCACCTTACCCCC
chr3	111167699	111167711	CCACCTTACCCCC
chr3	151971037	151971049	CCACCTTACCCCC
chr4	61863827	61863839	CCACCTTACCCCC
chr5	38892961	38892973	CCACCTTACCCCC
chr5	179342401	179342413	CCACCTTACCCCC
chr6	43476262	43476274	CCACCTTACCCCC
chr7	19746994	19747006	CCACCTTACCCCC
chr8	18774563	18774575	CCACCTTACCCCC
chr8	31785798	31785810	CCACCTTACCCCC
chr8	108810900	108810912	CCACCTTACCCCC
chr8	124378461	124378473	CCACCTTACCCCC
chr8	134113401	134113413	CCACCTTACCCCC
chr9	35791934	35791946	CCACCTTACCCCC
chr9	116184942	116184954	CCACCTTACCCCC
chr9	123671476	123671488	CCACCTTACCCCC
chr10	49667700	49667712	CCACCTTACCCCC
chr10	50836885	50836897	CCACCTTACCCCC
chr10	72455058	72455070	CCACCTTACCCCC
chr10	114239129	114239141	CCACCTTACCCCC
chr11	45464751	45464763	CCACCTTACCCCC
chr11	61596938	61596950	CCACCTTACCCCC
chr11	83954881	83954893	CCACCTTACCCCC
chr12	7671373	7671385	CCACCTTACCCCC
chr12	73352709	73352721	CCACCTTACCCCC
chr12	110784847	110784859	CCACCTTACCCCC
chr12	130683302	130683314	CCACCTTACCCCC
chr14	37638226	37638238	CCACCTTACCCCC
chr15	41857985	41857997	CCACCTTACCCCC
chr16	79997764	79997776	CCACCTTACCCCC
chr17	3634064	3634076	CCACCTTACCCCC
chr17	44912236	44912248	CCACCTTACCCCC
chr17	73456705	73456717	CCACCTTACCCCC
chr18	32097720	32097732	CCACCTTACCCCC
chr18	35595622	35595634	CCACCTTACCCCC
chr18	45224380	45224392	CCACCTTACCCCC
chr21	27793790	27793802	CCACCTTACCCCC
chrX	64795190	64795202	CCACCTTACCCCC
chr17_ctg5_hap1	1679433	1679445	CCACCTTACCCCC
