# Supplementary material for: Cancer Associated PRDM9: Implications for Linking Genomic Instability and Meiotic Recombination
Source: Int J Mol Sci. 2023 Nov 20;24(22):16522. doi: 10.3390/ijms242216522 (PMC10671843; doi:10.3390/ijms242216522)
Supplement: Supplementary file 1 [file ijms-24-16522-s001.zip › Supplemntary file 1/BRC100/CCACCTTACCCGC.bed]

chr8	122302868	122302880	CCACCTTACCCGC
chr9	19032860	19032872	CCACCTTACCCGC
chr9	132500411	132500423	CCACCTTACCCGC
